# Supplementary material for: Synergistic effects of plant genotype and soil microbiome on growth in Lotus japonicus
Source: FEMS Microbiol Ecol. 2024 Apr 27;100(5):fiae056. doi: 10.1093/femsec/fiae056 (PMC11068475; doi:10.1093/femsec/fiae056)
Supplement: fiae056_Supplemental_Files [file fiae056_supplemental_files.zip]

Archive with 52 entries (49 files):
- Figures/
- Figures/Bamba_et_al_20231113_FEMS_Figure_1.eps
- Figures/Bamba_et_al_20231113_FEMS_Figure_1.tif
- Figures/Bamba_et_al_20231113_FEMS_Figure_2.eps
- Figures/Bamba_et_al_20231113_FEMS_Figure_2.tif
- Figures/Bamba_et_al_20231113_FEMS_Figure_3.eps
- Figures/Bamba_et_al_20231113_FEMS_Figure_3.tif
- Figures/Bamba_et_al_20231113_FEMS_Figure_4.eps
- Figures/Bamba_et_al_20231113_FEMS_Figure_4.tif
- Figures/Bamba_et_al_20231113_FEMS_Figure_S10_Supplementary_Data.eps
- Figures/Bamba_et_al_20231113_FEMS_Figure_S10_Supplementary_Data.tif
- Figures/Bamba_et_al_20231113_FEMS_Figure_S11_Supplementary_Data.eps
- Figures/Bamba_et_al_20231113_FEMS_Figure_S11_Supplementary_Data.tif
- Figures/Bamba_et_al_20231113_FEMS_Figure_S12_Supplementary_Data.eps
- Figures/Bamba_et_al_20231113_FEMS_Figure_S12_Supplementary_Data.tif
- Figures/Bamba_et_al_20231113_FEMS_Figure_S13_Supplementary_Data.eps
- Figures/Bamba_et_al_20231113_FEMS_Figure_S13_Supplementary_Data.tif
- Figures/Bamba_et_al_20231113_FEMS_Figure_S14_Supplementary_Data.eps
- Figures/Bamba_et_al_20231113_FEMS_Figure_S14_Supplementary_Data.tif
- Figures/Bamba_et_al_20231113_FEMS_Figure_S1_Supplementary_Data.eps
- Figures/Bamba_et_al_20231113_FEMS_Figure_S1_Supplementary_Data.tif
- Figures/Bamba_et_al_20231113_FEMS_Figure_S2_Supplementary_Data.eps
- Figures/Bamba_et_al_20231113_FEMS_Figure_S2_Supplementary_Data.tif
- Figures/Bamba_et_al_20231113_FEMS_Figure_S3_Supplementary_Data.eps
- Figures/Bamba_et_al_20231113_FEMS_Figure_S3_Supplementary_Data.tif
- Figures/Bamba_et_al_20231113_FEMS_Figure_S4_Supplementary_Data.eps
- Figures/Bamba_et_al_20231113_FEMS_Figure_S4_Supplementary_Data.tif
- Figures/Bamba_et_al_20231113_FEMS_Figure_S5_Supplementary_Data.eps
- Figures/Bamba_et_al_20231113_FEMS_Figure_S5_Supplementary_Data.tif
- Figures/Bamba_et_al_20231113_FEMS_Figure_S6_Supplementary_Data.eps
- Figures/Bamba_et_al_20231113_FEMS_Figure_S6_Supplementary_Data.tif
- Figures/Bamba_et_al_20231113_FEMS_Figure_S7_Supplementary_Data.eps
- Figures/Bamba_et_al_20231113_FEMS_Figure_S7_Supplementary_Data.tif
- Figures/Bamba_et_al_20231113_FEMS_Figure_S8_Supplementary_Data.eps
- Figures/Bamba_et_al_20231113_FEMS_Figure_S8_Supplementary_Data.tif
- Figures/Bamba_et_al_20231113_FEMS_Figure_S9_Supplementary_Data.eps
- Figures/Bamba_et_al_20231113_FEMS_Figure_S9_Supplementary_Data.tif
- SupplementalMaterials/
- SupplementalMaterials/MicrobiomeData_ASV_all.csv
- SupplementalMaterials/MicrobiomeData_ASV_without_plant.csv
- SupplementalMaterials/MicrobiomeData_class.csv
- SupplementalMaterials/MicrobiomeData_domain.csv
- SupplementalMaterials/MicrobiomeData_family.csv
- SupplementalMaterials/MicrobiomeData_genus.csv
- SupplementalMaterials/MicrobiomeData_order.csv
- SupplementalMaterials/MicrobiomeData_OTU.csv
- SupplementalMaterials/MicrobiomeData_phylum.csv
- SupplementalMaterials/MicrobiomeData_taxainfo.csv
- Tables/
- Tables/Table_1-2.xlsx
- Tables/Table_S1-S11.xlsx
- Tables/~$Table_1-2.xlsx
