# Supplementary material for: Synergistic effects of plant genotype and soil microbiome on growth in Lotus japonicus
Source: FEMS Microbiol Ecol. 2024 Apr 27;100(5):fiae056. doi: 10.1093/femsec/fiae056 (PMC11068475; doi:10.1093/femsec/fiae056)
Supplement: fiae056_Supplemental_Files [file fiae056_supplemental_files.zip › SupplementalMaterials/MicrobiomeData_class.csv]

	Acidobacteria_Gp1	Acidobacteria_Gp6	Actinobacteria	Alphaproteobacteria	Bacilli	Bacteroidia	Betaproteobacteria	Clostridia	Cyanobacteria	Cytophagia	Deltaproteobacteria	Fimbriimonadia	Flavobacteriia	Gammaproteobacteria	Gemmatimonadetes	Negativicutes	NotAssigned	Opitutae	Planctomycetia	Spartobacteria	Sphingobacteriia	Verrucomicrobiae
440-MAUI	1.0	0.0	11.0	24105.0	704.0	0.0	8124.0	0.0	0.0	488.0	3.0	0.0	501.0	5822.0	0.0	40.0	25891.0	541.0	0.0	1.0	87.0	0.0
401-MAUI	0.0	0.0	52.0	7461.0	2535.0	3.0	28481.0	0.0	0.0	0.0	0.0	0.0	64.0	1223.0	0.0	1.0	1426.0	0.0	0.0	0.0	7.0	1.0
475-MAUI	0.0	0.0	0.0	22759.0	391.0	0.0	46666.0	2.0	1.0	0.0	0.0	0.0	39.0	1172.0	0.0	0.0	4452.0	0.0	1.0	7.0	659.0	0.0
2307-MAUI	0.0	0.0	3407.0	7101.0	6.0	0.0	25384.0	0.0	0.0	0.0	0.0	0.0	492.0	2982.0	0.0	0.0	12029.0	0.0	0.0	0.0	1023.0	0.0
039-MAUI	0.0	0.0	1.0	14387.0	422.0	0.0	33753.0	1.0	0.0	0.0	0.0	1.0	20554.0	3702.0	0.0	12.0	7820.0	4.0	1.0	2.0	384.0	0.0
058-MAUI	0.0	1.0	33.0	17817.0	882.0	0.0	12440.0	0.0	4.0	40.0	6.0	0.0	761.0	5491.0	0.0	48.0	12868.0	33.0	0.0	0.0	261.0	0.0
091-MAUI	0.0	0.0	1.0	17884.0	2052.0	0.0	31373.0	0.0	1.0	0.0	0.0	0.0	32.0	2948.0	0.0	0.0	6245.0	0.0	2.0	3.0	275.0	0.0
274-MAUI	1.0	0.0	19.0	1020.0	1373.0	0.0	5616.0	2.0	0.0	0.0	0.0	0.0	24.0	40089.0	0.0	0.0	8138.0	0.0	1.0	2.0	459.0	2.0
686-MAUI	0.0	0.0	3.0	6128.0	72.0	0.0	13422.0	0.0	0.0	0.0	0.0	0.0	26.0	3051.0	0.0	0.0	14995.0	0.0	0.0	0.0	18.0	0.0
505-MAUI	1.0	0.0	5.0	20780.0	500.0	0.0	54742.0	0.0	1.0	0.0	1.0	0.0	346.0	2484.0	0.0	1.0	11247.0	0.0	0.0	12.0	63.0	2.0
546-MAUI	0.0	0.0	2.0	14641.0	151.0	0.0	14906.0	0.0	1.0	0.0	0.0	0.0	17.0	183.0	0.0	0.0	2387.0	0.0	0.0	2.0	7.0	0.0
2292-MAUI	10.0	0.0	10723.0	5338.0	32.0	0.0	16299.0	0.0	0.0	0.0	0.0	0.0	860.0	2118.0	0.0	0.0	31696.0	0.0	0.0	0.0	402.0	0.0
244-MAUI	0.0	0.0	1.0	8544.0	49.0	0.0	11780.0	0.0	0.0	0.0	0.0	0.0	9.0	961.0	0.0	0.0	9317.0	0.0	0.0	10.0	53.0	0.0
102-MAUI	0.0	0.0	0.0	503.0	87.0	0.0	590.0	0.0	0.0	0.0	0.0	0.0	29.0	63906.0	0.0	0.0	1883.0	0.0	0.0	0.0	5.0	0.0
301-MAUI	0.0	0.0	1.0	5999.0	82.0	0.0	18259.0	0.0	0.0	0.0	0.0	0.0	1.0	6629.0	0.0	0.0	1646.0	0.0	0.0	0.0	59.0	0.0
684-MAUI	0.0	0.0	26.0	22147.0	618.0	0.0	33586.0	0.0	4.0	0.0	0.0	0.0	88.0	4083.0	0.0	0.0	25256.0	0.0	0.0	0.0	139.0	0.0
735-MAUI	0.0	0.0	1.0	7349.0	106.0	0.0	13663.0	0.0	0.0	0.0	0.0	0.0	0.0	103.0	0.0	10.0	773.0	0.0	0.0	0.0	0.0	0.0
286-MAUI	0.0	0.0	24.0	17962.0	543.0	0.0	17575.0	0.0	0.0	0.0	1.0	0.0	211.0	3827.0	0.0	0.0	13243.0	0.0	0.0	0.0	127.0	0.0
343-MAUI	0.0	0.0	0.0	3721.0	319.0	0.0	23803.0	0.0	0.0	0.0	78.0	0.0	0.0	999.0	0.0	0.0	1780.0	0.0	0.0	0.0	4.0	0.0
242-MAUI	0.0	0.0	0.0	4700.0	22.0	0.0	16308.0	0.0	0.0	5.0	0.0	0.0	83.0	408.0	0.0	0.0	6440.0	3.0	0.0	19.0	31.0	1.0
170-MAUI	0.0	0.0	0.0	11321.0	83.0	0.0	15980.0	0.0	0.0	0.0	0.0	0.0	391.0	439.0	0.0	0.0	3624.0	13.0	0.0	1.0	6.0	0.0
517-MAUI	0.0	0.0	4.0	3532.0	59.0	0.0	16468.0	0.0	0.0	0.0	0.0	0.0	10.0	550.0	0.0	0.0	4226.0	0.0	0.0	0.0	2.0	0.0
386-MAUI	0.0	0.0	0.0	6808.0	42.0	0.0	16085.0	0.0	0.0	0.0	0.0	0.0	1844.0	5835.0	0.0	0.0	9201.0	0.0	0.0	0.0	27.0	0.0
417-MAUI	1.0	0.0	5.0	23119.0	704.0	0.0	14388.0	0.0	0.0	0.0	0.0	0.0	78.0	5970.0	0.0	72.0	21262.0	0.0	0.0	1.0	142.0	0.0
300-MAUI	0.0	0.0	3.0	11995.0	146.0	0.0	13316.0	0.0	0.0	0.0	0.0	0.0	1106.0	1278.0	0.0	0.0	2605.0	0.0	0.0	0.0	14.0	0.0
052-MAUI	2.0	0.0	10.0	13520.0	251.0	0.0	47604.0	1.0	0.0	0.0	0.0	0.0	299.0	5658.0	0.0	73.0	20357.0	0.0	5.0	0.0	1450.0	221.0
788-MAUI	1.0	0.0	2.0	7867.0	40.0	0.0	17235.0	0.0	1.0	0.0	0.0	0.0	1.0	126.0	0.0	0.0	2022.0	0.0	0.0	14.0	71.0	0.0
676-MAUI	0.0	0.0	0.0	14474.0	9874.0	1.0	500.0	0.0	0.0	0.0	0.0	0.0	90.0	11820.0	0.0	0.0	2322.0	0.0	1.0	0.0	1.0	0.0
2333-MAUI	0.0	0.0	667.0	1359.0	1.0	0.0	1434.0	0.0	0.0	0.0	0.0	0.0	610.0	38676.0	0.0	0.0	6484.0	0.0	0.0	0.0	145.0	0.0
330-MAUI	0.0	0.0	4.0	12175.0	151.0	0.0	9091.0	0.0	0.0	0.0	1.0	0.0	2.0	2068.0	1.0	6.0	6824.0	6.0	0.0	0.0	18.0	0.0
103-MAUI	0.0	0.0	0.0	890.0	226.0	0.0	745.0	1.0	0.0	1.0	0.0	0.0	31.0	56675.0	0.0	0.0	8032.0	0.0	0.0	1.0	12.0	0.0
076-MAUI	0.0	0.0	6.0	13609.0	868.0	0.0	21405.0	0.0	0.0	97.0	2.0	0.0	847.0	5035.0	0.0	26.0	13672.0	1.0	0.0	1.0	604.0	0.0
802-MAUI	0.0	0.0	4.0	4829.0	125.0	0.0	4704.0	0.0	0.0	0.0	0.0	0.0	1306.0	1473.0	0.0	5.0	8290.0	0.0	0.0	0.0	20.0	0.0
2096-MAUI	0.0	0.0	4384.0	318.0	10943.0	0.0	3549.0	0.0	0.0	0.0	0.0	0.0	8.0	24031.0	0.0	9.0	12005.0	0.0	0.0	0.0	0.0	0.0
097-MAUI	0.0	0.0	2.0	5254.0	2370.0	0.0	1576.0	1.0	0.0	0.0	0.0	0.0	40.0	24440.0	0.0	0.0	15856.0	0.0	0.0	1.0	13.0	0.0
457-MAUI	0.0	0.0	1.0	11301.0	137.0	0.0	11541.0	0.0	0.0	3.0	0.0	0.0	194.0	1890.0	0.0	0.0	8000.0	0.0	0.0	0.0	14.0	0.0
020-MAUI	0.0	0.0	7.0	5736.0	174.0	0.0	7548.0	0.0	0.0	0.0	0.0	0.0	50.0	1326.0	0.0	0.0	12218.0	0.0	0.0	0.0	9.0	0.0
179-MAUI	0.0	0.0	0.0	11669.0	315.0	17.0	39339.0	0.0	3.0	0.0	3.0	0.0	21370.0	3483.0	0.0	14.0	9507.0	4.0	2.0	22.0	228.0	5.0
471-MAUI	0.0	0.0	4.0	17707.0	187.0	0.0	35229.0	0.0	0.0	0.0	3.0	0.0	3514.0	3883.0	0.0	0.0	32560.0	7.0	0.0	0.0	123.0	0.0
189-MAUI	0.0	0.0	15.0	2263.0	854.0	0.0	4998.0	1.0	0.0	0.0	0.0	0.0	20.0	44101.0	0.0	2.0	2617.0	0.0	1.0	3.0	9.0	0.0
473-MAUI	0.0	0.0	2.0	22710.0	587.0	0.0	39854.0	0.0	2.0	0.0	0.0	0.0	26.0	723.0	0.0	0.0	2316.0	0.0	1.0	1.0	506.0	0.0
336-MAUI	1.0	0.0	5.0	17632.0	434.0	0.0	44625.0	0.0	0.0	0.0	0.0	0.0	58.0	4159.0	0.0	9.0	13800.0	22.0	0.0	10.0	96.0	0.0
243-MAUI	0.0	0.0	1.0	5211.0	49.0	0.0	14582.0	0.0	0.0	0.0	0.0	0.0	3063.0	276.0	0.0	1.0	4357.0	0.0	0.0	2.0	16.0	0.0
065-MAUI	0.0	0.0	2.0	7458.0	11505.0	0.0	1400.0	23.0	0.0	0.0	0.0	0.0	31.0	32307.0	0.0	0.0	1517.0	0.0	0.0	0.0	12.0	0.0
142-MAUI	0.0	0.0	5.0	956.0	18856.0	0.0	2834.0	7.0	0.0	0.0	0.0	0.0	212.0	56106.0	0.0	0.0	10731.0	0.0	1.0	1.0	24.0	0.0
178-MAUI	1.0	0.0	3.0	21575.0	450.0	0.0	38656.0	10.0	2.0	0.0	0.0	1.0	956.0	3859.0	0.0	9.0	13896.0	0.0	0.0	9.0	765.0	0.0
2291-MAUI	35.0	0.0	4190.0	4924.0	129.0	0.0	16996.0	0.0	0.0	0.0	0.0	0.0	447.0	4082.0	0.0	0.0	19688.0	0.0	0.0	0.0	495.0	0.0
2296-MAUI	0.0	0.0	770.0	2282.0	4.0	3.0	1184.0	0.0	0.0	0.0	0.0	0.0	0.0	51648.0	0.0	0.0	2551.0	0.0	0.0	0.0	444.0	0.0
107-MAUI	0.0	0.0	172.0	7903.0	1601.0	0.0	3133.0	1.0	1.0	0.0	0.0	2.0	261.0	27676.0	0.0	2.0	9175.0	0.0	1.0	1.0	33.0	0.0
456-MAUI	0.0	0.0	8.0	8093.0	328.0	0.0	8052.0	0.0	0.0	1.0	0.0	0.0	258.0	3206.0	0.0	2.0	12255.0	0.0	0.0	0.0	13.0	0.0
048-MAUI	0.0	0.0	3.0	22151.0	973.0	0.0	12736.0	0.0	3.0	0.0	11.0	0.0	527.0	10611.0	0.0	135.0	33800.0	13.0	0.0	0.0	269.0	0.0
538-MAUI	0.0	0.0	0.0	4831.0	12.0	0.0	23317.0	0.0	0.0	0.0	0.0	0.0	215.0	785.0	0.0	0.0	7301.0	4.0	0.0	24.0	77.0	0.0
700-MAUI	0.0	0.0	4.0	8108.0	123.0	0.0	6299.0	0.0	0.0	34.0	1.0	0.0	740.0	1253.0	0.0	5.0	7907.0	2.0	0.0	0.0	26.0	0.0
533-MAUI	0.0	0.0	29.0	10382.0	4304.0	0.0	10381.0	0.0	1.0	0.0	1.0	0.0	354.0	550.0	0.0	6.0	3016.0	2.0	1.0	9.0	34.0	24.0
2310-MAUI	0.0	0.0	913.0	8346.0	1.0	0.0	27146.0	0.0	0.0	2.0	0.0	0.0	27.0	8929.0	0.0	0.0	4879.0	0.0	0.0	0.0	1026.0	0.0
648-MAUI	1.0	0.0	1.0	7352.0	42.0	0.0	8707.0	0.0	0.0	0.0	0.0	0.0	3283.0	839.0	0.0	1.0	14306.0	39.0	0.0	0.0	29.0	1.0
341-MAUI	0.0	0.0	1.0	16668.0	264.0	0.0	48124.0	0.0	1.0	0.0	314.0	0.0	1.0	686.0	0.0	0.0	5292.0	0.0	0.0	0.0	93.0	0.0
389-MAUI	0.0	0.0	2.0	7659.0	121.0	0.0	14425.0	0.0	0.0	0.0	0.0	0.0	1.0	1786.0	1.0	34.0	14312.0	1.0	0.0	1.0	23.0	0.0
709-MAUI	0.0	0.0	0.0	7304.0	39.0	0.0	20777.0	0.0	0.0	0.0	1.0	0.0	1247.0	465.0	0.0	0.0	8493.0	76.0	2.0	3.0	11.0	0.0
2116-MAUI	0.0	0.0	2204.0	163.0	22.0	0.0	253.0	0.0	0.0	0.0	0.0	0.0	7.0	38753.0	0.0	0.0	3356.0	0.0	0.0	0.0	5.0	0.0
272-MAUI	0.0	0.0	3.0	1309.0	2929.0	0.0	19571.0	1.0	0.0	0.0	0.0	0.0	23.0	41865.0	0.0	1.0	2810.0	0.0	1.0	0.0	1269.0	0.0
2326-MAUI	8.0	0.0	1550.0	6609.0	4.0	0.0	11444.0	0.0	0.0	1.0	0.0	0.0	273.0	3178.0	0.0	0.0	14124.0	0.0	0.0	0.0	792.0	0.0
168-MAUI	0.0	0.0	5.0	8642.0	104.0	0.0	15610.0	0.0	0.0	0.0	0.0	0.0	343.0	986.0	0.0	0.0	3448.0	37.0	0.0	0.0	7.0	0.0
255-MAUI	0.0	0.0	9.0	20964.0	459.0	0.0	11693.0	1.0	1.0	0.0	1.0	0.0	398.0	4496.0	1.0	63.0	20873.0	7.0	0.0	0.0	113.0	0.0
279-MAUI	0.0	0.0	7.0	5011.0	36.0	0.0	5630.0	0.0	0.0	0.0	0.0	0.0	2314.0	3728.0	0.0	0.0	11025.0	0.0	0.0	0.0	40.0	0.0
125-MAUI	0.0	0.0	26.0	7787.0	26538.0	0.0	2708.0	0.0	0.0	0.0	0.0	0.0	22.0	1052.0	0.0	896.0	992.0	0.0	4.0	0.0	74.0	0.0
2316-MAUI	0.0	0.0	1469.0	975.0	0.0	0.0	1153.0	0.0	0.0	3.0	0.0	0.0	207.0	31301.0	0.0	0.0	6655.0	0.0	0.0	0.0	178.0	0.0
224-MAUI	0.0	0.0	0.0	20137.0	472.0	0.0	37297.0	2.0	1.0	1.0	0.0	0.0	61.0	15238.0	0.0	0.0	4278.0	0.0	0.0	5.0	407.0	0.0
376-MAUI	0.0	0.0	2.0	8702.0	99.0	0.0	11169.0	0.0	0.0	4.0	0.0	0.0	4.0	2003.0	0.0	0.0	12190.0	1.0	0.0	1.0	17.0	0.0
431-MAUI	0.0	0.0	24.0	13603.0	480.0	0.0	47134.0	0.0	1.0	0.0	9.0	0.0	1631.0	3954.0	0.0	0.0	22423.0	0.0	1.0	0.0	24.0	0.0
423-MAUI	0.0	0.0	0.0	6352.0	34.0	0.0	19301.0	0.0	0.0	0.0	0.0	0.0	4992.0	492.0	0.0	2.0	3875.0	20.0	0.0	32.0	24.0	0.0
808-MAUI	0.0	0.0	0.0	6882.0	57.0	0.0	8926.0	0.0	0.0	95.0	0.0	0.0	1.0	1244.0	0.0	3.0	10124.0	1.0	0.0	0.0	15.0	0.0
725-MAUI	0.0	0.0	0.0	6426.0	18.0	0.0	27109.0	0.0	0.0	0.0	0.0	0.0	281.0	158.0	0.0	0.0	2167.0	5.0	0.0	6.0	17.0	0.0
161-MAUI	0.0	0.0	4.0	16967.0	575.0	0.0	30448.0	0.0	1.0	0.0	15.0	0.0	278.0	6152.0	1.0	102.0	9150.0	10.0	0.0	2.0	211.0	0.0
109-MAUI	0.0	0.0	27.0	4744.0	879.0	0.0	2974.0	4.0	0.0	0.0	0.0	1.0	187.0	34922.0	0.0	2.0	11055.0	0.0	0.0	2.0	25.0	0.0
491-MAUI	1.0	0.0	10.0	13425.0	493.0	0.0	26950.0	0.0	0.0	0.0	0.0	0.0	310.0	1870.0	0.0	1.0	22392.0	0.0	0.0	1.0	84.0	0.0
747-MAUI	0.0	0.0	1.0	8876.0	48.0	0.0	25001.0	0.0	1.0	0.0	0.0	0.0	169.0	120.0	0.0	0.0	3031.0	0.0	0.0	0.0	21.0	0.0
017-MAUI	0.0	0.0	37.0	16839.0	523.0	0.0	27687.0	0.0	0.0	0.0	0.0	0.0	591.0	2609.0	0.0	0.0	7649.0	0.0	0.0	0.0	268.0	0.0
130-MAUI	0.0	0.0	4.0	14325.0	481.0	0.0	24617.0	1.0	1.0	0.0	1.0	0.0	13469.0	4730.0	0.0	0.0	15747.0	107.0	0.0	40.0	238.0	0.0
432-MAUI	0.0	0.0	6.0	4201.0	391.0	0.0	10097.0	0.0	0.0	0.0	2.0	0.0	1426.0	1930.0	0.0	0.0	14346.0	0.0	0.0	0.0	24.0	0.0
358-MAUI	2.0	0.0	1.0	19682.0	349.0	0.0	46331.0	0.0	1.0	0.0	0.0	0.0	2975.0	4816.0	0.0	0.0	12973.0	66.0	0.0	4.0	239.0	2.0
066-MAUI	0.0	0.0	0.0	3376.0	4150.0	0.0	479.0	2.0	0.0	0.0	0.0	0.0	9.0	16686.0	0.0	0.0	386.0	0.0	0.0	0.0	6.0	0.0
576-MAUI	0.0	0.0	0.0	9169.0	36.0	0.0	19584.0	0.0	0.0	0.0	0.0	0.0	102.0	1018.0	0.0	0.0	5069.0	0.0	0.0	1.0	12.0	0.0
593-MAUI	2.0	0.0	2.0	16253.0	238.0	0.0	56996.0	0.0	1.0	0.0	0.0	0.0	33.0	1107.0	0.0	0.0	6445.0	0.0	0.0	1.0	160.0	0.0
521-MAUI	0.0	0.0	11.0	8042.0	129.0	0.0	14495.0	0.0	0.0	0.0	0.0	0.0	63.0	742.0	0.0	1.0	4620.0	5.0	0.0	0.0	6.0	0.0
016-MAUI	0.0	0.0	42.0	17658.0	926.0	0.0	35340.0	0.0	0.0	0.0	0.0	0.0	1978.0	6921.0	0.0	0.0	15975.0	0.0	0.0	0.0	194.0	0.0
562-MAUI	0.0	0.0	0.0	13076.0	51.0	0.0	9947.0	0.0	0.0	0.0	0.0	0.0	4020.0	465.0	0.0	0.0	4628.0	0.0	0.0	1.0	28.0	1.0
015-MAUI	1.0	0.0	20.0	14587.0	608.0	0.0	27233.0	0.0	1.0	0.0	0.0	0.0	1707.0	3280.0	0.0	0.0	10657.0	0.0	0.0	0.0	253.0	0.0
028-MAUI	0.0	0.0	0.0	1605.0	1395.0	0.0	300.0	0.0	0.0	0.0	0.0	0.0	19.0	36967.0	0.0	2.0	5186.0	0.0	0.0	0.0	0.0	0.0
254-MAUI	2.0	0.0	6.0	21719.0	578.0	0.0	9365.0	0.0	0.0	45.0	12.0	0.0	39.0	8245.0	1.0	89.0	28915.0	6.0	0.0	0.0	167.0	0.0
071-MAUI	2.0	0.0	4.0	12432.0	328.0	0.0	34850.0	0.0	2.0	0.0	2.0	38.0	4404.0	2603.0	0.0	0.0	18062.0	2.0	0.0	0.0	168.0	0.0
612-MAUI	0.0	0.0	401.0	1401.0	3022.0	0.0	3401.0	0.0	1.0	1.0	0.0	0.0	68.0	41541.0	0.0	2.0	1388.0	0.0	1.0	3.0	15.0	3.0
444-MAUI	0.0	0.0	3.0	6375.0	29.0	0.0	21717.0	0.0	0.0	0.0	0.0	0.0	0.0	1029.0	0.0	0.0	6422.0	0.0	0.0	74.0	40.0	0.0
337-MAUI	4.0	0.0	3.0	23112.0	295.0	0.0	48906.0	0.0	0.0	0.0	0.0	0.0	1650.0	4435.0	0.0	0.0	14497.0	0.0	0.0	38.0	177.0	0.0
149-MAUI	1.0	0.0	17.0	18484.0	830.0	0.0	12462.0	0.0	0.0	2.0	15.0	0.0	15.0	8268.0	0.0	84.0	33247.0	0.0	0.0	0.0	243.0	0.0
143-MAUI	0.0	0.0	12.0	1892.0	31930.0	0.0	2281.0	17.0	0.0	0.0	0.0	0.0	105.0	27425.0	0.0	2.0	4062.0	0.0	2.0	2.0	30.0	0.0
2111-MAUI	0.0	0.0	1829.0	232.0	106.0	0.0	3597.0	0.0	0.0	0.0	0.0	0.0	11.0	32823.0	0.0	0.0	17846.0	0.0	0.0	0.0	0.0	0.0
485-MAUI	0.0	0.0	13.0	20855.0	611.0	0.0	40623.0	0.0	3.0	0.0	0.0	0.0	31.0	6772.0	0.0	0.0	3462.0	4.0	2.0	0.0	80.0	0.0
144-MAUI	0.0	0.0	2.0	1230.0	19507.0	0.0	1509.0	39.0	0.0	0.0	0.0	0.0	99.0	33999.0	0.0	0.0	2292.0	1.0	0.0	0.0	14.0	0.0
070-MAUI	1.0	0.0	4.0	17525.0	425.0	0.0	25269.0	0.0	1.0	0.0	1.0	60.0	504.0	1343.0	0.0	0.0	31445.0	2.0	0.0	5.0	322.0	0.0
628-MAUI	1.0	0.0	5.0	23770.0	647.0	0.0	23850.0	0.0	0.0	71.0	8.0	0.0	31.0	6146.0	0.0	100.0	26641.0	55.0	0.0	0.0	139.0	1.0
303-MAUI	0.0	0.0	4.0	25420.0	705.0	0.0	15431.0	0.0	0.0	5.0	2.0	0.0	102.0	3084.0	0.0	202.0	21649.0	162.0	0.0	0.0	286.0	0.0
647-MAUI	0.0	0.0	0.0	4185.0	28.0	0.0	21393.0	0.0	0.0	0.0	0.0	0.0	653.0	378.0	0.0	0.0	5851.0	4.0	0.0	1.0	21.0	0.0
394-MAUI	0.0	0.0	0.0	9707.0	66.0	0.0	20787.0	0.0	0.0	0.0	0.0	0.0	11.0	249.0	0.0	0.0	3574.0	0.0	0.0	0.0	21.0	0.0
807-MAUI	0.0	0.0	46.0	1618.0	266.0	0.0	2338.0	0.0	0.0	0.0	0.0	0.0	64.0	318.0	0.0	0.0	5556.0	0.0	0.0	0.0	22.0	0.0
126-MAUI	2.0	0.0	23.0	8633.0	22736.0	0.0	3505.0	0.0	0.0	0.0	0.0	0.0	31.0	934.0	0.0	535.0	1180.0	0.0	5.0	0.0	43.0	1.0
172-MAUI	2.0	0.0	5.0	22896.0	557.0	0.0	27162.0	0.0	0.0	0.0	2.0	0.0	4924.0	12591.0	0.0	76.0	24950.0	0.0	0.0	0.0	252.0	0.0
280-MAUI	1.0	0.0	4.0	6888.0	28.0	0.0	6502.0	0.0	0.0	0.0	0.0	0.0	498.0	3767.0	0.0	6.0	13364.0	0.0	0.0	0.0	77.0	0.0
486-MAUI	0.0	0.0	9.0	18228.0	999.0	0.0	47826.0	0.0	2.0	0.0	0.0	0.0	74.0	1302.0	0.0	0.0	2792.0	0.0	2.0	1.0	61.0	0.0
534-MAUI	0.0	0.0	22.0	17130.0	10787.0	0.0	10984.0	0.0	0.0	0.0	0.0	0.0	533.0	758.0	0.0	2.0	2515.0	0.0	1.0	3.0	28.0	15.0
2102-MAUI	0.0	0.0	173.0	24.0	0.0	0.0	43.0	0.0	0.0	0.0	0.0	0.0	0.0	53820.0	0.0	0.0	216.0	0.0	0.0	0.0	0.0	0.0
801-MAUI	0.0	0.0	2.0	7775.0	156.0	0.0	4454.0	0.0	0.0	0.0	0.0	0.0	22.0	3339.0	0.0	19.0	22670.0	0.0	0.0	0.0	27.0	0.0
508-MAUI	0.0	0.0	5.0	5970.0	24.0	0.0	18856.0	0.0	0.0	0.0	0.0	0.0	300.0	86.0	0.0	0.0	6378.0	4.0	0.0	0.0	6.0	0.0
287-MAUI	0.0	0.0	9.0	23195.0	580.0	0.0	20085.0	0.0	0.0	0.0	0.0	0.0	35.0	2587.0	0.0	0.0	26070.0	0.0	0.0	0.0	127.0	0.0
710-MAUI	0.0	0.0	1.0	5021.0	15.0	0.0	27001.0	0.0	0.0	0.0	0.0	0.0	2082.0	545.0	0.0	0.0	3346.0	133.0	0.0	3.0	29.0	0.0
2109-MAUI	0.0	0.0	5166.0	277.0	160.0	0.0	7515.0	0.0	0.0	0.0	0.0	0.0	27.0	3276.0	0.0	0.0	31552.0	0.0	0.0	0.0	25.0	0.0
315-MAUI	0.0	0.0	7.0	32985.0	299.0	0.0	29607.0	0.0	0.0	0.0	0.0	0.0	2.0	2847.0	0.0	0.0	24769.0	0.0	0.0	0.0	28.0	0.0
495-MAUI	0.0	0.0	2.0	7339.0	67.0	0.0	10898.0	0.0	0.0	0.0	0.0	0.0	8.0	4846.0	0.0	0.0	11101.0	0.0	0.0	0.0	12.0	0.0
2095-MAUI	0.0	0.0	297.0	57.0	0.0	0.0	1671.0	0.0	0.0	0.0	0.0	0.0	1.0	48583.0	0.0	0.0	3488.0	0.0	0.0	0.0	0.0	0.0
156-MAUI	0.0	0.0	8.0	23413.0	778.0	0.0	30564.0	21.0	0.0	2.0	0.0	0.0	205.0	2270.0	0.0	0.0	3865.0	0.0	0.0	66.0	1843.0	0.0
344-MAUI	0.0	0.0	0.0	6196.0	140.0	0.0	24530.0	0.0	0.0	0.0	1021.0	0.0	48.0	444.0	0.0	0.0	4357.0	0.0	0.0	0.0	31.0	0.0
677-MAUI	0.0	0.0	2.0	18378.0	6665.0	9.0	446.0	0.0	0.0	0.0	0.0	0.0	10.0	12107.0	0.0	2.0	5655.0	0.0	0.0	0.0	1.0	0.0
702-MAUI	0.0	0.0	6.0	7232.0	148.0	0.0	7215.0	0.0	0.0	20.0	1.0	0.0	54.0	1033.0	0.0	3.0	6467.0	3.0	0.0	0.0	27.0	0.0
496-MAUI	0.0	0.0	9.0	5582.0	141.0	0.0	12382.0	0.0	0.0	2.0	0.0	0.0	22.0	757.0	0.0	0.0	3330.0	0.0	0.0	0.0	25.0	0.0
290-MAUI	0.0	0.0	0.0	9003.0	53.0	0.0	11517.0	0.0	0.0	0.0	0.0	0.0	44.0	927.0	0.0	0.0	15187.0	0.0	0.0	0.0	16.0	0.0
509-MAUI	0.0	0.0	0.0	5719.0	77.0	0.0	7153.0	0.0	0.0	14.0	0.0	0.0	119.0	1306.0	0.0	1.0	6044.0	1.0	0.0	0.0	39.0	0.0
487-MAUI	0.0	0.0	4.0	13784.0	494.0	0.0	36038.0	0.0	2.0	0.0	0.0	0.0	35.0	571.0	0.0	0.0	2592.0	1.0	3.0	0.0	48.0	0.0
382-MAUI	1.0	0.0	6.0	12054.0	208.0	0.0	47075.0	0.0	1.0	0.0	0.0	0.0	1663.0	7938.0	0.0	0.0	9624.0	0.0	0.0	2.0	72.0	0.0
022-MAUI	0.0	0.0	11.0	18241.0	738.0	0.0	10569.0	0.0	7.0	0.0	4.0	0.0	32.0	6371.0	0.0	384.0	18274.0	0.0	0.0	0.0	170.0	0.0
201-MAUI	1.0	0.0	10.0	2131.0	8687.0	0.0	4681.0	0.0	0.0	0.0	0.0	0.0	66.0	17210.0	0.0	2.0	3820.0	0.0	0.0	0.0	161.0	0.0
630-MAUI	0.0	0.0	11.0	25703.0	884.0	0.0	16937.0	0.0	1.0	204.0	1.0	0.0	343.0	5497.0	1.0	82.0	15396.0	196.0	0.0	1.0	155.0	1.0
2334-MAUI	0.0	0.0	235.0	2195.0	2.0	2.0	1431.0	0.0	0.0	2.0	0.0	0.0	387.0	43484.0	0.0	0.0	3720.0	0.0	0.0	0.0	181.0	0.0
796-MAUI	0.0	0.0	3.0	7595.0	109.0	0.0	29036.0	0.0	0.0	0.0	199.0	0.0	19.0	186.0	0.0	0.0	1617.0	0.0	0.0	0.0	43.0	0.0
714-MAUI	0.0	0.0	14.0	5461.0	92.0	0.0	7685.0	0.0	0.0	8.0	0.0	0.0	64.0	1904.0	0.0	1.0	6232.0	1.0	0.0	0.0	28.0	0.0
169-MAUI	0.0	0.0	2.0	8167.0	41.0	0.0	16373.0	0.0	0.0	0.0	0.0	0.0	777.0	1707.0	0.0	0.0	6441.0	25.0	0.0	1.0	6.0	0.0
131-MAUI	0.0	0.0	1.0	16156.0	445.0	0.0	43395.0	0.0	0.0	10.0	0.0	1.0	10349.0	3862.0	0.0	2.0	13788.0	34.0	0.0	27.0	403.0	0.0
545-MAUI	0.0	0.0	2.0	14241.0	105.0	0.0	16619.0	0.0	0.0	0.0	0.0	0.0	16.0	194.0	0.0	0.0	1615.0	0.0	0.0	5.0	16.0	0.0
736-MAUI	0.0	0.0	0.0	7422.0	36.0	0.0	24624.0	0.0	0.0	0.0	0.0	0.0	5.0	350.0	0.0	0.0	881.0	0.0	0.0	0.0	4.0	30.0
618-MAUI	0.0	0.0	2.0	5676.0	121.0	0.0	15558.0	0.0	0.0	0.0	0.0	0.0	1054.0	738.0	0.0	0.0	8537.0	166.0	1.0	0.0	35.0	0.0
059-MAUI	0.0	0.0	11.0	24282.0	727.0	0.0	18521.0	0.0	3.0	1.0	1.0	0.0	153.0	4220.0	1.0	87.0	10904.0	172.0	0.0	7.0	377.0	1.0
034-MAUI	2.0	0.0	10.0	12619.0	361.0	0.0	27521.0	0.0	5.0	0.0	0.0	0.0	9281.0	5117.0	0.0	0.0	9168.0	14.0	0.0	1.0	168.0	0.0
212-MAUI	2.0	0.0	8.0	25804.0	323.0	0.0	50793.0	3.0	0.0	0.0	0.0	64.0	6981.0	2500.0	0.0	4.0	7500.0	0.0	40.0	3.0	392.0	0.0
108-MAUI	0.0	0.0	181.0	7864.0	1902.0	0.0	6670.0	1.0	0.0	3.0	0.0	13.0	401.0	26718.0	0.0	1.0	7278.0	0.0	3.0	7.0	72.0	0.0
754-MAUI	1.0	0.0	0.0	7790.0	130.0	0.0	18381.0	0.0	0.0	1.0	1.0	0.0	22.0	2450.0	0.0	1.0	22209.0	3.0	0.0	47.0	96.0	1.0
045-MAUI	0.0	0.0	1.0	6398.0	48.0	0.0	9978.0	0.0	0.0	1.0	0.0	0.0	229.0	1599.0	0.0	6.0	7445.0	7.0	0.0	2.0	28.0	0.0
571-MAUI	0.0	0.0	1.0	6332.0	180.0	0.0	12517.0	1.0	0.0	0.0	0.0	0.0	202.0	1213.0	0.0	0.0	6389.0	112.0	0.0	1.0	32.0	0.0
054-MAUI	0.0	0.0	0.0	18131.0	316.0	0.0	43576.0	0.0	1.0	0.0	0.0	0.0	16.0	3557.0	0.0	1.0	17601.0	0.0	5.0	0.0	241.0	76.0
377-MAUI	0.0	0.0	1.0	8899.0	87.0	0.0	11748.0	0.0	0.0	0.0	1.0	0.0	1.0	1335.0	0.0	4.0	9567.0	0.0	0.0	0.0	21.0	0.0
395-MAUI	0.0	0.0	1.0	7933.0	72.0	0.0	21206.0	0.0	0.0	0.0	0.0	0.0	67.0	120.0	0.0	0.0	3729.0	0.0	0.0	2.0	8.0	0.0
033-MAUI	0.0	0.0	2.0	13254.0	436.0	0.0	20765.0	0.0	5.0	0.0	2.0	0.0	6148.0	3492.0	0.0	0.0	11555.0	1.0	0.0	0.0	359.0	6.0
040-MAUI	0.0	0.0	2.0	23890.0	562.0	71.0	40811.0	0.0	0.0	0.0	0.0	0.0	879.0	5409.0	0.0	0.0	12733.0	0.0	0.0	0.0	106.0	0.0
812-MAUI	0.0	0.0	3.0	6205.0	86.0	0.0	7283.0	0.0	0.0	0.0	0.0	0.0	428.0	790.0	0.0	4.0	6479.0	6.0	0.0	0.0	6.0	0.0
794-MAUI	0.0	0.0	3.0	2757.0	47.0	0.0	25873.0	0.0	0.0	0.0	39.0	0.0	618.0	202.0	0.0	0.0	1584.0	0.0	0.0	0.0	9.0	0.0
563-MAUI	0.0	0.0	0.0	7220.0	28.0	0.0	30412.0	0.0	0.0	0.0	0.0	0.0	11.0	674.0	0.0	0.0	2326.0	0.0	0.0	0.0	31.0	0.0
430-MAUI	0.0	0.0	18.0	15287.0	557.0	0.0	36618.0	0.0	2.0	0.0	0.0	0.0	3216.0	3315.0	0.0	1.0	17916.0	0.0	1.0	0.0	66.0	0.0
429-MAUI	1.0	0.0	20.0	15555.0	497.0	0.0	32759.0	0.0	1.0	0.0	0.0	0.0	2486.0	4085.0	0.0	0.0	16490.0	0.0	1.0	0.0	22.0	0.0
523-MAUI	0.0	0.0	0.0	8155.0	101.0	0.0	9062.0	0.0	0.0	0.0	0.0	0.0	14.0	800.0	0.0	0.0	4322.0	9.0	0.0	0.0	7.0	0.0
018-MAUI	0.0	0.0	7.0	6777.0	83.0	0.0	11697.0	0.0	0.0	0.0	0.0	0.0	152.0	2569.0	0.0	0.0	15352.0	0.0	0.0	0.0	15.0	0.0
173-MAUI	1.0	0.0	29.0	12957.0	832.0	0.0	15651.0	0.0	1.0	0.0	0.0	0.0	8627.0	11281.0	0.0	93.0	30308.0	0.0	0.0	1.0	599.0	0.0
027-MAUI	0.0	0.0	1.0	1247.0	788.0	0.0	333.0	0.0	0.0	0.0	0.0	0.0	16.0	37145.0	0.0	0.0	4117.0	0.0	0.0	0.0	3.0	0.0
121-MAUI	0.0	0.0	16.0	14638.0	905.0	0.0	5565.0	0.0	11.0	5.0	1.0	1.0	176.0	6695.0	2.0	240.0	13063.0	0.0	0.0	1.0	358.0	0.0
2308-MAUI	0.0	0.0	1802.0	12708.0	6.0	0.0	35643.0	0.0	0.0	1.0	0.0	0.0	665.0	5419.0	0.0	0.0	5569.0	0.0	0.0	0.0	1424.0	0.0
2335-MAUI	0.0	0.0	254.0	1809.0	0.0	1.0	1141.0	0.0	0.0	1.0	0.0	0.0	316.0	44817.0	0.0	0.0	3971.0	0.0	0.0	0.0	123.0	0.0
010-MAUI	1.0	0.0	5.0	18719.0	407.0	0.0	28831.0	0.0	1.0	0.0	3.0	0.0	12806.0	3823.0	0.0	0.0	18079.0	0.0	0.0	10.0	190.0	0.0
611-MAUI	0.0	0.0	523.0	1360.0	4179.0	0.0	1773.0	0.0	0.0	0.0	0.0	0.0	51.0	42777.0	0.0	0.0	833.0	0.0	0.0	2.0	11.0	2.0
790-MAUI	0.0	0.0	0.0	11182.0	61.0	0.0	11640.0	0.0	0.0	0.0	0.0	0.0	1396.0	8986.0	0.0	0.0	2202.0	0.0	0.0	40.0	179.0	0.0
544-MAUI	0.0	0.0	6.0	13841.0	103.0	0.0	16450.0	0.0	0.0	0.0	0.0	0.0	75.0	171.0	0.0	0.0	3266.0	1.0	0.0	0.0	13.0	0.0
561-MAUI	0.0	0.0	1.0	9166.0	63.0	0.0	19699.0	0.0	0.0	0.0	0.0	0.0	424.0	979.0	0.0	0.0	2286.0	1.0	0.0	0.0	8.0	1.0
304-MAUI	1.0	0.0	8.0	24229.0	480.0	0.0	12134.0	0.0	1.0	13.0	3.0	0.0	127.0	3710.0	1.0	8.0	14283.0	35.0	1.0	0.0	449.0	0.0
2328-MAUI	9.0	0.0	2241.0	9861.0	5.0	0.0	16291.0	0.0	0.0	0.0	0.0	0.0	29.0	6741.0	0.0	0.0	7896.0	0.0	0.0	0.0	536.0	0.0
183-MAUI	3.0	0.0	10.0	25570.0	808.0	0.0	27003.0	0.0	2.0	103.0	34.0	0.0	109.0	11797.0	0.0	138.0	20789.0	22.0	0.0	0.0	350.0	0.0
2330-MAUI	40.0	0.0	1530.0	9622.0	4.0	0.0	18130.0	0.0	0.0	3.0	0.0	0.0	401.0	5385.0	0.0	0.0	8934.0	0.0	0.0	0.0	1049.0	0.0
002-MAUI	8.0	0.0	5.0	22882.0	531.0	0.0	38345.0	0.0	2.0	0.0	2.0	0.0	14982.0	4375.0	0.0	24.0	13462.0	0.0	0.0	0.0	197.0	0.0
678-MAUI	0.0	0.0	4.0	16710.0	8291.0	5.0	393.0	0.0	0.0	0.0	0.0	0.0	5.0	19343.0	0.0	1.0	4571.0	1.0	0.0	0.0	0.0	0.0
266-MAUI	1.0	0.0	8.0	15604.0	599.0	0.0	19223.0	0.0	0.0	0.0	1.0	0.0	1758.0	4983.0	0.0	5.0	16002.0	2.0	1.0	1.0	92.0	0.0
2115-MAUI	0.0	0.0	6115.0	483.0	23.0	0.0	169.0	0.0	0.0	0.0	0.0	0.0	1.0	33197.0	0.0	0.0	7590.0	0.0	0.0	0.0	0.0	0.0
438-MAUI	0.0	0.0	5.0	23231.0	715.0	1.0	13293.0	0.0	4.0	2.0	2.0	0.0	484.0	6600.0	0.0	76.0	17188.0	18.0	0.0	0.0	86.0	0.0
594-MAUI	0.0	0.0	4.0	17311.0	321.0	0.0	50676.0	0.0	0.0	0.0	0.0	0.0	75.0	1196.0	0.0	0.0	8038.0	1.0	2.0	3.0	163.0	0.0
418-MAUI	0.0	0.0	16.0	23966.0	794.0	0.0	15631.0	0.0	0.0	1.0	2.0	0.0	177.0	9142.0	0.0	52.0	19413.0	0.0	0.0	0.0	309.0	0.0
467-MAUI	0.0	1.0	1.0	19323.0	387.0	0.0	29793.0	0.0	0.0	0.0	0.0	0.0	358.0	1760.0	0.0	0.0	23220.0	0.0	0.0	6.0	227.0	0.0
507-MAUI	0.0	0.0	9.0	5141.0	85.0	0.0	16927.0	0.0	0.0	0.0	0.0	0.0	1729.0	130.0	0.0	0.0	8286.0	9.0	0.0	3.0	10.0	11.0
657-MAUI	0.0	0.0	1.0	26689.0	942.0	0.0	22986.0	0.0	1.0	109.0	2.0	0.0	466.0	4610.0	0.0	27.0	9737.0	2.0	0.0	0.0	176.0	0.0
687-MAUI	0.0	0.0	0.0	5884.0	73.0	0.0	10215.0	0.0	0.0	0.0	0.0	0.0	0.0	2329.0	0.0	0.0	14914.0	0.0	0.0	0.0	83.0	0.0
413-MAUI	0.0	0.0	15.0	17815.0	668.0	0.0	14204.0	0.0	0.0	33.0	1.0	0.0	22.0	3469.0	0.0	48.0	12039.0	9.0	0.0	0.0	92.0	0.0
778-MAUI	0.0	0.0	4.0	7459.0	75.0	0.0	10939.0	0.0	0.0	8.0	1.0	0.0	13.0	989.0	0.0	1.0	7574.0	23.0	0.0	0.0	24.0	0.0
2289-MAUI	7.0	0.0	3947.0	8226.0	131.0	0.0	21413.0	0.0	0.0	0.0	0.0	0.0	236.0	1776.0	0.0	0.0	20172.0	0.0	0.0	0.0	1015.0	0.0
2332-MAUI	0.0	0.0	103.0	2463.0	4.0	1.0	1321.0	0.0	0.0	0.0	0.0	0.0	132.0	44600.0	0.0	0.0	5619.0	0.0	0.0	0.0	252.0	0.0
445-MAUI	0.0	0.0	1.0	4917.0	33.0	0.0	24365.0	0.0	0.0	0.0	0.0	0.0	5.0	929.0	0.0	0.0	5603.0	0.0	0.0	48.0	9.0	0.0
659-MAUI	0.0	0.0	0.0	5771.0	126.0	0.0	6008.0	0.0	0.0	1.0	1.0	0.0	16.0	476.0	0.0	1.0	2312.0	3.0	0.0	0.0	5.0	0.0
726-MAUI	1.0	0.0	1.0	6766.0	45.0	0.0	31082.0	0.0	0.0	0.0	0.0	0.0	0.0	307.0	0.0	0.0	2613.0	13.0	0.0	7.0	21.0	0.0
2325-MAUI	5.0	0.0	5534.0	9892.0	7.0	0.0	14002.0	0.0	0.0	1.0	0.0	0.0	11.0	4922.0	0.0	0.0	18601.0	0.0	0.0	0.0	647.0	0.0
137-MAUI	1.0	0.0	18.0	13111.0	1152.0	0.0	16645.0	0.0	2.0	0.0	0.0	0.0	1314.0	8184.0	0.0	0.0	16654.0	0.0	0.0	1.0	671.0	0.0
552-MAUI	0.0	0.0	17.0	13516.0	12877.0	7.0	6733.0	0.0	1.0	0.0	1.0	0.0	214.0	16582.0	0.0	0.0	4929.0	2.0	2.0	5.0	19.0	4.0
595-MAUI	0.0	0.0	6.0	23512.0	443.0	0.0	60634.0	0.0	1.0	0.0	0.0	0.0	111.0	746.0	0.0	0.0	5413.0	1.0	1.0	2.0	94.0	0.0
811-MAUI	0.0	0.0	3.0	3639.0	155.0	0.0	4851.0	0.0	0.0	7.0	1.0	0.0	238.0	424.0	1.0	3.0	4463.0	0.0	0.0	0.0	2.0	0.0
260-MAUI	1.0	0.0	1.0	20657.0	738.0	0.0	55540.0	0.0	0.0	0.0	0.0	0.0	5.0	996.0	0.0	0.0	6814.0	557.0	1.0	1.0	518.0	5.0
049-MAUI	0.0	0.0	19.0	19366.0	877.0	0.0	15772.0	0.0	1.0	73.0	3.0	0.0	651.0	8094.0	3.0	228.0	23044.0	3.0	0.0	0.0	231.0	0.0
268-MAUI	0.0	0.0	9.0	19286.0	818.0	1.0	16474.0	0.0	0.0	0.0	0.0	0.0	154.0	8815.0	1.0	5.0	20176.0	46.0	1.0	2.0	116.0	0.0
2317-MAUI	41.0	0.0	2338.0	1200.0	1.0	2.0	1043.0	0.0	0.0	0.0	0.0	0.0	94.0	28187.0	0.0	0.0	7146.0	0.0	0.0	0.0	162.0	0.0
2300-MAUI	0.0	0.0	440.0	1991.0	5.0	0.0	922.0	0.0	0.0	0.0	0.0	0.0	4.0	49987.0	0.0	0.0	2847.0	0.0	0.0	0.0	307.0	0.0
2290-MAUI	13.0	0.0	3639.0	3396.0	5.0	0.0	17537.0	0.0	0.0	0.0	0.0	0.0	38.0	7893.0	0.0	0.0	12439.0	0.0	0.0	0.0	679.0	0.0
190-MAUI	0.0	0.0	75.0	2554.0	355.0	0.0	9402.0	0.0	0.0	0.0	0.0	0.0	96.0	33977.0	0.0	2.0	2465.0	0.0	3.0	0.0	56.0	0.0
425-MAUI	0.0	0.0	0.0	6695.0	20.0	0.0	23735.0	0.0	0.0	0.0	1.0	0.0	142.0	1894.0	0.0	0.0	5742.0	0.0	0.0	69.0	9.0	0.0
506-MAUI	0.0	0.0	1.0	5678.0	30.0	0.0	23120.0	0.0	0.0	4.0	0.0	0.0	437.0	188.0	0.0	0.0	5673.0	2.0	0.0	0.0	28.0	9.0
707-MAUI	0.0	0.0	0.0	32170.0	336.0	0.0	48478.0	0.0	1.0	8.0	0.0	0.0	237.0	2298.0	0.0	0.0	10640.0	2.0	54.0	12.0	68.0	0.0
770-MAUI	0.0	0.0	110.0	1284.0	48.0	0.0	382.0	0.0	0.0	0.0	0.0	0.0	3.0	17550.0	0.0	0.0	12751.0	0.0	0.0	0.0	497.0	0.0
2091-MAUI	0.0	0.0	1696.0	1752.0	886.0	0.0	6019.0	0.0	0.0	0.0	0.0	0.0	69.0	3951.0	0.0	0.0	10553.0	0.0	0.0	0.0	0.0	0.0
2112-MAUI	0.0	0.0	1271.0	54.0	4.0	0.0	2578.0	0.0	0.0	0.0	0.0	0.0	1.0	44757.0	0.0	0.0	4179.0	0.0	0.0	0.0	2.0	0.0
2298-MAUI	0.0	0.0	446.0	1385.0	4.0	2.0	1116.0	0.0	0.0	0.0	0.0	0.0	1.0	49350.0	0.0	0.0	2003.0	0.0	0.0	0.0	264.0	0.0
522-MAUI	0.0	0.0	3.0	7087.0	232.0	0.0	10708.0	0.0	0.0	0.0	0.0	0.0	36.0	917.0	0.0	1.0	7914.0	3.0	0.0	0.0	4.0	0.0
082-MAUI	1.0	11.0	4.0	16751.0	333.0	0.0	33718.0	0.0	1.0	1.0	0.0	0.0	6948.0	5231.0	0.0	0.0	30909.0	10.0	0.0	0.0	272.0	26.0
256-MAUI	1.0	0.0	7.0	19468.0	589.0	0.0	12466.0	0.0	0.0	0.0	6.0	0.0	944.0	6829.0	0.0	80.0	27824.0	7.0	0.0	0.0	140.0	0.0
539-MAUI	0.0	0.0	0.0	6185.0	29.0	0.0	11596.0	0.0	0.0	0.0	0.0	0.0	8.0	611.0	0.0	0.0	15270.0	11.0	0.0	0.0	21.0	0.0
412-MAUI	0.0	0.0	7.0	16290.0	472.0	0.0	23017.0	0.0	0.0	0.0	0.0	0.0	5.0	3188.0	0.0	14.0	17453.0	12.0	0.0	0.0	104.0	0.0
753-MAUI	1.0	0.0	6.0	11411.0	58.0	0.0	21039.0	0.0	0.0	0.0	0.0	0.0	90.0	1627.0	0.0	1.0	7591.0	1.0	3.0	2.0	74.0	0.0
658-MAUI	0.0	0.0	0.0	7594.0	85.0	0.0	12252.0	0.0	0.0	11.0	1.0	0.0	5.0	638.0	1.0	1.0	4173.0	13.0	0.0	0.0	16.0	0.0
578-MAUI	0.0	0.0	3.0	7342.0	45.0	0.0	20229.0	0.0	0.0	0.0	0.0	0.0	59.0	1142.0	0.0	0.0	6374.0	0.0	0.0	2.0	47.0	0.0
2336-MAUI	0.0	0.0	442.0	2596.0	1.0	1.0	1962.0	0.0	0.0	2.0	0.0	0.0	750.0	45249.0	0.0	0.0	2730.0	0.0	0.0	0.0	192.0	0.0
261-MAUI	1.0	0.0	1.0	17003.0	479.0	0.0	35221.0	6.0	3.0	0.0	0.0	0.0	9.0	1746.0	0.0	0.0	7713.0	103.0	0.0	0.0	193.0	45.0
2097-MAUI	0.0	0.0	219.0	23.0	22.0	0.0	219.0	0.0	0.0	0.0	0.0	0.0	4.0	51167.0	0.0	0.0	400.0	0.0	0.0	0.0	0.0	0.0
124-MAUI	0.0	0.0	46.0	9102.0	15157.0	0.0	4945.0	0.0	0.0	0.0	0.0	0.0	56.0	1824.0	0.0	336.0	1585.0	0.0	3.0	0.0	55.0	0.0
474-MAUI	0.0	0.0	0.0	23416.0	532.0	0.0	44562.0	1.0	5.0	0.0	0.0	0.0	36.0	1244.0	0.0	0.0	2024.0	0.0	0.0	1.0	301.0	0.0
166-MAUI	0.0	0.0	2.0	12715.0	548.0	0.0	39011.0	0.0	3.0	3.0	0.0	0.0	1651.0	9854.0	0.0	29.0	9644.0	49.0	0.0	5.0	69.0	4.0
185-MAUI	3.0	0.0	2.0	21630.0	717.0	0.0	10984.0	0.0	0.0	0.0	41.0	0.0	8987.0	11123.0	0.0	116.0	21608.0	83.0	10.0	0.0	211.0	0.0
511-MAUI	0.0	0.0	1.0	3929.0	121.0	0.0	3119.0	0.0	0.0	2.0	0.0	0.0	84.0	784.0	0.0	4.0	3414.0	3.0	0.0	0.0	11.0	0.0
273-MAUI	0.0	0.0	9.0	944.0	4048.0	0.0	16098.0	0.0	1.0	0.0	0.0	0.0	41.0	59756.0	0.0	0.0	1153.0	0.0	0.0	0.0	561.0	2.0
223-MAUI	1.0	0.0	4.0	22774.0	531.0	0.0	41583.0	9.0	2.0	1.0	0.0	0.0	46.0	2861.0	0.0	0.0	5670.0	0.0	1.0	29.0	1600.0	0.0
480-MAUI	0.0	0.0	0.0	4227.0	12.0	0.0	25409.0	0.0	0.0	1.0	0.0	0.0	1760.0	131.0	0.0	0.0	5378.0	3.0	0.0	32.0	7.0	0.0
2094-MAUI	0.0	0.0	227.0	58.0	30.0	0.0	893.0	0.0	0.0	0.0	0.0	0.0	4.0	39495.0	0.0	0.0	2696.0	0.0	0.0	0.0	3.0	0.0
249-MAUI	3.0	0.0	1.0	16646.0	258.0	0.0	51183.0	0.0	0.0	0.0	0.0	0.0	668.0	5204.0	0.0	0.0	23547.0	0.0	0.0	20.0	216.0	1.0
2331-MAUI	0.0	0.0	382.0	1752.0	2.0	3.0	2049.0	0.0	0.0	3.0	0.0	0.0	267.0	44812.0	0.0	0.0	4686.0	0.0	0.0	0.0	204.0	0.0
001-MAUI	0.0	0.0	3.0	22934.0	561.0	0.0	43796.0	0.0	0.0	0.0	0.0	0.0	7047.0	3929.0	0.0	37.0	11275.0	0.0	1.0	0.0	412.0	0.0
084-MAUI	0.0	0.0	27.0	17899.0	492.0	0.0	27204.0	2.0	14.0	1.0	8.0	0.0	13773.0	4646.0	0.0	1.0	12933.0	0.0	3.0	0.0	206.0	0.0
230-MAUI	1.0	0.0	42.0	1624.0	118.0	0.0	3263.0	3.0	0.0	0.0	0.0	2.0	66.0	24398.0	0.0	3.0	18263.0	0.0	0.0	2.0	34.0	0.0
503-MAUI	0.0	0.0	2.0	20805.0	385.0	0.0	49632.0	0.0	0.0	0.0	0.0	0.0	1686.0	1642.0	0.0	1.0	9253.0	59.0	0.0	6.0	78.0	11.0
250-MAUI	3.0	0.0	4.0	15716.0	253.0	0.0	36634.0	2.0	0.0	0.0	0.0	0.0	2646.0	4395.0	0.0	0.0	18807.0	2.0	1.0	2.0	228.0	0.0
046-MAUI	0.0	0.0	0.0	5773.0	32.0	0.0	10297.0	0.0	0.0	3.0	0.0	0.0	32.0	894.0	2.0	4.0	8425.0	1.0	0.0	0.0	11.0	0.0
053-MAUI	0.0	0.0	0.0	23515.0	397.0	0.0	37842.0	0.0	4.0	0.0	0.0	0.0	95.0	4932.0	0.0	0.0	29713.0	0.0	60.0	90.0	296.0	4.0
629-MAUI	0.0	0.0	4.0	20029.0	756.0	0.0	26514.0	0.0	0.0	90.0	0.0	0.0	3057.0	4956.0	1.0	11.0	19827.0	117.0	0.0	0.0	103.0	0.0
481-MAUI	0.0	0.0	0.0	6495.0	31.0	0.0	11077.0	0.0	0.0	0.0	0.0	0.0	50.0	159.0	0.0	0.0	10119.0	6.0	0.0	1.0	10.0	0.0
720-MAUI	0.0	0.0	3.0	6258.0	53.0	0.0	18116.0	0.0	0.0	0.0	0.0	0.0	59.0	4458.0	0.0	0.0	4178.0	0.0	0.0	0.0	17.0	0.0
2327-MAUI	11.0	0.0	4629.0	12788.0	5.0	1.0	14543.0	0.0	0.0	3.0	0.0	0.0	50.0	6328.0	0.0	0.0	7298.0	0.0	0.0	0.0	708.0	0.0
411-MAUI	1.0	0.0	11.0	17294.0	538.0	0.0	28183.0	0.0	0.0	0.0	5.0	0.0	57.0	4401.0	0.0	19.0	11922.0	19.0	0.0	0.0	88.0	0.0
682-MAUI	0.0	0.0	13.0	17135.0	452.0	0.0	30699.0	0.0	0.0	1.0	0.0	0.0	1378.0	7822.0	0.0	0.0	13105.0	0.0	0.0	0.0	87.0	0.0
771-MAUI	0.0	0.0	111.0	1080.0	46.0	0.0	245.0	0.0	1.0	0.0	0.0	0.0	4.0	17853.0	0.0	1.0	8866.0	0.0	0.0	0.0	1316.0	0.0
003-MAUI	6.0	0.0	3.0	21831.0	566.0	0.0	28494.0	0.0	5.0	5.0	0.0	0.0	3675.0	5095.0	0.0	1.0	13141.0	11.0	0.0	9.0	454.0	0.0
737-MAUI	0.0	0.0	0.0	8916.0	37.0	0.0	15572.0	0.0	0.0	0.0	0.0	0.0	6.0	2974.0	0.0	0.0	634.0	0.0	0.0	0.0	0.0	2.0
291-MAUI	0.0	0.0	2.0	6616.0	67.0	0.0	10187.0	0.0	1.0	0.0	0.0	0.0	3.0	1409.0	0.0	0.0	10100.0	0.0	0.0	0.0	20.0	0.0
2309-MAUI	1.0	0.0	4101.0	7895.0	30.0	0.0	25397.0	0.0	0.0	2.0	0.0	0.0	852.0	5952.0	0.0	0.0	8081.0	0.0	0.0	0.0	2330.0	0.0
435-MAUI	1.0	0.0	3.0	19782.0	498.0	0.0	34699.0	0.0	0.0	26.0	9.0	0.0	263.0	8027.0	0.0	134.0	17952.0	95.0	0.0	0.0	102.0	0.0
776-MAUI	0.0	0.0	10.0	8133.0	62.0	0.0	7213.0	0.0	0.0	37.0	0.0	0.0	0.0	975.0	0.0	1.0	5559.0	15.0	0.0	0.0	16.0	0.0
2297-MAUI	0.0	0.0	813.0	1330.0	3.0	6.0	957.0	0.0	0.0	0.0	0.0	0.0	7.0	47638.0	0.0	0.0	4514.0	0.0	0.0	0.0	476.0	0.0
077-MAUI	0.0	0.0	8.0	12420.0	667.0	4.0	19410.0	0.0	2.0	25.0	0.0	0.0	2017.0	10967.0	0.0	14.0	13053.0	0.0	0.0	1.0	738.0	0.0
660-MAUI	0.0	0.0	1.0	4211.0	156.0	0.0	6775.0	0.0	0.0	6.0	0.0	0.0	5.0	821.0	0.0	1.0	13602.0	0.0	0.0	0.0	26.0	0.0
706-MAUI	0.0	0.0	1.0	20117.0	248.0	0.0	38351.0	0.0	1.0	0.0	0.0	0.0	8715.0	5553.0	0.0	2.0	10837.0	1.0	5.0	3.0	98.0	0.0
772-MAUI	0.0	0.0	85.0	827.0	24.0	0.0	337.0	0.0	0.0	0.0	0.0	0.0	7.0	20507.0	0.0	0.0	10209.0	0.0	0.0	0.0	935.0	0.0
550-MAUI	0.0	0.0	19.0	14097.0	4587.0	1.0	9164.0	2.0	0.0	0.0	0.0	1.0	296.0	23021.0	0.0	0.0	7315.0	3.0	0.0	10.0	41.0	5.0
353-MAUI	1.0	0.0	7.0	3907.0	150.0	0.0	17896.0	0.0	0.0	0.0	0.0	0.0	6.0	3829.0	0.0	0.0	16415.0	0.0	0.0	0.0	12.0	0.0
208-MAUI	0.0	0.0	0.0	7439.0	27.0	0.0	25186.0	0.0	0.0	0.0	0.0	0.0	426.0	167.0	0.0	0.0	2609.0	2.0	0.0	0.0	8.0	0.0
764-MAUI	0.0	0.0	5.0	755.0	5188.0	0.0	359.0	0.0	0.0	0.0	0.0	0.0	4.0	18271.0	0.0	1.0	239.0	0.0	0.0	0.0	1.0	0.0
342-MAUI	0.0	0.0	18.0	4357.0	214.0	0.0	31901.0	0.0	0.0	0.0	0.0	0.0	18.0	205.0	0.0	0.0	221.0	0.0	0.0	0.0	15.0	0.0
437-MAUI	0.0	0.0	0.0	6534.0	69.0	0.0	16156.0	0.0	0.0	6.0	2.0	0.0	4.0	1674.0	0.0	14.0	8348.0	5.0	0.0	0.0	13.0	0.0
305-MAUI	0.0	0.0	2.0	27366.0	506.0	0.0	24193.0	0.0	0.0	24.0	1.0	0.0	763.0	4171.0	1.0	73.0	26778.0	30.0	0.0	0.0	238.0	0.0
213-MAUI	0.0	2.0	5.0	21055.0	337.0	0.0	52794.0	1.0	0.0	0.0	0.0	0.0	1984.0	2305.0	0.0	0.0	8355.0	0.0	0.0	6.0	1481.0	0.0
755-MAUI	1.0	0.0	1.0	5892.0	26.0	0.0	32148.0	0.0	0.0	25.0	1.0	0.0	1552.0	1288.0	0.0	0.0	7421.0	13.0	0.0	121.0	73.0	0.0
205-MAUI	1.0	0.0	2.0	22961.0	371.0	0.0	53943.0	2.0	0.0	0.0	0.0	19.0	3504.0	2478.0	0.0	17.0	6735.0	6.0	0.0	0.0	728.0	0.0
617-MAUI	9.0	0.0	2.0	5038.0	24.0	0.0	22754.0	0.0	0.0	0.0	0.0	0.0	173.0	244.0	0.0	0.0	2735.0	136.0	0.0	35.0	8.0	0.0
616-MAUI	0.0	0.0	3.0	3203.0	12.0	0.0	19122.0	0.0	0.0	0.0	0.0	0.0	146.0	1775.0	0.0	0.0	5753.0	7.0	0.0	0.0	32.0	0.0
708-MAUI	0.0	0.0	1.0	16337.0	148.0	0.0	44009.0	0.0	1.0	0.0	0.0	0.0	3759.0	2484.0	0.0	0.0	10551.0	154.0	38.0	73.0	186.0	0.0
115-MAUI	3.0	0.0	7.0	19504.0	581.0	0.0	30168.0	0.0	4.0	0.0	0.0	0.0	11.0	1763.0	0.0	0.0	4256.0	0.0	3.0	0.0	881.0	0.0
331-MAUI	0.0	0.0	3.0	7699.0	107.0	0.0	10173.0	0.0	0.0	0.0	0.0	0.0	41.0	1537.0	0.0	4.0	7580.0	1.0	0.0	0.0	41.0	0.0
162-MAUI	0.0	0.0	8.0	16500.0	340.0	0.0	29484.0	0.0	0.0	15.0	1.0	0.0	18.0	4463.0	0.0	187.0	18160.0	41.0	0.0	0.0	266.0	0.0
419-MAUI	1.0	0.0	12.0	16114.0	709.0	0.0	15991.0	0.0	0.0	83.0	1.0	0.0	7.0	6268.0	0.0	70.0	21183.0	0.0	0.0	0.0	109.0	0.0
800-MAUI	0.0	0.0	2.0	5096.0	59.0	0.0	7349.0	0.0	0.0	0.0	1.0	0.0	0.0	3448.0	1.0	4.0	10585.0	1.0	0.0	0.0	35.0	0.0
354-MAUI	0.0	0.0	3.0	7503.0	58.0	0.0	18655.0	0.0	0.0	0.0	0.0	0.0	5.0	2592.0	0.0	0.0	11461.0	0.0	0.0	0.0	11.0	0.0
009-MAUI	2.0	1.0	5.0	16058.0	441.0	0.0	31730.0	0.0	0.0	2.0	0.0	0.0	3815.0	3238.0	0.0	1.0	9822.0	1.0	3.0	1.0	69.0	0.0
2093-MAUI	0.0	0.0	498.0	1906.0	1217.0	0.0	4880.0	0.0	0.0	46.0	0.0	0.0	59.0	2948.0	0.0	0.0	15187.0	0.0	0.0	0.0	0.0	0.0
529-MAUI	3.0	0.0	4.0	19046.0	568.0	0.0	52319.0	0.0	3.0	0.0	0.0	0.0	117.0	444.0	0.0	0.0	12052.0	26.0	0.0	2.0	281.0	0.0
095-MAUI	0.0	0.0	2.0	3941.0	2535.0	0.0	1652.0	2.0	1.0	0.0	0.0	0.0	52.0	19378.0	0.0	1.0	12577.0	0.0	0.0	0.0	14.0	0.0
021-MAUI	2.0	0.0	16.0	20022.0	310.0	0.0	28967.0	0.0	0.0	0.0	0.0	0.0	191.0	8989.0	1.0	333.0	27310.0	2.0	1.0	1.0	400.0	0.0
078-MAUI	0.0	0.0	12.0	11372.0	799.0	1.0	16900.0	0.0	0.0	48.0	1.0	0.0	288.0	6746.0	0.0	62.0	10514.0	0.0	0.0	0.0	606.0	0.0
288-MAUI	0.0	0.0	20.0	21625.0	501.0	0.0	39344.0	0.0	0.0	0.0	0.0	0.0	771.0	1802.0	0.0	0.0	15972.0	0.0	0.0	0.0	73.0	0.0
462-MAUI	0.0	0.0	0.0	10828.0	178.0	0.0	6394.0	0.0	0.0	0.0	0.0	0.0	4.0	1623.0	0.0	6.0	8102.0	350.0	0.0	0.0	34.0	0.0
191-MAUI	0.0	0.0	19.0	1839.0	771.0	0.0	4608.0	0.0	0.0	0.0	0.0	0.0	23.0	35482.0	0.0	4.0	1865.0	0.0	1.0	0.0	7.0	0.0
2117-MAUI	0.0	0.0	2460.0	172.0	37.0	0.0	602.0	0.0	0.0	0.0	0.0	0.0	3.0	35788.0	0.0	0.0	9055.0	0.0	0.0	0.0	2.0	0.0
101-MAUI	0.0	0.0	0.0	480.0	190.0	0.0	389.0	1.0	0.0	0.0	0.0	0.0	22.0	64017.0	0.0	0.0	385.0	0.0	0.0	0.0	3.0	0.0
2293-MAUI	22.0	0.0	1043.0	2244.0	9.0	0.0	10525.0	0.0	0.0	0.0	0.0	0.0	980.0	12658.0	0.0	0.0	26040.0	0.0	0.0	0.0	139.0	0.0
217-MAUI	0.0	0.0	3.0	7561.0	56.0	0.0	18860.0	0.0	0.0	0.0	0.0	0.0	5.0	147.0	0.0	0.0	1917.0	0.0	0.0	0.0	8.0	0.0
267-MAUI	0.0	0.0	38.0	19874.0	1012.0	0.0	10913.0	0.0	0.0	0.0	0.0	0.0	792.0	8746.0	0.0	23.0	13632.0	4.0	66.0	1.0	332.0	0.0
072-MAUI	0.0	7.0	0.0	10409.0	350.0	0.0	34180.0	0.0	6.0	0.0	1.0	1.0	418.0	3636.0	0.0	8.0	13542.0	1.0	0.0	14.0	344.0	0.0
719-MAUI	0.0	0.0	5.0	11694.0	129.0	0.0	6474.0	0.0	0.0	0.0	0.0	0.0	432.0	1412.0	0.0	0.0	3714.0	0.0	0.0	0.0	17.0	0.0
064-MAUI	0.0	0.0	2.0	6094.0	4988.0	0.0	1793.0	4.0	0.0	0.0	0.0	0.0	35.0	25568.0	0.0	3.0	932.0	0.0	0.0	0.0	14.0	0.0
446-MAUI	0.0	0.0	3.0	4511.0	36.0	0.0	16210.0	0.0	0.0	0.0	0.0	0.0	45.0	336.0	0.0	0.0	8307.0	0.0	0.0	3.0	11.0	0.0
434-MAUI	0.0	0.0	10.0	6494.0	115.0	0.0	22473.0	0.0	0.0	0.0	0.0	0.0	87.0	2771.0	0.0	0.0	6184.0	0.0	0.0	1.0	46.0	0.0
406-MAUI	0.0	0.0	2.0	4683.0	38.0	0.0	25571.0	0.0	0.0	0.0	2.0	0.0	207.0	191.0	0.0	0.0	2921.0	1.0	0.0	1.0	26.0	0.0
375-MAUI	1.0	0.0	6.0	8503.0	95.0	0.0	11455.0	0.0	0.0	0.0	4.0	0.0	60.0	2228.0	0.0	0.0	11252.0	3.0	0.0	0.0	26.0	0.0
360-MAUI	0.0	0.0	0.0	14734.0	218.0	0.0	53938.0	1.0	1.0	0.0	0.0	0.0	4104.0	2549.0	0.0	0.0	11303.0	0.0	1.0	0.0	267.0	19.0
211-MAUI	0.0	0.0	1.0	23278.0	244.0	0.0	56026.0	3.0	0.0	0.0	1.0	0.0	55.0	999.0	0.0	0.0	9233.0	0.0	0.0	0.0	903.0	0.0
197-MAUI	0.0	3.0	4.0	16276.0	221.0	0.0	27158.0	0.0	0.0	0.0	13.0	0.0	581.0	3978.0	0.0	0.0	47731.0	42.0	0.0	0.0	782.0	0.0
297-MAUI	0.0	0.0	5.0	25834.0	658.0	0.0	23208.0	0.0	1.0	0.0	0.0	0.0	701.0	3768.0	0.0	0.0	4663.0	0.0	1.0	0.0	75.0	0.0
316-MAUI	0.0	0.0	15.0	17946.0	412.0	0.0	42725.0	0.0	2.0	0.0	0.0	0.0	25.0	4113.0	0.0	0.0	19729.0	0.0	0.0	0.0	69.0	0.0
232-MAUI	2.0	0.0	36.0	1563.0	127.0	0.0	3000.0	3.0	0.0	0.0	0.0	0.0	60.0	20657.0	0.0	1.0	17389.0	0.0	1.0	2.0	12.0	0.0
2092-MAUI	0.0	0.0	645.0	2042.0	1376.0	0.0	6846.0	0.0	0.0	0.0	0.0	0.0	49.0	2882.0	0.0	0.0	9298.0	0.0	0.0	0.0	61.0	0.0
2101-MAUI	0.0	0.0	2018.0	11.0	3.0	0.0	164.0	0.0	0.0	0.0	0.0	0.0	2.0	57574.0	0.0	0.0	612.0	0.0	0.0	0.0	0.0	0.0
813-MAUI	0.0	0.0	4.0	6928.0	111.0	0.0	7313.0	0.0	0.0	20.0	1.0	0.0	206.0	639.0	0.0	1.0	5525.0	0.0	0.0	0.0	20.0	0.0
455-MAUI	0.0	0.0	3.0	3918.0	44.0	0.0	5592.0	0.0	1.0	6.0	0.0	0.0	42.0	884.0	0.0	0.0	3169.0	0.0	0.0	0.0	3.0	0.0
479-MAUI	0.0	0.0	0.0	4424.0	25.0	0.0	19559.0	0.0	0.0	6.0	0.0	0.0	174.0	291.0	0.0	0.0	6193.0	140.0	0.0	1.0	1.0	0.0
436-MAUI	0.0	0.0	2.0	21165.0	454.0	0.0	38202.0	0.0	2.0	10.0	9.0	0.0	5.0	12397.0	0.0	78.0	19574.0	3.0	0.0	0.0	166.0	0.0
248-MAUI	1.0	0.0	4.0	24507.0	181.0	0.0	30869.0	1.0	1.0	0.0	0.0	0.0	6320.0	2329.0	0.0	0.0	18027.0	0.0	38.0	23.0	283.0	4.0
582-MAUI	0.0	0.0	3.0	24624.0	1036.0	0.0	18403.0	0.0	0.0	110.0	7.0	0.0	2702.0	5819.0	0.0	63.0	21768.0	51.0	0.0	0.0	139.0	0.0
238-MAUI	6.0	0.0	58.0	5632.0	2930.0	0.0	6662.0	0.0	0.0	0.0	0.0	0.0	34.0	10886.0	0.0	2.0	2754.0	1.0	0.0	0.0	13.0	0.0
302-MAUI	0.0	0.0	0.0	11027.0	99.0	0.0	12583.0	0.0	0.0	0.0	0.0	0.0	1667.0	2091.0	0.0	0.0	3693.0	0.0	0.0	0.0	18.0	0.0
155-MAUI	0.0	0.0	10.0	28568.0	762.0	0.0	39060.0	1.0	2.0	0.0	0.0	0.0	156.0	1110.0	0.0	0.0	5437.0	0.0	1.0	37.0	4067.0	0.0
570-MAUI	0.0	0.0	8.0	12694.0	569.0	0.0	18325.0	0.0	0.0	1.0	0.0	0.0	57.0	5073.0	1.0	0.0	19648.0	98.0	0.0	2.0	71.0	0.0
011-MAUI	5.0	0.0	9.0	21950.0	455.0	0.0	46643.0	0.0	1.0	0.0	0.0	0.0	234.0	4707.0	0.0	1.0	7678.0	1.0	0.0	1.0	128.0	0.0
089-MAUI	0.0	0.0	1.0	19496.0	951.0	0.0	38289.0	0.0	1.0	0.0	0.0	0.0	50.0	2004.0	0.0	0.0	4394.0	0.0	1.0	0.0	427.0	0.0
229-MAUI	2.0	0.0	88.0	2578.0	306.0	0.0	2552.0	3.0	2.0	0.0	0.0	0.0	36.0	20159.0	0.0	4.0	15327.0	0.0	0.0	1.0	34.0	0.0
494-MAUI	0.0	0.0	2.0	5487.0	131.0	0.0	10194.0	0.0	0.0	0.0	0.0	0.0	20.0	2000.0	0.0	0.0	12549.0	0.0	0.0	1.0	25.0	0.0
400-MAUI	0.0	0.0	21.0	6747.0	3069.0	2.0	24091.0	0.0	0.0	0.0	0.0	0.0	35.0	1660.0	0.0	2.0	938.0	0.0	0.0	1.0	8.0	0.0
2118-MAUI	0.0	0.0	3621.0	660.0	1.0	0.0	115.0	0.0	0.0	0.0	0.0	0.0	0.0	29031.0	0.0	0.0	7175.0	0.0	0.0	0.0	0.0	0.0
2294-MAUI	49.0	0.0	3036.0	5076.0	746.0	0.0	15384.0	0.0	0.0	0.0	0.0	0.0	1440.0	9434.0	0.0	0.0	22621.0	0.0	0.0	0.0	1048.0	0.0
196-MAUI	4.0	3.0	14.0	18362.0	246.0	0.0	59492.0	3.0	0.0	0.0	4.0	0.0	505.0	4451.0	0.0	0.0	17282.0	0.0	1.0	104.0	505.0	2.0
381-MAUI	0.0	0.0	19.0	13172.0	510.0	0.0	33406.0	0.0	3.0	0.0	0.0	0.0	11184.0	4270.0	0.0	0.0	21557.0	1.0	0.0	0.0	97.0	0.0
2110-MAUI	0.0	0.0	8709.0	310.0	133.0	0.0	9370.0	0.0	0.0	0.0	0.0	0.0	4.0	10305.0	0.0	0.0	7120.0	0.0	0.0	0.0	4.0	0.0
225-MAUI	1.0	0.0	2.0	27804.0	322.0	0.0	55610.0	6.0	2.0	27.0	0.0	0.0	42.0	1064.0	0.0	0.0	4747.0	0.0	0.0	48.0	617.0	0.0
387-MAUI	0.0	0.0	1.0	10385.0	69.0	0.0	18868.0	0.0	0.0	0.0	0.0	0.0	6.0	1354.0	0.0	4.0	7539.0	2.0	0.0	0.0	39.0	0.0
470-MAUI	3.0	0.0	3.0	27775.0	347.0	0.0	21987.0	0.0	3.0	0.0	6.0	0.0	2780.0	3318.0	0.0	0.0	30100.0	43.0	1.0	1.0	167.0	3.0
492-MAUI	0.0	0.0	14.0	15116.0	589.0	0.0	27161.0	0.0	1.0	0.0	3.0	0.0	69.0	4132.0	0.0	0.0	23487.0	0.0	0.0	0.0	376.0	0.0
262-MAUI	0.0	0.0	3.0	16255.0	794.0	0.0	41967.0	6.0	1.0	0.0	0.0	0.0	422.0	2764.0	0.0	0.0	11859.0	0.0	4.0	0.0	254.0	27.0
171-MAUI	1.0	0.0	6.0	10588.0	397.0	0.0	24701.0	0.0	9.0	0.0	1.0	0.0	1835.0	9813.0	0.0	348.0	30398.0	1.0	0.0	0.0	202.0	0.0
292-MAUI	0.0	0.0	1.0	536.0	3892.0	0.0	152.0	0.0	0.0	0.0	0.0	0.0	8.0	21572.0	0.0	0.0	2914.0	0.0	0.0	0.0	2.0	0.0
206-MAUI	0.0	0.0	0.0	6070.0	23.0	0.0	17918.0	0.0	0.0	0.0	0.0	0.0	3066.0	499.0	0.0	0.0	8260.0	0.0	0.0	0.0	28.0	0.0
498-MAUI	0.0	0.0	4.0	9706.0	80.0	0.0	11862.0	0.0	0.0	0.0	1.0	1.0	1236.0	1382.0	0.0	1.0	2174.0	2.0	0.0	0.0	6.0	0.0
683-MAUI	0.0	0.0	16.0	22197.0	468.0	0.0	28687.0	0.0	1.0	0.0	0.0	0.0	626.0	7146.0	0.0	0.0	28108.0	0.0	0.0	0.0	132.0	0.0
184-MAUI	0.0	0.0	14.0	28578.0	902.0	0.0	16935.0	0.0	1.0	147.0	7.0	0.0	68.0	12139.0	0.0	10.0	20937.0	2.0	0.0	0.0	370.0	0.0
060-MAUI	0.0	0.0	13.0	19978.0	948.0	0.0	13826.0	0.0	2.0	575.0	0.0	0.0	435.0	3883.0	3.0	114.0	13849.0	71.0	0.0	0.0	313.0	0.0
138-MAUI	0.0	0.0	44.0	12782.0	720.0	0.0	24003.0	0.0	1.0	0.0	0.0	0.0	5024.0	4592.0	0.0	1.0	11149.0	0.0	0.0	1.0	112.0	0.0
167-MAUI	3.0	0.0	7.0	14690.0	543.0	0.0	32124.0	0.0	3.0	0.0	0.0	0.0	1772.0	10150.0	0.0	0.0	7334.0	61.0	4.0	0.0	83.0	3.0
219-MAUI	0.0	0.0	0.0	6492.0	121.0	0.0	18363.0	0.0	0.0	0.0	0.0	0.0	2.0	180.0	0.0	0.0	891.0	0.0	0.0	0.0	11.0	0.0
605-MAUI	0.0	0.0	5.0	11455.0	205.0	0.0	5954.0	0.0	0.0	0.0	0.0	0.0	21.0	2514.0	0.0	3.0	6986.0	0.0	0.0	1.0	38.0	0.0
083-MAUI	3.0	0.0	7.0	14244.0	326.0	0.0	27514.0	0.0	0.0	0.0	0.0	0.0	1358.0	5105.0	0.0	0.0	14679.0	16.0	3.0	16.0	471.0	29.0
443-MAUI	0.0	0.0	2.0	7925.0	266.0	0.0	1752.0	0.0	0.0	1.0	0.0	0.0	22.0	665.0	0.0	0.0	6868.0	36.0	0.0	0.0	1.0	0.0
806-MAUI	0.0	0.0	33.0	4765.0	225.0	0.0	5974.0	0.0	0.0	0.0	0.0	0.0	82.0	1677.0	0.0	1.0	10915.0	2.0	0.0	0.0	17.0	0.0
218-MAUI	0.0	0.0	1.0	11542.0	51.0	0.0	17096.0	0.0	0.0	0.0	0.0	0.0	24.0	104.0	0.0	0.0	1497.0	0.0	0.0	0.0	15.0	0.0
718-MAUI	0.0	0.0	3.0	8775.0	148.0	0.0	8339.0	0.0	0.0	0.0	0.0	0.0	118.0	2368.0	0.0	0.0	8769.0	0.0	0.0	0.0	16.0	0.0
405-MAUI	0.0	0.0	0.0	9237.0	21.0	0.0	18309.0	0.0	0.0	0.0	0.0	0.0	65.0	1615.0	0.0	0.0	2547.0	1.0	0.0	3.0	18.0	0.0
2313-MAUI	0.0	0.0	2664.0	1775.0	0.0	0.0	1686.0	0.0	0.0	1.0	0.0	0.0	46.0	41009.0	0.0	0.0	5380.0	0.0	0.0	0.0	364.0	0.0
499-MAUI	0.0	0.0	3.0	8286.0	92.0	0.0	18003.0	0.0	0.0	0.0	0.0	0.0	552.0	370.0	0.0	0.0	3496.0	0.0	0.0	0.0	5.0	1.0
777-MAUI	0.0	0.0	7.0	5951.0	38.0	0.0	11578.0	0.0	0.0	3.0	1.0	0.0	5.0	1179.0	1.0	1.0	8118.0	23.0	0.0	0.0	19.0	0.0
298-MAUI	0.0	0.0	1.0	20894.0	697.0	0.0	33567.0	0.0	0.0	0.0	0.0	0.0	714.0	2423.0	0.0	0.0	5639.0	0.0	0.0	0.0	150.0	0.0
789-MAUI	1.0	0.0	0.0	9257.0	57.0	0.0	20943.0	0.0	0.0	0.0	0.0	0.0	13.0	38.0	0.0	0.0	366.0	0.0	1.0	6.0	22.0	0.0
043-MAUI	0.0	0.0	1.0	10568.0	735.0	0.0	15528.0	0.0	0.0	2.0	3.0	0.0	3381.0	2833.0	0.0	77.0	9036.0	18.0	0.0	7.0	136.0	0.0
2299-MAUI	0.0	0.0	504.0	1895.0	1.0	1.0	763.0	0.0	0.0	0.0	0.0	0.0	32.0	44397.0	0.0	0.0	2607.0	0.0	0.0	0.0	295.0	0.0
019-MAUI	0.0	0.0	9.0	8626.0	112.0	0.0	16304.0	0.0	0.0	0.0	0.0	0.0	797.0	2140.0	0.0	0.0	6756.0	0.0	0.0	0.0	19.0	0.0
2312-MAUI	11.0	0.0	5365.0	10129.0	2.0	0.0	27987.0	0.0	0.0	1.0	0.0	0.0	2002.0	4264.0	0.0	0.0	3944.0	0.0	0.0	3.0	1467.0	0.0
236-MAUI	1.0	0.0	360.0	5018.0	1443.0	1.0	5059.0	1.0	0.0	0.0	0.0	0.0	31.0	39826.0	0.0	0.0	7500.0	0.0	0.0	3.0	13.0	0.0
207-MAUI	0.0	0.0	17.0	7193.0	54.0	0.0	20136.0	0.0	0.0	0.0	0.0	0.0	298.0	182.0	0.0	0.0	3918.0	0.0	0.0	4.0	12.0	0.0
515-MAUI	0.0	0.0	1.0	10526.0	44.0	0.0	25419.0	0.0	0.0	2.0	0.0	0.0	204.0	131.0	0.0	0.0	4017.0	0.0	0.0	0.0	15.0	0.0
035-MAUI	1.0	0.0	2.0	13339.0	473.0	0.0	31495.0	1.0	5.0	1.0	2.0	0.0	15607.0	4641.0	0.0	1.0	14742.0	2.0	0.0	0.0	214.0	2.0
150-MAUI	1.0	0.0	19.0	19882.0	796.0	0.0	26211.0	1.0	2.0	0.0	10.0	0.0	147.0	8597.0	0.0	162.0	20649.0	0.0	0.0	1.0	364.0	0.0
540-MAUI	0.0	0.0	1.0	9040.0	37.0	0.0	14226.0	1.0	0.0	0.0	0.0	0.0	1818.0	1059.0	0.0	0.0	9063.0	3.0	0.0	0.0	58.0	0.0
120-MAUI	0.0	0.0	5.0	15626.0	591.0	0.0	18982.0	0.0	0.0	224.0	0.0	0.0	6527.0	5427.0	2.0	374.0	15632.0	1.0	2.0	2.0	231.0	0.0
332-MAUI	1.0	0.0	0.0	5675.0	72.0	0.0	9309.0	0.0	0.0	0.0	0.0	0.0	12.0	2563.0	1.0	5.0	12411.0	0.0	0.0	0.0	31.0	0.0
528-MAUI	1.0	0.0	4.0	13488.0	362.0	0.0	66791.0	0.0	0.0	0.0	0.0	0.0	70.0	3062.0	0.0	0.0	4702.0	0.0	0.0	0.0	212.0	0.0
148-MAUI	2.0	0.0	40.0	17208.0	1013.0	0.0	20035.0	0.0	6.0	134.0	13.0	0.0	290.0	9418.0	0.0	49.0	13776.0	38.0	0.0	1.0	140.0	0.0
2329-MAUI	27.0	0.0	2824.0	11240.0	2.0	0.0	15004.0	0.0	0.0	1.0	0.0	0.0	6.0	6348.0	0.0	0.0	9167.0	0.0	0.0	0.0	744.0	0.0
551-MAUI	0.0	0.0	14.0	10291.0	3334.0	9.0	7797.0	1.0	0.0	0.0	0.0	0.0	317.0	35222.0	0.0	0.0	6894.0	4.0	6.0	4.0	33.0	11.0
195-MAUI	25.0	0.0	14.0	15420.0	146.0	0.0	57011.0	0.0	0.0	0.0	3.0	0.0	15492.0	5793.0	0.0	0.0	35092.0	0.0	1.0	23.0	807.0	0.0
399-MAUI	0.0	0.0	40.0	7891.0	4971.0	2.0	20981.0	1.0	0.0	0.0	3.0	0.0	38.0	3553.0	0.0	3.0	3560.0	0.0	0.0	0.0	13.0	2.0
090-MAUI	1.0	0.0	2.0	15010.0	684.0	0.0	32578.0	1.0	4.0	0.0	0.0	0.0	44.0	1768.0	0.0	0.0	4784.0	0.0	2.0	2.0	173.0	0.0
139-MAUI	0.0	0.0	49.0	16139.0	1191.0	0.0	16847.0	0.0	3.0	0.0	0.0	0.0	7013.0	5370.0	0.0	0.0	16615.0	0.0	0.0	0.0	323.0	0.0
713-MAUI	0.0	0.0	8.0	4548.0	84.0	0.0	4366.0	0.0	0.0	0.0	0.0	0.0	206.0	830.0	0.0	3.0	4679.0	11.0	0.0	0.0	22.0	0.0
583-MAUI	8.0	0.0	11.0	31240.0	751.0	0.0	18247.0	0.0	1.0	0.0	0.0	0.0	91.0	8954.0	1.0	84.0	22474.0	75.0	0.0	1.0	171.0	0.0
2119-MAUI	0.0	0.0	1052.0	10.0	0.0	0.0	68.0	0.0	0.0	0.0	0.0	0.0	1.0	46209.0	0.0	0.0	6240.0	0.0	0.0	0.0	0.0	0.0
044-MAUI	2.0	0.0	9.0	12820.0	846.0	0.0	20470.0	0.0	4.0	2.0	0.0	0.0	1097.0	7754.0	0.0	5.0	14113.0	1.0	0.0	2.0	257.0	0.0
516-MAUI	0.0	0.0	2.0	5080.0	22.0	0.0	24943.0	0.0	0.0	0.0	0.0	0.0	149.0	143.0	0.0	0.0	3788.0	0.0	0.0	1.0	4.0	0.0
527-MAUI	0.0	0.0	5.0	20119.0	540.0	0.0	65370.0	0.0	2.0	0.0	0.0	0.0	105.0	572.0	0.0	0.0	7279.0	1.0	2.0	1.0	240.0	0.0
607-MAUI	0.0	0.0	9.0	6479.0	397.0	0.0	13985.0	0.0	0.0	0.0	0.0	0.0	99.0	1419.0	0.0	2.0	11997.0	0.0	0.0	0.0	14.0	0.0
231-MAUI	0.0	0.0	63.0	1591.0	114.0	0.0	3438.0	3.0	0.0	0.0	0.0	0.0	46.0	23635.0	0.0	6.0	17630.0	0.0	0.0	1.0	46.0	1.0
2114-MAUI	0.0	0.0	5751.0	613.0	244.0	0.0	7215.0	0.0	0.0	6.0	0.0	0.0	50.0	21305.0	0.0	0.0	10688.0	0.0	0.0	0.0	13.0	0.0
165-MAUI	2.0	0.0	3.0	17847.0	733.0	0.0	32744.0	0.0	3.0	0.0	0.0	0.0	1145.0	7922.0	0.0	3.0	17030.0	238.0	0.0	0.0	99.0	0.0
610-MAUI	0.0	0.0	228.0	3678.0	3806.0	0.0	2484.0	1.0	0.0	0.0	0.0	0.0	45.0	35091.0	0.0	3.0	1060.0	0.0	1.0	1.0	13.0	3.0
497-MAUI	0.0	0.0	0.0	11638.0	98.0	0.0	13062.0	0.0	0.0	0.0	0.0	0.0	261.0	303.0	0.0	0.0	3751.0	0.0	0.0	0.0	9.0	0.0
510-MAUI	0.0	0.0	2.0	8847.0	135.0	0.0	9810.0	0.0	1.0	14.0	0.0	0.0	657.0	1239.0	0.0	2.0	4897.0	0.0	0.0	1.0	110.0	0.0
805-MAUI	0.0	0.0	2.0	8844.0	244.0	0.0	7743.0	0.0	0.0	5.0	0.0	0.0	170.0	2867.0	0.0	51.0	13168.0	3.0	0.0	0.0	101.0	0.0
504-MAUI	0.0	0.0	3.0	13603.0	189.0	0.0	61578.0	0.0	0.0	0.0	0.0	0.0	26870.0	1357.0	0.0	0.0	4336.0	41.0	0.0	2.0	217.0	21.0
711-MAUI	0.0	0.0	0.0	8810.0	47.0	0.0	19958.0	0.0	0.0	0.0	0.0	0.0	468.0	1166.0	0.0	0.0	10153.0	6.0	0.0	1.0	42.0	7.0
384-MAUI	0.0	0.0	3.0	10036.0	169.0	0.0	17457.0	0.0	1.0	0.0	0.0	0.0	435.0	2769.0	0.0	0.0	10628.0	0.0	0.0	0.0	19.0	0.0
795-MAUI	0.0	0.0	1.0	7149.0	89.0	0.0	30739.0	0.0	0.0	0.0	258.0	0.0	68.0	388.0	0.0	0.0	2047.0	0.0	1.0	0.0	37.0	0.0
2099-MAUI	0.0	0.0	63.0	38.0	2.0	0.0	185.0	0.0	0.0	0.0	0.0	0.0	1.0	54821.0	0.0	0.0	412.0	0.0	0.0	0.0	0.0	0.0
2318-MAUI	3.0	0.0	761.0	1029.0	1.0	1.0	941.0	0.0	0.0	0.0	0.0	0.0	85.0	25042.0	0.0	0.0	8689.0	0.0	0.0	0.0	147.0	0.0
749-MAUI	0.0	0.0	0.0	5123.0	42.0	0.0	21628.0	0.0	0.0	0.0	0.0	0.0	47.0	1756.0	0.0	0.0	5935.0	0.0	0.0	0.0	44.0	0.0
461-MAUI	0.0	0.0	1.0	7900.0	275.0	0.0	4010.0	0.0	0.0	0.0	0.0	0.0	5.0	2500.0	0.0	2.0	16619.0	293.0	0.0	0.0	33.0	0.0
635-MAUI	0.0	0.0	1.0	11089.0	83.0	0.0	19673.0	0.0	0.0	0.0	0.0	0.0	14.0	1576.0	0.0	0.0	3394.0	0.0	1.0	0.0	114.0	0.0
237-MAUI	11.0	0.0	200.0	6621.0	2990.0	2.0	3278.0	2.0	0.0	0.0	0.0	0.0	48.0	24002.0	0.0	0.0	4962.0	0.0	0.0	1.0	29.0	2.0
023-MAUI	0.0	0.0	8.0	19920.0	380.0	0.0	4776.0	0.0	0.0	0.0	0.0	0.0	2593.0	9850.0	3.0	268.0	21473.0	0.0	0.0	0.0	282.0	0.0
636-MAUI	0.0	0.0	2.0	9507.0	108.0	0.0	21792.0	0.0	0.0	0.0	0.0	0.0	6.0	3161.0	0.0	0.0	561.0	0.0	0.0	0.0	4.0	0.0
573-MAUI	0.0	0.0	2.0	5822.0	135.0	0.0	15504.0	1.0	0.0	0.0	0.0	0.0	430.0	2487.0	0.0	0.0	8453.0	107.0	0.0	1.0	37.0	0.0
712-MAUI	0.0	0.0	0.0	3928.0	87.0	0.0	6446.0	0.0	0.0	15.0	0.0	0.0	200.0	880.0	0.0	2.0	5078.0	0.0	0.0	0.0	17.0	0.0
388-MAUI	0.0	0.0	0.0	9241.0	103.0	0.0	11985.0	0.0	0.0	3.0	0.0	0.0	342.0	1432.0	0.0	1.0	8771.0	0.0	0.0	0.0	29.0	0.0
116-MAUI	0.0	0.0	0.0	16301.0	678.0	0.0	41643.0	4.0	3.0	1.0	0.0	0.0	8.0	958.0	0.0	0.0	2914.0	1.0	1.0	0.0	259.0	1.0
424-MAUI	0.0	0.0	0.0	8092.0	41.0	0.0	11322.0	0.0	0.0	0.0	1.0	1.0	1744.0	377.0	0.0	1.0	13677.0	8.0	0.0	1.0	16.0	3.0
2120-MAUI	0.0	0.0	7595.0	1232.0	8.0	0.0	241.0	0.0	0.0	0.0	0.0	0.0	0.0	34177.0	0.0	0.0	5681.0	0.0	0.0	0.0	0.0	0.0
2113-MAUI	0.0	0.0	7144.0	435.0	93.0	0.0	9433.0	0.0	0.0	0.0	0.0	0.0	24.0	19584.0	0.0	0.0	11023.0	0.0	0.0	0.0	0.0	0.0
748-MAUI	0.0	0.0	0.0	9192.0	95.0	0.0	13859.0	0.0	0.0	3.0	0.0	0.0	8.0	1076.0	0.0	0.0	1088.0	0.0	0.0	8.0	22.0	0.0
439-MAUI	0.0	0.0	4.0	25694.0	648.0	0.0	24234.0	0.0	0.0	80.0	13.0	0.0	185.0	6658.0	0.0	58.0	15343.0	1.0	0.0	0.0	105.0	0.0
154-MAUI	0.0	0.0	6.0	13013.0	719.0	0.0	38424.0	1.0	0.0	6.0	1.0	0.0	174.0	1002.0	0.0	0.0	2902.0	0.0	2.0	12.0	366.0	0.0
2311-MAUI	0.0	0.0	1015.0	7984.0	8.0	0.0	28139.0	0.0	0.0	4.0	0.0	0.0	88.0	14338.0	0.0	0.0	9674.0	0.0	0.0	22.0	1037.0	0.0
096-MAUI	0.0	0.0	1.0	4009.0	2423.0	0.0	2221.0	3.0	1.0	1.0	0.0	1.0	67.0	24362.0	0.0	1.0	9945.0	0.0	0.0	0.0	19.0	3.0
352-MAUI	0.0	0.0	8.0	7731.0	114.0	0.0	16237.0	0.0	0.0	0.0	0.0	0.0	841.0	1504.0	0.0	0.0	13876.0	0.0	0.0	0.0	32.0	0.0
407-MAUI	2.0	0.0	0.0	8690.0	58.0	0.0	23277.0	0.0	0.0	0.0	0.0	0.0	44.0	690.0	0.0	0.0	5175.0	2.0	0.0	2.0	54.0	0.0
393-MAUI	0.0	0.0	1.0	7710.0	145.0	0.0	23957.0	0.0	0.0	0.0	0.0	0.0	44.0	53.0	0.0	0.0	1498.0	0.0	0.0	0.0	12.0	0.0
2315-MAUI	5.0	0.0	1354.0	1423.0	0.0	0.0	957.0	0.0	0.0	4.0	0.0	0.0	132.0	25657.0	0.0	0.0	3313.0	0.0	0.0	0.0	218.0	0.0
2295-MAUI	0.0	0.0	659.0	1328.0	3.0	1.0	1291.0	0.0	0.0	0.0	0.0	0.0	0.0	51424.0	0.0	0.0	1966.0	0.0	0.0	0.0	358.0	0.0
634-MAUI	0.0	0.0	4.0	13517.0	52.0	0.0	23498.0	0.0	0.0	0.0	0.0	0.0	5.0	3793.0	0.0	0.0	1836.0	0.0	1.0	4.0	18.0	0.0
385-MAUI	0.0	0.0	8.0	4851.0	60.0	0.0	21354.0	0.0	0.0	0.0	0.0	0.0	808.0	3305.0	0.0	0.0	11158.0	0.0	0.0	1.0	17.0	0.0
577-MAUI	0.0	0.0	0.0	4362.0	68.0	0.0	25434.0	0.0	0.0	0.0	0.0	0.0	72.0	278.0	0.0	0.0	7360.0	3.0	0.0	0.0	26.0	0.0
2098-MAUI	0.0	0.0	1346.0	31.0	3.0	0.0	183.0	0.0	0.0	0.0	0.0	0.0	0.0	50579.0	0.0	0.0	374.0	0.0	0.0	0.0	2.0	0.0
606-MAUI	0.0	0.0	8.0	8431.0	819.0	0.0	6314.0	0.0	0.0	0.0	0.0	0.0	51.0	1907.0	0.0	14.0	9167.0	0.0	0.0	0.0	11.0	0.0
113-MAUI	1.0	0.0	3.0	20455.0	1687.0	0.0	41334.0	0.0	5.0	0.0	0.0	0.0	10.0	1238.0	0.0	0.0	3903.0	0.0	5.0	0.0	525.0	0.0
202-MAUI	0.0	0.0	12.0	1854.0	5809.0	0.0	5156.0	4.0	0.0	0.0	0.0	0.0	86.0	26427.0	0.0	1.0	5180.0	0.0	0.0	1.0	180.0	0.0
278-MAUI	0.0	0.0	8.0	6372.0	56.0	0.0	3517.0	0.0	0.0	0.0	0.0	0.0	1566.0	3837.0	0.0	2.0	16547.0	5.0	0.0	0.0	60.0	0.0
338-MAUI	0.0	0.0	9.0	19674.0	314.0	0.0	50623.0	0.0	0.0	0.0	0.0	0.0	7108.0	6878.0	0.0	3.0	10523.0	0.0	0.0	55.0	151.0	2.0
359-MAUI	0.0	0.0	0.0	18723.0	375.0	0.0	53211.0	0.0	0.0	0.0	0.0	0.0	2577.0	4252.0	0.0	0.0	16260.0	90.0	0.0	0.0	152.0	8.0
047-MAUI	0.0	0.0	10.0	23564.0	831.0	0.0	31651.0	0.0	0.0	0.0	0.0	0.0	7.0	8885.0	0.0	190.0	16814.0	6.0	0.0	0.0	191.0	0.0
299-MAUI	0.0	0.0	19.0	31006.0	836.0	0.0	20424.0	0.0	0.0	0.0	0.0	0.0	258.0	8321.0	0.0	0.0	5478.0	0.0	0.0	0.0	196.0	0.0
532-MAUI	0.0	0.0	81.0	25311.0	10355.0	0.0	20731.0	0.0	1.0	0.0	4.0	0.0	1178.0	751.0	0.0	2.0	4880.0	4.0	1.0	10.0	99.0	21.0
289-MAUI	0.0	0.0	9.0	8484.0	68.0	0.0	19251.0	0.0	0.0	0.0	0.0	0.0	1.0	1938.0	0.0	0.0	9088.0	0.0	0.0	0.0	117.0	0.0
2100-MAUI	0.0	0.0	2135.0	12.0	2.0	0.0	115.0	0.0	0.0	0.0	0.0	0.0	1.0	47543.0	0.0	0.0	2121.0	0.0	0.0	0.0	0.0	0.0
383-MAUI	0.0	0.0	5.0	10521.0	363.0	1.0	27957.0	0.0	0.0	0.0	3.0	0.0	837.0	20428.0	0.0	1.0	20913.0	0.0	0.0	2.0	54.0	0.0
317-MAUI	0.0	0.0	28.0	16205.0	446.0	0.0	49311.0	0.0	0.0	0.0	0.0	0.0	12.0	4118.0	0.0	0.0	22670.0	0.0	0.0	0.0	40.0	0.0
177-MAUI	2.0	0.0	0.0	21626.0	185.0	0.0	51118.0	0.0	0.0	0.0	0.0	0.0	17060.0	3027.0	0.0	1.0	12712.0	0.0	0.0	7.0	121.0	0.0
493-MAUI	0.0	0.0	9.0	14871.0	645.0	0.0	23315.0	0.0	1.0	1.0	0.0	0.0	351.0	3341.0	0.0	0.0	11751.0	1.0	0.0	0.0	224.0	0.0
685-MAUI	0.0	0.0	0.0	5484.0	44.0	0.0	5908.0	0.0	0.0	0.0	1.0	0.0	2.0	1510.0	0.0	0.0	24785.0	0.0	0.0	0.0	79.0	0.0
646-MAUI	0.0	0.0	0.0	3933.0	71.0	0.0	22022.0	0.0	0.0	0.0	0.0	0.0	691.0	522.0	0.0	0.0	6908.0	2.0	0.0	0.0	15.0	0.0
724-MAUI	0.0	0.0	1.0	6535.0	71.0	0.0	23784.0	0.0	0.0	1.0	0.0	0.0	28.0	698.0	0.0	0.0	2207.0	0.0	0.0	0.0	33.0	0.0
572-MAUI	0.0	0.0	4.0	5944.0	307.0	0.0	8855.0	0.0	0.0	0.0	0.0	0.0	338.0	1891.0	0.0	0.0	5874.0	7.0	0.0	1.0	19.0	0.0
114-MAUI	1.0	0.0	2.0	21130.0	772.0	0.0	34086.0	1.0	5.0	0.0	0.0	0.0	9.0	1243.0	0.0	0.0	4718.0	0.0	8.0	0.0	2072.0	0.0
433-MAUI	0.0	0.0	9.0	7733.0	187.0	0.0	19307.0	0.0	0.0	0.0	0.0	0.0	321.0	1819.0	0.0	0.0	5592.0	0.0	0.0	0.0	7.0	0.0
701-MAUI	0.0	0.0	1.0	9782.0	105.0	0.0	7459.0	0.0	0.0	10.0	1.0	0.0	10.0	1337.0	0.0	4.0	8614.0	2.0	0.0	0.0	31.0	0.0
132-MAUI	0.0	0.0	4.0	18756.0	829.0	0.0	34734.0	0.0	1.0	1.0	0.0	0.0	4265.0	3035.0	0.0	3.0	6110.0	0.0	1.0	2.0	279.0	0.0
2314-MAUI	0.0	0.0	827.0	1177.0	0.0	1.0	1358.0	0.0	0.0	4.0	0.0	0.0	1409.0	37290.0	0.0	0.0	7402.0	0.0	0.0	0.0	240.0	0.0
