# Supplementary material for: Synergistic effects of plant genotype and soil microbiome on growth in Lotus japonicus
Source: FEMS Microbiol Ecol. 2024 Apr 27;100(5):fiae056. doi: 10.1093/femsec/fiae056 (PMC11068475; doi:10.1093/femsec/fiae056)
Supplement: fiae056_Supplemental_Files [file fiae056_supplemental_files.zip › SupplementalMaterials/MicrobiomeData_domain.csv]

	Bacteria
440-MAUI	66319.0
401-MAUI	41254.0
475-MAUI	76149.0
2307-MAUI	52424.0
039-MAUI	81044.0
058-MAUI	50685.0
091-MAUI	60816.0
274-MAUI	56746.0
686-MAUI	37715.0
505-MAUI	90185.0
546-MAUI	32297.0
2292-MAUI	67478.0
244-MAUI	30724.0
102-MAUI	67003.0
301-MAUI	32676.0
684-MAUI	85947.0
735-MAUI	22005.0
286-MAUI	53513.0
343-MAUI	30704.0
242-MAUI	28020.0
170-MAUI	31858.0
517-MAUI	24851.0
386-MAUI	39842.0
417-MAUI	65742.0
300-MAUI	30463.0
052-MAUI	89451.0
788-MAUI	27380.0
676-MAUI	39083.0
2333-MAUI	49376.0
330-MAUI	30347.0
103-MAUI	66614.0
076-MAUI	56173.0
802-MAUI	20756.0
2096-MAUI	55247.0
097-MAUI	49553.0
457-MAUI	33081.0
020-MAUI	27068.0
179-MAUI	85981.0
471-MAUI	93217.0
189-MAUI	54884.0
473-MAUI	66728.0
336-MAUI	80851.0
243-MAUI	27558.0
065-MAUI	54255.0
142-MAUI	89733.0
178-MAUI	80192.0
2291-MAUI	50986.0
2296-MAUI	58886.0
107-MAUI	49962.0
456-MAUI	32216.0
048-MAUI	81232.0
538-MAUI	36566.0
700-MAUI	24502.0
533-MAUI	29094.0
2310-MAUI	51269.0
648-MAUI	34601.0
341-MAUI	71444.0
389-MAUI	38366.0
709-MAUI	38418.0
2116-MAUI	44763.0
272-MAUI	69782.0
2326-MAUI	37983.0
168-MAUI	29182.0
255-MAUI	59079.0
279-MAUI	27791.0
125-MAUI	40099.0
2316-MAUI	41941.0
224-MAUI	77899.0
376-MAUI	34192.0
431-MAUI	89284.0
423-MAUI	35124.0
808-MAUI	27348.0
725-MAUI	36187.0
161-MAUI	63916.0
109-MAUI	54822.0
491-MAUI	65537.0
747-MAUI	37268.0
017-MAUI	56203.0
130-MAUI	73761.0
432-MAUI	32423.0
358-MAUI	87441.0
066-MAUI	25094.0
576-MAUI	34991.0
593-MAUI	81238.0
521-MAUI	28114.0
016-MAUI	79034.0
562-MAUI	32217.0
015-MAUI	58347.0
028-MAUI	45474.0
254-MAUI	69189.0
071-MAUI	72897.0
612-MAUI	51248.0
444-MAUI	35689.0
337-MAUI	93117.0
149-MAUI	73668.0
143-MAUI	67760.0
2111-MAUI	56444.0
485-MAUI	72456.0
144-MAUI	58692.0
070-MAUI	76907.0
628-MAUI	81465.0
303-MAUI	67052.0
647-MAUI	32514.0
394-MAUI	34415.0
807-MAUI	10228.0
126-MAUI	37628.0
172-MAUI	93417.0
280-MAUI	31135.0
486-MAUI	71296.0
534-MAUI	42778.0
2102-MAUI	54276.0
801-MAUI	38464.0
508-MAUI	31629.0
287-MAUI	72688.0
710-MAUI	38176.0
2109-MAUI	47998.0
315-MAUI	90544.0
495-MAUI	34273.0
2095-MAUI	54097.0
156-MAUI	63035.0
344-MAUI	36767.0
677-MAUI	43275.0
702-MAUI	22209.0
496-MAUI	22250.0
290-MAUI	36747.0
509-MAUI	20473.0
487-MAUI	53572.0
382-MAUI	78644.0
022-MAUI	54801.0
201-MAUI	36769.0
630-MAUI	65413.0
2334-MAUI	51639.0
796-MAUI	38807.0
714-MAUI	21490.0
169-MAUI	33540.0
131-MAUI	88473.0
545-MAUI	32813.0
736-MAUI	33352.0
618-MAUI	31888.0
059-MAUI	59468.0
034-MAUI	64267.0
212-MAUI	94417.0
108-MAUI	51114.0
754-MAUI	51133.0
045-MAUI	25742.0
571-MAUI	26980.0
054-MAUI	83521.0
377-MAUI	31664.0
395-MAUI	33138.0
033-MAUI	56025.0
040-MAUI	84463.0
812-MAUI	21290.0
794-MAUI	31132.0
563-MAUI	40702.0
430-MAUI	76997.0
429-MAUI	71917.0
523-MAUI	22470.0
018-MAUI	36652.0
173-MAUI	80380.0
027-MAUI	43650.0
121-MAUI	41677.0
2308-MAUI	63237.0
2335-MAUI	52433.0
010-MAUI	82875.0
611-MAUI	51511.0
790-MAUI	35686.0
544-MAUI	33926.0
561-MAUI	32628.0
304-MAUI	55483.0
2328-MAUI	43609.0
183-MAUI	86738.0
2330-MAUI	45098.0
002-MAUI	94815.0
678-MAUI	49324.0
266-MAUI	58280.0
2115-MAUI	47578.0
438-MAUI	61705.0
594-MAUI	77790.0
418-MAUI	69503.0
467-MAUI	75076.0
507-MAUI	32340.0
657-MAUI	65748.0
687-MAUI	33498.0
413-MAUI	48415.0
778-MAUI	27110.0
2289-MAUI	56923.0
2332-MAUI	54495.0
445-MAUI	35910.0
659-MAUI	14720.0
726-MAUI	40856.0
2325-MAUI	53622.0
137-MAUI	57753.0
552-MAUI	54909.0
595-MAUI	90964.0
811-MAUI	13787.0
260-MAUI	85834.0
049-MAUI	68365.0
268-MAUI	65904.0
2317-MAUI	40214.0
2300-MAUI	56503.0
2290-MAUI	45639.0
190-MAUI	48985.0
425-MAUI	38307.0
506-MAUI	35170.0
707-MAUI	94304.0
770-MAUI	32625.0
2091-MAUI	24926.0
2112-MAUI	52846.0
2298-MAUI	54571.0
522-MAUI	26905.0
082-MAUI	94216.0
256-MAUI	68361.0
539-MAUI	33731.0
412-MAUI	60562.0
753-MAUI	41904.0
658-MAUI	24790.0
578-MAUI	35243.0
2336-MAUI	53925.0
261-MAUI	62523.0
2097-MAUI	52054.0
124-MAUI	33109.0
474-MAUI	72122.0
166-MAUI	73587.0
185-MAUI	75515.0
511-MAUI	11472.0
273-MAUI	82613.0
223-MAUI	75112.0
480-MAUI	36960.0
2094-MAUI	43406.0
249-MAUI	97747.0
2331-MAUI	54160.0
001-MAUI	89995.0
084-MAUI	77209.0
230-MAUI	47819.0
503-MAUI	83560.0
250-MAUI	78693.0
046-MAUI	25474.0
053-MAUI	96948.0
629-MAUI	75465.0
481-MAUI	27948.0
720-MAUI	33142.0
2327-MAUI	46364.0
411-MAUI	62538.0
682-MAUI	70692.0
771-MAUI	29523.0
003-MAUI	73296.0
737-MAUI	28141.0
291-MAUI	28405.0
2309-MAUI	54641.0
435-MAUI	81591.0
776-MAUI	22021.0
2297-MAUI	55744.0
077-MAUI	59326.0
660-MAUI	25604.0
706-MAUI	83932.0
772-MAUI	32931.0
550-MAUI	58562.0
353-MAUI	42223.0
208-MAUI	35864.0
764-MAUI	24823.0
342-MAUI	36949.0
437-MAUI	32825.0
305-MAUI	84146.0
213-MAUI	88325.0
755-MAUI	48562.0
205-MAUI	90767.0
617-MAUI	31158.0
616-MAUI	30053.0
708-MAUI	77741.0
115-MAUI	57181.0
331-MAUI	27186.0
162-MAUI	69483.0
419-MAUI	60548.0
800-MAUI	26581.0
354-MAUI	40288.0
009-MAUI	65189.0
2093-MAUI	26741.0
529-MAUI	84865.0
095-MAUI	40155.0
021-MAUI	86545.0
078-MAUI	47349.0
288-MAUI	80108.0
462-MAUI	27519.0
191-MAUI	44619.0
2117-MAUI	48119.0
101-MAUI	65487.0
2293-MAUI	53660.0
217-MAUI	28557.0
267-MAUI	55433.0
072-MAUI	62917.0
719-MAUI	23877.0
064-MAUI	39433.0
446-MAUI	29462.0
434-MAUI	38181.0
406-MAUI	33643.0
375-MAUI	33633.0
360-MAUI	87135.0
211-MAUI	90743.0
197-MAUI	96789.0
297-MAUI	58914.0
316-MAUI	85036.0
232-MAUI	42853.0
2092-MAUI	23199.0
2101-MAUI	60384.0
813-MAUI	20768.0
455-MAUI	13662.0
479-MAUI	30814.0
436-MAUI	92067.0
248-MAUI	82588.0
582-MAUI	74725.0
238-MAUI	28978.0
302-MAUI	31178.0
155-MAUI	79211.0
570-MAUI	56547.0
011-MAUI	81813.0
089-MAUI	65614.0
229-MAUI	41092.0
494-MAUI	30409.0
400-MAUI	36574.0
2118-MAUI	40603.0
2294-MAUI	58834.0
196-MAUI	100978.0
381-MAUI	84219.0
2110-MAUI	35955.0
225-MAUI	90292.0
387-MAUI	38267.0
470-MAUI	86537.0
492-MAUI	70948.0
262-MAUI	74356.0
171-MAUI	78300.0
292-MAUI	29077.0
206-MAUI	35864.0
498-MAUI	26455.0
683-MAUI	87381.0
184-MAUI	80110.0
060-MAUI	54010.0
138-MAUI	58429.0
167-MAUI	66777.0
219-MAUI	26060.0
605-MAUI	27182.0
083-MAUI	63771.0
443-MAUI	17538.0
806-MAUI	23691.0
218-MAUI	30330.0
718-MAUI	28536.0
405-MAUI	31816.0
2313-MAUI	52925.0
499-MAUI	30808.0
777-MAUI	26924.0
298-MAUI	64085.0
789-MAUI	30704.0
043-MAUI	42325.0
2299-MAUI	50495.0
019-MAUI	34763.0
2312-MAUI	55175.0
236-MAUI	59256.0
207-MAUI	31814.0
515-MAUI	40359.0
035-MAUI	80528.0
150-MAUI	76842.0
540-MAUI	35306.0
120-MAUI	63626.0
332-MAUI	30080.0
528-MAUI	88692.0
148-MAUI	62163.0
2329-MAUI	45363.0
551-MAUI	63937.0
195-MAUI	129827.0
399-MAUI	41058.0
090-MAUI	55053.0
139-MAUI	63550.0
713-MAUI	14757.0
583-MAUI	82109.0
2119-MAUI	53580.0
044-MAUI	57382.0
516-MAUI	34132.0
527-MAUI	94236.0
607-MAUI	34401.0
231-MAUI	46574.0
2114-MAUI	45885.0
165-MAUI	77769.0
610-MAUI	46414.0
497-MAUI	29122.0
510-MAUI	25715.0
805-MAUI	33198.0
504-MAUI	108217.0
711-MAUI	40658.0
384-MAUI	41517.0
795-MAUI	40777.0
2099-MAUI	55522.0
2318-MAUI	36699.0
749-MAUI	34575.0
461-MAUI	31638.0
635-MAUI	35945.0
237-MAUI	42148.0
023-MAUI	59553.0
636-MAUI	35141.0
573-MAUI	32979.0
712-MAUI	16653.0
388-MAUI	31907.0
116-MAUI	62772.0
424-MAUI	35284.0
2120-MAUI	48934.0
2113-MAUI	47736.0
748-MAUI	25351.0
439-MAUI	73023.0
154-MAUI	56628.0
2311-MAUI	62309.0
096-MAUI	43057.0
352-MAUI	40343.0
407-MAUI	37994.0
393-MAUI	33420.0
2315-MAUI	33063.0
2295-MAUI	57030.0
634-MAUI	42728.0
385-MAUI	41562.0
577-MAUI	37603.0
2098-MAUI	52518.0
606-MAUI	26722.0
113-MAUI	69166.0
202-MAUI	44710.0
278-MAUI	31970.0
338-MAUI	95340.0
359-MAUI	95648.0
047-MAUI	82149.0
299-MAUI	66538.0
532-MAUI	63429.0
289-MAUI	38956.0
2100-MAUI	51929.0
383-MAUI	81085.0
317-MAUI	92830.0
177-MAUI	105859.0
493-MAUI	54510.0
685-MAUI	37813.0
646-MAUI	34164.0
724-MAUI	33358.0
572-MAUI	23240.0
114-MAUI	64047.0
433-MAUI	34975.0
701-MAUI	27356.0
132-MAUI	68020.0
2314-MAUI	49708.0
