# Supplementary material for: Synergistic effects of plant genotype and soil microbiome on growth in Lotus japonicus
Source: FEMS Microbiol Ecol. 2024 Apr 27;100(5):fiae056. doi: 10.1093/femsec/fiae056 (PMC11068475; doi:10.1093/femsec/fiae056)
Supplement: fiae056_Supplemental_Files [file fiae056_supplemental_files.zip › SupplementalMaterials/MicrobiomeData_family.csv]

	Acetobacteraceae	Aeromonadaceae	Alcaligenaceae	Alicyclobacillaceae	Aurantimonadaceae	Bacillaceae 1	Bacillaceae 2	Bacillales_Incertae Sedis XI	Bacillales_Incertae Sedis XII	Bacteroidaceae	Bdellovibrionaceae	Beijerinckiaceae	Bradyrhizobiaceae	Brucellaceae	Burkholderiaceae	Burkholderiales_incertae_sedis	Carnobacteriaceae	Caulobacteraceae	Chitinophagaceae	Clostridiaceae 1	Comamonadaceae	Cyanobacteria_Family_XI	Cytophagaceae	Dermabacteraceae	Enterobacteriaceae	Enterococcaceae	Erythrobacteraceae	Fimbriimonadaceae	Flammeovirgaceae	Flavobacteriaceae	Gaiellaceae	Gallionellaceae	Gemmatimonadaceae	Geodermatophilaceae	Halomonadaceae	Hydrogenophilaceae	Hyphomicrobiaceae	Hyphomonadaceae	Intrasporangiaceae	Lachnospiraceae	Methylobacteriaceae	Methylococcaceae	Methylocystaceae	Methylophilaceae	Microbacteriaceae	Micrococcaceae	Moraxellaceae	Neisseriaceae	Nitrosomonadaceae
440-MAUI	0.0	0.0	57.0	0.0	3.0	86.0	0.0	1.0	68.0	0.0	0.0	0.0	422.0	15.0	87.0	17.0	3.0	1668.0	75.0	0.0	4816.0	0.0	0.0	0.0	26.0	0.0	362.0	0.0	486.0	501.0	0.0	0.0	0.0	0.0	2.0	1.0	130.0	0.0	0.0	0.0	4.0	0.0	0.0	205.0	1.0	1.0	1.0	4.0	0.0
401-MAUI	0.0	1.0	11.0	5.0	3.0	5.0	50.0	31.0	88.0	0.0	0.0	1.0	5486.0	2.0	24684.0	27.0	0.0	110.0	7.0	0.0	1964.0	0.0	0.0	0.0	1028.0	0.0	6.0	0.0	0.0	64.0	0.0	0.0	0.0	0.0	11.0	0.0	3.0	0.0	0.0	0.0	4.0	0.0	3.0	28.0	0.0	44.0	1.0	0.0	163.0
475-MAUI	0.0	0.0	546.0	0.0	0.0	29.0	0.0	4.0	48.0	0.0	0.0	3.0	2998.0	23.0	1070.0	21814.0	0.0	6776.0	630.0	2.0	6347.0	1.0	0.0	0.0	342.0	0.0	17.0	0.0	0.0	39.0	0.0	0.0	0.0	0.0	0.0	0.0	10.0	0.0	0.0	0.0	71.0	0.0	0.0	717.0	0.0	0.0	2.0	0.0	66.0
2307-MAUI	0.0	0.0	1.0	0.0	0.0	5.0	0.0	0.0	0.0	0.0	0.0	1.0	611.0	14.0	73.0	1.0	0.0	3565.0	789.0	0.0	8827.0	0.0	0.0	0.0	39.0	0.0	2.0	0.0	0.0	492.0	0.0	0.0	0.0	0.0	0.0	0.0	142.0	0.0	23.0	0.0	2.0	0.0	0.0	0.0	6.0	1288.0	2.0	0.0	0.0
039-MAUI	0.0	1.0	452.0	0.0	1.0	13.0	0.0	0.0	49.0	0.0	0.0	1.0	688.0	15.0	120.0	893.0	0.0	3132.0	335.0	1.0	10913.0	0.0	0.0	0.0	198.0	0.0	17.0	1.0	0.0	20554.0	0.0	0.0	0.0	0.0	0.0	0.0	21.0	0.0	0.0	0.0	30.0	0.0	6.0	3813.0	0.0	0.0	17.0	1.0	16.0
058-MAUI	1.0	0.0	427.0	0.0	8.0	5.0	0.0	0.0	131.0	0.0	0.0	1.0	365.0	27.0	62.0	190.0	2.0	3424.0	236.0	0.0	4794.0	4.0	0.0	0.0	42.0	0.0	349.0	0.0	17.0	761.0	0.0	0.0	0.0	0.0	5.0	4.0	94.0	0.0	0.0	0.0	32.0	0.0	2.0	608.0	1.0	0.0	1.0	1.0	7.0
091-MAUI	0.0	0.0	407.0	0.0	0.0	1056.0	0.0	2.0	276.0	0.0	0.0	6.0	1600.0	71.0	1008.0	516.0	0.0	4431.0	240.0	0.0	11848.0	1.0	0.0	0.0	11.0	0.0	4.0	0.0	0.0	32.0	0.0	3.0	0.0	0.0	0.0	12.0	19.0	3.0	0.0	0.0	17.0	0.0	2.0	2769.0	0.0	0.0	18.0	0.0	30.0
274-MAUI	1.0	1.0	7.0	0.0	0.0	5.0	35.0	14.0	67.0	0.0	0.0	0.0	59.0	7.0	168.0	23.0	0.0	78.0	459.0	2.0	1457.0	0.0	0.0	0.0	38012.0	5.0	2.0	0.0	0.0	24.0	0.0	0.0	0.0	0.0	0.0	0.0	1.0	0.0	5.0	0.0	81.0	0.0	1.0	45.0	2.0	10.0	0.0	0.0	0.0
686-MAUI	0.0	0.0	80.0	0.0	0.0	1.0	0.0	4.0	1.0	0.0	0.0	0.0	313.0	4.0	1696.0	15.0	0.0	354.0	18.0	0.0	10995.0	0.0	0.0	0.0	153.0	0.0	15.0	0.0	0.0	26.0	0.0	0.0	0.0	0.0	0.0	0.0	10.0	0.0	0.0	0.0	1.0	0.0	2.0	0.0	1.0	1.0	37.0	0.0	0.0
505-MAUI	0.0	0.0	507.0	0.0	0.0	48.0	0.0	0.0	31.0	0.0	0.0	1.0	1972.0	5.0	92.0	1569.0	0.0	5544.0	24.0	0.0	6186.0	1.0	0.0	0.0	37.0	0.0	5.0	0.0	0.0	346.0	0.0	0.0	0.0	0.0	0.0	62.0	15.0	0.0	0.0	0.0	68.0	0.0	2.0	2511.0	2.0	0.0	7.0	1.0	26.0
546-MAUI	0.0	0.0	93.0	0.0	0.0	56.0	0.0	1.0	11.0	0.0	0.0	6.0	2326.0	4.0	182.0	175.0	0.0	4529.0	7.0	0.0	2036.0	1.0	0.0	0.0	16.0	0.0	4.0	0.0	0.0	17.0	0.0	0.0	0.0	0.0	0.0	0.0	8.0	0.0	0.0	0.0	7.0	0.0	2.0	37.0	0.0	0.0	0.0	0.0	35.0
2292-MAUI	0.0	0.0	11.0	0.0	0.0	6.0	0.0	23.0	0.0	0.0	0.0	0.0	299.0	5.0	2854.0	164.0	0.0	2046.0	241.0	0.0	6739.0	0.0	0.0	3.0	110.0	0.0	0.0	0.0	0.0	860.0	0.0	0.0	0.0	0.0	0.0	0.0	70.0	0.0	1.0	0.0	0.0	0.0	0.0	0.0	5.0	10712.0	18.0	0.0	0.0
244-MAUI	0.0	0.0	42.0	0.0	0.0	12.0	0.0	0.0	0.0	0.0	0.0	1.0	560.0	5.0	6.0	164.0	0.0	2238.0	43.0	0.0	4576.0	0.0	0.0	0.0	66.0	0.0	1.0	0.0	0.0	9.0	0.0	0.0	0.0	0.0	0.0	0.0	20.0	0.0	0.0	0.0	55.0	0.0	0.0	106.0	1.0	0.0	10.0	1.0	2.0
102-MAUI	0.0	0.0	0.0	0.0	0.0	0.0	0.0	12.0	3.0	0.0	0.0	0.0	9.0	0.0	53.0	4.0	0.0	28.0	5.0	0.0	366.0	0.0	0.0	0.0	59973.0	0.0	0.0	0.0	0.0	29.0	0.0	0.0	0.0	0.0	0.0	0.0	1.0	0.0	0.0	0.0	1.0	0.0	0.0	2.0	0.0	0.0	0.0	0.0	0.0
301-MAUI	0.0	0.0	106.0	0.0	0.0	11.0	0.0	1.0	2.0	0.0	0.0	0.0	701.0	8.0	79.0	201.0	0.0	583.0	58.0	0.0	6865.0	0.0	0.0	0.0	3466.0	0.0	4.0	0.0	0.0	1.0	0.0	0.0	0.0	0.0	0.0	0.0	1.0	0.0	0.0	0.0	3.0	0.0	0.0	2.0	0.0	1.0	2.0	0.0	10.0
684-MAUI	0.0	0.0	257.0	0.0	0.0	9.0	0.0	1.0	83.0	0.0	0.0	0.0	1524.0	44.0	3040.0	66.0	0.0	2102.0	113.0	0.0	28397.0	4.0	0.0	0.0	45.0	0.0	226.0	0.0	0.0	88.0	0.0	1.0	0.0	0.0	0.0	0.0	64.0	0.0	0.0	0.0	9.0	0.0	2.0	1.0	2.0	0.0	10.0	0.0	0.0
735-MAUI	0.0	0.0	0.0	0.0	0.0	43.0	0.0	0.0	0.0	0.0	0.0	0.0	994.0	51.0	51.0	49.0	0.0	2698.0	0.0	0.0	2386.0	0.0	0.0	0.0	15.0	0.0	0.0	0.0	0.0	0.0	0.0	0.0	0.0	0.0	0.0	0.0	0.0	0.0	0.0	0.0	0.0	0.0	0.0	435.0	1.0	0.0	0.0	0.0	1.0
286-MAUI	0.0	0.0	416.0	0.0	0.0	18.0	0.0	2.0	67.0	0.0	1.0	0.0	1271.0	11.0	1600.0	113.0	0.0	1165.0	124.0	0.0	10692.0	0.0	0.0	0.0	1203.0	0.0	18.0	0.0	0.0	211.0	0.0	0.0	0.0	0.0	3.0	0.0	46.0	0.0	0.0	0.0	3.0	0.0	2.0	4.0	1.0	1.0	7.0	0.0	8.0
343-MAUI	0.0	0.0	1.0	0.0	0.0	55.0	0.0	10.0	0.0	0.0	78.0	0.0	834.0	58.0	69.0	27.0	0.0	1335.0	4.0	0.0	4603.0	0.0	0.0	0.0	247.0	0.0	0.0	0.0	0.0	0.0	0.0	0.0	0.0	0.0	0.0	0.0	0.0	0.0	0.0	0.0	2.0	0.0	0.0	306.0	0.0	0.0	0.0	0.0	1.0
242-MAUI	0.0	0.0	32.0	0.0	0.0	9.0	0.0	0.0	2.0	0.0	0.0	0.0	477.0	1.0	4.0	153.0	0.0	1742.0	23.0	0.0	6282.0	0.0	0.0	0.0	23.0	0.0	2.0	0.0	0.0	83.0	0.0	0.0	0.0	0.0	0.0	1.0	23.0	0.0	0.0	0.0	17.0	0.0	26.0	177.0	0.0	0.0	1.0	0.0	4.0
170-MAUI	0.0	0.0	55.0	0.0	0.0	4.0	0.0	0.0	6.0	0.0	0.0	1.0	1544.0	7.0	28.0	66.0	0.0	2405.0	5.0	0.0	8585.0	0.0	0.0	0.0	9.0	0.0	3.0	0.0	0.0	391.0	0.0	0.0	0.0	0.0	0.0	1.0	12.0	0.0	0.0	0.0	38.0	0.0	0.0	1212.0	0.0	0.0	1.0	0.0	6.0
517-MAUI	0.0	0.0	0.0	0.0	0.0	17.0	0.0	0.0	0.0	0.0	0.0	0.0	392.0	27.0	0.0	139.0	0.0	1464.0	0.0	0.0	4001.0	0.0	0.0	0.0	21.0	0.0	0.0	0.0	0.0	10.0	0.0	0.0	0.0	0.0	0.0	0.0	22.0	0.0	0.0	0.0	0.0	0.0	11.0	355.0	4.0	0.0	0.0	0.0	1.0
386-MAUI	0.0	4.0	166.0	0.0	0.0	1.0	0.0	7.0	0.0	0.0	0.0	2.0	150.0	10.0	741.0	103.0	0.0	129.0	24.0	0.0	4674.0	0.0	0.0	0.0	2091.0	0.0	3.0	0.0	0.0	1844.0	0.0	0.0	0.0	0.0	1.0	0.0	2.0	0.0	0.0	0.0	2.0	0.0	2.0	1.0	0.0	0.0	7.0	0.0	2.0
417-MAUI	10.0	0.0	352.0	0.0	20.0	4.0	0.0	9.0	46.0	0.0	0.0	0.0	266.0	34.0	424.0	54.0	0.0	3614.0	137.0	0.0	5597.0	0.0	0.0	0.0	84.0	0.0	86.0	0.0	0.0	78.0	0.0	0.0	0.0	0.0	25.0	8.0	96.0	0.0	0.0	0.0	9.0	0.0	2.0	2959.0	0.0	3.0	8.0	1.0	1.0
300-MAUI	0.0	0.0	48.0	0.0	0.0	25.0	0.0	2.0	5.0	0.0	0.0	0.0	1061.0	20.0	78.0	13.0	0.0	987.0	14.0	0.0	8134.0	0.0	0.0	0.0	282.0	0.0	4.0	0.0	0.0	1106.0	0.0	0.0	0.0	0.0	0.0	0.0	5.0	0.0	0.0	0.0	5.0	0.0	1.0	0.0	0.0	0.0	1.0	0.0	4.0
052-MAUI	0.0	0.0	608.0	0.0	0.0	14.0	0.0	0.0	85.0	0.0	0.0	0.0	934.0	15.0	45.0	2627.0	1.0	5305.0	1393.0	0.0	11302.0	0.0	0.0	0.0	1428.0	0.0	91.0	0.0	0.0	299.0	0.0	0.0	0.0	0.0	0.0	0.0	64.0	1.0	0.0	1.0	5.0	0.0	1.0	1.0	0.0	0.0	2.0	0.0	4.0
788-MAUI	0.0	0.0	193.0	0.0	0.0	9.0	0.0	0.0	0.0	0.0	0.0	0.0	503.0	2.0	46.0	9363.0	0.0	1527.0	62.0	0.0	1840.0	1.0	0.0	0.0	36.0	0.0	1.0	0.0	0.0	1.0	0.0	0.0	0.0	0.0	0.0	6.0	0.0	0.0	0.0	0.0	17.0	0.0	0.0	557.0	1.0	1.0	0.0	0.0	9.0
676-MAUI	0.0	0.0	1.0	0.0	0.0	1.0	265.0	1.0	210.0	0.0	0.0	0.0	13939.0	5.0	23.0	15.0	0.0	42.0	0.0	0.0	163.0	0.0	0.0	0.0	11428.0	1.0	0.0	0.0	0.0	90.0	0.0	0.0	0.0	0.0	0.0	0.0	5.0	0.0	0.0	0.0	2.0	0.0	0.0	6.0	0.0	0.0	0.0	0.0	220.0
2333-MAUI	0.0	0.0	59.0	0.0	0.0	0.0	0.0	1.0	0.0	0.0	0.0	0.0	35.0	0.0	58.0	0.0	0.0	385.0	137.0	0.0	862.0	0.0	0.0	1.0	32612.0	0.0	254.0	0.0	0.0	610.0	0.0	0.0	0.0	0.0	2.0	3.0	24.0	0.0	4.0	0.0	1.0	0.0	0.0	0.0	95.0	277.0	1.0	0.0	0.0
330-MAUI	0.0	0.0	65.0	3.0	12.0	2.0	0.0	0.0	6.0	0.0	0.0	0.0	414.0	8.0	311.0	38.0	1.0	1085.0	18.0	0.0	3467.0	0.0	0.0	0.0	613.0	0.0	53.0	0.0	0.0	2.0	0.0	0.0	1.0	0.0	2.0	0.0	180.0	0.0	2.0	0.0	2.0	0.0	0.0	1494.0	0.0	2.0	6.0	0.0	0.0
103-MAUI	0.0	4.0	7.0	0.0	0.0	2.0	1.0	12.0	9.0	0.0	0.0	0.0	18.0	1.0	57.0	9.0	0.0	34.0	10.0	1.0	478.0	0.0	0.0	0.0	50012.0	0.0	0.0	0.0	0.0	31.0	0.0	0.0	0.0	0.0	2.0	0.0	5.0	0.0	0.0	0.0	0.0	0.0	0.0	8.0	0.0	0.0	2.0	0.0	3.0
076-MAUI	0.0	0.0	469.0	0.0	3.0	16.0	0.0	14.0	81.0	0.0	0.0	0.0	159.0	25.0	1801.0	189.0	8.0	3447.0	553.0	0.0	2751.0	0.0	0.0	0.0	267.0	0.0	112.0	0.0	0.0	847.0	0.0	1.0	0.0	0.0	2.0	2.0	72.0	0.0	0.0	0.0	6.0	0.0	1.0	260.0	0.0	0.0	40.0	0.0	3.0
802-MAUI	7.0	0.0	87.0	0.0	6.0	13.0	0.0	1.0	7.0	0.0	0.0	0.0	209.0	2.0	41.0	33.0	1.0	588.0	18.0	0.0	819.0	0.0	0.0	0.0	6.0	0.0	28.0	0.0	0.0	1306.0	0.0	0.0	0.0	0.0	2.0	1.0	628.0	0.0	0.0	0.0	4.0	0.0	0.0	2036.0	1.0	0.0	7.0	1.0	0.0
2096-MAUI	0.0	0.0	4.0	0.0	0.0	14.0	0.0	10848.0	0.0	0.0	0.0	0.0	10.0	25.0	1420.0	24.0	0.0	18.0	0.0	0.0	1417.0	0.0	0.0	17.0	183.0	0.0	4.0	0.0	0.0	8.0	0.0	0.0	0.0	0.0	0.0	0.0	0.0	0.0	0.0	0.0	0.0	0.0	0.0	0.0	0.0	4281.0	40.0	0.0	0.0
097-MAUI	0.0	2.0	3.0	0.0	0.0	0.0	108.0	9.0	196.0	0.0	0.0	0.0	3969.0	6.0	94.0	7.0	0.0	30.0	10.0	1.0	736.0	0.0	0.0	0.0	21267.0	5.0	0.0	0.0	0.0	40.0	0.0	0.0	0.0	0.0	0.0	0.0	2.0	0.0	1.0	0.0	2.0	0.0	0.0	13.0	0.0	1.0	0.0	0.0	495.0
457-MAUI	1.0	0.0	141.0	0.0	8.0	16.0	0.0	71.0	1.0	0.0	0.0	2.0	185.0	7.0	815.0	14.0	0.0	659.0	13.0	0.0	1373.0	0.0	0.0	0.0	542.0	0.0	6.0	0.0	0.0	194.0	0.0	0.0	0.0	0.0	0.0	1.0	158.0	0.0	0.0	0.0	1.0	0.0	3.0	11.0	0.0	0.0	2.0	1.0	1.0
020-MAUI	0.0	0.0	21.0	0.0	0.0	6.0	0.0	77.0	0.0	0.0	0.0	0.0	236.0	7.0	114.0	15.0	0.0	1180.0	8.0	0.0	4602.0	0.0	0.0	0.0	484.0	0.0	1.0	0.0	0.0	50.0	0.0	0.0	0.0	0.0	1.0	0.0	15.0	0.0	0.0	0.0	10.0	0.0	4.0	0.0	0.0	4.0	1.0	0.0	0.0
179-MAUI	1.0	0.0	432.0	0.0	0.0	10.0	0.0	0.0	51.0	0.0	0.0	1.0	960.0	24.0	43.0	1286.0	0.0	3185.0	214.0	0.0	16307.0	3.0	0.0	0.0	60.0	0.0	17.0	0.0	0.0	21370.0	0.0	0.0	0.0	0.0	0.0	1.0	42.0	1.0	0.0	0.0	40.0	0.0	18.0	290.0	0.0	0.0	3.0	0.0	18.0
471-MAUI	0.0	0.0	258.0	0.0	0.0	11.0	0.0	1.0	6.0	0.0	0.0	0.0	1285.0	10.0	90.0	1258.0	0.0	3220.0	98.0	0.0	13552.0	0.0	0.0	0.0	49.0	0.0	7.0	0.0	0.0	3514.0	0.0	0.0	0.0	0.0	0.0	0.0	45.0	3.0	0.0	0.0	24.0	0.0	2.0	7.0	0.0	1.0	74.0	0.0	8.0
189-MAUI	6.0	2.0	2.0	0.0	0.0	0.0	34.0	6.0	234.0	0.0	0.0	0.0	19.0	2.0	95.0	6.0	0.0	29.0	7.0	1.0	435.0	0.0	0.0	0.0	39681.0	0.0	5.0	0.0	0.0	20.0	0.0	0.0	0.0	0.0	0.0	0.0	1.0	0.0	0.0	0.0	1003.0	0.0	0.0	9.0	0.0	4.0	1.0	0.0	2.0
473-MAUI	0.0	0.0	526.0	0.0	0.0	49.0	0.0	1.0	111.0	0.0	0.0	4.0	3050.0	13.0	282.0	706.0	0.0	5690.0	470.0	0.0	6115.0	2.0	0.0	0.0	16.0	0.0	12.0	0.0	0.0	26.0	0.0	0.0	0.0	0.0	0.0	0.0	73.0	0.0	0.0	0.0	15.0	0.0	29.0	19.0	0.0	0.0	0.0	0.0	115.0
336-MAUI	7.0	0.0	311.0	0.0	0.0	137.0	0.0	1.0	14.0	0.0	0.0	0.0	1529.0	20.0	28.0	1028.0	0.0	6267.0	89.0	0.0	16380.0	0.0	0.0	0.0	28.0	0.0	20.0	0.0	0.0	58.0	0.0	0.0	0.0	0.0	0.0	0.0	59.0	1.0	0.0	0.0	38.0	0.0	9.0	1.0	1.0	0.0	24.0	2.0	37.0
243-MAUI	0.0	0.0	50.0	0.0	0.0	27.0	0.0	0.0	2.0	0.0	0.0	1.0	388.0	1.0	8.0	219.0	0.0	1759.0	8.0	0.0	4339.0	0.0	0.0	0.0	13.0	0.0	3.0	0.0	0.0	3063.0	0.0	0.0	0.0	0.0	0.0	0.0	72.0	0.0	0.0	0.0	2.0	0.0	1.0	38.0	0.0	1.0	4.0	0.0	4.0
065-MAUI	0.0	2.0	1.0	0.0	0.0	2.0	273.0	1.0	355.0	0.0	0.0	0.0	6563.0	2.0	34.0	8.0	0.0	24.0	12.0	0.0	636.0	0.0	0.0	0.0	29883.0	0.0	1.0	0.0	0.0	31.0	0.0	0.0	0.0	0.0	0.0	0.0	1.0	0.0	1.0	0.0	6.0	0.0	0.0	6.0	0.0	0.0	0.0	0.0	560.0
142-MAUI	0.0	21.0	7.0	29.0	0.0	10.0	65.0	20.0	171.0	0.0	0.0	0.0	32.0	0.0	330.0	46.0	0.0	140.0	21.0	5.0	1518.0	0.0	0.0	0.0	53167.0	6.0	1.0	0.0	0.0	212.0	0.0	0.0	0.0	0.0	0.0	0.0	4.0	0.0	0.0	0.0	34.0	0.0	0.0	236.0	0.0	0.0	0.0	0.0	0.0
178-MAUI	0.0	1.0	658.0	0.0	0.0	29.0	0.0	2.0	60.0	0.0	0.0	0.0	1796.0	17.0	337.0	14021.0	0.0	4662.0	662.0	4.0	8407.0	2.0	0.0	0.0	351.0	0.0	28.0	1.0	0.0	956.0	0.0	0.0	0.0	0.0	0.0	0.0	35.0	1.0	0.0	6.0	51.0	0.0	9.0	199.0	1.0	0.0	58.0	0.0	39.0
2291-MAUI	0.0	0.0	12.0	0.0	0.0	3.0	0.0	123.0	0.0	0.0	0.0	0.0	287.0	1.0	1847.0	457.0	0.0	1521.0	383.0	0.0	5871.0	0.0	0.0	3.0	1104.0	0.0	0.0	0.0	0.0	447.0	0.0	0.0	0.0	0.0	0.0	0.0	29.0	0.0	2.0	0.0	5.0	0.0	0.0	0.0	2.0	4164.0	15.0	0.0	0.0
2296-MAUI	0.0	0.0	301.0	0.0	0.0	3.0	0.0	0.0	0.0	3.0	0.0	0.0	44.0	11.0	68.0	22.0	0.0	42.0	424.0	0.0	242.0	0.0	0.0	0.0	49718.0	0.0	1.0	0.0	0.0	0.0	0.0	0.0	0.0	0.0	0.0	5.0	27.0	0.0	0.0	0.0	1.0	1.0	0.0	0.0	180.0	573.0	1.0	0.0	0.0
107-MAUI	0.0	9.0	13.0	6.0	1.0	2.0	9.0	8.0	35.0	0.0	0.0	1.0	6263.0	22.0	118.0	33.0	0.0	100.0	31.0	1.0	1460.0	1.0	0.0	0.0	20749.0	0.0	1.0	2.0	0.0	261.0	0.0	0.0	0.0	0.0	0.0	0.0	6.0	0.0	0.0	0.0	279.0	0.0	1.0	95.0	0.0	0.0	3.0	0.0	132.0
456-MAUI	0.0	0.0	63.0	0.0	16.0	8.0	0.0	267.0	6.0	0.0	0.0	0.0	276.0	27.0	2130.0	29.0	0.0	644.0	13.0	0.0	1279.0	0.0	0.0	0.0	1180.0	0.0	43.0	0.0	0.0	258.0	0.0	0.0	0.0	0.0	1.0	2.0	627.0	0.0	0.0	0.0	1.0	0.0	20.0	11.0	6.0	1.0	6.0	0.0	1.0
048-MAUI	1.0	0.0	411.0	0.0	5.0	1.0	0.0	0.0	46.0	0.0	0.0	0.0	201.0	27.0	11.0	87.0	42.0	1539.0	239.0	0.0	6389.0	3.0	0.0	0.0	29.0	0.0	185.0	0.0	0.0	527.0	0.0	1.0	0.0	0.0	21.0	3.0	675.0	0.0	0.0	0.0	2.0	0.0	0.0	56.0	0.0	0.0	0.0	0.0	0.0
538-MAUI	0.0	0.0	99.0	0.0	1.0	3.0	0.0	1.0	0.0	0.0	0.0	1.0	448.0	1.0	29.0	488.0	0.0	1628.0	74.0	0.0	5853.0	0.0	0.0	0.0	144.0	0.0	8.0	0.0	0.0	215.0	0.0	0.0	0.0	0.0	0.0	0.0	15.0	0.0	0.0	0.0	17.0	0.0	0.0	2.0	0.0	0.0	12.0	0.0	1.0
700-MAUI	4.0	0.0	16.0	0.0	20.0	7.0	0.0	0.0	2.0	0.0	0.0	0.0	197.0	5.0	73.0	5.0	0.0	1121.0	23.0	0.0	4227.0	0.0	0.0	0.0	1.0	0.0	50.0	0.0	10.0	740.0	0.0	0.0	0.0	0.0	0.0	0.0	92.0	0.0	0.0	0.0	3.0	0.0	0.0	118.0	1.0	0.0	1.0	0.0	0.0
533-MAUI	1.0	0.0	19.0	3.0	0.0	43.0	124.0	35.0	132.0	0.0	0.0	2.0	140.0	2.0	686.0	65.0	0.0	410.0	31.0	0.0	6874.0	1.0	0.0	0.0	165.0	0.0	7.0	0.0	0.0	354.0	0.0	0.0	0.0	0.0	0.0	0.0	40.0	0.0	0.0	0.0	9.0	0.0	4.0	355.0	1.0	1.0	0.0	0.0	0.0
2310-MAUI	0.0	0.0	0.0	0.0	0.0	1.0	0.0	0.0	0.0	0.0	0.0	0.0	528.0	7.0	17.0	13.0	0.0	4255.0	842.0	0.0	15530.0	0.0	2.0	0.0	35.0	0.0	0.0	0.0	0.0	27.0	0.0	0.0	0.0	0.0	0.0	0.0	326.0	0.0	0.0	0.0	0.0	0.0	0.0	0.0	9.0	572.0	0.0	0.0	0.0
648-MAUI	0.0	1.0	51.0	0.0	0.0	2.0	0.0	1.0	2.0	0.0	0.0	0.0	464.0	3.0	26.0	194.0	0.0	1708.0	19.0	0.0	2827.0	0.0	0.0	0.0	107.0	0.0	1.0	0.0	0.0	3283.0	0.0	0.0	0.0	0.0	0.0	0.0	61.0	0.0	0.0	0.0	11.0	0.0	2.0	3.0	0.0	1.0	2.0	0.0	1.0
341-MAUI	0.0	0.0	476.0	0.0	0.0	31.0	0.0	1.0	35.0	0.0	314.0	5.0	4492.0	2.0	206.0	1892.0	0.0	3744.0	78.0	0.0	6450.0	1.0	0.0	0.0	3.0	0.0	1.0	0.0	0.0	1.0	0.0	0.0	0.0	0.0	0.0	0.0	18.0	0.0	0.0	0.0	48.0	0.0	0.0	317.0	0.0	1.0	2.0	0.0	214.0
389-MAUI	0.0	1.0	64.0	0.0	8.0	6.0	0.0	7.0	4.0	0.0	0.0	2.0	348.0	1.0	340.0	28.0	0.0	2367.0	18.0	0.0	3468.0	0.0	0.0	0.0	10.0	0.0	34.0	0.0	0.0	1.0	0.0	0.0	1.0	0.0	5.0	0.0	60.0	0.0	0.0	0.0	1.0	0.0	10.0	117.0	0.0	0.0	9.0	0.0	4.0
709-MAUI	7.0	0.0	52.0	0.0	0.0	17.0	0.0	0.0	2.0	0.0	0.0	2.0	651.0	5.0	39.0	383.0	0.0	2617.0	10.0	0.0	4246.0	0.0	0.0	0.0	20.0	0.0	1.0	0.0	0.0	1247.0	0.0	0.0	0.0	0.0	0.0	0.0	101.0	0.0	0.0	0.0	6.0	0.0	1.0	1.0	0.0	0.0	2.0	0.0	1.0
2116-MAUI	0.0	0.0	3.0	0.0	0.0	4.0	0.0	0.0	0.0	0.0	0.0	0.0	6.0	24.0	2.0	1.0	0.0	16.0	5.0	0.0	171.0	0.0	0.0	0.0	38245.0	0.0	0.0	0.0	0.0	7.0	0.0	0.0	0.0	0.0	0.0	0.0	0.0	0.0	0.0	0.0	0.0	0.0	0.0	2.0	1.0	77.0	0.0	0.0	0.0
272-MAUI	0.0	1.0	7.0	0.0	0.0	1.0	67.0	4.0	121.0	0.0	0.0	0.0	20.0	1.0	75.0	9.0	0.0	37.0	1266.0	1.0	921.0	0.0	0.0	0.0	39798.0	13.0	0.0	0.0	0.0	23.0	0.0	0.0	0.0	0.0	0.0	0.0	3.0	0.0	0.0	0.0	732.0	0.0	0.0	19.0	0.0	2.0	1.0	0.0	0.0
2326-MAUI	0.0	0.0	18.0	0.0	0.0	3.0	0.0	0.0	0.0	0.0	0.0	1.0	175.0	11.0	586.0	17.0	0.0	2388.0	655.0	0.0	6876.0	0.0	1.0	4.0	452.0	0.0	4.0	0.0	0.0	273.0	0.0	0.0	0.0	0.0	0.0	0.0	39.0	0.0	0.0	0.0	1.0	0.0	0.0	0.0	7.0	1503.0	32.0	0.0	0.0
168-MAUI	0.0	0.0	33.0	0.0	0.0	23.0	0.0	2.0	1.0	0.0	0.0	0.0	1036.0	4.0	40.0	97.0	0.0	2388.0	6.0	0.0	3352.0	0.0	0.0	0.0	34.0	0.0	2.0	0.0	0.0	343.0	0.0	0.0	0.0	0.0	0.0	0.0	27.0	0.0	0.0	0.0	4.0	0.0	0.0	3365.0	0.0	1.0	1.0	0.0	6.0
255-MAUI	1.0	1.0	420.0	0.0	48.0	10.0	0.0	2.0	30.0	0.0	0.0	0.0	326.0	26.0	3172.0	86.0	10.0	3404.0	99.0	1.0	2934.0	1.0	0.0	0.0	682.0	0.0	163.0	0.0	0.0	398.0	0.0	1.0	1.0	0.0	15.0	0.0	679.0	0.0	0.0	0.0	13.0	0.0	0.0	72.0	0.0	2.0	8.0	1.0	14.0
279-MAUI	0.0	0.0	23.0	0.0	2.0	0.0	0.0	1.0	3.0	0.0	0.0	0.0	64.0	5.0	147.0	38.0	0.0	378.0	38.0	0.0	1328.0	0.0	0.0	0.0	1612.0	0.0	52.0	0.0	0.0	2314.0	0.0	0.0	0.0	0.0	1.0	0.0	185.0	0.0	0.0	0.0	2.0	0.0	0.0	2.0	1.0	2.0	6.0	0.0	0.0
125-MAUI	0.0	0.0	6.0	0.0	0.0	2.0	358.0	17.0	889.0	0.0	0.0	0.0	5314.0	0.0	247.0	41.0	0.0	94.0	73.0	0.0	1852.0	0.0	0.0	0.0	525.0	0.0	47.0	0.0	0.0	22.0	0.0	0.0	0.0	0.0	3.0	0.0	1.0	0.0	0.0	0.0	961.0	1.0	1.0	19.0	5.0	0.0	0.0	0.0	8.0
2316-MAUI	0.0	1.0	38.0	0.0	0.0	0.0	0.0	0.0	0.0	0.0	0.0	0.0	25.0	34.0	4.0	0.0	0.0	177.0	160.0	0.0	511.0	0.0	0.0	11.0	22297.0	0.0	51.0	0.0	0.0	207.0	0.0	0.0	0.0	0.0	0.0	0.0	53.0	0.0	1.0	0.0	0.0	0.0	0.0	0.0	31.0	780.0	1.0	0.0	0.0
224-MAUI	0.0	0.0	590.0	0.0	0.0	36.0	0.0	4.0	153.0	0.0	0.0	10.0	2335.0	10.0	840.0	3298.0	0.0	6518.0	334.0	0.0	7104.0	1.0	0.0	0.0	64.0	0.0	9.0	0.0	0.0	61.0	0.0	0.0	0.0	0.0	0.0	3.0	8.0	2.0	0.0	2.0	32.0	0.0	22.0	216.0	0.0	0.0	4.0	0.0	111.0
376-MAUI	0.0	0.0	108.0	0.0	46.0	5.0	0.0	12.0	1.0	0.0	0.0	0.0	277.0	3.0	580.0	52.0	1.0	1661.0	15.0	0.0	6112.0	0.0	0.0	0.0	16.0	0.0	24.0	0.0	0.0	4.0	0.0	0.0	0.0	0.0	6.0	0.0	194.0	0.0	0.0	0.0	5.0	0.0	1.0	16.0	0.0	0.0	22.0	0.0	1.0
431-MAUI	0.0	0.0	173.0	0.0	0.0	28.0	0.0	97.0	26.0	0.0	0.0	0.0	568.0	23.0	3576.0	13.0	0.0	1771.0	18.0	0.0	39339.0	1.0	0.0	0.0	352.0	0.0	95.0	0.0	0.0	1631.0	0.0	2.0	0.0	0.0	0.0	1.0	26.0	0.0	0.0	0.0	15.0	0.0	9.0	455.0	5.0	1.0	23.0	0.0	3.0
423-MAUI	0.0	0.0	69.0	0.0	0.0	3.0	0.0	1.0	3.0	0.0	0.0	2.0	476.0	4.0	32.0	1300.0	0.0	1731.0	20.0	0.0	5673.0	0.0	0.0	0.0	24.0	0.0	1.0	0.0	0.0	4992.0	0.0	0.0	0.0	0.0	1.0	4.0	6.0	0.0	0.0	0.0	12.0	0.0	0.0	1013.0	0.0	0.0	4.0	0.0	3.0
808-MAUI	0.0	0.0	142.0	0.0	0.0	0.0	0.0	0.0	1.0	0.0	0.0	0.0	102.0	2.0	15.0	206.0	0.0	464.0	14.0	0.0	1236.0	0.0	0.0	0.0	14.0	0.0	31.0	0.0	0.0	1.0	0.0	0.0	0.0	0.0	6.0	0.0	3.0	0.0	0.0	0.0	9.0	0.0	0.0	1618.0	0.0	0.0	2.0	0.0	0.0
725-MAUI	0.0	0.0	34.0	0.0	0.0	4.0	0.0	0.0	0.0	0.0	0.0	0.0	735.0	7.0	16.0	233.0	0.0	1742.0	14.0	0.0	6874.0	0.0	0.0	0.0	4.0	0.0	0.0	0.0	0.0	281.0	0.0	0.0	0.0	0.0	0.0	0.0	30.0	0.0	0.0	0.0	4.0	0.0	0.0	249.0	0.0	0.0	0.0	0.0	4.0
161-MAUI	0.0	2.0	376.0	0.0	63.0	5.0	0.0	1.0	57.0	0.0	0.0	0.0	247.0	49.0	185.0	356.0	30.0	1430.0	197.0	0.0	17041.0	1.0	0.0	0.0	137.0	0.0	139.0	0.0	0.0	278.0	0.0	0.0	1.0	0.0	2.0	6.0	458.0	0.0	0.0	0.0	18.0	0.0	4.0	745.0	0.0	0.0	43.0	0.0	0.0
109-MAUI	0.0	8.0	10.0	3.0	0.0	4.0	2.0	4.0	21.0	0.0	0.0	0.0	3315.0	18.0	103.0	30.0	0.0	100.0	22.0	4.0	1532.0	0.0	0.0	0.0	26802.0	0.0	1.0	1.0	0.0	187.0	0.0	0.0	0.0	0.0	0.0	0.0	6.0	0.0	0.0	0.0	73.0	0.0	0.0	76.0	0.0	0.0	6.0	0.0	282.0
491-MAUI	0.0	0.0	259.0	0.0	0.0	11.0	0.0	7.0	30.0	0.0	0.0	0.0	460.0	10.0	3895.0	124.0	0.0	1369.0	76.0	0.0	15193.0	0.0	0.0	0.0	259.0	0.0	19.0	0.0	0.0	310.0	0.0	0.0	0.0	0.0	0.0	0.0	13.0	0.0	0.0	0.0	2.0	0.0	1.0	6.0	3.0	0.0	33.0	0.0	4.0
747-MAUI	0.0	0.0	60.0	0.0	0.0	17.0	0.0	0.0	3.0	0.0	0.0	7.0	1315.0	14.0	509.0	229.0	0.0	3517.0	15.0	0.0	6867.0	1.0	0.0	0.0	10.0	0.0	1.0	0.0	0.0	169.0	0.0	0.0	0.0	0.0	0.0	0.0	21.0	0.0	0.0	0.0	31.0	0.0	4.0	18.0	0.0	0.0	1.0	0.0	32.0
017-MAUI	0.0	5.0	208.0	0.0	0.0	3.0	0.0	3.0	96.0	0.0	0.0	0.0	334.0	11.0	697.0	16.0	0.0	2137.0	262.0	0.0	23429.0	0.0	0.0	0.0	249.0	0.0	20.0	0.0	0.0	591.0	0.0	3.0	0.0	0.0	0.0	0.0	13.0	0.0	0.0	0.0	9.0	0.0	1.0	3.0	3.0	0.0	9.0	0.0	2.0
130-MAUI	0.0	0.0	306.0	0.0	0.0	11.0	0.0	1.0	49.0	0.0	0.0	2.0	2031.0	32.0	60.0	1106.0	0.0	3809.0	185.0	1.0	7370.0	1.0	0.0	0.0	35.0	0.0	5.0	0.0	0.0	13469.0	0.0	0.0	0.0	0.0	0.0	12.0	132.0	2.0	0.0	0.0	45.0	0.0	3.0	235.0	1.0	0.0	87.0	0.0	23.0
432-MAUI	0.0	0.0	116.0	0.0	0.0	28.0	0.0	273.0	3.0	0.0	2.0	0.0	260.0	9.0	1558.0	18.0	0.0	1035.0	22.0	0.0	3524.0	0.0	0.0	0.0	822.0	0.0	40.0	0.0	0.0	1426.0	0.0	0.0	0.0	0.0	2.0	0.0	30.0	0.0	0.0	0.0	1.0	0.0	5.0	97.0	1.0	1.0	11.0	0.0	2.0
358-MAUI	0.0	0.0	493.0	0.0	0.0	12.0	0.0	0.0	31.0	0.0	0.0	2.0	1469.0	22.0	79.0	15854.0	0.0	6046.0	219.0	0.0	5229.0	1.0	0.0	0.0	14.0	0.0	16.0	0.0	0.0	2975.0	0.0	0.0	0.0	0.0	0.0	24.0	6.0	0.0	0.0	0.0	25.0	0.0	31.0	2227.0	0.0	0.0	65.0	3.0	27.0
066-MAUI	0.0	0.0	1.0	0.0	0.0	2.0	70.0	2.0	78.0	0.0	0.0	0.0	2628.0	0.0	17.0	5.0	0.0	16.0	6.0	0.0	268.0	0.0	0.0	0.0	15551.0	0.0	1.0	0.0	0.0	9.0	0.0	0.0	0.0	0.0	0.0	0.0	0.0	0.0	0.0	0.0	3.0	0.0	0.0	2.0	0.0	0.0	0.0	0.0	83.0
576-MAUI	0.0	0.0	154.0	0.0	0.0	10.0	0.0	1.0	2.0	0.0	0.0	3.0	674.0	5.0	112.0	273.0	0.0	1577.0	10.0	0.0	9563.0	0.0	0.0	0.0	38.0	0.0	5.0	0.0	0.0	102.0	0.0	0.0	0.0	0.0	0.0	0.0	37.0	0.0	0.0	0.0	12.0	0.0	0.0	26.0	0.0	0.0	7.0	0.0	0.0
593-MAUI	0.0	0.0	396.0	0.0	0.0	33.0	0.0	2.0	53.0	0.0	0.0	0.0	1178.0	11.0	2222.0	2044.0	0.0	5098.0	143.0	0.0	17442.0	1.0	0.0	0.0	57.0	0.0	13.0	0.0	0.0	33.0	0.0	1.0	0.0	0.0	0.0	1.0	45.0	0.0	0.0	0.0	64.0	0.0	1.0	25.0	0.0	0.0	5.0	0.0	32.0
521-MAUI	1.0	0.0	25.0	0.0	53.0	16.0	0.0	38.0	2.0	0.0	0.0	4.0	212.0	1.0	309.0	20.0	1.0	1456.0	5.0	0.0	7995.0	0.0	0.0	0.0	30.0	0.0	45.0	0.0	0.0	63.0	0.0	0.0	0.0	0.0	0.0	0.0	89.0	0.0	0.0	0.0	1.0	0.0	2.0	107.0	3.0	3.0	2.0	0.0	2.0
016-MAUI	0.0	0.0	1182.0	0.0	0.0	8.0	0.0	7.0	143.0	0.0	0.0	0.0	346.0	78.0	1137.0	50.0	0.0	1263.0	185.0	0.0	25723.0	0.0	0.0	0.0	1292.0	0.0	38.0	0.0	0.0	1978.0	0.0	20.0	0.0	0.0	8.0	0.0	41.0	0.0	0.0	0.0	22.0	0.0	0.0	0.0	5.0	1.0	13.0	0.0	2.0
562-MAUI	0.0	0.0	47.0	0.0	0.0	9.0	0.0	3.0	1.0	0.0	0.0	0.0	788.0	0.0	52.0	106.0	0.0	3114.0	25.0	0.0	5082.0	0.0	0.0	0.0	21.0	0.0	0.0	0.0	0.0	4020.0	0.0	0.0	0.0	0.0	0.0	0.0	157.0	0.0	0.0	0.0	3.0	0.0	8.0	134.0	0.0	0.0	11.0	0.0	1.0
015-MAUI	0.0	0.0	541.0	0.0	0.0	5.0	0.0	17.0	123.0	0.0	0.0	0.0	525.0	13.0	1909.0	60.0	0.0	1930.0	248.0	0.0	17472.0	1.0	0.0	0.0	270.0	0.0	45.0	0.0	0.0	1707.0	0.0	4.0	0.0	0.0	3.0	0.0	82.0	0.0	0.0	0.0	19.0	0.0	5.0	1.0	6.0	0.0	14.0	0.0	5.0
028-MAUI	0.0	0.0	2.0	0.0	0.0	0.0	63.0	3.0	100.0	0.0	0.0	0.0	1101.0	1.0	8.0	0.0	0.0	20.0	0.0	0.0	186.0	0.0	0.0	0.0	34185.0	3.0	6.0	0.0	0.0	19.0	0.0	0.0	0.0	0.0	0.0	0.0	0.0	0.0	0.0	0.0	0.0	0.0	0.0	0.0	0.0	0.0	1.0	0.0	11.0
254-MAUI	7.0	5.0	507.0	0.0	13.0	1.0	0.0	1.0	46.0	0.0	0.0	1.0	451.0	28.0	96.0	69.0	3.0	2556.0	149.0	0.0	4854.0	0.0	0.0	0.0	976.0	0.0	412.0	0.0	0.0	39.0	0.0	0.0	1.0	0.0	52.0	7.0	140.0	0.0	0.0	0.0	6.0	0.0	0.0	59.0	0.0	1.0	10.0	1.0	2.0
071-MAUI	0.0	0.0	325.0	0.0	0.0	23.0	0.0	0.0	36.0	0.0	0.0	0.0	953.0	8.0	23.0	537.0	0.0	3414.0	146.0	0.0	12613.0	2.0	0.0	0.0	11.0	0.0	2.0	38.0	0.0	4404.0	0.0	0.0	0.0	0.0	0.0	0.0	50.0	5.0	0.0	0.0	32.0	0.0	4.0	43.0	4.0	0.0	20.0	0.0	35.0
612-MAUI	0.0	6.0	6.0	0.0	4.0	917.0	57.0	54.0	74.0	0.0	0.0	3.0	134.0	3.0	396.0	33.0	0.0	147.0	11.0	0.0	1927.0	1.0	0.0	0.0	40217.0	1.0	6.0	0.0	0.0	68.0	0.0	0.0	0.0	0.0	0.0	0.0	5.0	0.0	0.0	0.0	14.0	0.0	3.0	69.0	0.0	387.0	0.0	0.0	4.0
444-MAUI	0.0	0.0	75.0	0.0	0.0	12.0	0.0	0.0	1.0	0.0	0.0	0.0	729.0	8.0	88.0	401.0	0.0	947.0	38.0	0.0	15318.0	0.0	0.0	0.0	196.0	0.0	7.0	0.0	0.0	0.0	0.0	0.0	0.0	0.0	1.0	0.0	63.0	1.0	0.0	0.0	15.0	0.0	59.0	2.0	0.0	0.0	3.0	0.0	0.0
337-MAUI	1.0	0.0	523.0	2.0	1.0	21.0	0.0	1.0	55.0	0.0	0.0	2.0	2563.0	10.0	32.0	1468.0	0.0	8246.0	148.0	0.0	7260.0	0.0	0.0	0.0	45.0	0.0	30.0	0.0	0.0	1650.0	0.0	0.0	0.0	0.0	0.0	1.0	109.0	1.0	0.0	0.0	70.0	0.0	18.0	24.0	0.0	0.0	7.0	2.0	67.0
149-MAUI	0.0	0.0	105.0	0.0	9.0	15.0	0.0	0.0	103.0	0.0	0.0	0.0	230.0	24.0	54.0	84.0	1.0	1320.0	236.0	0.0	7995.0	0.0	0.0	0.0	56.0	0.0	217.0	0.0	0.0	15.0	0.0	0.0	0.0	0.0	3.0	0.0	201.0	0.0	0.0	0.0	5.0	0.0	0.0	5.0	7.0	0.0	1.0	2.0	1.0
143-MAUI	0.0	4.0	6.0	37.0	0.0	10.0	190.0	22.0	332.0	0.0	0.0	0.0	19.0	0.0	248.0	36.0	0.0	150.0	28.0	2.0	1247.0	0.0	0.0	0.0	25384.0	4.0	5.0	0.0	0.0	105.0	3.0	0.0	0.0	0.0	0.0	0.0	7.0	0.0	0.0	0.0	122.0	0.0	0.0	192.0	0.0	0.0	0.0	0.0	0.0
2111-MAUI	0.0	0.0	1.0	0.0	0.0	44.0	0.0	0.0	0.0	0.0	0.0	0.0	5.0	53.0	15.0	15.0	0.0	52.0	0.0	0.0	1155.0	0.0	0.0	2.0	246.0	0.0	0.0	0.0	0.0	11.0	0.0	0.0	0.0	0.0	0.0	0.0	0.0	0.0	0.0	0.0	0.0	0.0	0.0	1.0	7.0	654.0	2.0	0.0	0.0
485-MAUI	0.0	0.0	494.0	0.0	0.0	72.0	0.0	5.0	103.0	0.0	0.0	4.0	3772.0	15.0	414.0	1301.0	0.0	5697.0	59.0	0.0	4392.0	3.0	0.0	0.0	93.0	0.0	3.0	0.0	0.0	31.0	0.0	0.0	0.0	0.0	1.0	2.0	31.0	1.0	0.0	0.0	92.0	0.0	2.0	1536.0	1.0	2.0	0.0	0.0	167.0
144-MAUI	0.0	3.0	5.0	43.0	0.0	5.0	155.0	8.0	244.0	0.0	0.0	0.0	13.0	0.0	150.0	18.0	0.0	94.0	10.0	0.0	812.0	0.0	0.0	0.0	31640.0	3.0	0.0	0.0	0.0	99.0	0.0	0.0	0.0	0.0	0.0	0.0	2.0	0.0	0.0	0.0	82.0	0.0	0.0	142.0	1.0	0.0	1.0	0.0	0.0
070-MAUI	0.0	0.0	115.0	0.0	0.0	24.0	0.0	0.0	39.0	0.0	0.0	1.0	1288.0	2.0	1446.0	498.0	0.0	5715.0	261.0	0.0	10866.0	1.0	0.0	0.0	28.0	0.0	19.0	60.0	0.0	504.0	0.0	0.0	0.0	0.0	0.0	0.0	56.0	1.0	0.0	0.0	59.0	0.0	2.0	589.0	0.0	0.0	7.0	0.0	17.0
628-MAUI	1.0	0.0	193.0	0.0	38.0	14.0	0.0	1.0	52.0	0.0	0.0	0.0	531.0	129.0	299.0	200.0	2.0	3254.0	138.0	0.0	6050.0	0.0	0.0	0.0	109.0	0.0	102.0	0.0	52.0	31.0	0.0	0.0	0.0	0.0	7.0	2.0	328.0	0.0	1.0	0.0	8.0	0.0	8.0	2272.0	0.0	2.0	1.0	1.0	9.0
303-MAUI	2.0	0.0	238.0	2.0	35.0	6.0	0.0	0.0	47.0	0.0	0.0	1.0	621.0	9.0	563.0	174.0	2.0	3862.0	140.0	0.0	5809.0	0.0	0.0	0.0	21.0	0.0	96.0	0.0	5.0	102.0	0.0	0.0	0.0	0.0	5.0	0.0	156.0	0.0	0.0	0.0	9.0	0.0	0.0	2800.0	0.0	1.0	16.0	0.0	0.0
647-MAUI	0.0	0.0	42.0	0.0	0.0	0.0	0.0	1.0	1.0	0.0	0.0	0.0	429.0	0.0	39.0	899.0	0.0	1241.0	21.0	0.0	9753.0	0.0	0.0	0.0	63.0	0.0	3.0	0.0	0.0	653.0	0.0	0.0	0.0	0.0	0.0	0.0	39.0	0.0	0.0	0.0	9.0	0.0	2.0	1.0	0.0	0.0	6.0	0.0	4.0
394-MAUI	0.0	0.0	16.0	0.0	0.0	15.0	0.0	3.0	5.0	0.0	0.0	0.0	621.0	7.0	260.0	81.0	0.0	5810.0	19.0	0.0	6006.0	0.0	0.0	0.0	14.0	0.0	0.0	0.0	0.0	11.0	0.0	0.0	0.0	0.0	0.0	2.0	0.0	0.0	0.0	0.0	2.0	0.0	1.0	1828.0	0.0	0.0	2.0	0.0	4.0
807-MAUI	2.0	0.0	0.0	0.0	0.0	23.0	0.0	0.0	0.0	0.0	0.0	0.0	29.0	160.0	26.0	0.0	0.0	164.0	22.0	0.0	1349.0	0.0	0.0	0.0	62.0	0.0	95.0	0.0	0.0	64.0	0.0	0.0	0.0	0.0	0.0	0.0	174.0	0.0	0.0	0.0	0.0	0.0	0.0	2.0	26.0	0.0	0.0	0.0	0.0
126-MAUI	1.0	0.0	7.0	0.0	0.0	1.0	511.0	38.0	949.0	0.0	0.0	0.0	6605.0	0.0	346.0	46.0	0.0	128.0	40.0	0.0	2372.0	0.0	0.0	0.0	513.0	0.0	0.0	0.0	0.0	31.0	1.0	0.0	0.0	0.0	6.0	0.0	2.0	0.0	0.0	0.0	908.0	0.0	0.0	24.0	4.0	1.0	0.0	0.0	16.0
172-MAUI	0.0	0.0	310.0	0.0	39.0	15.0	0.0	6.0	135.0	0.0	0.0	0.0	422.0	46.0	172.0	323.0	0.0	1355.0	242.0	0.0	9990.0	0.0	0.0	0.0	111.0	0.0	365.0	0.0	0.0	4924.0	0.0	0.0	0.0	0.0	0.0	0.0	353.0	0.0	0.0	0.0	101.0	0.0	5.0	3.0	0.0	3.0	165.0	1.0	0.0
280-MAUI	0.0	0.0	88.0	0.0	90.0	1.0	0.0	1.0	1.0	0.0	0.0	0.0	72.0	2.0	21.0	7.0	0.0	848.0	76.0	0.0	5454.0	0.0	0.0	0.0	1447.0	0.0	110.0	0.0	0.0	498.0	0.0	0.0	0.0	0.0	11.0	0.0	45.0	0.0	0.0	0.0	1.0	0.0	0.0	4.0	0.0	2.0	17.0	0.0	0.0
486-MAUI	0.0	0.0	346.0	0.0	0.0	435.0	0.0	9.0	104.0	0.0	0.0	1.0	3100.0	17.0	410.0	5568.0	0.0	4533.0	48.0	0.0	5379.0	2.0	0.0	0.0	38.0	0.0	1.0	0.0	0.0	74.0	0.0	0.0	0.0	0.0	0.0	8.0	20.0	0.0	0.0	0.0	46.0	0.0	1.0	2063.0	0.0	3.0	0.0	0.0	99.0
534-MAUI	1.0	0.0	35.0	0.0	0.0	548.0	122.0	32.0	324.0	0.0	0.0	1.0	187.0	2.0	631.0	73.0	1.0	420.0	21.0	0.0	7654.0	0.0	0.0	0.0	127.0	0.0	0.0	0.0	0.0	533.0	2.0	0.0	0.0	0.0	0.0	0.0	13.0	0.0	0.0	0.0	3.0	0.0	8.0	366.0	1.0	1.0	0.0	0.0	0.0
2102-MAUI	0.0	0.0	1.0	0.0	0.0	0.0	0.0	0.0	0.0	0.0	0.0	0.0	0.0	0.0	14.0	1.0	0.0	0.0	0.0	0.0	20.0	0.0	0.0	0.0	53810.0	0.0	0.0	0.0	0.0	0.0	0.0	0.0	0.0	0.0	0.0	0.0	0.0	0.0	0.0	0.0	1.0	0.0	0.0	0.0	0.0	162.0	0.0	0.0	0.0
801-MAUI	0.0	5.0	365.0	0.0	0.0	10.0	0.0	0.0	9.0	0.0	0.0	0.0	421.0	20.0	1041.0	43.0	0.0	1387.0	19.0	0.0	232.0	0.0	0.0	0.0	240.0	0.0	29.0	0.0	0.0	22.0	0.0	0.0	0.0	0.0	77.0	3.0	178.0	0.0	0.0	0.0	2.0	0.0	0.0	5.0	0.0	1.0	61.0	0.0	0.0
508-MAUI	0.0	0.0	7.0	0.0	1.0	9.0	0.0	0.0	0.0	0.0	0.0	0.0	610.0	3.0	23.0	147.0	0.0	1594.0	4.0	0.0	3925.0	0.0	0.0	0.0	17.0	0.0	0.0	0.0	0.0	300.0	0.0	0.0	0.0	0.0	0.0	2.0	19.0	0.0	0.0	0.0	2.0	0.0	4.0	1119.0	2.0	0.0	0.0	0.0	1.0
287-MAUI	0.0	0.0	309.0	0.0	0.0	11.0	0.0	4.0	36.0	0.0	0.0	0.0	1431.0	14.0	3065.0	157.0	0.0	1928.0	118.0	0.0	8284.0	0.0	0.0	0.0	246.0	0.0	23.0	0.0	0.0	35.0	0.0	4.0	0.0	0.0	0.0	0.0	162.0	0.0	0.0	0.0	10.0	0.0	5.0	1.0	1.0	0.0	34.0	0.0	18.0
710-MAUI	0.0	0.0	39.0	0.0	0.0	1.0	0.0	0.0	0.0	0.0	0.0	0.0	374.0	0.0	74.0	188.0	0.0	1244.0	25.0	0.0	19451.0	0.0	0.0	0.0	48.0	0.0	2.0	0.0	0.0	2082.0	0.0	0.0	0.0	0.0	0.0	0.0	27.0	0.0	0.0	0.0	8.0	0.0	0.0	0.0	0.0	0.0	8.0	0.0	1.0
2109-MAUI	0.0	0.0	35.0	0.0	4.0	50.0	0.0	0.0	0.0	0.0	0.0	0.0	0.0	51.0	43.0	29.0	0.0	30.0	12.0	0.0	2351.0	0.0	0.0	7.0	310.0	0.0	0.0	0.0	0.0	27.0	0.0	0.0	0.0	0.0	0.0	0.0	0.0	0.0	0.0	0.0	0.0	0.0	0.0	0.0	4.0	58.0	0.0	0.0	0.0
315-MAUI	0.0	0.0	28.0	7.0	0.0	57.0	0.0	3.0	10.0	0.0	0.0	0.0	1825.0	13.0	3529.0	19.0	0.0	1659.0	25.0	0.0	24941.0	0.0	0.0	0.0	112.0	0.0	87.0	0.0	0.0	2.0	0.0	0.0	0.0	0.0	0.0	0.0	7.0	0.0	1.0	0.0	4.0	0.0	9.0	5.0	1.0	1.0	7.0	0.0	2.0
495-MAUI	0.0	0.0	147.0	0.0	0.0	1.0	0.0	17.0	1.0	0.0	0.0	0.0	617.0	12.0	1988.0	168.0	0.0	141.0	11.0	0.0	4911.0	0.0	0.0	0.0	3292.0	0.0	1.0	0.0	0.0	8.0	0.0	0.0	0.0	0.0	4.0	0.0	0.0	0.0	0.0	0.0	0.0	5.0	0.0	5.0	0.0	1.0	24.0	0.0	0.0
2095-MAUI	0.0	0.0	1.0	0.0	0.0	0.0	0.0	0.0	0.0	0.0	0.0	0.0	0.0	0.0	741.0	0.0	0.0	1.0	0.0	0.0	192.0	0.0	0.0	9.0	4.0	0.0	0.0	0.0	0.0	1.0	0.0	0.0	0.0	0.0	0.0	0.0	0.0	0.0	0.0	0.0	1.0	0.0	0.0	0.0	0.0	271.0	131.0	0.0	0.0
156-MAUI	0.0	0.0	664.0	4.0	0.0	23.0	0.0	4.0	285.0	0.0	0.0	5.0	1790.0	35.0	766.0	926.0	0.0	5929.0	1637.0	21.0	7926.0	0.0	1.0	0.0	1052.0	0.0	66.0	0.0	0.0	205.0	0.0	0.0	0.0	0.0	0.0	18.0	32.0	3.0	0.0	0.0	78.0	0.0	3.0	793.0	0.0	0.0	2.0	0.0	48.0
344-MAUI	0.0	0.0	9.0	0.0	0.0	20.0	0.0	0.0	1.0	0.0	1021.0	0.0	1108.0	37.0	115.0	202.0	0.0	2165.0	31.0	0.0	2222.0	0.0	0.0	0.0	258.0	0.0	0.0	0.0	0.0	48.0	0.0	0.0	0.0	0.0	0.0	0.0	10.0	0.0	0.0	0.0	1.0	0.0	0.0	13.0	0.0	0.0	0.0	0.0	0.0
677-MAUI	0.0	0.0	0.0	0.0	0.0	1.0	102.0	2.0	66.0	0.0	0.0	0.0	18049.0	4.0	14.0	1.0	0.0	15.0	1.0	0.0	114.0	0.0	0.0	0.0	11862.0	3.0	0.0	0.0	0.0	10.0	0.0	0.0	0.0	0.0	0.0	0.0	1.0	0.0	0.0	0.0	0.0	0.0	0.0	5.0	0.0	0.0	0.0	0.0	218.0
702-MAUI	0.0	0.0	47.0	0.0	7.0	9.0	0.0	0.0	4.0	0.0	0.0	0.0	136.0	2.0	4.0	7.0	1.0	1249.0	26.0	0.0	5619.0	0.0	0.0	0.0	2.0	0.0	78.0	0.0	10.0	54.0	0.0	0.0	0.0	0.0	0.0	0.0	81.0	0.0	0.0	0.0	8.0	0.0	1.0	12.0	0.0	0.0	0.0	0.0	0.0
496-MAUI	1.0	0.0	44.0	0.0	1.0	49.0	0.0	24.0	1.0	0.0	0.0	0.0	421.0	1.0	356.0	46.0	0.0	942.0	21.0	0.0	6869.0	0.0	0.0	0.0	243.0	0.0	3.0	0.0	0.0	22.0	0.0	0.0	0.0	0.0	0.0	1.0	26.0	0.0	1.0	0.0	2.0	0.0	1.0	311.0	0.0	2.0	0.0	0.0	1.0
290-MAUI	0.0	0.0	26.0	0.0	0.0	1.0	0.0	0.0	2.0	0.0	0.0	0.0	669.0	3.0	2152.0	37.0	0.0	389.0	16.0	0.0	4898.0	0.0	0.0	0.0	92.0	0.0	55.0	0.0	0.0	44.0	0.0	0.0	0.0	0.0	0.0	0.0	6.0	0.0	0.0	0.0	4.0	0.0	0.0	0.0	0.0	0.0	3.0	0.0	9.0
509-MAUI	0.0	0.0	18.0	0.0	18.0	2.0	0.0	2.0	2.0	0.0	0.0	0.0	175.0	5.0	313.0	21.0	0.0	1283.0	32.0	0.0	1669.0	0.0	0.0	0.0	17.0	0.0	34.0	0.0	0.0	119.0	0.0	0.0	0.0	0.0	0.0	1.0	214.0	0.0	0.0	0.0	0.0	0.0	1.0	855.0	0.0	0.0	9.0	0.0	0.0
487-MAUI	0.0	0.0	277.0	0.0	0.0	14.0	0.0	7.0	69.0	0.0	0.0	4.0	2619.0	9.0	462.0	4770.0	0.0	3441.0	29.0	0.0	3608.0	2.0	0.0	0.0	25.0	0.0	2.0	0.0	0.0	35.0	0.0	0.0	0.0	0.0	0.0	18.0	9.0	0.0	0.0	0.0	36.0	0.0	0.0	2646.0	0.0	1.0	1.0	0.0	64.0
382-MAUI	0.0	0.0	301.0	0.0	0.0	11.0	0.0	9.0	13.0	0.0	0.0	1.0	405.0	37.0	2075.0	324.0	0.0	410.0	65.0	0.0	17654.0	1.0	0.0	0.0	6438.0	0.0	8.0	0.0	0.0	1663.0	0.0	2.0	0.0	0.0	0.0	0.0	42.0	0.0	0.0	0.0	3.0	0.0	0.0	6.0	0.0	0.0	13.0	0.0	19.0
022-MAUI	0.0	0.0	237.0	0.0	138.0	5.0	0.0	0.0	60.0	0.0	0.0	0.0	374.0	42.0	30.0	333.0	42.0	1271.0	163.0	0.0	5336.0	7.0	0.0	0.0	115.0	0.0	161.0	0.0	0.0	32.0	0.0	0.0	0.0	0.0	0.0	3.0	576.0	1.0	0.0	0.0	20.0	0.0	0.0	324.0	0.0	0.0	50.0	0.0	0.0
201-MAUI	2.0	2.0	11.0	1.0	0.0	12.0	416.0	30.0	383.0	0.0	0.0	2.0	93.0	1.0	475.0	32.0	0.0	169.0	61.0	0.0	2816.0	0.0	0.0	0.0	16253.0	7.0	8.0	0.0	0.0	66.0	0.0	0.0	0.0	0.0	0.0	1.0	30.0	0.0	0.0	0.0	10.0	0.0	8.0	108.0	1.0	0.0	0.0	0.0	0.0
630-MAUI	1.0	0.0	280.0	0.0	15.0	87.0	0.0	5.0	46.0	0.0	0.0	0.0	955.0	58.0	644.0	178.0	2.0	3740.0	144.0	0.0	4777.0	1.0	0.0	0.0	221.0	0.0	317.0	0.0	200.0	343.0	0.0	0.0	1.0	0.0	10.0	11.0	215.0	0.0	0.0	0.0	16.0	0.0	0.0	4253.0	0.0	1.0	38.0	1.0	4.0
2334-MAUI	0.0	0.0	176.0	0.0	0.0	0.0	0.0	0.0	0.0	2.0	0.0	0.0	43.0	4.0	34.0	0.0	0.0	1211.0	161.0	0.0	688.0	0.0	2.0	0.0	37150.0	0.0	73.0	0.0	0.0	387.0	0.0	0.0	0.0	0.0	1.0	1.0	114.0	0.0	0.0	0.0	0.0	4.0	0.0	0.0	55.0	131.0	1.0	0.0	0.0
796-MAUI	0.0	0.0	69.0	0.0	0.0	37.0	0.0	3.0	9.0	0.0	199.0	0.0	884.0	16.0	283.0	334.0	0.0	2696.0	38.0	0.0	6927.0	0.0	0.0	0.0	18.0	0.0	0.0	0.0	0.0	19.0	0.0	0.0	0.0	0.0	0.0	1.0	33.0	0.0	1.0	0.0	7.0	0.0	0.0	1155.0	1.0	1.0	0.0	0.0	61.0
714-MAUI	0.0	0.0	17.0	0.0	14.0	21.0	0.0	5.0	1.0	0.0	0.0	1.0	210.0	8.0	405.0	12.0	1.0	1078.0	24.0	0.0	2211.0	0.0	0.0	0.0	349.0	0.0	74.0	0.0	5.0	64.0	0.0	0.0	0.0	0.0	0.0	2.0	438.0	0.0	6.0	0.0	1.0	0.0	0.0	2178.0	0.0	0.0	0.0	0.0	0.0
169-MAUI	0.0	0.0	83.0	0.0	0.0	4.0	0.0	1.0	1.0	0.0	0.0	3.0	700.0	3.0	44.0	309.0	0.0	2083.0	5.0	0.0	3567.0	0.0	0.0	0.0	25.0	0.0	5.0	0.0	0.0	777.0	0.0	0.0	0.0	0.0	0.0	0.0	2.0	0.0	0.0	0.0	6.0	0.0	4.0	1888.0	0.0	0.0	6.0	0.0	1.0
131-MAUI	1.0	0.0	590.0	0.0	0.0	23.0	0.0	0.0	71.0	0.0	0.0	0.0	1631.0	20.0	90.0	1939.0	0.0	3768.0	363.0	0.0	14384.0	0.0	0.0	0.0	39.0	0.0	8.0	1.0	0.0	10349.0	0.0	0.0	0.0	0.0	0.0	0.0	98.0	9.0	0.0	0.0	46.0	0.0	2.0	81.0	1.0	0.0	21.0	0.0	31.0
545-MAUI	0.0	0.0	125.0	0.0	0.0	25.0	0.0	4.0	9.0	0.0	0.0	12.0	1919.0	0.0	71.0	237.0	0.0	3531.0	12.0	0.0	2779.0	0.0	0.0	0.0	6.0	0.0	7.0	0.0	0.0	16.0	0.0	0.0	0.0	0.0	0.0	0.0	27.0	0.0	0.0	0.0	15.0	0.0	1.0	20.0	0.0	0.0	0.0	0.0	19.0
736-MAUI	0.0	0.0	31.0	0.0	0.0	15.0	0.0	1.0	0.0	0.0	0.0	1.0	1288.0	4.0	109.0	207.0	0.0	1963.0	3.0	0.0	4583.0	0.0	0.0	0.0	5.0	0.0	0.0	0.0	0.0	5.0	0.0	0.0	0.0	0.0	0.0	3.0	4.0	0.0	0.0	0.0	15.0	0.0	2.0	224.0	0.0	0.0	0.0	0.0	1.0
618-MAUI	0.0	0.0	48.0	0.0	0.0	9.0	0.0	81.0	1.0	0.0	0.0	0.0	785.0	4.0	636.0	318.0	0.0	1203.0	30.0	0.0	2391.0	0.0	0.0	0.0	39.0	0.0	2.0	0.0	0.0	1054.0	0.0	0.0	0.0	0.0	0.0	0.0	52.0	0.0	0.0	0.0	4.0	0.0	2.0	46.0	0.0	0.0	18.0	0.0	2.0
059-MAUI	2.0	1.0	388.0	0.0	85.0	5.0	0.0	0.0	98.0	0.0	0.0	0.0	574.0	27.0	669.0	297.0	16.0	3907.0	298.0	0.0	6764.0	3.0	0.0	0.0	149.0	0.0	322.0	0.0	1.0	153.0	0.0	0.0	1.0	0.0	15.0	2.0	248.0	1.0	0.0	0.0	34.0	0.0	14.0	662.0	2.0	1.0	38.0	1.0	7.0
034-MAUI	0.0	0.0	257.0	0.0	0.0	13.0	0.0	0.0	34.0	0.0	0.0	4.0	1127.0	11.0	159.0	811.0	0.0	2339.0	153.0	0.0	14841.0	5.0	0.0	0.0	7.0	0.0	5.0	0.0	0.0	9281.0	0.0	0.0	0.0	0.0	0.0	0.0	38.0	4.0	0.0	0.0	32.0	0.0	1.0	250.0	0.0	0.0	27.0	0.0	17.0
212-MAUI	0.0	0.0	615.0	0.0	0.0	10.0	0.0	1.0	16.0	0.0	0.0	1.0	1480.0	33.0	260.0	1445.0	0.0	5614.0	373.0	0.0	23322.0	0.0	0.0	0.0	93.0	0.0	80.0	64.0	0.0	6981.0	1.0	0.0	0.0	0.0	0.0	46.0	15.0	4.0	0.0	3.0	42.0	0.0	5.0	1824.0	0.0	0.0	7.0	0.0	18.0
108-MAUI	0.0	16.0	30.0	7.0	0.0	6.0	42.0	6.0	103.0	0.0	0.0	1.0	5064.0	17.0	307.0	90.0	0.0	202.0	60.0	1.0	3615.0	0.0	0.0	0.0	21067.0	0.0	3.0	13.0	0.0	401.0	0.0	0.0	0.0	0.0	0.0	0.0	15.0	0.0	0.0	0.0	250.0	0.0	1.0	202.0	1.0	1.0	4.0	0.0	268.0
754-MAUI	0.0	0.0	119.0	0.0	0.0	103.0	0.0	0.0	0.0	0.0	0.0	1.0	390.0	0.0	1.0	689.0	0.0	1681.0	95.0	0.0	5999.0	0.0	1.0	0.0	8.0	0.0	10.0	0.0	0.0	22.0	0.0	0.0	0.0	0.0	0.0	0.0	30.0	2.0	0.0	0.0	33.0	0.0	13.0	2.0	0.0	0.0	3.0	0.0	0.0
045-MAUI	0.0	1.0	44.0	0.0	34.0	7.0	0.0	1.0	5.0	0.0	0.0	0.0	207.0	5.0	6329.0	5.0	0.0	1048.0	24.0	0.0	1319.0	0.0	0.0	0.0	268.0	0.0	19.0	0.0	1.0	229.0	0.0	0.0	0.0	0.0	0.0	1.0	49.0	0.0	0.0	0.0	0.0	0.0	45.0	185.0	0.0	0.0	7.0	0.0	1.0
571-MAUI	0.0	0.0	77.0	0.0	11.0	10.0	0.0	91.0	5.0	0.0	0.0	1.0	281.0	1.0	881.0	99.0	0.0	2083.0	19.0	1.0	3575.0	0.0	0.0	0.0	181.0	0.0	24.0	0.0	0.0	202.0	0.0	0.0	0.0	0.0	0.0	3.0	194.0	0.0	0.0	0.0	6.0	0.0	2.0	799.0	0.0	0.0	10.0	0.0	4.0
054-MAUI	0.0	0.0	721.0	0.0	0.0	25.0	0.0	0.0	29.0	0.0	0.0	0.0	2035.0	19.0	4941.0	2331.0	0.0	2669.0	222.0	0.0	5901.0	1.0	0.0	0.0	20.0	0.0	6.0	0.0	0.0	16.0	0.0	0.0	0.0	0.0	0.0	0.0	33.0	1.0	0.0	0.0	122.0	0.0	70.0	4.0	0.0	0.0	183.0	0.0	7.0
377-MAUI	0.0	0.0	67.0	0.0	20.0	2.0	0.0	14.0	3.0	0.0	0.0	1.0	255.0	3.0	365.0	35.0	0.0	1852.0	14.0	0.0	2789.0	0.0	0.0	0.0	37.0	0.0	19.0	0.0	0.0	1.0	0.0	0.0	0.0	0.0	2.0	0.0	166.0	0.0	0.0	0.0	0.0	0.0	0.0	49.0	0.0	0.0	14.0	0.0	2.0
395-MAUI	0.0	0.0	9.0	0.0	0.0	51.0	0.0	4.0	0.0	0.0	0.0	0.0	913.0	11.0	237.0	32.0	0.0	4594.0	7.0	0.0	13100.0	0.0	0.0	0.0	5.0	0.0	0.0	0.0	0.0	67.0	0.0	0.0	0.0	0.0	0.0	0.0	8.0	0.0	0.0	0.0	0.0	0.0	17.0	156.0	0.0	1.0	0.0	0.0	5.0
033-MAUI	0.0	0.0	345.0	0.0	0.0	7.0	0.0	3.0	74.0	0.0	0.0	0.0	624.0	13.0	65.0	491.0	1.0	3092.0	334.0	0.0	5863.0	5.0	0.0	0.0	54.0	0.0	22.0	0.0	0.0	6148.0	0.0	0.0	0.0	0.0	1.0	0.0	53.0	4.0	0.0	0.0	35.0	0.0	1.0	15.0	1.0	0.0	61.0	2.0	11.0
040-MAUI	0.0	0.0	866.0	0.0	0.0	18.0	0.0	0.0	69.0	0.0	0.0	1.0	1249.0	16.0	51.0	1976.0	0.0	6023.0	71.0	0.0	9095.0	0.0	0.0	0.0	55.0	0.0	23.0	0.0	0.0	879.0	0.0	0.0	0.0	0.0	0.0	3.0	2.0	4.0	0.0	0.0	79.0	0.0	57.0	1590.0	2.0	0.0	86.0	0.0	14.0
812-MAUI	1.0	0.0	6.0	0.0	12.0	17.0	0.0	23.0	0.0	0.0	0.0	0.0	130.0	11.0	153.0	0.0	0.0	1072.0	6.0	0.0	6759.0	0.0	0.0	0.0	54.0	0.0	44.0	0.0	0.0	428.0	0.0	0.0	0.0	0.0	0.0	0.0	103.0	0.0	0.0	0.0	0.0	0.0	3.0	5.0	0.0	1.0	0.0	0.0	0.0
794-MAUI	0.0	0.0	22.0	0.0	0.0	25.0	0.0	0.0	2.0	0.0	39.0	0.0	480.0	5.0	297.0	256.0	0.0	1235.0	9.0	0.0	4304.0	0.0	0.0	0.0	6.0	0.0	0.0	0.0	0.0	618.0	0.0	0.0	0.0	0.0	0.0	1.0	2.0	0.0	0.0	0.0	3.0	0.0	0.0	257.0	2.0	0.0	0.0	0.0	20.0
563-MAUI	0.0	0.0	84.0	0.0	0.0	4.0	0.0	0.0	0.0	0.0	0.0	0.0	401.0	1.0	29.0	130.0	0.0	727.0	21.0	0.0	22863.0	0.0	0.0	0.0	7.0	0.0	4.0	0.0	0.0	11.0	0.0	0.0	0.0	0.0	0.0	0.0	27.0	0.0	0.0	0.0	1.0	0.0	0.0	0.0	0.0	0.0	7.0	0.0	0.0
430-MAUI	0.0	0.0	245.0	0.0	0.0	60.0	0.0	46.0	84.0	0.0	0.0	1.0	1112.0	16.0	5145.0	14.0	0.0	2969.0	52.0	0.0	23168.0	2.0	0.0	0.0	741.0	0.0	75.0	0.0	0.0	3216.0	0.0	1.0	0.0	0.0	5.0	0.0	130.0	0.0	0.0	0.0	10.0	0.0	13.0	932.0	1.0	8.0	40.0	0.0	5.0
429-MAUI	0.0	0.0	300.0	0.0	1.0	26.0	0.0	33.0	44.0	0.0	0.0	0.0	685.0	23.0	3437.0	22.0	0.0	2531.0	19.0	0.0	21953.0	1.0	0.0	0.0	1367.0	0.0	93.0	0.0	0.0	2486.0	0.0	1.0	0.0	0.0	0.0	0.0	20.0	1.0	0.0	0.0	13.0	0.0	7.0	998.0	3.0	4.0	22.0	0.0	4.0
523-MAUI	0.0	0.0	9.0	0.0	44.0	15.0	0.0	37.0	0.0	0.0	0.0	0.0	203.0	16.0	456.0	4.0	0.0	926.0	7.0	0.0	5143.0	0.0	0.0	0.0	20.0	0.0	22.0	0.0	0.0	14.0	0.0	0.0	0.0	0.0	0.0	0.0	288.0	0.0	0.0	0.0	6.0	0.0	1.0	88.0	0.0	0.0	0.0	0.0	0.0
018-MAUI	0.0	0.0	257.0	0.0	0.0	4.0	0.0	7.0	2.0	0.0	0.0	0.0	292.0	7.0	479.0	17.0	0.0	888.0	13.0	0.0	9892.0	0.0	0.0	0.0	1113.0	0.0	3.0	0.0	0.0	152.0	0.0	0.0	0.0	0.0	1.0	0.0	15.0	0.0	0.0	0.0	0.0	0.0	1.0	0.0	0.0	1.0	7.0	0.0	0.0
173-MAUI	14.0	0.0	214.0	0.0	22.0	2.0	1.0	19.0	268.0	0.0	0.0	0.0	165.0	18.0	759.0	35.0	0.0	1557.0	585.0	0.0	11586.0	1.0	0.0	0.0	287.0	0.0	359.0	0.0	0.0	8627.0	0.0	0.0	0.0	0.0	2.0	0.0	37.0	0.0	0.0	0.0	21.0	0.0	0.0	6.0	10.0	1.0	54.0	0.0	0.0
027-MAUI	0.0	2.0	2.0	0.0	0.0	0.0	25.0	1.0	85.0	0.0	0.0	0.0	546.0	1.0	26.0	1.0	0.0	11.0	2.0	0.0	210.0	0.0	0.0	0.0	34265.0	1.0	54.0	0.0	0.0	16.0	0.0	0.0	0.0	0.0	0.0	0.0	0.0	0.0	0.0	0.0	0.0	0.0	0.0	0.0	0.0	0.0	0.0	0.0	27.0
121-MAUI	0.0	0.0	251.0	1.0	15.0	5.0	0.0	0.0	235.0	0.0	0.0	0.0	197.0	21.0	125.0	56.0	1.0	1334.0	352.0	0.0	3561.0	11.0	1.0	0.0	169.0	0.0	288.0	1.0	0.0	176.0	0.0	0.0	2.0	0.0	23.0	2.0	176.0	0.0	0.0	0.0	18.0	0.0	6.0	31.0	1.0	0.0	7.0	1.0	0.0
2308-MAUI	0.0	0.0	0.0	0.0	0.0	5.0	0.0	0.0	0.0	0.0	0.0	0.0	1153.0	49.0	44.0	5.0	0.0	3115.0	1295.0	0.0	23812.0	0.0	1.0	0.0	25.0	0.0	10.0	0.0	0.0	665.0	0.0	0.0	0.0	0.0	0.0	0.0	551.0	0.0	2.0	0.0	0.0	0.0	0.0	0.0	10.0	1107.0	1.0	0.0	0.0
2335-MAUI	0.0	0.0	75.0	0.0	0.0	0.0	0.0	0.0	0.0	1.0	0.0	0.0	47.0	0.0	59.0	4.0	0.0	672.0	109.0	0.0	488.0	0.0	1.0	1.0	39005.0	0.0	13.0	0.0	0.0	316.0	0.0	0.0	0.0	0.0	0.0	1.0	93.0	0.0	1.0	0.0	1.0	1.0	0.0	0.0	81.0	142.0	2.0	0.0	0.0
010-MAUI	0.0	0.0	516.0	0.0	0.0	10.0	0.0	0.0	96.0	0.0	0.0	1.0	750.0	49.0	21.0	352.0	0.0	3498.0	173.0	0.0	10873.0	1.0	0.0	0.0	8.0	0.0	4.0	0.0	0.0	12806.0	0.0	0.0	0.0	0.0	0.0	0.0	18.0	1.0	0.0	0.0	18.0	0.0	1.0	37.0	0.0	0.0	15.0	0.0	20.0
611-MAUI	0.0	2.0	10.0	0.0	30.0	3234.0	21.0	25.0	41.0	0.0	0.0	0.0	91.0	2.0	162.0	11.0	0.0	119.0	7.0	0.0	1055.0	0.0	0.0	1.0	41436.0	0.0	1.0	0.0	0.0	51.0	0.0	0.0	0.0	0.0	2.0	0.0	5.0	0.0	0.0	0.0	8.0	0.0	1.0	56.0	0.0	513.0	0.0	0.0	3.0
790-MAUI	0.0	0.0	46.0	0.0	0.0	33.0	0.0	0.0	0.0	0.0	0.0	0.0	1688.0	0.0	268.0	1843.0	0.0	3198.0	173.0	0.0	5947.0	0.0	0.0	0.0	18.0	0.0	0.0	0.0	0.0	1396.0	0.0	0.0	0.0	0.0	0.0	1.0	9.0	1.0	0.0	0.0	10.0	0.0	1.0	619.0	0.0	0.0	0.0	0.0	16.0
544-MAUI	0.0	0.0	46.0	0.0	0.0	45.0	0.0	13.0	5.0	0.0	0.0	2.0	2633.0	2.0	387.0	120.0	0.0	4926.0	9.0	0.0	3068.0	0.0	0.0	0.0	20.0	0.0	8.0	0.0	0.0	75.0	0.0	0.0	0.0	0.0	0.0	0.0	11.0	0.0	0.0	0.0	26.0	0.0	7.0	51.0	1.0	1.0	2.0	0.0	18.0
561-MAUI	8.0	0.0	67.0	0.0	0.0	29.0	0.0	2.0	2.0	0.0	0.0	6.0	927.0	7.0	44.0	245.0	0.0	2312.0	6.0	0.0	6304.0	0.0	0.0	0.0	35.0	0.0	1.0	0.0	0.0	424.0	0.0	0.0	0.0	0.0	0.0	2.0	139.0	0.0	0.0	0.0	31.0	0.0	1.0	85.0	0.0	0.0	0.0	0.0	5.0
304-MAUI	1.0	2.0	165.0	10.0	54.0	6.0	0.0	0.0	16.0	0.0	0.0	1.0	642.0	13.0	818.0	175.0	3.0	2968.0	121.0	0.0	3852.0	1.0	0.0	0.0	38.0	0.0	113.0	0.0	8.0	127.0	0.0	0.0	1.0	0.0	6.0	0.0	183.0	0.0	2.0	0.0	7.0	0.0	0.0	1986.0	0.0	0.0	51.0	0.0	0.0
2328-MAUI	0.0	0.0	2.0	0.0	0.0	3.0	0.0	0.0	0.0	0.0	0.0	1.0	251.0	15.0	127.0	16.0	0.0	3958.0	436.0	0.0	9824.0	0.0	0.0	0.0	4157.0	0.0	13.0	0.0	0.0	29.0	0.0	0.0	0.0	0.0	0.0	0.0	106.0	0.0	0.0	0.0	1.0	0.0	0.0	0.0	5.0	1352.0	1.0	0.0	0.0
183-MAUI	3.0	2.0	171.0	0.0	87.0	2.0	0.0	6.0	85.0	0.0	0.0	1.0	366.0	38.0	87.0	162.0	117.0	2529.0	334.0	0.0	22510.0	2.0	0.0	0.0	101.0	0.0	171.0	0.0	0.0	109.0	0.0	0.0	0.0	0.0	22.0	1.0	1731.0	0.0	0.0	0.0	16.0	0.0	2.0	80.0	2.0	0.0	6.0	12.0	0.0
2330-MAUI	0.0	0.0	13.0	0.0	0.0	2.0	0.0	1.0	0.0	0.0	0.0	0.0	534.0	18.0	114.0	2.0	0.0	4068.0	843.0	0.0	6448.0	0.0	3.0	7.0	393.0	0.0	1.0	0.0	0.0	401.0	0.0	0.0	0.0	0.0	0.0	0.0	157.0	0.0	1.0	0.0	2.0	0.0	0.0	0.0	43.0	1445.0	6.0	0.0	0.0
002-MAUI	0.0	0.0	559.0	0.0	0.0	19.0	0.0	0.0	102.0	0.0	0.0	0.0	1748.0	22.0	54.0	966.0	0.0	5480.0	141.0	0.0	19019.0	2.0	0.0	0.0	4.0	0.0	7.0	0.0	0.0	14982.0	0.0	0.0	0.0	0.0	0.0	21.0	76.0	9.0	0.0	0.0	34.0	0.0	0.0	619.0	2.0	0.0	32.0	0.0	16.0
678-MAUI	0.0	0.0	0.0	0.0	0.0	0.0	144.0	0.0	102.0	0.0	0.0	0.0	16362.0	4.0	6.0	1.0	0.0	10.0	0.0	0.0	67.0	0.0	0.0	0.0	19020.0	2.0	0.0	0.0	0.0	5.0	0.0	0.0	0.0	0.0	0.0	0.0	1.0	0.0	0.0	0.0	0.0	0.0	0.0	3.0	0.0	0.0	0.0	0.0	287.0
266-MAUI	1.0	0.0	219.0	0.0	3.0	120.0	0.0	15.0	62.0	0.0	0.0	2.0	496.0	16.0	798.0	61.0	2.0	2442.0	70.0	0.0	12111.0	0.0	0.0	0.0	856.0	0.0	361.0	0.0	0.0	1758.0	0.0	1.0	0.0	0.0	2.0	3.0	128.0	0.0	0.0	0.0	23.0	0.0	9.0	809.0	2.0	0.0	21.0	0.0	0.0
2115-MAUI	0.0	0.0	0.0	0.0	0.0	7.0	0.0	0.0	0.0	0.0	0.0	0.0	7.0	8.0	12.0	0.0	0.0	5.0	0.0	0.0	122.0	0.0	0.0	6.0	28040.0	0.0	0.0	0.0	0.0	1.0	0.0	0.0	0.0	0.0	0.0	0.0	0.0	0.0	0.0	0.0	0.0	0.0	0.0	0.0	0.0	453.0	0.0	0.0	0.0
438-MAUI	7.0	0.0	174.0	0.0	60.0	26.0	0.0	2.0	43.0	0.0	0.0	0.0	644.0	33.0	57.0	64.0	0.0	4037.0	84.0	0.0	9512.0	4.0	0.0	0.0	23.0	0.0	1014.0	0.0	0.0	484.0	0.0	1.0	0.0	0.0	10.0	8.0	243.0	0.0	0.0	0.0	12.0	0.0	0.0	1205.0	0.0	0.0	4.0	0.0	0.0
594-MAUI	0.0	0.0	176.0	0.0	0.0	9.0	0.0	7.0	71.0	0.0	0.0	3.0	1612.0	89.0	2547.0	338.0	0.0	4750.0	158.0	0.0	25561.0	0.0	0.0	0.0	50.0	0.0	11.0	0.0	0.0	75.0	0.0	3.0	0.0	0.0	0.0	0.0	50.0	0.0	0.0	0.0	24.0	0.0	4.0	284.0	0.0	0.0	13.0	0.0	60.0
418-MAUI	6.0	0.0	146.0	0.0	38.0	10.0	0.0	4.0	42.0	0.0	0.0	0.0	429.0	18.0	406.0	55.0	2.0	2162.0	308.0	0.0	6937.0	0.0	0.0	0.0	65.0	0.0	605.0	0.0	1.0	177.0	0.0	0.0	0.0	0.0	15.0	1.0	632.0	0.0	0.0	0.0	5.0	0.0	4.0	276.0	4.0	0.0	2.0	1.0	4.0
467-MAUI	0.0	0.0	406.0	0.0	0.0	139.0	0.0	1.0	6.0	0.0	0.0	3.0	1841.0	6.0	138.0	1120.0	0.0	3166.0	178.0	0.0	8427.0	0.0	0.0	0.0	17.0	0.0	17.0	0.0	0.0	358.0	0.0	0.0	0.0	0.0	1.0	0.0	37.0	6.0	0.0	0.0	37.0	0.0	3.0	71.0	0.0	0.0	18.0	0.0	20.0
507-MAUI	0.0	0.0	6.0	0.0	0.0	13.0	0.0	3.0	0.0	0.0	0.0	0.0	516.0	77.0	21.0	81.0	0.0	1576.0	7.0	0.0	1814.0	0.0	0.0	0.0	34.0	0.0	0.0	0.0	0.0	1729.0	0.0	0.0	0.0	0.0	0.0	0.0	13.0	0.0	0.0	0.0	7.0	0.0	0.0	1217.0	0.0	0.0	0.0	0.0	0.0
657-MAUI	0.0	0.0	55.0	0.0	14.0	171.0	0.0	0.0	28.0	0.0	0.0	0.0	326.0	9.0	46.0	94.0	41.0	4185.0	147.0	0.0	10574.0	1.0	0.0	0.0	9.0	0.0	866.0	0.0	109.0	466.0	0.0	0.0	0.0	0.0	1.0	5.0	1447.0	0.0	0.0	0.0	6.0	0.0	0.0	7471.0	1.0	0.0	17.0	3.0	0.0
687-MAUI	0.0	0.0	63.0	0.0	0.0	4.0	0.0	13.0	0.0	0.0	0.0	0.0	231.0	6.0	2020.0	0.0	0.0	234.0	83.0	0.0	7685.0	0.0	0.0	0.0	374.0	0.0	16.0	0.0	0.0	0.0	0.0	0.0	0.0	0.0	0.0	0.0	8.0	0.0	0.0	0.0	0.0	0.0	2.0	0.0	0.0	0.0	70.0	0.0	0.0
413-MAUI	2.0	3.0	152.0	1.0	18.0	32.0	0.0	16.0	71.0	0.0	0.0	2.0	423.0	38.0	1520.0	85.0	3.0	3965.0	87.0	0.0	2679.0	0.0	0.0	0.0	18.0	0.0	132.0	0.0	0.0	22.0	0.0	0.0	0.0	0.0	1.0	7.0	167.0	0.0	0.0	0.0	7.0	0.0	6.0	588.0	0.0	1.0	25.0	0.0	3.0
778-MAUI	2.0	0.0	12.0	0.0	4.0	19.0	0.0	0.0	4.0	0.0	0.0	0.0	174.0	2.0	68.0	23.0	0.0	1571.0	21.0	0.0	3510.0	0.0	0.0	0.0	41.0	0.0	89.0	0.0	1.0	13.0	0.0	0.0	0.0	0.0	0.0	0.0	45.0	0.0	1.0	0.0	0.0	0.0	1.0	3277.0	1.0	0.0	3.0	0.0	0.0
2289-MAUI	0.0	0.0	28.0	0.0	0.0	0.0	0.0	123.0	0.0	0.0	0.0	0.0	202.0	1.0	5554.0	21.0	0.0	2910.0	813.0	0.0	3690.0	0.0	0.0	0.0	87.0	0.0	0.0	0.0	0.0	236.0	0.0	0.0	0.0	0.0	0.0	0.0	28.0	0.0	0.0	0.0	6.0	0.0	0.0	0.0	3.0	3928.0	3.0	0.0	0.0
2332-MAUI	0.0	0.0	84.0	0.0	0.0	0.0	0.0	3.0	0.0	1.0	0.0	0.0	33.0	7.0	47.0	0.0	0.0	1402.0	235.0	0.0	608.0	0.0	0.0	0.0	37352.0	0.0	67.0	0.0	0.0	132.0	0.0	0.0	0.0	0.0	2.0	0.0	32.0	0.0	1.0	0.0	0.0	9.0	0.0	0.0	8.0	73.0	0.0	0.0	0.0
445-MAUI	0.0	0.0	248.0	0.0	0.0	23.0	0.0	0.0	3.0	0.0	0.0	0.0	290.0	1.0	54.0	2253.0	0.0	1059.0	7.0	0.0	11674.0	0.0	0.0	0.0	2.0	0.0	2.0	0.0	0.0	5.0	0.0	0.0	0.0	0.0	0.0	0.0	11.0	0.0	0.0	0.0	12.0	0.0	0.0	1.0	0.0	0.0	11.0	0.0	1.0
659-MAUI	0.0	0.0	6.0	0.0	74.0	78.0	0.0	0.0	1.0	0.0	0.0	0.0	288.0	8.0	0.0	1.0	1.0	439.0	3.0	0.0	4717.0	0.0	0.0	0.0	3.0	0.0	31.0	0.0	1.0	16.0	0.0	0.0	0.0	0.0	0.0	0.0	389.0	0.0	0.0	0.0	2.0	0.0	0.0	602.0	0.0	0.0	0.0	0.0	0.0
726-MAUI	0.0	0.0	50.0	0.0	0.0	7.0	0.0	0.0	1.0	0.0	0.0	1.0	730.0	2.0	13.0	996.0	0.0	2500.0	18.0	0.0	16052.0	0.0	0.0	0.0	3.0	0.0	1.0	0.0	0.0	0.0	0.0	0.0	0.0	0.0	0.0	0.0	4.0	0.0	0.0	0.0	4.0	0.0	4.0	877.0	0.0	0.0	0.0	0.0	5.0
2325-MAUI	0.0	0.0	30.0	0.0	0.0	4.0	0.0	0.0	0.0	0.0	0.0	2.0	127.0	12.0	1100.0	20.0	0.0	3375.0	576.0	0.0	5705.0	0.0	1.0	0.0	1481.0	0.0	1.0	0.0	0.0	11.0	0.0	0.0	0.0	0.0	0.0	0.0	41.0	0.0	2.0	0.0	0.0	0.0	0.0	0.0	1.0	4760.0	22.0	0.0	0.0
137-MAUI	1.0	2.0	646.0	0.0	0.0	5.0	1.0	20.0	119.0	0.0	0.0	0.0	365.0	38.0	1678.0	169.0	0.0	1263.0	658.0	0.0	4156.0	2.0	0.0	0.0	840.0	0.0	6.0	0.0	0.0	1314.0	0.0	1.0	0.0	0.0	18.0	1.0	21.0	0.0	0.0	0.0	79.0	0.0	100.0	0.0	1.0	5.0	36.0	0.0	6.0
552-MAUI	1.0	3.0	14.0	0.0	0.0	21.0	353.0	81.0	407.0	0.0	1.0	2.0	11867.0	8.0	803.0	38.0	0.0	273.0	15.0	0.0	3843.0	1.0	0.0	0.0	15760.0	9.0	5.0	0.0	0.0	214.0	4.0	0.0	0.0	0.0	2.0	0.0	11.0	0.0	0.0	0.0	22.0	1.0	5.0	202.0	1.0	1.0	0.0	0.0	246.0
595-MAUI	0.0	0.0	790.0	0.0	0.0	60.0	0.0	2.0	53.0	0.0	0.0	8.0	2725.0	2.0	1517.0	1828.0	0.0	5667.0	67.0	0.0	10786.0	1.0	0.0	0.0	33.0	0.0	14.0	0.0	0.0	111.0	0.0	11.0	0.0	0.0	0.0	0.0	20.0	1.0	0.0	0.0	93.0	0.0	3.0	10.0	0.0	0.0	5.0	0.0	60.0
811-MAUI	1.0	0.0	1.0	0.0	7.0	9.0	0.0	119.0	1.0	0.0	0.0	0.0	86.0	9.0	920.0	7.0	0.0	611.0	2.0	0.0	3242.0	0.0	0.0	0.0	61.0	0.0	20.0	0.0	0.0	238.0	0.0	0.0	1.0	0.0	0.0	0.0	71.0	0.0	0.0	0.0	2.0	0.0	6.0	2.0	1.0	0.0	0.0	0.0	0.0
260-MAUI	0.0	0.0	530.0	0.0	0.0	427.0	0.0	5.0	12.0	0.0	0.0	3.0	2182.0	17.0	1945.0	230.0	0.0	1644.0	466.0	0.0	18064.0	0.0	0.0	0.0	261.0	0.0	3.0	0.0	0.0	5.0	0.0	0.0	0.0	0.0	0.0	0.0	33.0	0.0	0.0	0.0	18.0	0.0	1.0	798.0	0.0	0.0	7.0	0.0	73.0
049-MAUI	0.0	0.0	241.0	0.0	21.0	2.0	0.0	0.0	90.0	0.0	0.0	0.0	209.0	43.0	29.0	47.0	23.0	2409.0	199.0	0.0	11647.0	1.0	0.0	0.0	29.0	0.0	235.0	0.0	73.0	651.0	0.0	1.0	3.0	0.0	19.0	1.0	420.0	0.0	0.0	0.0	13.0	0.0	0.0	169.0	1.0	1.0	11.0	0.0	0.0
268-MAUI	0.0	2.0	270.0	0.0	2.0	230.0	0.0	215.0	29.0	1.0	0.0	0.0	295.0	28.0	2273.0	122.0	1.0	3023.0	105.0	0.0	5845.0	0.0	0.0	0.0	4838.0	0.0	178.0	0.0	0.0	154.0	0.0	0.0	1.0	0.0	4.0	2.0	218.0	0.0	0.0	0.0	12.0	0.0	4.0	856.0	0.0	3.0	53.0	1.0	1.0
2317-MAUI	0.0	0.0	65.0	0.0	0.0	0.0	0.0	1.0	0.0	2.0	0.0	0.0	18.0	21.0	2.0	1.0	0.0	236.0	153.0	0.0	681.0	0.0	0.0	26.0	15744.0	0.0	109.0	0.0	0.0	94.0	0.0	0.0	0.0	0.0	0.0	0.0	76.0	0.0	0.0	0.0	0.0	0.0	0.0	0.0	11.0	1320.0	0.0	0.0	0.0
2300-MAUI	0.0	0.0	117.0	0.0	0.0	0.0	0.0	4.0	0.0	0.0	0.0	0.0	44.0	12.0	121.0	11.0	0.0	108.0	295.0	0.0	365.0	0.0	0.0	0.0	48504.0	0.0	5.0	0.0	0.0	4.0	0.0	0.0	0.0	0.0	0.0	0.0	37.0	0.0	1.0	0.0	1.0	3.0	0.0	0.0	130.0	296.0	0.0	0.0	0.0
2290-MAUI	0.0	0.0	36.0	0.0	0.0	1.0	0.0	2.0	0.0	0.0	0.0	0.0	340.0	29.0	1155.0	2187.0	0.0	601.0	612.0	0.0	7783.0	0.0	0.0	16.0	868.0	0.0	0.0	0.0	0.0	38.0	0.0	0.0	0.0	0.0	0.0	0.0	120.0	0.0	0.0	0.0	0.0	0.0	0.0	0.0	8.0	3606.0	41.0	0.0	0.0
190-MAUI	25.0	2.0	22.0	0.0	0.0	3.0	9.0	16.0	115.0	0.0	0.0	0.0	52.0	1.0	245.0	19.0	0.0	67.0	54.0	0.0	1026.0	0.0	0.0	0.0	30631.0	0.0	28.0	0.0	0.0	96.0	0.0	0.0	0.0	0.0	0.0	0.0	1.0	0.0	0.0	0.0	583.0	0.0	1.0	15.0	0.0	15.0	1.0	0.0	1.0
425-MAUI	0.0	0.0	126.0	0.0	0.0	2.0	0.0	1.0	0.0	0.0	0.0	0.0	321.0	0.0	8.0	357.0	0.0	667.0	7.0	0.0	4618.0	0.0	0.0	0.0	4.0	0.0	5.0	0.0	0.0	142.0	0.0	0.0	0.0	0.0	0.0	0.0	1.0	0.0	0.0	0.0	3.0	0.0	6.0	234.0	0.0	0.0	1.0	0.0	0.0
506-MAUI	2.0	0.0	34.0	0.0	0.0	13.0	0.0	1.0	0.0	0.0	0.0	1.0	642.0	3.0	6.0	181.0	0.0	1501.0	26.0	0.0	9581.0	0.0	0.0	0.0	14.0	0.0	1.0	0.0	0.0	437.0	0.0	0.0	0.0	0.0	0.0	4.0	15.0	0.0	0.0	0.0	9.0	0.0	2.0	940.0	0.0	0.0	2.0	0.0	3.0
707-MAUI	2.0	0.0	905.0	0.0	0.0	16.0	0.0	0.0	4.0	0.0	0.0	0.0	1915.0	9.0	213.0	1136.0	0.0	4248.0	47.0	0.0	7799.0	1.0	0.0	0.0	7.0	0.0	9.0	0.0	0.0	237.0	0.0	0.0	0.0	0.0	0.0	6.0	23.0	0.0	0.0	0.0	250.0	0.0	15.0	107.0	0.0	0.0	12.0	0.0	15.0
770-MAUI	1.0	0.0	0.0	0.0	0.0	0.0	0.0	1.0	0.0	0.0	0.0	0.0	668.0	1.0	15.0	20.0	0.0	5.0	497.0	0.0	162.0	0.0	0.0	0.0	16524.0	0.0	0.0	0.0	0.0	3.0	0.0	0.0	0.0	0.0	0.0	0.0	1.0	0.0	108.0	0.0	2.0	0.0	0.0	5.0	1.0	0.0	0.0	0.0	0.0
2091-MAUI	0.0	0.0	62.0	0.0	46.0	193.0	0.0	27.0	0.0	0.0	0.0	0.0	79.0	257.0	573.0	2.0	0.0	366.0	0.0	0.0	3950.0	0.0	0.0	0.0	2691.0	0.0	0.0	0.0	0.0	69.0	0.0	0.0	0.0	0.0	0.0	0.0	0.0	0.0	0.0	0.0	74.0	0.0	0.0	0.0	25.0	1489.0	0.0	0.0	0.0
2112-MAUI	0.0	0.0	60.0	0.0	0.0	0.0	0.0	0.0	0.0	0.0	0.0	0.0	1.0	2.0	3.0	2.0	0.0	7.0	2.0	0.0	1639.0	0.0	0.0	21.0	24.0	0.0	0.0	0.0	0.0	1.0	0.0	0.0	0.0	0.0	0.0	0.0	0.0	0.0	0.0	0.0	6.0	0.0	0.0	0.0	0.0	995.0	0.0	0.0	0.0
2298-MAUI	0.0	0.0	47.0	0.0	0.0	3.0	0.0	0.0	0.0	2.0	0.0	0.0	26.0	17.0	69.0	1.0	0.0	170.0	253.0	0.0	231.0	0.0	0.0	0.0	48317.0	0.0	0.0	0.0	0.0	1.0	0.0	0.0	0.0	0.0	0.0	1.0	21.0	0.0	2.0	0.0	0.0	1.0	0.0	0.0	135.0	295.0	0.0	0.0	0.0
522-MAUI	0.0	1.0	11.0	0.0	5.0	67.0	0.0	82.0	1.0	0.0	0.0	0.0	67.0	55.0	601.0	11.0	0.0	717.0	3.0	0.0	3013.0	0.0	0.0	0.0	32.0	0.0	29.0	0.0	0.0	36.0	0.0	0.0	0.0	0.0	0.0	0.0	24.0	0.0	0.0	0.0	6.0	0.0	3.0	88.0	3.0	0.0	2.0	0.0	0.0
082-MAUI	0.0	0.0	469.0	0.0	0.0	9.0	0.0	0.0	21.0	0.0	0.0	0.0	1916.0	20.0	52.0	1236.0	0.0	4038.0	177.0	0.0	12507.0	1.0	0.0	0.0	26.0	0.0	5.0	0.0	0.0	6948.0	0.0	0.0	0.0	0.0	0.0	11.0	8.0	5.0	0.0	0.0	51.0	0.0	8.0	406.0	4.0	0.0	30.0	0.0	25.0
256-MAUI	0.0	0.0	264.0	0.0	33.0	3.0	0.0	1.0	61.0	0.0	0.0	0.0	297.0	53.0	200.0	65.0	2.0	2399.0	133.0	0.0	8240.0	0.0	0.0	0.0	360.0	0.0	113.0	0.0	0.0	944.0	0.0	0.0	0.0	0.0	25.0	2.0	136.0	0.0	0.0	0.0	5.0	0.0	12.0	61.0	1.0	0.0	3.0	2.0	2.0
539-MAUI	0.0	0.0	68.0	0.0	0.0	5.0	0.0	1.0	0.0	0.0	0.0	0.0	696.0	2.0	7.0	230.0	0.0	1029.0	19.0	0.0	4699.0	0.0	0.0	0.0	27.0	0.0	16.0	0.0	0.0	8.0	0.0	0.0	0.0	0.0	0.0	0.0	34.0	0.0	0.0	0.0	6.0	0.0	4.0	2.0	0.0	0.0	8.0	0.0	2.0
412-MAUI	1.0	1.0	233.0	0.0	8.0	6.0	0.0	27.0	132.0	0.0	0.0	1.0	287.0	5.0	2646.0	217.0	0.0	2536.0	98.0	0.0	2031.0	0.0	0.0	0.0	40.0	0.0	90.0	0.0	0.0	5.0	0.0	0.0	0.0	0.0	0.0	3.0	38.0	0.0	0.0	0.0	14.0	0.0	9.0	749.0	0.0	1.0	80.0	1.0	3.0
753-MAUI	0.0	0.0	173.0	0.0	0.0	6.0	0.0	0.0	1.0	0.0	0.0	5.0	989.0	4.0	102.0	562.0	0.0	2757.0	69.0	0.0	8854.0	0.0	0.0	0.0	83.0	0.0	2.0	0.0	0.0	90.0	0.0	0.0	0.0	0.0	1.0	0.0	104.0	0.0	0.0	0.0	29.0	0.0	1.0	0.0	0.0	0.0	18.0	0.0	1.0
658-MAUI	1.0	0.0	15.0	0.0	30.0	39.0	0.0	0.0	0.0	0.0	0.0	1.0	146.0	3.0	37.0	20.0	0.0	1497.0	14.0	0.0	10355.0	0.0	0.0	0.0	3.0	0.0	63.0	0.0	2.0	5.0	0.0	0.0	1.0	0.0	0.0	0.0	327.0	0.0	0.0	0.0	2.0	0.0	1.0	133.0	0.0	0.0	1.0	0.0	0.0
578-MAUI	0.0	0.0	126.0	0.0	0.0	20.0	0.0	1.0	0.0	0.0	0.0	1.0	735.0	2.0	20.0	361.0	0.0	1104.0	41.0	0.0	9793.0	0.0	0.0	0.0	213.0	0.0	3.0	0.0	0.0	59.0	0.0	0.0	0.0	0.0	0.0	0.0	32.0	0.0	0.0	0.0	29.0	0.0	0.0	8.0	0.0	1.0	16.0	0.0	2.0
2336-MAUI	0.0	0.0	164.0	0.0	0.0	0.0	0.0	1.0	0.0	1.0	0.0	0.0	37.0	7.0	28.0	1.0	0.0	1267.0	183.0	0.0	927.0	0.0	2.0	0.0	38875.0	0.0	75.0	0.0	0.0	750.0	0.0	0.0	0.0	0.0	3.0	1.0	192.0	0.0	2.0	0.0	0.0	0.0	0.0	0.0	55.0	331.0	1.0	0.0	0.0
261-MAUI	0.0	0.0	319.0	0.0	0.0	192.0	0.0	5.0	40.0	0.0	0.0	8.0	1244.0	108.0	1401.0	245.0	0.0	3657.0	179.0	6.0	8729.0	3.0	0.0	0.0	490.0	0.0	2.0	0.0	0.0	9.0	0.0	1.0	0.0	0.0	0.0	0.0	4.0	0.0	0.0	0.0	40.0	0.0	3.0	455.0	0.0	0.0	11.0	0.0	31.0
2097-MAUI	0.0	0.0	53.0	0.0	0.0	3.0	0.0	4.0	0.0	0.0	0.0	0.0	1.0	4.0	31.0	5.0	0.0	5.0	0.0	0.0	74.0	0.0	0.0	0.0	51153.0	0.0	1.0	0.0	0.0	4.0	0.0	0.0	0.0	0.0	0.0	0.0	0.0	0.0	0.0	0.0	0.0	0.0	0.0	0.0	2.0	212.0	0.0	0.0	0.0
124-MAUI	1.0	0.0	12.0	0.0	0.0	2.0	520.0	43.0	1008.0	0.0	0.0	1.0	6705.0	0.0	444.0	92.0	0.0	163.0	47.0	0.0	3373.0	0.0	0.0	0.0	1346.0	1.0	1.0	0.0	0.0	56.0	0.0	0.0	0.0	0.0	0.0	0.0	1.0	0.0	0.0	0.0	553.0	7.0	1.0	39.0	13.0	0.0	1.0	0.0	37.0
474-MAUI	0.0	0.0	469.0	0.0	0.0	35.0	0.0	3.0	48.0	0.0	0.0	6.0	3337.0	25.0	232.0	141.0	0.0	6489.0	279.0	1.0	6108.0	5.0	0.0	0.0	20.0	0.0	8.0	0.0	0.0	36.0	0.0	0.0	0.0	0.0	0.0	0.0	25.0	0.0	0.0	0.0	5.0	0.0	0.0	2732.0	0.0	0.0	0.0	0.0	151.0
166-MAUI	0.0	0.0	494.0	0.0	0.0	25.0	0.0	0.0	28.0	0.0	0.0	1.0	1436.0	37.0	325.0	2384.0	0.0	3000.0	38.0	0.0	8727.0	3.0	0.0	0.0	20.0	0.0	11.0	0.0	0.0	1651.0	0.0	0.0	0.0	0.0	0.0	0.0	20.0	1.0	0.0	0.0	32.0	0.0	3.0	3518.0	1.0	0.0	2.0	0.0	31.0
185-MAUI	1.0	0.0	296.0	0.0	6.0	3.0	0.0	0.0	119.0	0.0	0.0	0.0	975.0	33.0	152.0	94.0	0.0	1661.0	199.0	0.0	6046.0	0.0	0.0	0.0	58.0	0.0	79.0	0.0	0.0	8987.0	0.0	107.0	0.0	0.0	62.0	0.0	321.0	0.0	0.0	0.0	10.0	0.0	0.0	21.0	0.0	0.0	17.0	18.0	0.0
511-MAUI	0.0	2.0	10.0	0.0	11.0	8.0	0.0	69.0	0.0	0.0	0.0	0.0	80.0	5.0	539.0	3.0	2.0	904.0	8.0	0.0	690.0	0.0	0.0	0.0	21.0	0.0	36.0	0.0	1.0	84.0	0.0	0.0	0.0	0.0	0.0	1.0	281.0	0.0	0.0	0.0	0.0	0.0	0.0	482.0	1.0	0.0	0.0	0.0	2.0
273-MAUI	1.0	1.0	4.0	0.0	0.0	4.0	74.0	12.0	117.0	0.0	0.0	0.0	31.0	2.0	134.0	17.0	0.0	47.0	560.0	0.0	1209.0	1.0	0.0	0.0	58791.0	23.0	2.0	0.0	0.0	41.0	0.0	0.0	0.0	0.0	0.0	0.0	3.0	0.0	9.0	0.0	399.0	0.0	0.0	29.0	0.0	0.0	0.0	0.0	0.0
223-MAUI	0.0	0.0	621.0	0.0	0.0	86.0	0.0	3.0	57.0	0.0	0.0	9.0	2112.0	21.0	1698.0	1548.0	0.0	4429.0	1496.0	5.0	13972.0	2.0	0.0	0.0	1194.0	0.0	5.0	0.0	0.0	46.0	0.0	1.0	0.0	0.0	0.0	0.0	49.0	1.0	0.0	4.0	34.0	0.0	2.0	61.0	0.0	0.0	2.0	0.0	90.0
480-MAUI	1.0	0.0	5.0	0.0	0.0	0.0	0.0	1.0	0.0	0.0	0.0	0.0	416.0	6.0	9.0	230.0	0.0	1714.0	5.0	0.0	9365.0	0.0	0.0	0.0	9.0	0.0	0.0	0.0	0.0	1760.0	0.0	0.0	0.0	0.0	0.0	0.0	5.0	0.0	0.0	0.0	0.0	0.0	1.0	84.0	0.0	0.0	0.0	0.0	3.0
2094-MAUI	0.0	0.0	5.0	0.0	0.0	6.0	0.0	0.0	0.0	0.0	0.0	0.0	1.0	2.0	307.0	3.0	0.0	5.0	3.0	0.0	352.0	0.0	0.0	0.0	44.0	0.0	0.0	0.0	0.0	4.0	0.0	0.0	0.0	0.0	0.0	0.0	2.0	0.0	0.0	0.0	3.0	0.0	0.0	0.0	2.0	218.0	18.0	0.0	0.0
249-MAUI	0.0	0.0	686.0	0.0	0.0	25.0	0.0	0.0	28.0	0.0	0.0	0.0	1444.0	16.0	177.0	2114.0	0.0	6101.0	203.0	0.0	15861.0	0.0	0.0	0.0	119.0	0.0	4.0	0.0	0.0	668.0	0.0	0.0	0.0	0.0	0.0	2.0	49.0	1.0	0.0	0.0	77.0	0.0	0.0	101.0	0.0	0.0	58.0	0.0	17.0
2331-MAUI	0.0	0.0	301.0	0.0	0.0	0.0	0.0	2.0	0.0	3.0	0.0	0.0	44.0	1.0	57.0	2.0	0.0	681.0	189.0	0.0	811.0	0.0	3.0	1.0	35721.0	0.0	217.0	0.0	0.0	267.0	0.0	0.0	0.0	0.0	0.0	0.0	90.0	0.0	1.0	0.0	0.0	5.0	0.0	0.0	89.0	205.0	2.0	0.0	0.0
001-MAUI	1.0	0.0	500.0	0.0	0.0	18.0	0.0	0.0	51.0	0.0	0.0	1.0	1367.0	19.0	64.0	942.0	0.0	4365.0	379.0	0.0	18635.0	0.0	0.0	0.0	34.0	0.0	6.0	0.0	0.0	7047.0	0.0	1.0	0.0	0.0	0.0	11.0	65.0	2.0	0.0	0.0	77.0	0.0	1.0	984.0	3.0	0.0	44.0	0.0	16.0
084-MAUI	2.0	0.0	288.0	0.0	0.0	22.0	0.0	1.0	229.0	0.0	0.0	1.0	1114.0	123.0	29.0	645.0	0.0	7971.0	171.0	2.0	6225.0	14.0	0.0	0.0	30.0	0.0	26.0	0.0	0.0	13773.0	0.0	0.0	0.0	0.0	0.0	0.0	9.0	0.0	0.0	0.0	44.0	0.0	1.0	18.0	0.0	0.0	0.0	0.0	47.0
230-MAUI	0.0	3.0	3.0	0.0	0.0	5.0	2.0	24.0	14.0	0.0	0.0	1.0	96.0	1.0	234.0	30.0	0.0	92.0	33.0	3.0	2037.0	0.0	0.0	0.0	21802.0	0.0	3.0	2.0	0.0	66.0	0.0	0.0	0.0	0.0	2.0	0.0	7.0	0.0	0.0	0.0	8.0	0.0	3.0	72.0	1.0	38.0	0.0	0.0	1.0
503-MAUI	0.0	0.0	382.0	0.0	0.0	25.0	0.0	0.0	51.0	0.0	0.0	0.0	1593.0	10.0	66.0	984.0	0.0	7296.0	67.0	0.0	14595.0	0.0	0.0	0.0	16.0	0.0	29.0	0.0	0.0	1686.0	0.0	0.0	0.0	0.0	0.0	21.0	30.0	2.0	0.0	0.0	22.0	0.0	0.0	2046.0	0.0	0.0	20.0	1.0	27.0
250-MAUI	0.0	1.0	509.0	0.0	0.0	10.0	0.0	2.0	34.0	0.0	0.0	0.0	1433.0	32.0	112.0	899.0	0.0	4942.0	221.0	2.0	7946.0	0.0	0.0	0.0	260.0	0.0	4.0	0.0	0.0	2646.0	0.0	0.0	0.0	0.0	0.0	0.0	73.0	0.0	0.0	0.0	28.0	0.0	1.0	11.0	0.0	0.0	60.0	0.0	37.0
046-MAUI	0.0	0.0	25.0	0.0	34.0	0.0	0.0	0.0	1.0	0.0	0.0	0.0	243.0	3.0	126.0	21.0	0.0	1116.0	10.0	0.0	3381.0	0.0	0.0	0.0	192.0	0.0	10.0	0.0	2.0	32.0	0.0	0.0	2.0	0.0	1.0	0.0	39.0	0.0	0.0	0.0	0.0	0.0	6.0	157.0	0.0	0.0	2.0	0.0	0.0
053-MAUI	0.0	0.0	634.0	0.0	0.0	40.0	0.0	1.0	43.0	0.0	0.0	1.0	2338.0	12.0	68.0	3101.0	0.0	5221.0	265.0	0.0	13318.0	4.0	0.0	0.0	62.0	0.0	8.0	0.0	0.0	95.0	0.0	0.0	0.0	0.0	0.0	1.0	17.0	1.0	0.0	0.0	47.0	0.0	38.0	72.0	0.0	0.0	6.0	0.0	33.0
629-MAUI	1.0	0.0	190.0	0.0	28.0	8.0	0.0	4.0	30.0	0.0	0.0	1.0	388.0	61.0	4292.0	139.0	2.0	3028.0	100.0	0.0	4732.0	0.0	0.0	0.0	79.0	0.0	254.0	0.0	7.0	3057.0	0.0	0.0	1.0	0.0	3.0	14.0	108.0	0.0	0.0	0.0	6.0	0.0	2.0	11034.0	0.0	1.0	23.0	2.0	128.0
481-MAUI	0.0	0.0	10.0	0.0	0.0	10.0	0.0	0.0	0.0	0.0	0.0	0.0	721.0	6.0	6.0	72.0	0.0	2199.0	8.0	0.0	2185.0	0.0	0.0	0.0	17.0	0.0	2.0	0.0	0.0	50.0	0.0	0.0	0.0	0.0	0.0	0.0	13.0	0.0	0.0	0.0	5.0	0.0	1.0	241.0	0.0	0.0	0.0	0.0	0.0
720-MAUI	0.0	0.0	141.0	0.0	0.0	3.0	0.0	5.0	4.0	0.0	0.0	0.0	360.0	3.0	391.0	52.0	0.0	92.0	17.0	0.0	14098.0	0.0	0.0	0.0	523.0	0.0	1.0	0.0	0.0	59.0	0.0	0.0	0.0	0.0	0.0	0.0	33.0	0.0	0.0	0.0	4.0	0.0	0.0	2.0	2.0	0.0	2.0	0.0	2.0
2327-MAUI	0.0	0.0	26.0	0.0	0.0	0.0	0.0	0.0	0.0	1.0	0.0	0.0	120.0	16.0	428.0	12.0	0.0	3669.0	591.0	0.0	5447.0	0.0	2.0	1.0	3583.0	0.0	1.0	0.0	0.0	50.0	0.0	0.0	0.0	0.0	0.0	0.0	127.0	0.0	1.0	0.0	0.0	0.0	0.0	0.0	2.0	4060.0	9.0	0.0	0.0
411-MAUI	0.0	2.0	202.0	0.0	30.0	3.0	0.0	10.0	63.0	0.0	0.0	1.0	335.0	20.0	709.0	133.0	2.0	2522.0	86.0	0.0	4555.0	0.0	0.0	0.0	16.0	0.0	150.0	0.0	0.0	57.0	0.0	0.0	0.0	0.0	7.0	3.0	107.0	0.0	0.0	0.0	9.0	0.0	4.0	1143.0	2.0	0.0	18.0	0.0	11.0
682-MAUI	0.0	0.0	252.0	0.0	0.0	64.0	0.0	11.0	45.0	0.0	0.0	0.0	1221.0	36.0	1518.0	34.0	0.0	1728.0	81.0	0.0	24239.0	0.0	0.0	0.0	4342.0	0.0	25.0	0.0	0.0	1378.0	0.0	0.0	0.0	0.0	0.0	0.0	104.0	0.0	1.0	0.0	28.0	2.0	1.0	0.0	1.0	0.0	2.0	0.0	3.0
771-MAUI	0.0	0.0	0.0	0.0	0.0	1.0	0.0	1.0	0.0	0.0	0.0	0.0	472.0	0.0	15.0	1.0	0.0	8.0	1316.0	0.0	102.0	1.0	0.0	0.0	16621.0	0.0	0.0	0.0	0.0	4.0	0.0	0.0	0.0	0.0	0.0	0.0	0.0	0.0	109.0	0.0	0.0	0.0	0.0	4.0	0.0	0.0	0.0	0.0	0.0
003-MAUI	0.0	0.0	349.0	0.0	0.0	51.0	0.0	0.0	123.0	0.0	0.0	2.0	1441.0	25.0	198.0	768.0	0.0	5461.0	388.0	0.0	17485.0	5.0	0.0	0.0	11.0	0.0	16.0	0.0	0.0	3675.0	0.0	0.0	0.0	0.0	0.0	1.0	53.0	4.0	0.0	0.0	192.0	0.0	1.0	42.0	1.0	0.0	27.0	0.0	7.0
737-MAUI	0.0	0.0	4.0	0.0	0.0	6.0	0.0	4.0	0.0	0.0	0.0	2.0	844.0	8.0	60.0	48.0	0.0	4269.0	0.0	0.0	3017.0	0.0	0.0	0.0	30.0	0.0	0.0	0.0	0.0	6.0	0.0	0.0	0.0	0.0	0.0	0.0	0.0	0.0	0.0	0.0	8.0	0.0	2.0	706.0	0.0	0.0	0.0	0.0	1.0
291-MAUI	0.0	0.0	80.0	0.0	0.0	3.0	0.0	10.0	5.0	0.0	0.0	0.0	590.0	5.0	682.0	56.0	0.0	566.0	19.0	0.0	5090.0	1.0	0.0	0.0	52.0	0.0	12.0	0.0	0.0	3.0	0.0	1.0	0.0	0.0	0.0	0.0	56.0	0.0	0.0	0.0	0.0	0.0	10.0	0.0	0.0	0.0	15.0	0.0	4.0
2309-MAUI	0.0	0.0	9.0	0.0	0.0	0.0	0.0	0.0	0.0	0.0	0.0	3.0	567.0	25.0	1.0	5.0	0.0	2811.0	2211.0	0.0	7886.0	0.0	2.0	7.0	50.0	0.0	17.0	0.0	0.0	852.0	0.0	0.0	0.0	0.0	0.0	0.0	324.0	0.0	0.0	0.0	6.0	0.0	0.0	0.0	26.0	2665.0	0.0	0.0	0.0
435-MAUI	0.0	1.0	127.0	0.0	12.0	0.0	0.0	1.0	33.0	0.0	0.0	0.0	538.0	78.0	73.0	224.0	0.0	1991.0	101.0	0.0	25198.0	0.0	0.0	0.0	14.0	0.0	218.0	0.0	25.0	263.0	0.0	0.0	0.0	0.0	3.0	7.0	115.0	0.0	0.0	0.0	16.0	0.0	2.0	3880.0	0.0	0.0	1.0	0.0	0.0
776-MAUI	0.0	0.0	7.0	0.0	4.0	11.0	0.0	0.0	5.0	0.0	0.0	0.0	148.0	7.0	75.0	9.0	0.0	1456.0	12.0	0.0	1577.0	0.0	0.0	0.0	10.0	0.0	143.0	0.0	11.0	0.0	0.0	0.0	0.0	0.0	1.0	0.0	89.0	0.0	2.0	0.0	0.0	0.0	0.0	3020.0	1.0	0.0	2.0	0.0	0.0
2297-MAUI	0.0	0.0	169.0	0.0	0.0	2.0	0.0	0.0	0.0	6.0	0.0	0.0	22.0	16.0	195.0	2.0	0.0	241.0	456.0	0.0	161.0	0.0	0.0	0.0	45607.0	0.0	1.0	0.0	0.0	7.0	0.0	0.0	0.0	0.0	0.0	0.0	24.0	0.0	2.0	0.0	1.0	1.0	0.0	0.0	196.0	588.0	4.0	0.0	0.0
077-MAUI	0.0	1.0	436.0	0.0	7.0	11.0	0.0	32.0	58.0	4.0	0.0	0.0	200.0	30.0	1319.0	124.0	0.0	2003.0	628.0	0.0	1855.0	2.0	0.0	0.0	7100.0	0.0	105.0	0.0	0.0	2017.0	0.0	1.0	0.0	0.0	2.0	2.0	18.0	0.0	0.0	0.0	15.0	0.0	1.0	200.0	1.0	0.0	21.0	3.0	4.0
660-MAUI	0.0	0.0	10.0	0.0	11.0	126.0	0.0	0.0	0.0	0.0	0.0	0.0	453.0	2.0	253.0	11.0	0.0	611.0	26.0	0.0	2937.0	0.0	0.0	0.0	13.0	0.0	24.0	0.0	0.0	5.0	0.0	0.0	0.0	0.0	2.0	0.0	278.0	0.0	0.0	0.0	0.0	0.0	0.0	325.0	0.0	0.0	10.0	0.0	0.0
706-MAUI	0.0	0.0	288.0	0.0	0.0	19.0	0.0	2.0	36.0	0.0	0.0	2.0	1493.0	5.0	97.0	1072.0	0.0	5555.0	70.0	0.0	3455.0	1.0	0.0	0.0	40.0	0.0	11.0	0.0	0.0	8715.0	0.0	0.0	0.0	0.0	0.0	26.0	40.0	0.0	1.0	0.0	52.0	0.0	0.0	2669.0	0.0	0.0	27.0	0.0	18.0
772-MAUI	0.0	0.0	0.0	0.0	0.0	2.0	0.0	0.0	1.0	0.0	0.0	0.0	80.0	3.0	20.0	12.0	0.0	13.0	934.0	0.0	171.0	0.0	0.0	0.0	19299.0	0.0	1.0	0.0	0.0	7.0	0.0	0.0	0.0	0.0	0.0	0.0	0.0	0.0	83.0	0.0	4.0	0.0	0.0	4.0	0.0	0.0	0.0	0.0	0.0
550-MAUI	1.0	13.0	27.0	2.0	0.0	1058.0	82.0	103.0	81.0	0.0	0.0	1.0	11467.0	14.0	1142.0	28.0	1.0	402.0	35.0	2.0	4989.0	0.0	0.0	0.0	22059.0	3.0	5.0	1.0	0.0	296.0	1.0	0.0	0.0	0.0	1.0	1.0	10.0	0.0	0.0	0.0	22.0	2.0	3.0	243.0	0.0	2.0	0.0	0.0	209.0
353-MAUI	0.0	0.0	126.0	0.0	0.0	16.0	0.0	100.0	0.0	0.0	0.0	0.0	350.0	11.0	1592.0	15.0	0.0	437.0	7.0	0.0	5535.0	0.0	0.0	0.0	2076.0	0.0	26.0	0.0	0.0	6.0	0.0	0.0	0.0	0.0	4.0	0.0	7.0	0.0	0.0	0.0	1.0	0.0	0.0	0.0	2.0	0.0	41.0	0.0	5.0
208-MAUI	0.0	0.0	133.0	0.0	0.0	9.0	0.0	0.0	0.0	0.0	0.0	0.0	452.0	0.0	18.0	359.0	0.0	770.0	5.0	0.0	11380.0	0.0	0.0	0.0	17.0	0.0	0.0	0.0	0.0	426.0	0.0	0.0	0.0	0.0	0.0	0.0	2.0	0.0	0.0	0.0	15.0	0.0	0.0	857.0	0.0	0.0	0.0	0.0	2.0
764-MAUI	0.0	0.0	0.0	0.0	0.0	1.0	176.0	0.0	124.0	0.0	0.0	0.0	7.0	1.0	21.0	5.0	0.0	18.0	1.0	0.0	175.0	0.0	0.0	0.0	17825.0	1.0	0.0	0.0	0.0	4.0	0.0	0.0	0.0	0.0	5.0	0.0	0.0	0.0	0.0	0.0	0.0	0.0	1.0	2.0	3.0	0.0	0.0	0.0	0.0
342-MAUI	0.0	0.0	3.0	0.0	0.0	7.0	0.0	6.0	1.0	0.0	0.0	0.0	428.0	50.0	44.0	2505.0	0.0	1335.0	15.0	0.0	3850.0	0.0	0.0	0.0	132.0	0.0	0.0	0.0	0.0	18.0	0.0	0.0	0.0	0.0	0.0	0.0	0.0	0.0	0.0	0.0	0.0	0.0	0.0	1258.0	15.0	0.0	0.0	0.0	1.0
437-MAUI	0.0	0.0	43.0	0.0	28.0	0.0	0.0	0.0	1.0	0.0	0.0	0.0	106.0	10.0	58.0	48.0	0.0	491.0	12.0	0.0	12863.0	0.0	0.0	0.0	26.0	0.0	20.0	0.0	6.0	4.0	0.0	0.0	0.0	0.0	2.0	0.0	80.0	0.0	0.0	0.0	1.0	0.0	3.0	1298.0	0.0	0.0	1.0	0.0	0.0
305-MAUI	6.0	0.0	500.0	3.0	34.0	10.0	0.0	2.0	26.0	0.0	0.0	0.0	354.0	16.0	2598.0	339.0	1.0	2199.0	149.0	0.0	6716.0	0.0	0.0	0.0	95.0	0.0	94.0	0.0	17.0	763.0	0.0	0.0	1.0	0.0	9.0	0.0	212.0	0.0	0.0	0.0	4.0	0.0	5.0	925.0	0.0	0.0	60.0	1.0	3.0
213-MAUI	0.0	0.0	829.0	0.0	0.0	6.0	0.0	1.0	56.0	0.0	0.0	0.0	691.0	14.0	115.0	7720.0	0.0	6018.0	1436.0	0.0	11695.0	0.0	0.0	0.0	45.0	0.0	16.0	0.0	0.0	1984.0	0.0	1.0	0.0	0.0	0.0	27.0	10.0	4.0	0.0	1.0	16.0	0.0	0.0	1826.0	0.0	0.0	30.0	3.0	20.0
755-MAUI	2.0	0.0	79.0	0.0	0.0	16.0	0.0	0.0	0.0	0.0	0.0	0.0	394.0	2.0	2.0	796.0	0.0	738.0	66.0	0.0	23329.0	0.0	25.0	0.0	8.0	0.0	9.0	0.0	0.0	1552.0	0.0	0.0	0.0	0.0	0.0	0.0	19.0	0.0	0.0	0.0	4.0	0.0	80.0	0.0	0.0	0.0	1.0	0.0	0.0
205-MAUI	0.0	1.0	389.0	0.0	0.0	8.0	0.0	0.0	10.0	0.0	0.0	3.0	1975.0	8.0	81.0	856.0	0.0	5245.0	691.0	0.0	28939.0	0.0	0.0	0.0	178.0	0.0	50.0	19.0	0.0	3504.0	0.0	0.0	0.0	0.0	0.0	0.0	38.0	8.0	0.0	2.0	42.0	0.0	11.0	3147.0	1.0	0.0	20.0	0.0	9.0
617-MAUI	1.0	0.0	4.0	0.0	0.0	10.0	0.0	0.0	0.0	0.0	0.0	1.0	690.0	10.0	42.0	297.0	0.0	1237.0	7.0	0.0	2820.0	0.0	0.0	0.0	17.0	0.0	3.0	0.0	0.0	173.0	0.0	0.0	0.0	0.0	0.0	0.0	33.0	0.0	0.0	0.0	2.0	0.0	0.0	0.0	0.0	0.0	0.0	0.0	0.0
616-MAUI	0.0	0.0	17.0	0.0	0.0	5.0	0.0	0.0	0.0	0.0	0.0	0.0	356.0	2.0	106.0	340.0	0.0	1305.0	29.0	0.0	1637.0	0.0	0.0	0.0	6.0	0.0	2.0	0.0	0.0	146.0	0.0	0.0	0.0	0.0	0.0	0.0	24.0	0.0	0.0	0.0	11.0	0.0	0.0	194.0	1.0	0.0	3.0	0.0	2.0
708-MAUI	0.0	2.0	228.0	0.0	0.0	9.0	0.0	2.0	17.0	0.0	0.0	1.0	1422.0	4.0	139.0	739.0	0.0	4144.0	147.0	0.0	18980.0	1.0	0.0	0.0	679.0	0.0	21.0	0.0	0.0	3759.0	0.0	0.0	0.0	0.0	0.0	1.0	48.0	1.0	0.0	0.0	29.0	0.0	1.0	578.0	0.0	0.0	10.0	0.0	9.0
115-MAUI	0.0	0.0	469.0	0.0	0.0	60.0	0.0	1.0	106.0	0.0	0.0	0.0	1419.0	23.0	888.0	976.0	0.0	3069.0	867.0	0.0	7808.0	4.0	0.0	0.0	115.0	0.0	17.0	0.0	0.0	11.0	0.0	0.0	0.0	0.0	0.0	0.0	42.0	2.0	0.0	0.0	37.0	0.0	0.0	43.0	0.0	1.0	3.0	0.0	57.0
331-MAUI	0.0	0.0	38.0	1.0	24.0	29.0	0.0	0.0	1.0	0.0	0.0	0.0	488.0	8.0	524.0	19.0	1.0	1469.0	39.0	0.0	2252.0	0.0	0.0	0.0	132.0	0.0	37.0	0.0	0.0	41.0	0.0	0.0	0.0	0.0	0.0	0.0	688.0	0.0	0.0	0.0	2.0	0.0	3.0	1356.0	2.0	0.0	3.0	0.0	0.0
162-MAUI	2.0	0.0	1090.0	0.0	15.0	1.0	0.0	0.0	67.0	0.0	0.0	0.0	108.0	11.0	1164.0	909.0	35.0	792.0	254.0	0.0	6653.0	0.0	0.0	0.0	13.0	0.0	56.0	0.0	0.0	18.0	0.0	0.0	0.0	0.0	3.0	2.0	871.0	0.0	0.0	0.0	13.0	0.0	0.0	210.0	5.0	0.0	43.0	0.0	0.0
419-MAUI	4.0	0.0	220.0	0.0	47.0	2.0	0.0	5.0	44.0	0.0	0.0	1.0	205.0	17.0	1601.0	39.0	0.0	1355.0	103.0	0.0	2689.0	0.0	0.0	0.0	105.0	0.0	32.0	0.0	0.0	7.0	0.0	0.0	0.0	0.0	8.0	11.0	31.0	0.0	0.0	0.0	1.0	0.0	0.0	7645.0	0.0	5.0	46.0	0.0	0.0
800-MAUI	0.0	10.0	28.0	0.0	4.0	4.0	0.0	0.0	7.0	0.0	0.0	0.0	170.0	10.0	1205.0	21.0	0.0	798.0	32.0	0.0	3688.0	0.0	0.0	0.0	55.0	0.0	20.0	0.0	0.0	0.0	0.0	0.0	1.0	0.0	0.0	2.0	116.0	0.0	2.0	0.0	1.0	0.0	7.0	17.0	0.0	0.0	22.0	0.0	5.0
354-MAUI	0.0	0.0	124.0	0.0	0.0	7.0	0.0	6.0	2.0	0.0	0.0	0.0	740.0	2.0	1379.0	21.0	0.0	662.0	11.0	0.0	16147.0	0.0	0.0	0.0	392.0	0.0	7.0	0.0	0.0	5.0	0.0	0.0	0.0	0.0	1.0	0.0	10.0	0.0	0.0	0.0	36.0	0.0	20.0	0.0	1.0	0.0	41.0	0.0	1.0
009-MAUI	0.0	0.0	380.0	0.0	0.0	25.0	0.0	0.0	115.0	0.0	0.0	1.0	1148.0	9.0	13.0	728.0	0.0	3801.0	59.0	0.0	18968.0	0.0	0.0	0.0	2.0	0.0	3.0	0.0	0.0	3815.0	0.0	0.0	0.0	0.0	0.0	0.0	58.0	0.0	0.0	0.0	61.0	0.0	3.0	75.0	0.0	0.0	3.0	0.0	3.0
2093-MAUI	0.0	0.0	79.0	46.0	0.0	587.0	0.0	0.0	0.0	0.0	0.0	0.0	64.0	383.0	912.0	42.0	0.0	84.0	0.0	0.0	3476.0	0.0	46.0	0.0	1877.0	0.0	0.0	0.0	0.0	59.0	0.0	0.0	0.0	31.0	0.0	0.0	37.0	0.0	0.0	0.0	0.0	0.0	0.0	0.0	154.0	262.0	1.0	0.0	0.0
529-MAUI	0.0	0.0	280.0	1.0	0.0	59.0	0.0	25.0	113.0	0.0	0.0	0.0	2251.0	24.0	5359.0	109.0	0.0	5974.0	275.0	0.0	10632.0	3.0	0.0	0.0	32.0	0.0	5.0	0.0	0.0	117.0	0.0	0.0	0.0	0.0	1.0	5.0	29.0	0.0	0.0	0.0	9.0	0.0	1.0	1762.0	0.0	1.0	2.0	0.0	85.0
095-MAUI	0.0	1.0	5.0	0.0	0.0	0.0	128.0	18.0	228.0	0.0	0.0	1.0	2613.0	1.0	106.0	10.0	0.0	40.0	14.0	2.0	975.0	1.0	0.0	0.0	16657.0	6.0	0.0	0.0	0.0	52.0	1.0	0.0	0.0	0.0	0.0	0.0	2.0	0.0	0.0	0.0	6.0	0.0	0.0	11.0	0.0	1.0	0.0	0.0	281.0
021-MAUI	0.0	0.0	443.0	0.0	52.0	1.0	0.0	0.0	71.0	0.0	0.0	0.0	198.0	43.0	902.0	611.0	21.0	1548.0	347.0	0.0	2684.0	0.0	0.0	0.0	108.0	0.0	180.0	0.0	0.0	191.0	0.0	0.0	1.0	0.0	20.0	10.0	449.0	0.0	0.0	0.0	12.0	0.0	1.0	13053.0	0.0	0.0	151.0	0.0	1.0
078-MAUI	0.0	2.0	178.0	0.0	12.0	25.0	0.0	53.0	74.0	1.0	0.0	0.0	183.0	36.0	1339.0	45.0	3.0	1777.0	565.0	0.0	3555.0	0.0	0.0	0.0	2485.0	0.0	175.0	0.0	2.0	288.0	0.0	1.0	0.0	0.0	0.0	4.0	33.0	0.0	0.0	0.0	13.0	0.0	0.0	91.0	4.0	0.0	16.0	0.0	0.0
288-MAUI	0.0	0.0	207.0	0.0	0.0	9.0	0.0	1.0	17.0	0.0	0.0	0.0	839.0	8.0	1874.0	218.0	0.0	1707.0	69.0	0.0	23035.0	0.0	0.0	0.0	944.0	0.0	22.0	0.0	0.0	771.0	0.0	2.0	0.0	0.0	0.0	0.0	60.0	0.0	0.0	0.0	20.0	0.0	0.0	4.0	0.0	0.0	6.0	0.0	25.0
462-MAUI	1.0	0.0	73.0	0.0	2.0	62.0	0.0	2.0	4.0	0.0	0.0	0.0	169.0	2.0	116.0	16.0	0.0	683.0	33.0	0.0	1081.0	0.0	0.0	0.0	156.0	0.0	12.0	0.0	0.0	4.0	0.0	0.0	0.0	0.0	1.0	0.0	188.0	0.0	0.0	0.0	10.0	0.0	8.0	8.0	0.0	0.0	2.0	0.0	0.0
191-MAUI	4.0	1.0	3.0	0.0	0.0	1.0	37.0	6.0	175.0	0.0	0.0	0.0	37.0	0.0	50.0	6.0	0.0	21.0	6.0	0.0	323.0	0.0	0.0	0.0	31601.0	0.0	3.0	0.0	0.0	23.0	0.0	0.0	0.0	0.0	0.0	0.0	0.0	0.0	0.0	0.0	547.0	0.0	0.0	1.0	0.0	1.0	1.0	0.0	2.0
2117-MAUI	0.0	0.0	0.0	0.0	0.0	6.0	0.0	0.0	0.0	0.0	0.0	0.0	2.0	8.0	41.0	0.0	0.0	10.0	2.0	0.0	273.0	0.0	0.0	4.0	28552.0	0.0	0.0	0.0	0.0	3.0	0.0	0.0	0.0	0.0	0.0	0.0	0.0	0.0	0.0	0.0	1.0	0.0	0.0	0.0	0.0	1748.0	1.0	0.0	0.0
101-MAUI	0.0	0.0	3.0	0.0	0.0	0.0	10.0	10.0	11.0	0.0	0.0	0.0	18.0	1.0	33.0	9.0	0.0	20.0	3.0	1.0	233.0	0.0	0.0	0.0	60614.0	1.0	0.0	0.0	0.0	22.0	0.0	0.0	0.0	0.0	43.0	0.0	1.0	0.0	0.0	0.0	1.0	0.0	0.0	0.0	0.0	0.0	0.0	0.0	2.0
2293-MAUI	0.0	0.0	73.0	0.0	0.0	5.0	0.0	3.0	0.0	0.0	0.0	0.0	148.0	3.0	1585.0	26.0	0.0	304.0	113.0	0.0	4209.0	0.0	0.0	0.0	10976.0	0.0	0.0	0.0	0.0	980.0	0.0	0.0	0.0	0.0	1.0	0.0	6.0	0.0	2.0	0.0	4.0	0.0	0.0	0.0	4.0	1028.0	67.0	0.0	0.0
217-MAUI	0.0	0.0	3.0	0.0	0.0	15.0	0.0	0.0	0.0	0.0	0.0	0.0	1029.0	26.0	153.0	274.0	0.0	3175.0	8.0	0.0	4495.0	0.0	0.0	0.0	45.0	0.0	0.0	0.0	0.0	5.0	0.0	0.0	0.0	0.0	0.0	0.0	2.0	0.0	0.0	0.0	5.0	0.0	2.0	138.0	2.0	0.0	0.0	0.0	1.0
267-MAUI	0.0	1.0	237.0	0.0	5.0	51.0	0.0	451.0	71.0	0.0	0.0	3.0	394.0	42.0	2222.0	52.0	4.0	4052.0	299.0	0.0	2121.0	0.0	0.0	0.0	5824.0	0.0	468.0	0.0	0.0	792.0	0.0	0.0	0.0	0.0	1.0	5.0	281.0	0.0	1.0	0.0	6.0	1.0	43.0	315.0	4.0	0.0	24.0	0.0	0.0
072-MAUI	0.0	0.0	394.0	0.0	0.0	15.0	0.0	0.0	50.0	0.0	0.0	0.0	1178.0	28.0	52.0	1026.0	0.0	2444.0	309.0	0.0	10279.0	6.0	0.0	0.0	9.0	0.0	4.0	1.0	0.0	418.0	0.0	0.0	0.0	0.0	0.0	0.0	23.0	3.0	0.0	0.0	55.0	0.0	6.0	10.0	0.0	0.0	20.0	0.0	15.0
719-MAUI	0.0	0.0	40.0	0.0	0.0	3.0	0.0	6.0	11.0	0.0	0.0	0.0	994.0	1.0	186.0	33.0	0.0	1258.0	17.0	0.0	5010.0	0.0	0.0	0.0	153.0	0.0	5.0	0.0	0.0	432.0	0.0	0.0	0.0	0.0	1.0	0.0	39.0	0.0	0.0	0.0	0.0	0.0	0.0	1.0	2.0	0.0	1.0	0.0	2.0
064-MAUI	0.0	0.0	7.0	0.0	0.0	4.0	93.0	8.0	133.0	0.0	0.0	0.0	4664.0	5.0	74.0	8.0	0.0	53.0	14.0	0.0	1080.0	0.0	0.0	0.0	23371.0	1.0	0.0	0.0	0.0	35.0	0.0	0.0	0.0	0.0	0.0	0.0	5.0	0.0	0.0	0.0	212.0	0.0	0.0	11.0	1.0	0.0	0.0	0.0	213.0
446-MAUI	0.0	0.0	40.0	1.0	0.0	15.0	0.0	5.0	2.0	0.0	0.0	0.0	447.0	1.0	59.0	540.0	0.0	1541.0	8.0	0.0	4622.0	0.0	0.0	0.0	16.0	0.0	1.0	0.0	0.0	45.0	0.0	0.0	0.0	0.0	0.0	0.0	134.0	1.0	0.0	0.0	21.0	0.0	1.0	12.0	0.0	1.0	2.0	0.0	9.0
434-MAUI	0.0	0.0	42.0	0.0	0.0	7.0	0.0	57.0	5.0	0.0	0.0	1.0	392.0	0.0	1432.0	9.0	0.0	1321.0	44.0	0.0	17070.0	0.0	0.0	0.0	338.0	0.0	13.0	0.0	0.0	87.0	0.0	0.0	0.0	0.0	1.0	0.0	3.0	0.0	0.0	0.0	3.0	0.0	1.0	112.0	1.0	3.0	4.0	0.0	0.0
406-MAUI	0.0	0.0	14.0	0.0	0.0	10.0	0.0	21.0	0.0	0.0	2.0	1.0	485.0	3.0	77.0	131.0	0.0	1733.0	24.0	0.0	12839.0	0.0	0.0	0.0	23.0	0.0	0.0	0.0	0.0	207.0	0.0	0.0	0.0	0.0	0.0	1.0	25.0	0.0	0.0	0.0	3.0	0.0	0.0	1110.0	0.0	2.0	0.0	0.0	0.0
375-MAUI	0.0	0.0	83.0	0.0	12.0	19.0	0.0	5.0	1.0	0.0	1.0	1.0	407.0	9.0	390.0	31.0	0.0	1458.0	24.0	0.0	6608.0	0.0	0.0	0.0	32.0	0.0	25.0	0.0	0.0	60.0	0.0	0.0	0.0	0.0	2.0	0.0	73.0	0.0	0.0	0.0	3.0	0.0	5.0	15.0	0.0	0.0	4.0	0.0	2.0
360-MAUI	3.0	0.0	486.0	0.0	0.0	11.0	0.0	7.0	21.0	0.0	0.0	6.0	1405.0	16.0	551.0	1845.0	0.0	4565.0	256.0	1.0	12487.0	1.0	0.0	0.0	55.0	0.0	11.0	0.0	0.0	4104.0	0.0	0.0	0.0	0.0	0.0	19.0	20.0	1.0	0.0	0.0	26.0	0.0	0.0	1357.0	0.0	0.0	42.0	0.0	24.0
211-MAUI	0.0	0.0	1079.0	0.0	0.0	15.0	0.0	1.0	5.0	0.0	0.0	0.0	1117.0	47.0	52.0	1897.0	0.0	4706.0	876.0	0.0	10211.0	0.0	0.0	0.0	22.0	0.0	2.0	0.0	0.0	55.0	0.0	0.0	0.0	0.0	0.0	0.0	3.0	7.0	0.0	3.0	28.0	0.0	1.0	1418.0	0.0	0.0	23.0	0.0	11.0
197-MAUI	0.0	2.0	186.0	0.0	0.0	12.0	0.0	1.0	21.0	0.0	0.0	0.0	1493.0	16.0	20.0	1314.0	0.0	4553.0	770.0	0.0	9338.0	0.0	0.0	0.0	34.0	0.0	68.0	0.0	0.0	581.0	0.0	0.0	0.0	0.0	0.0	0.0	148.0	8.0	0.0	0.0	279.0	0.0	140.0	3.0	0.0	0.0	3.0	0.0	7.0
297-MAUI	0.0	0.0	231.0	0.0	0.0	19.0	0.0	2.0	98.0	0.0	0.0	0.0	849.0	55.0	214.0	117.0	0.0	2872.0	73.0	0.0	14933.0	1.0	0.0	0.0	22.0	0.0	10.0	0.0	0.0	701.0	0.0	0.0	0.0	0.0	1.0	0.0	96.0	0.0	0.0	0.0	61.0	0.0	4.0	0.0	1.0	0.0	0.0	0.0	1.0
316-MAUI	0.0	0.0	418.0	0.0	0.0	18.0	0.0	2.0	30.0	0.0	0.0	0.0	1900.0	32.0	1830.0	132.0	0.0	1131.0	67.0	0.0	27415.0	2.0	0.0	0.0	406.0	0.0	59.0	0.0	0.0	25.0	0.0	1.0	0.0	0.0	0.0	0.0	28.0	0.0	2.0	0.0	26.0	0.0	3.0	2.0	1.0	0.0	10.0	0.0	10.0
232-MAUI	1.0	3.0	10.0	0.0	2.0	4.0	1.0	16.0	3.0	0.0	0.0	1.0	179.0	2.0	257.0	45.0	0.0	109.0	11.0	3.0	1719.0	0.0	0.0	0.0	19197.0	0.0	7.0	0.0	0.0	60.0	0.0	0.0	0.0	0.0	0.0	0.0	7.0	0.0	0.0	0.0	4.0	0.0	1.0	104.0	0.0	33.0	0.0	0.0	1.0
2092-MAUI	0.0	0.0	0.0	0.0	0.0	530.0	0.0	88.0	0.0	0.0	0.0	0.0	0.0	814.0	648.0	65.0	0.0	263.0	61.0	0.0	5368.0	0.0	0.0	0.0	2191.0	0.0	0.0	0.0	0.0	49.0	0.0	0.0	0.0	0.0	0.0	0.0	0.0	0.0	0.0	0.0	0.0	0.0	0.0	0.0	107.0	336.0	0.0	0.0	0.0
2101-MAUI	0.0	0.0	3.0	0.0	0.0	0.0	0.0	0.0	0.0	0.0	0.0	0.0	0.0	2.0	53.0	0.0	0.0	0.0	0.0	0.0	97.0	0.0	0.0	0.0	57505.0	0.0	0.0	0.0	0.0	2.0	0.0	0.0	0.0	0.0	0.0	0.0	0.0	0.0	0.0	0.0	1.0	0.0	0.0	0.0	0.0	1948.0	0.0	0.0	0.0
813-MAUI	0.0	0.0	3.0	0.0	38.0	22.0	0.0	0.0	1.0	0.0	0.0	0.0	77.0	12.0	595.0	2.0	0.0	800.0	20.0	0.0	6059.0	0.0	0.0	0.0	27.0	0.0	60.0	0.0	1.0	206.0	0.0	0.0	0.0	0.0	0.0	0.0	87.0	0.0	0.0	0.0	1.0	0.0	0.0	187.0	2.0	0.0	0.0	0.0	0.0
455-MAUI	0.0	0.0	7.0	0.0	14.0	3.0	0.0	16.0	1.0	0.0	0.0	1.0	166.0	1.0	312.0	10.0	0.0	530.0	2.0	0.0	2760.0	1.0	0.0	0.0	247.0	0.0	33.0	0.0	0.0	42.0	0.0	0.0	0.0	0.0	0.0	0.0	142.0	0.0	0.0	0.0	4.0	0.0	2.0	15.0	0.0	3.0	0.0	0.0	0.0
479-MAUI	0.0	0.0	13.0	0.0	0.0	14.0	0.0	2.0	1.0	0.0	0.0	0.0	505.0	6.0	18.0	507.0	0.0	2132.0	1.0	0.0	10828.0	0.0	0.0	0.0	8.0	0.0	2.0	0.0	0.0	174.0	0.0	0.0	0.0	0.0	1.0	0.0	13.0	0.0	0.0	0.0	5.0	0.0	0.0	15.0	0.0	0.0	0.0	0.0	0.0
436-MAUI	0.0	0.0	175.0	0.0	17.0	4.0	0.0	0.0	14.0	0.0	0.0	0.0	160.0	184.0	210.0	211.0	0.0	2253.0	162.0	0.0	24373.0	2.0	0.0	0.0	20.0	0.0	110.0	0.0	10.0	5.0	0.0	0.0	0.0	0.0	5.0	11.0	20.0	0.0	0.0	0.0	9.0	0.0	1.0	6980.0	0.0	0.0	5.0	0.0	0.0
248-MAUI	0.0	0.0	412.0	0.0	0.0	6.0	0.0	0.0	16.0	0.0	0.0	0.0	1345.0	18.0	514.0	1730.0	0.0	5781.0	259.0	1.0	9436.0	1.0	0.0	0.0	309.0	0.0	32.0	0.0	0.0	6320.0	0.0	0.0	0.0	0.0	0.0	0.0	52.0	0.0	0.0	0.0	89.0	0.0	163.0	0.0	0.0	0.0	24.0	0.0	13.0
582-MAUI	3.0	0.0	156.0	0.0	24.0	429.0	0.0	6.0	71.0	0.0	0.0	0.0	364.0	31.0	182.0	161.0	10.0	4304.0	115.0	0.0	10273.0	0.0	0.0	0.0	37.0	0.0	561.0	0.0	1.0	2702.0	0.0	0.0	0.0	0.0	12.0	1.0	993.0	0.0	0.0	0.0	16.0	0.0	1.0	1384.0	0.0	2.0	10.0	1.0	3.0
238-MAUI	1.0	3.0	17.0	0.0	0.0	2.0	82.0	5.0	148.0	0.0	0.0	3.0	3567.0	6.0	184.0	53.0	1.0	211.0	11.0	0.0	1754.0	0.0	0.0	0.0	10160.0	1.0	2.0	0.0	0.0	34.0	0.0	0.0	0.0	0.0	0.0	0.0	3.0	0.0	0.0	0.0	42.0	0.0	1.0	37.0	1.0	51.0	0.0	0.0	127.0
302-MAUI	0.0	0.0	82.0	0.0	0.0	5.0	0.0	4.0	6.0	0.0	0.0	0.0	494.0	34.0	132.0	27.0	0.0	582.0	17.0	0.0	6218.0	0.0	0.0	0.0	472.0	0.0	5.0	0.0	0.0	1667.0	0.0	0.0	0.0	0.0	0.0	0.0	5.0	0.0	0.0	0.0	4.0	0.0	3.0	2.0	0.0	0.0	2.0	0.0	4.0
155-MAUI	0.0	0.0	893.0	0.0	0.0	30.0	0.0	6.0	254.0	0.0	0.0	2.0	2451.0	26.0	890.0	1212.0	1.0	8492.0	3979.0	1.0	7651.0	2.0	0.0	0.0	163.0	0.0	13.0	0.0	0.0	156.0	0.0	0.0	0.0	0.0	0.0	4.0	23.0	3.0	0.0	0.0	50.0	0.0	0.0	492.0	0.0	2.0	1.0	0.0	123.0
570-MAUI	0.0	0.0	222.0	0.0	10.0	50.0	0.0	13.0	54.0	0.0	0.0	0.0	460.0	11.0	1751.0	109.0	13.0	3542.0	53.0	0.0	8223.0	0.0	0.0	0.0	127.0	0.0	100.0	0.0	0.0	57.0	0.0	4.0	1.0	0.0	4.0	2.0	299.0	0.0	1.0	0.0	5.0	0.0	2.0	1135.0	1.0	0.0	49.0	0.0	2.0
011-MAUI	0.0	0.0	445.0	0.0	0.0	12.0	0.0	0.0	84.0	0.0	0.0	0.0	803.0	27.0	5.0	523.0	0.0	6166.0	107.0	0.0	32121.0	1.0	0.0	0.0	11.0	0.0	7.0	0.0	0.0	234.0	0.0	1.0	0.0	0.0	0.0	0.0	33.0	3.0	0.0	0.0	56.0	0.0	9.0	2.0	0.0	0.0	9.0	0.0	19.0
089-MAUI	0.0	0.0	817.0	0.0	0.0	14.0	0.0	4.0	207.0	0.0	0.0	1.0	2257.0	4.0	349.0	452.0	0.0	4886.0	402.0	0.0	6729.0	1.0	0.0	0.0	13.0	0.0	3.0	0.0	0.0	50.0	0.0	1.0	0.0	0.0	0.0	20.0	30.0	0.0	0.0	0.0	26.0	0.0	0.0	4192.0	0.0	1.0	2.0	0.0	84.0
229-MAUI	0.0	6.0	4.0	0.0	1.0	1.0	0.0	16.0	12.0	0.0	0.0	0.0	1383.0	1.0	207.0	84.0	0.0	68.0	29.0	3.0	1502.0	2.0	0.0	0.0	17921.0	0.0	4.0	0.0	0.0	36.0	0.0	0.0	0.0	0.0	0.0	0.0	10.0	0.0	0.0	0.0	9.0	0.0	2.0	81.0	0.0	85.0	0.0	0.0	0.0
494-MAUI	0.0	0.0	82.0	0.0	0.0	35.0	0.0	43.0	3.0	0.0	0.0	0.0	569.0	5.0	1692.0	305.0	0.0	740.0	22.0	0.0	5670.0	0.0	0.0	0.0	245.0	0.0	6.0	0.0	0.0	20.0	0.0	0.0	0.0	0.0	1.0	0.0	3.0	0.0	0.0	0.0	1.0	1.0	1.0	7.0	2.0	0.0	22.0	0.0	1.0
400-MAUI	0.0	0.0	2.0	4.0	1.0	4.0	40.0	14.0	119.0	0.0	0.0	0.0	5499.0	0.0	21819.0	9.0	0.0	48.0	4.0	0.0	1077.0	0.0	0.0	0.0	1512.0	0.0	1.0	0.0	0.0	35.0	0.0	0.0	0.0	0.0	6.0	0.0	5.0	0.0	0.0	0.0	11.0	0.0	1.0	10.0	0.0	13.0	0.0	0.0	114.0
2118-MAUI	0.0	0.0	2.0	0.0	0.0	1.0	0.0	0.0	0.0	0.0	0.0	0.0	0.0	25.0	2.0	1.0	0.0	0.0	0.0	0.0	101.0	0.0	0.0	52.0	4266.0	0.0	0.0	0.0	0.0	0.0	0.0	0.0	0.0	0.0	0.0	0.0	0.0	0.0	0.0	0.0	0.0	0.0	0.0	0.0	0.0	1577.0	0.0	0.0	0.0
2294-MAUI	0.0	0.0	31.0	0.0	0.0	2.0	0.0	740.0	0.0	0.0	0.0	0.0	193.0	4.0	2317.0	37.0	0.0	738.0	923.0	0.0	5833.0	0.0	0.0	4.0	6067.0	0.0	0.0	0.0	0.0	1440.0	0.0	0.0	0.0	0.0	0.0	0.0	11.0	0.0	0.0	0.0	0.0	0.0	0.0	0.0	4.0	3009.0	37.0	0.0	0.0
196-MAUI	0.0	0.0	288.0	0.0	0.0	16.0	0.0	0.0	8.0	0.0	0.0	1.0	772.0	12.0	113.0	2166.0	0.0	5443.0	384.0	0.0	32618.0	0.0	0.0	0.0	117.0	0.0	64.0	0.0	0.0	505.0	0.0	0.0	0.0	0.0	0.0	0.0	14.0	8.0	0.0	3.0	21.0	0.0	2.0	3505.0	0.0	0.0	4.0	0.0	8.0
381-MAUI	0.0	0.0	398.0	0.0	3.0	10.0	0.0	38.0	28.0	0.0	0.0	0.0	759.0	22.0	1720.0	252.0	0.0	879.0	86.0	0.0	11776.0	3.0	0.0	0.0	611.0	0.0	37.0	0.0	0.0	11184.0	0.0	4.0	0.0	0.0	2.0	0.0	39.0	0.0	1.0	0.0	11.0	0.0	7.0	9.0	1.0	6.0	31.0	0.0	20.0
2110-MAUI	0.0	0.0	11.0	0.0	0.0	23.0	0.0	10.0	0.0	0.0	0.0	0.0	24.0	53.0	183.0	15.0	0.0	27.0	0.0	0.0	2232.0	0.0	0.0	0.0	5257.0	0.0	0.0	0.0	0.0	4.0	0.0	0.0	0.0	0.0	0.0	0.0	0.0	0.0	0.0	0.0	0.0	0.0	0.0	0.0	0.0	1137.0	2.0	0.0	0.0
225-MAUI	0.0	0.0	1601.0	0.0	0.0	24.0	0.0	0.0	29.0	0.0	0.0	2.0	1408.0	17.0	1141.0	30309.0	0.0	4331.0	497.0	2.0	3401.0	2.0	0.0	0.0	36.0	0.0	1.0	0.0	0.0	42.0	0.0	0.0	0.0	0.0	0.0	0.0	6.0	3.0	0.0	4.0	133.0	0.0	9.0	36.0	0.0	0.0	2.0	0.0	40.0
387-MAUI	0.0	0.0	60.0	0.0	6.0	1.0	0.0	1.0	2.0	0.0	0.0	0.0	275.0	2.0	272.0	98.0	0.0	1352.0	15.0	0.0	3116.0	0.0	0.0	0.0	197.0	0.0	50.0	0.0	0.0	6.0	0.0	0.0	0.0	0.0	1.0	0.0	149.0	0.0	0.0	0.0	2.0	0.0	14.0	8.0	0.0	0.0	8.0	0.0	10.0
470-MAUI	1.0	0.0	224.0	0.0	0.0	10.0	0.0	3.0	39.0	0.0	0.0	1.0	1774.0	13.0	108.0	789.0	0.0	7510.0	137.0	0.0	7409.0	3.0	0.0	0.0	17.0	0.0	13.0	0.0	0.0	2780.0	0.0	0.0	0.0	0.0	2.0	0.0	94.0	4.0	0.0	0.0	37.0	0.0	9.0	120.0	0.0	0.0	36.0	0.0	23.0
492-MAUI	0.0	0.0	222.0	0.0	0.0	38.0	0.0	66.0	46.0	0.0	0.0	2.0	820.0	17.0	4448.0	53.0	0.0	2859.0	369.0	0.0	15386.0	1.0	0.0	0.0	1777.0	0.0	63.0	0.0	0.0	69.0	0.0	1.0	0.0	0.0	0.0	0.0	18.0	1.0	0.0	0.0	6.0	0.0	4.0	24.0	0.0	0.0	43.0	0.0	4.0
262-MAUI	0.0	0.0	255.0	0.0	0.0	544.0	0.0	4.0	21.0	0.0	0.0	2.0	1851.0	32.0	2246.0	242.0	0.0	3625.0	221.0	6.0	21130.0	1.0	0.0	0.0	661.0	0.0	2.0	0.0	0.0	422.0	0.0	0.0	0.0	0.0	0.0	0.0	22.0	0.0	0.0	0.0	12.0	0.0	3.0	16.0	0.0	1.0	43.0	0.0	48.0
171-MAUI	0.0	1.0	896.0	0.0	0.0	0.0	0.0	1.0	74.0	0.0	0.0	0.0	159.0	14.0	110.0	1426.0	2.0	1045.0	202.0	0.0	3152.0	9.0	0.0	0.0	124.0	0.0	316.0	0.0	0.0	1835.0	0.0	0.0	0.0	0.0	9.0	0.0	271.0	1.0	0.0	0.0	26.0	0.0	0.0	1.0	0.0	0.0	12.0	0.0	0.0
292-MAUI	0.0	0.0	0.0	93.0	0.0	12.0	131.0	0.0	165.0	0.0	0.0	0.0	8.0	1.0	16.0	1.0	0.0	7.0	0.0	0.0	99.0	0.0	0.0	0.0	20538.0	0.0	0.0	0.0	0.0	8.0	0.0	0.0	0.0	0.0	0.0	0.0	1.0	0.0	0.0	0.0	0.0	0.0	0.0	1.0	0.0	1.0	0.0	0.0	0.0
206-MAUI	0.0	0.0	69.0	0.0	0.0	5.0	0.0	2.0	0.0	0.0	0.0	0.0	335.0	1.0	32.0	565.0	0.0	2026.0	27.0	0.0	7234.0	0.0	0.0	0.0	39.0	0.0	14.0	0.0	0.0	3066.0	0.0	0.0	0.0	0.0	0.0	0.0	15.0	1.0	0.0	0.0	9.0	0.0	0.0	1845.0	0.0	0.0	1.0	0.0	8.0
498-MAUI	0.0	0.0	19.0	0.0	0.0	21.0	0.0	1.0	4.0	0.0	0.0	0.0	1000.0	6.0	49.0	124.0	0.0	3053.0	6.0	0.0	2835.0	0.0	0.0	0.0	18.0	0.0	3.0	1.0	0.0	1236.0	0.0	0.0	0.0	0.0	0.0	2.0	56.0	0.0	0.0	0.0	3.0	0.0	0.0	2228.0	1.0	0.0	0.0	1.0	1.0
683-MAUI	0.0	0.0	283.0	0.0	0.0	23.0	0.0	7.0	40.0	0.0	0.0	0.0	704.0	20.0	2836.0	21.0	0.0	1906.0	121.0	0.0	24001.0	1.0	0.0	0.0	270.0	0.0	152.0	0.0	0.0	626.0	0.0	0.0	0.0	0.0	2.0	0.0	27.0	0.0	1.0	0.0	17.0	0.0	12.0	3.0	1.0	1.0	68.0	0.0	0.0
184-MAUI	0.0	0.0	274.0	0.0	15.0	6.0	0.0	5.0	134.0	0.0	0.0	1.0	754.0	59.0	409.0	233.0	13.0	3419.0	355.0	0.0	11167.0	1.0	0.0	0.0	96.0	0.0	132.0	0.0	0.0	68.0	0.0	0.0	0.0	0.0	28.0	1.0	467.0	0.0	0.0	0.0	19.0	0.0	1.0	1047.0	3.0	0.0	27.0	32.0	2.0
060-MAUI	0.0	0.0	737.0	0.0	71.0	18.0	0.0	0.0	161.0	0.0	0.0	0.0	436.0	28.0	142.0	170.0	17.0	2608.0	282.0	0.0	4694.0	2.0	0.0	0.0	87.0	0.0	650.0	0.0	532.0	435.0	0.0	0.0	3.0	0.0	30.0	3.0	268.0	0.0	0.0	0.0	8.0	0.0	1.0	926.0	1.0	1.0	21.0	2.0	1.0
138-MAUI	0.0	2.0	385.0	0.0	0.0	12.0	1.0	79.0	207.0	0.0	0.0	0.0	637.0	46.0	9591.0	19.0	0.0	1305.0	102.0	0.0	8348.0	1.0	0.0	0.0	1152.0	0.0	24.0	0.0	0.0	5024.0	0.0	3.0	0.0	0.0	5.0	0.0	27.0	0.0	1.0	0.0	28.0	0.0	3.0	7.0	3.0	1.0	47.0	0.0	1.0
167-MAUI	0.0	0.0	451.0	0.0	0.0	25.0	0.0	1.0	83.0	0.0	0.0	7.0	1156.0	33.0	205.0	1907.0	0.0	3740.0	67.0	0.0	4199.0	3.0	0.0	0.0	24.0	0.0	21.0	0.0	0.0	1772.0	0.0	0.0	0.0	0.0	0.0	0.0	10.0	2.0	0.0	0.0	28.0	0.0	1.0	4413.0	3.0	1.0	17.0	1.0	44.0
219-MAUI	0.0	0.0	7.0	0.0	0.0	91.0	0.0	0.0	0.0	0.0	0.0	3.0	926.0	5.0	74.0	131.0	0.0	2122.0	8.0	0.0	3730.0	0.0	0.0	0.0	72.0	0.0	3.0	0.0	0.0	2.0	0.0	0.0	0.0	0.0	0.0	0.0	1.0	0.0	0.0	0.0	27.0	0.0	11.0	727.0	0.0	0.0	0.0	0.0	2.0
605-MAUI	1.0	0.0	21.0	0.0	8.0	78.0	0.0	22.0	3.0	0.0	0.0	0.0	185.0	7.0	558.0	32.0	1.0	1265.0	35.0	0.0	2731.0	0.0	0.0	0.0	974.0	0.0	54.0	0.0	0.0	21.0	0.0	0.0	0.0	0.0	0.0	3.0	177.0	0.0	1.0	0.0	3.0	0.0	2.0	34.0	0.0	0.0	8.0	0.0	0.0
083-MAUI	0.0	0.0	476.0	0.0	0.0	17.0	0.0	2.0	44.0	0.0	0.0	0.0	1288.0	16.0	2556.0	1631.0	0.0	3993.0	388.0	0.0	6007.0	0.0	0.0	0.0	16.0	0.0	18.0	0.0	0.0	1358.0	0.0	0.0	0.0	0.0	1.0	0.0	13.0	0.0	0.0	0.0	47.0	0.0	1.0	14.0	2.0	0.0	146.0	1.0	16.0
443-MAUI	0.0	0.0	4.0	0.0	85.0	203.0	0.0	3.0	0.0	0.0	0.0	0.0	210.0	8.0	19.0	2.0	0.0	966.0	1.0	0.0	803.0	0.0	0.0	0.0	39.0	0.0	105.0	0.0	1.0	22.0	0.0	0.0	0.0	0.0	0.0	0.0	57.0	0.0	0.0	0.0	0.0	0.0	0.0	66.0	2.0	0.0	0.0	0.0	0.0
806-MAUI	0.0	0.0	22.0	0.0	21.0	59.0	0.0	0.0	0.0	0.0	0.0	0.0	118.0	26.0	3.0	8.0	0.0	497.0	17.0	0.0	3148.0	0.0	0.0	0.0	136.0	0.0	131.0	0.0	0.0	82.0	0.0	0.0	0.0	0.0	0.0	0.0	169.0	0.0	0.0	0.0	0.0	0.0	36.0	349.0	16.0	0.0	0.0	0.0	0.0
218-MAUI	1.0	0.0	9.0	0.0	0.0	20.0	0.0	3.0	2.0	0.0	0.0	2.0	1835.0	4.0	102.0	329.0	0.0	5157.0	7.0	0.0	5354.0	0.0	0.0	0.0	36.0	0.0	0.0	0.0	0.0	24.0	0.0	0.0	0.0	0.0	0.0	0.0	13.0	0.0	0.0	0.0	2.0	0.0	255.0	375.0	0.0	0.0	0.0	0.0	1.0
718-MAUI	0.0	0.0	23.0	0.0	0.0	4.0	0.0	64.0	4.0	0.0	0.0	0.0	577.0	7.0	1003.0	39.0	0.0	713.0	16.0	0.0	5157.0	0.0	0.0	0.0	534.0	0.0	14.0	0.0	0.0	118.0	0.0	0.0	0.0	0.0	1.0	0.0	55.0	0.0	0.0	0.0	1.0	1.0	1.0	1.0	0.0	0.0	12.0	0.0	1.0
405-MAUI	1.0	0.0	15.0	0.0	0.0	6.0	0.0	2.0	0.0	0.0	0.0	0.0	945.0	1.0	20.0	107.0	0.0	3774.0	17.0	0.0	6911.0	0.0	0.0	0.0	33.0	0.0	0.0	0.0	0.0	65.0	0.0	0.0	0.0	0.0	0.0	2.0	40.0	0.0	0.0	0.0	0.0	0.0	0.0	1001.0	0.0	0.0	0.0	0.0	2.0
2313-MAUI	0.0	0.0	175.0	0.0	0.0	0.0	0.0	0.0	0.0	0.0	0.0	0.0	38.0	16.0	15.0	0.0	0.0	92.0	272.0	0.0	750.0	0.0	1.0	17.0	29361.0	0.0	35.0	0.0	0.0	46.0	0.0	0.0	0.0	0.0	1.0	2.0	33.0	0.0	0.0	0.0	0.0	1.0	0.0	0.0	43.0	561.0	3.0	0.0	0.0
499-MAUI	0.0	0.0	56.0	0.0	1.0	37.0	0.0	1.0	1.0	0.0	0.0	6.0	1243.0	6.0	56.0	407.0	0.0	1980.0	5.0	0.0	5654.0	0.0	0.0	0.0	7.0	0.0	5.0	0.0	0.0	552.0	0.0	0.0	0.0	0.0	0.0	2.0	46.0	0.0	0.0	0.0	16.0	0.0	3.0	1269.0	0.0	0.0	0.0	0.0	7.0
777-MAUI	0.0	0.0	14.0	0.0	5.0	5.0	0.0	0.0	2.0	0.0	0.0	0.0	129.0	1.0	98.0	10.0	0.0	944.0	7.0	0.0	1819.0	0.0	1.0	0.0	81.0	0.0	53.0	0.0	0.0	5.0	0.0	0.0	1.0	0.0	0.0	0.0	148.0	0.0	0.0	0.0	0.0	0.0	1.0	2534.0	0.0	0.0	3.0	0.0	2.0
298-MAUI	0.0	0.0	194.0	0.0	0.0	145.0	0.0	1.0	48.0	0.0	0.0	0.0	1702.0	1.0	717.0	212.0	1.0	2898.0	148.0	0.0	11127.0	0.0	0.0	0.0	282.0	0.0	53.0	0.0	0.0	714.0	0.0	1.0	0.0	0.0	0.0	0.0	12.0	0.0	0.0	0.0	14.0	0.0	1.0	2.0	0.0	0.0	3.0	0.0	61.0
789-MAUI	0.0	0.0	147.0	0.0	0.0	6.0	0.0	0.0	0.0	0.0	0.0	1.0	816.0	0.0	12.0	6695.0	0.0	1855.0	18.0	0.0	4536.0	0.0	0.0	0.0	7.0	0.0	0.0	0.0	0.0	13.0	0.0	0.0	0.0	0.0	0.0	7.0	0.0	0.0	0.0	0.0	19.0	0.0	0.0	822.0	0.0	0.0	0.0	0.0	19.0
043-MAUI	1.0	0.0	183.0	0.0	6.0	0.0	0.0	2.0	132.0	0.0	0.0	0.0	165.0	4.0	980.0	52.0	66.0	1676.0	124.0	0.0	7870.0	0.0	0.0	0.0	43.0	0.0	54.0	0.0	0.0	3381.0	0.0	0.0	0.0	0.0	2.0	3.0	358.0	0.0	0.0	0.0	4.0	0.0	0.0	524.0	0.0	0.0	4.0	0.0	1.0
2299-MAUI	0.0	0.0	15.0	0.0	0.0	1.0	0.0	0.0	0.0	1.0	0.0	0.0	37.0	2.0	101.0	0.0	0.0	97.0	284.0	0.0	233.0	0.0	0.0	0.0	43367.0	0.0	24.0	0.0	0.0	32.0	0.0	0.0	0.0	0.0	0.0	0.0	9.0	0.0	4.0	0.0	0.0	0.0	0.0	0.0	170.0	324.0	2.0	0.0	0.0
019-MAUI	0.0	0.0	100.0	0.0	0.0	19.0	0.0	28.0	0.0	0.0	0.0	0.0	283.0	6.0	321.0	69.0	0.0	1461.0	19.0	0.0	7995.0	0.0	0.0	0.0	1195.0	0.0	1.0	0.0	0.0	797.0	0.0	0.0	0.0	0.0	1.0	0.0	15.0	0.0	2.0	0.0	3.0	0.0	0.0	0.0	0.0	2.0	3.0	0.0	2.0
2312-MAUI	0.0	0.0	0.0	0.0	0.0	2.0	0.0	0.0	0.0	0.0	0.0	0.0	570.0	20.0	16.0	13.0	0.0	3749.0	1276.0	0.0	14513.0	0.0	1.0	11.0	73.0	0.0	6.0	0.0	0.0	2002.0	0.0	0.0	0.0	0.0	0.0	0.0	246.0	0.0	2.0	0.0	1.0	0.0	0.0	0.0	1.0	2834.0	0.0	0.0	0.0
236-MAUI	0.0	3.0	1.0	0.0	0.0	1.0	11.0	9.0	76.0	0.0	0.0	0.0	4096.0	14.0	123.0	75.0	0.0	84.0	12.0	1.0	1048.0	0.0	0.0	1.0	37901.0	1.0	0.0	0.0	0.0	31.0	0.0	0.0	0.0	0.0	0.0	0.0	0.0	0.0	0.0	0.0	6.0	0.0	0.0	29.0	0.0	329.0	0.0	0.0	329.0
207-MAUI	0.0	0.0	5.0	0.0	0.0	13.0	0.0	13.0	0.0	0.0	0.0	2.0	531.0	21.0	31.0	52.0	0.0	3501.0	11.0	0.0	2809.0	0.0	0.0	0.0	65.0	0.0	6.0	0.0	0.0	298.0	0.0	0.0	0.0	0.0	0.0	0.0	25.0	0.0	0.0	0.0	12.0	0.0	0.0	784.0	7.0	0.0	0.0	0.0	2.0
515-MAUI	0.0	0.0	10.0	0.0	0.0	13.0	0.0	0.0	5.0	0.0	0.0	0.0	1125.0	16.0	21.0	92.0	0.0	4481.0	11.0	0.0	7513.0	0.0	0.0	0.0	16.0	0.0	1.0	0.0	0.0	204.0	0.0	0.0	0.0	0.0	0.0	0.0	23.0	0.0	0.0	0.0	3.0	0.0	1.0	782.0	0.0	0.0	1.0	0.0	1.0
035-MAUI	1.0	0.0	423.0	0.0	0.0	18.0	0.0	1.0	135.0	0.0	0.0	1.0	1034.0	8.0	43.0	1341.0	0.0	2613.0	175.0	1.0	8227.0	5.0	1.0	0.0	26.0	0.0	9.0	0.0	0.0	15607.0	0.0	0.0	0.0	0.0	0.0	2.0	76.0	2.0	0.0	0.0	62.0	0.0	5.0	297.0	2.0	0.0	32.0	3.0	34.0
150-MAUI	0.0	10.0	230.0	0.0	10.0	3.0	0.0	1.0	110.0	0.0	0.0	0.0	496.0	39.0	71.0	148.0	58.0	1480.0	356.0	1.0	10164.0	2.0	0.0	0.0	1471.0	0.0	127.0	0.0	0.0	147.0	0.0	1.0	0.0	0.0	11.0	9.0	766.0	0.0	0.0	0.0	5.0	0.0	1.0	3249.0	2.0	6.0	10.0	0.0	7.0
540-MAUI	1.0	4.0	91.0	0.0	0.0	3.0	0.0	0.0	1.0	0.0	0.0	0.0	574.0	6.0	51.0	4367.0	0.0	3079.0	56.0	1.0	3849.0	0.0	0.0	0.0	544.0	0.0	84.0	0.0	0.0	1818.0	0.0	0.0	0.0	0.0	0.0	0.0	62.0	1.0	0.0	0.0	14.0	0.0	1.0	3.0	0.0	0.0	1.0	0.0	1.0
120-MAUI	4.0	0.0	274.0	0.0	2.0	3.0	0.0	1.0	143.0	0.0	0.0	0.0	332.0	13.0	144.0	386.0	1.0	1834.0	222.0	0.0	7114.0	0.0	0.0	0.0	32.0	0.0	41.0	0.0	0.0	6527.0	0.0	0.0	2.0	0.0	3.0	0.0	498.0	0.0	0.0	0.0	12.0	0.0	4.0	13.0	0.0	1.0	12.0	18.0	0.0
332-MAUI	0.0	0.0	35.0	0.0	9.0	16.0	0.0	0.0	2.0	0.0	0.0	0.0	167.0	2.0	141.0	30.0	0.0	975.0	30.0	0.0	2079.0	0.0	0.0	0.0	1002.0	0.0	29.0	0.0	0.0	12.0	0.0	0.0	1.0	0.0	3.0	0.0	228.0	0.0	0.0	0.0	2.0	0.0	0.0	986.0	0.0	0.0	9.0	0.0	1.0
528-MAUI	0.0	0.0	297.0	1.0	0.0	40.0	0.0	25.0	95.0	0.0	0.0	1.0	1528.0	2.0	1562.0	2534.0	0.0	5756.0	199.0	0.0	8323.0	0.0	0.0	0.0	54.0	0.0	3.0	0.0	0.0	70.0	0.0	0.0	0.0	0.0	0.0	0.0	13.0	0.0	0.0	0.0	22.0	0.0	1.0	1633.0	0.0	0.0	0.0	0.0	86.0
148-MAUI	0.0	0.0	287.0	0.0	20.0	6.0	0.0	0.0	274.0	0.0	0.0	0.0	219.0	35.0	93.0	43.0	2.0	1616.0	135.0	0.0	15679.0	6.0	0.0	0.0	76.0	0.0	111.0	0.0	0.0	290.0	0.0	2.0	0.0	0.0	5.0	6.0	143.0	0.0	0.0	0.0	19.0	0.0	0.0	1290.0	1.0	1.0	3.0	2.0	0.0
2329-MAUI	0.0	0.0	22.0	0.0	0.0	1.0	0.0	0.0	0.0	0.0	0.0	0.0	182.0	7.0	669.0	27.0	0.0	5803.0	680.0	0.0	6666.0	0.0	1.0	0.0	4889.0	0.0	2.0	0.0	0.0	6.0	0.0	0.0	0.0	0.0	0.0	0.0	39.0	0.0	1.0	0.0	0.0	0.0	0.0	0.0	2.0	2122.0	6.0	0.0	0.0
551-MAUI	0.0	17.0	27.0	0.0	1.0	17.0	69.0	108.0	90.0	0.0	0.0	4.0	7982.0	12.0	847.0	36.0	0.0	422.0	31.0	1.0	4272.0	0.0	0.0	0.0	34158.0	5.0	5.0	0.0	0.0	317.0	1.0	0.0	0.0	0.0	1.0	0.0	13.0	0.0	2.0	0.0	190.0	1.0	2.0	259.0	0.0	0.0	0.0	0.0	400.0
195-MAUI	5.0	0.0	532.0	0.0	0.0	9.0	0.0	2.0	7.0	0.0	0.0	0.0	700.0	15.0	143.0	4339.0	0.0	7285.0	762.0	0.0	16464.0	0.0	0.0	0.0	126.0	0.0	69.0	0.0	0.0	15492.0	0.0	0.0	0.0	0.0	1.0	176.0	73.0	6.0	0.0	0.0	15.0	0.0	486.0	3780.0	0.0	0.0	12.0	0.0	0.0
399-MAUI	0.0	0.0	17.0	1.0	1.0	7.0	127.0	52.0	190.0	0.0	3.0	1.0	6076.0	3.0	16540.0	37.0	0.0	115.0	10.0	1.0	2733.0	0.0	0.0	0.0	3163.0	0.0	3.0	0.0	0.0	38.0	0.0	0.0	0.0	0.0	9.0	0.0	6.0	0.0	0.0	0.0	2.0	0.0	1.0	43.0	1.0	30.0	0.0	0.0	128.0
090-MAUI	0.0	0.0	446.0	0.0	0.0	121.0	0.0	0.0	80.0	0.0	0.0	4.0	1930.0	10.0	715.0	11036.0	1.0	2400.0	145.0	0.0	8996.0	4.0	0.0	0.0	10.0	0.0	47.0	0.0	0.0	44.0	0.0	0.0	0.0	0.0	0.0	103.0	10.0	2.0	0.0	1.0	17.0	0.0	2.0	2828.0	0.0	1.0	7.0	0.0	13.0
139-MAUI	0.0	1.0	436.0	0.0	0.0	10.0	0.0	120.0	241.0	0.0	0.0	1.0	662.0	79.0	4186.0	60.0	0.0	2484.0	314.0	0.0	8187.0	3.0	0.0	0.0	530.0	0.0	41.0	0.0	0.0	7013.0	0.0	6.0	0.0	0.0	2.0	4.0	23.0	0.0	0.0	0.0	38.0	0.0	14.0	9.0	3.0	6.0	71.0	0.0	2.0
713-MAUI	5.0	0.0	5.0	0.0	6.0	16.0	0.0	2.0	1.0	0.0	0.0	0.0	157.0	12.0	126.0	1.0	0.0	1187.0	10.0	0.0	681.0	0.0	0.0	0.0	97.0	0.0	39.0	0.0	0.0	206.0	0.0	0.0	0.0	0.0	0.0	0.0	345.0	0.0	1.0	0.0	1.0	0.0	0.0	2427.0	1.0	0.0	0.0	0.0	0.0
583-MAUI	4.0	0.0	329.0	0.0	31.0	59.0	0.0	2.0	118.0	0.0	0.0	1.0	1046.0	20.0	517.0	315.0	0.0	6251.0	134.0	0.0	7658.0	1.0	0.0	0.0	88.0	0.0	347.0	0.0	0.0	91.0	0.0	0.0	1.0	0.0	32.0	7.0	229.0	0.0	0.0	0.0	10.0	0.0	3.0	1581.0	3.0	0.0	94.0	6.0	1.0
2119-MAUI	0.0	0.0	2.0	0.0	0.0	0.0	0.0	0.0	0.0	0.0	0.0	0.0	0.0	1.0	2.0	0.0	0.0	0.0	0.0	0.0	55.0	0.0	0.0	7.0	41588.0	0.0	0.0	0.0	0.0	1.0	0.0	0.0	0.0	0.0	1.0	0.0	0.0	0.0	0.0	0.0	0.0	0.0	0.0	0.0	0.0	165.0	0.0	0.0	0.0
044-MAUI	0.0	0.0	190.0	0.0	7.0	1.0	0.0	0.0	252.0	0.0	0.0	0.0	310.0	7.0	794.0	166.0	6.0	2285.0	239.0	0.0	3698.0	4.0	2.0	0.0	114.0	0.0	83.0	0.0	0.0	1097.0	0.0	0.0	0.0	0.0	7.0	0.0	131.0	0.0	0.0	0.0	17.0	0.0	0.0	29.0	0.0	0.0	10.0	0.0	6.0
516-MAUI	0.0	0.0	15.0	0.0	0.0	6.0	0.0	5.0	0.0	0.0	0.0	1.0	645.0	2.0	8.0	241.0	0.0	1950.0	2.0	0.0	9442.0	0.0	0.0	0.0	11.0	0.0	0.0	0.0	0.0	149.0	0.0	0.0	0.0	0.0	0.0	5.0	23.0	0.0	0.0	0.0	10.0	0.0	1.0	581.0	0.0	0.0	0.0	0.0	0.0
527-MAUI	0.0	0.0	350.0	0.0	0.0	94.0	0.0	10.0	67.0	0.0	0.0	5.0	2773.0	54.0	3000.0	228.0	0.0	4542.0	215.0	0.0	11385.0	2.0	0.0	0.0	55.0	0.0	12.0	0.0	0.0	105.0	0.0	0.0	0.0	0.0	2.0	2.0	6.0	0.0	0.0	0.0	11.0	0.0	10.0	955.0	2.0	2.0	4.0	0.0	165.0
607-MAUI	0.0	0.0	50.0	0.0	2.0	280.0	0.0	32.0	1.0	0.0	0.0	0.0	174.0	5.0	249.0	81.0	0.0	809.0	12.0	0.0	11661.0	0.0	0.0	0.0	358.0	0.0	243.0	0.0	0.0	99.0	0.0	0.0	0.0	0.0	1.0	0.0	167.0	0.0	0.0	0.0	8.0	0.0	13.0	33.0	0.0	0.0	3.0	0.0	0.0
231-MAUI	0.0	6.0	12.0	0.0	1.0	8.0	0.0	8.0	11.0	0.0	0.0	1.0	63.0	1.0	271.0	32.0	0.0	99.0	39.0	3.0	2088.0	0.0	0.0	0.0	20849.0	0.0	4.0	0.0	0.0	46.0	0.0	0.0	0.0	0.0	0.0	0.0	3.0	0.0	0.0	0.0	4.0	0.0	1.0	96.0	0.0	52.0	0.0	0.0	1.0
2114-MAUI	0.0	1.0	3.0	0.0	0.0	61.0	0.0	0.0	0.0	0.0	0.0	0.0	20.0	94.0	186.0	9.0	0.0	60.0	0.0	0.0	3505.0	0.0	6.0	6.0	410.0	0.0	0.0	0.0	0.0	50.0	0.0	0.0	0.0	0.0	1.0	0.0	0.0	0.0	0.0	0.0	19.0	0.0	0.0	0.0	0.0	5252.0	11.0	0.0	0.0
165-MAUI	1.0	0.0	544.0	0.0	0.0	17.0	0.0	2.0	141.0	0.0	0.0	1.0	1088.0	30.0	322.0	1095.0	0.0	4551.0	59.0	0.0	4501.0	3.0	0.0	0.0	53.0	0.0	7.0	0.0	0.0	1145.0	0.0	0.0	0.0	0.0	0.0	94.0	30.0	1.0	0.0	0.0	39.0	0.0	0.0	3931.0	2.0	0.0	89.0	0.0	16.0
610-MAUI	1.0	2.0	3.0	0.0	48.0	2834.0	25.0	22.0	53.0	0.0	0.0	0.0	1192.0	2.0	184.0	38.0	0.0	118.0	11.0	1.0	1449.0	0.0	0.0	0.0	33642.0	0.0	1.0	0.0	0.0	45.0	0.0	0.0	0.0	0.0	0.0	0.0	4.0	0.0	0.0	0.0	156.0	0.0	2.0	37.0	2.0	214.0	0.0	0.0	0.0
497-MAUI	2.0	0.0	30.0	0.0	0.0	23.0	0.0	2.0	3.0	0.0	0.0	1.0	1587.0	0.0	64.0	1295.0	0.0	4005.0	7.0	0.0	4246.0	0.0	0.0	0.0	8.0	0.0	6.0	0.0	0.0	261.0	0.0	0.0	0.0	0.0	0.0	1.0	114.0	1.0	0.0	0.0	11.0	0.0	2.0	646.0	0.0	0.0	3.0	0.0	4.0
510-MAUI	0.0	1.0	22.0	0.0	10.0	11.0	0.0	14.0	0.0	0.0	0.0	1.0	244.0	6.0	330.0	39.0	1.0	1741.0	85.0	0.0	2660.0	1.0	0.0	0.0	28.0	0.0	46.0	0.0	10.0	657.0	0.0	0.0	0.0	0.0	2.0	1.0	154.0	0.0	0.0	0.0	4.0	0.0	1.0	3824.0	1.0	0.0	4.0	0.0	0.0
805-MAUI	2.0	0.0	64.0	0.0	5.0	9.0	0.0	0.0	23.0	0.0	0.0	0.0	378.0	5.0	68.0	98.0	10.0	869.0	100.0	0.0	3566.0	0.0	0.0	0.0	35.0	0.0	368.0	0.0	0.0	170.0	0.0	0.0	0.0	0.0	8.0	2.0	411.0	0.0	0.0	0.0	5.0	0.0	0.0	64.0	0.0	0.0	2.0	0.0	4.0
504-MAUI	0.0	0.0	350.0	0.0	0.0	12.0	0.0	0.0	9.0	0.0	0.0	1.0	766.0	1.0	28.0	463.0	0.0	4905.0	196.0	0.0	16189.0	0.0	0.0	0.0	35.0	0.0	7.0	0.0	0.0	26870.0	0.0	0.0	0.0	0.0	0.0	6.0	13.0	0.0	0.0	0.0	6.0	0.0	3.0	2361.0	1.0	0.0	6.0	0.0	49.0
711-MAUI	0.0	0.0	213.0	0.0	0.0	8.0	0.0	0.0	0.0	0.0	0.0	1.0	1064.0	3.0	65.0	615.0	0.0	1360.0	36.0	0.0	3530.0	0.0	0.0	0.0	63.0	0.0	3.0	0.0	0.0	468.0	0.0	0.0	0.0	0.0	0.0	0.0	34.0	0.0	0.0	0.0	28.0	0.0	0.0	0.0	0.0	0.0	23.0	0.0	6.0
384-MAUI	0.0	0.0	89.0	0.0	0.0	3.0	0.0	88.0	6.0	0.0	0.0	1.0	768.0	8.0	962.0	61.0	0.0	1818.0	16.0	0.0	10649.0	1.0	0.0	0.0	1258.0	0.0	4.0	0.0	0.0	435.0	0.0	0.0	0.0	0.0	0.0	0.0	5.0	0.0	0.0	0.0	2.0	0.0	6.0	3.0	0.0	1.0	14.0	0.0	5.0
795-MAUI	0.0	0.0	90.0	0.0	0.0	23.0	0.0	0.0	4.0	0.0	258.0	1.0	919.0	12.0	246.0	614.0	0.0	2696.0	35.0	0.0	5331.0	0.0	0.0	0.0	8.0	0.0	1.0	0.0	0.0	68.0	0.0	0.0	0.0	0.0	0.0	7.0	3.0	0.0	0.0	0.0	2.0	0.0	0.0	1260.0	0.0	0.0	0.0	0.0	21.0
2099-MAUI	0.0	0.0	3.0	0.0	0.0	1.0	0.0	0.0	0.0	0.0	0.0	0.0	0.0	0.0	12.0	48.0	0.0	2.0	0.0	0.0	108.0	0.0	0.0	0.0	54718.0	0.0	0.0	0.0	0.0	1.0	0.0	0.0	0.0	0.0	0.0	0.0	0.0	0.0	0.0	0.0	0.0	0.0	0.0	0.0	0.0	58.0	0.0	0.0	0.0
2318-MAUI	0.0	0.0	29.0	0.0	0.0	1.0	0.0	0.0	0.0	1.0	0.0	0.0	18.0	21.0	1.0	0.0	0.0	379.0	141.0	0.0	511.0	0.0	0.0	7.0	14288.0	0.0	114.0	0.0	0.0	85.0	0.0	0.0	0.0	0.0	1.0	1.0	58.0	0.0	0.0	0.0	0.0	0.0	0.0	0.0	18.0	499.0	1.0	0.0	0.0
749-MAUI	0.0	0.0	23.0	0.0	0.0	23.0	0.0	1.0	5.0	0.0	0.0	0.0	514.0	3.0	1338.0	147.0	0.0	1854.0	39.0	0.0	9296.0	0.0	0.0	0.0	2.0	0.0	3.0	0.0	0.0	47.0	0.0	0.0	0.0	0.0	0.0	0.0	4.0	0.0	0.0	0.0	5.0	0.0	13.0	5.0	0.0	0.0	0.0	0.0	7.0
461-MAUI	0.0	0.0	37.0	0.0	15.0	17.0	0.0	156.0	14.0	0.0	0.0	0.0	300.0	9.0	1846.0	18.0	0.0	781.0	29.0	0.0	1096.0	0.0	0.0	0.0	252.0	0.0	11.0	0.0	0.0	5.0	0.0	0.0	0.0	0.0	2.0	0.0	128.0	0.0	0.0	0.0	2.0	0.0	0.0	14.0	1.0	0.0	30.0	0.0	0.0
635-MAUI	0.0	0.0	180.0	0.0	1.0	11.0	0.0	20.0	4.0	0.0	0.0	1.0	1248.0	8.0	837.0	273.0	0.0	2300.0	110.0	0.0	6251.0	0.0	0.0	0.0	1425.0	0.0	5.0	0.0	0.0	14.0	0.0	0.0	0.0	0.0	0.0	1.0	58.0	0.0	0.0	0.0	9.0	0.0	1.0	215.0	0.0	0.0	1.0	0.0	25.0
237-MAUI	0.0	0.0	7.0	0.0	1.0	2.0	87.0	10.0	197.0	0.0	0.0	1.0	4762.0	8.0	202.0	42.0	0.0	114.0	24.0	2.0	1811.0	0.0	0.0	0.0	21710.0	1.0	1.0	0.0	0.0	48.0	0.0	0.0	0.0	0.0	0.0	0.0	8.0	0.0	0.0	0.0	61.0	0.0	0.0	40.0	1.0	187.0	0.0	0.0	255.0
023-MAUI	0.0	0.0	91.0	0.0	446.0	21.0	0.0	0.0	105.0	0.0	0.0	0.0	152.0	34.0	10.0	98.0	0.0	2242.0	269.0	0.0	2841.0	0.0	0.0	0.0	569.0	0.0	45.0	0.0	0.0	2593.0	0.0	0.0	3.0	0.0	0.0	0.0	4.0	0.0	0.0	0.0	13.0	0.0	1.0	1.0	1.0	0.0	85.0	1.0	0.0
636-MAUI	0.0	0.0	14.0	0.0	0.0	44.0	0.0	7.0	1.0	0.0	0.0	8.0	1255.0	19.0	56.0	165.0	0.0	3422.0	4.0	0.0	1909.0	0.0	0.0	0.0	82.0	0.0	1.0	0.0	0.0	6.0	0.0	0.0	0.0	0.0	0.0	1.0	76.0	0.0	0.0	0.0	4.0	0.0	14.0	1358.0	0.0	1.0	0.0	0.0	0.0
573-MAUI	0.0	3.0	37.0	0.0	3.0	27.0	0.0	30.0	10.0	0.0	0.0	0.0	150.0	3.0	664.0	94.0	1.0	1796.0	33.0	1.0	8978.0	0.0	0.0	0.0	333.0	0.0	13.0	0.0	0.0	430.0	0.0	0.0	0.0	0.0	1.0	0.0	105.0	0.0	0.0	0.0	0.0	0.0	2.0	253.0	0.0	1.0	19.0	0.0	2.0
712-MAUI	0.0	0.0	7.0	0.0	30.0	37.0	0.0	0.0	0.0	0.0	0.0	0.0	355.0	15.0	495.0	2.0	0.0	631.0	17.0	0.0	1310.0	0.0	0.0	0.0	51.0	0.0	71.0	0.0	0.0	200.0	0.0	0.0	0.0	0.0	0.0	0.0	130.0	0.0	0.0	0.0	1.0	0.0	0.0	1525.0	0.0	0.0	0.0	0.0	0.0
388-MAUI	1.0	0.0	93.0	0.0	7.0	5.0	0.0	7.0	1.0	0.0	0.0	1.0	180.0	0.0	687.0	36.0	0.0	1269.0	11.0	0.0	2114.0	0.0	0.0	0.0	168.0	0.0	56.0	0.0	3.0	342.0	0.0	0.0	0.0	0.0	4.0	0.0	44.0	0.0	0.0	0.0	3.0	0.0	0.0	5.0	0.0	0.0	17.0	0.0	0.0
116-MAUI	0.0	0.0	689.0	0.0	0.0	50.0	0.0	1.0	122.0	0.0	0.0	0.0	2179.0	53.0	221.0	1634.0	0.0	4082.0	230.0	4.0	10391.0	3.0	0.0	0.0	193.0	0.0	2.0	0.0	0.0	8.0	0.0	0.0	0.0	0.0	0.0	10.0	14.0	1.0	0.0	0.0	55.0	0.0	1.0	1080.0	0.0	0.0	0.0	0.0	124.0
424-MAUI	0.0	0.0	49.0	0.0	0.0	8.0	0.0	0.0	0.0	0.0	0.0	0.0	544.0	5.0	6.0	96.0	0.0	2000.0	15.0	0.0	2482.0	0.0	0.0	0.0	5.0	0.0	1.0	1.0	0.0	1744.0	0.0	0.0	0.0	0.0	0.0	0.0	6.0	0.0	0.0	0.0	14.0	0.0	2.0	668.0	0.0	0.0	1.0	0.0	1.0
2120-MAUI	0.0	0.0	0.0	0.0	0.0	1.0	0.0	0.0	0.0	0.0	0.0	0.0	0.0	8.0	4.0	1.0	0.0	4.0	0.0	0.0	172.0	0.0	0.0	14.0	32434.0	0.0	0.0	0.0	0.0	0.0	0.0	0.0	0.0	0.0	0.0	0.0	0.0	0.0	0.0	0.0	0.0	0.0	0.0	1.0	0.0	4561.0	0.0	0.0	0.0
2113-MAUI	0.0	0.0	16.0	0.0	0.0	13.0	0.0	0.0	0.0	0.0	0.0	0.0	23.0	38.0	8.0	3.0	0.0	7.0	0.0	0.0	3750.0	0.0	0.0	19.0	461.0	0.0	0.0	0.0	0.0	24.0	0.0	0.0	0.0	0.0	0.0	0.0	0.0	0.0	0.0	0.0	9.0	0.0	0.0	0.0	0.0	4900.0	0.0	0.0	0.0
748-MAUI	0.0	0.0	75.0	0.0	0.0	56.0	0.0	0.0	2.0	0.0	0.0	3.0	1354.0	0.0	163.0	115.0	0.0	3122.0	20.0	0.0	2527.0	0.0	0.0	0.0	1.0	0.0	4.0	0.0	0.0	8.0	0.0	0.0	0.0	0.0	0.0	0.0	19.0	0.0	0.0	0.0	6.0	0.0	7.0	32.0	0.0	0.0	1.0	0.0	29.0
439-MAUI	0.0	0.0	46.0	0.0	15.0	9.0	0.0	1.0	48.0	0.0	0.0	0.0	1020.0	30.0	84.0	20.0	0.0	3704.0	101.0	0.0	19533.0	0.0	0.0	0.0	29.0	0.0	1404.0	0.0	0.0	185.0	0.0	0.0	0.0	0.0	4.0	4.0	303.0	0.0	0.0	0.0	9.0	0.0	0.0	1834.0	1.0	0.0	1.0	0.0	0.0
154-MAUI	0.0	0.0	562.0	3.0	0.0	25.0	0.0	4.0	178.0	0.0	0.0	3.0	1738.0	11.0	492.0	1355.0	0.0	3137.0	315.0	1.0	4626.0	0.0	0.0	0.0	191.0	0.0	7.0	0.0	1.0	174.0	0.0	3.0	0.0	0.0	0.0	17.0	38.0	0.0	0.0	0.0	56.0	0.0	0.0	2168.0	0.0	2.0	0.0	0.0	76.0
2311-MAUI	0.0	0.0	8.0	0.0	0.0	2.0	0.0	1.0	0.0	0.0	0.0	2.0	803.0	24.0	13.0	24.0	0.0	3113.0	823.0	0.0	11301.0	0.0	4.0	2.0	5676.0	0.0	129.0	0.0	0.0	88.0	0.0	0.0	0.0	0.0	0.0	0.0	162.0	0.0	8.0	0.0	0.0	0.0	0.0	0.0	11.0	794.0	0.0	0.0	0.0
096-MAUI	1.0	5.0	8.0	0.0	0.0	1.0	99.0	18.0	208.0	0.0	0.0	1.0	2416.0	5.0	127.0	31.0	1.0	77.0	16.0	3.0	1333.0	1.0	0.0	0.0	21703.0	4.0	0.0	1.0	0.0	67.0	0.0	0.0	0.0	0.0	0.0	0.0	4.0	0.0	0.0	0.0	17.0	0.0	1.0	10.0	0.0	0.0	0.0	0.0	187.0
352-MAUI	0.0	0.0	86.0	0.0	0.0	19.0	0.0	8.0	1.0	0.0	0.0	0.0	604.0	11.0	3133.0	34.0	0.0	1373.0	30.0	0.0	12342.0	0.0	0.0	0.0	505.0	0.0	19.0	0.0	0.0	841.0	0.0	0.0	0.0	0.0	0.0	0.0	13.0	0.0	1.0	0.0	7.0	1.0	2.0	1.0	1.0	0.0	58.0	0.0	0.0
407-MAUI	0.0	0.0	163.0	0.0	0.0	25.0	0.0	1.0	1.0	0.0	0.0	0.0	528.0	5.0	11.0	4558.0	0.0	1824.0	53.0	0.0	5932.0	0.0	0.0	0.0	15.0	0.0	13.0	0.0	0.0	44.0	0.0	0.0	0.0	0.0	0.0	0.0	17.0	0.0	0.0	0.0	10.0	0.0	2.0	2.0	0.0	0.0	17.0	0.0	10.0
393-MAUI	0.0	0.0	50.0	0.0	0.0	102.0	0.0	2.0	5.0	0.0	0.0	0.0	713.0	2.0	247.0	129.0	0.0	3799.0	11.0	0.0	4672.0	0.0	0.0	0.0	7.0	0.0	0.0	0.0	0.0	44.0	0.0	0.0	0.0	0.0	0.0	3.0	0.0	0.0	0.0	0.0	2.0	0.0	1.0	711.0	1.0	0.0	0.0	0.0	9.0
2315-MAUI	0.0	0.0	78.0	0.0	0.0	0.0	0.0	0.0	0.0	0.0	0.0	0.0	21.0	12.0	14.0	1.0	0.0	495.0	208.0	0.0	500.0	0.0	0.0	4.0	20113.0	0.0	40.0	0.0	0.0	132.0	0.0	0.0	0.0	0.0	1.0	0.0	47.0	0.0	0.0	0.0	0.0	0.0	0.0	0.0	26.0	852.0	0.0	0.0	0.0
2295-MAUI	0.0	0.0	316.0	0.0	0.0	1.0	0.0	0.0	0.0	1.0	0.0	0.0	31.0	23.0	104.0	45.0	0.0	149.0	343.0	0.0	280.0	0.0	0.0	0.0	49515.0	0.0	49.0	0.0	0.0	0.0	0.0	0.0	0.0	0.0	0.0	7.0	8.0	0.0	7.0	0.0	0.0	1.0	0.0	0.0	148.0	477.0	1.0	0.0	0.0
634-MAUI	0.0	0.0	13.0	0.0	2.0	13.0	0.0	5.0	1.0	0.0	0.0	2.0	1156.0	5.0	110.0	227.0	0.0	7696.0	15.0	0.0	4289.0	0.0	0.0	0.0	61.0	0.0	0.0	0.0	0.0	5.0	0.0	0.0	0.0	0.0	0.0	0.0	30.0	0.0	0.0	0.0	13.0	0.0	0.0	695.0	2.0	0.0	0.0	0.0	5.0
385-MAUI	0.0	0.0	112.0	2.0	0.0	3.0	0.0	18.0	0.0	0.0	0.0	1.0	479.0	3.0	749.0	151.0	0.0	461.0	14.0	0.0	5891.0	0.0	0.0	0.0	463.0	0.0	4.0	0.0	0.0	808.0	0.0	0.0	0.0	0.0	0.0	0.0	11.0	0.0	1.0	0.0	3.0	0.0	2.0	5.0	1.0	1.0	11.0	0.0	3.0
577-MAUI	0.0	0.0	6.0	0.0	0.0	24.0	0.0	0.0	0.0	0.0	0.0	3.0	492.0	50.0	20.0	122.0	0.0	1236.0	25.0	0.0	11503.0	0.0	0.0	0.0	68.0	0.0	0.0	0.0	0.0	72.0	0.0	0.0	0.0	0.0	0.0	0.0	34.0	0.0	0.0	0.0	1.0	0.0	0.0	7.0	0.0	0.0	1.0	0.0	0.0
2098-MAUI	0.0	0.0	2.0	0.0	0.0	2.0	0.0	0.0	0.0	0.0	0.0	0.0	1.0	1.0	34.0	3.0	0.0	1.0	1.0	0.0	134.0	0.0	0.0	0.0	50484.0	0.0	0.0	0.0	0.0	0.0	0.0	0.0	0.0	0.0	0.0	0.0	0.0	0.0	1.0	0.0	0.0	0.0	0.0	0.0	0.0	1287.0	0.0	0.0	0.0
606-MAUI	1.0	0.0	31.0	0.0	23.0	39.0	0.0	653.0	2.0	0.0	0.0	0.0	375.0	11.0	825.0	38.0	1.0	1776.0	10.0	0.0	3065.0	0.0	0.0	0.0	626.0	0.0	139.0	0.0	0.0	51.0	0.0	0.0	0.0	0.0	0.0	0.0	433.0	0.0	0.0	0.0	6.0	0.0	10.0	178.0	1.0	0.0	1.0	0.0	0.0
113-MAUI	0.0	0.0	825.0	0.0	0.0	933.0	0.0	1.0	110.0	0.0	0.0	4.0	2667.0	68.0	619.0	442.0	0.0	3050.0	501.0	0.0	16287.0	5.0	0.0	0.0	134.0	0.0	2.0	0.0	0.0	10.0	0.0	0.0	0.0	0.0	0.0	3.0	32.0	1.0	0.0	0.0	63.0	0.0	8.0	141.0	0.0	0.0	1.0	0.0	125.0
202-MAUI	1.0	11.0	5.0	0.0	0.0	7.0	271.0	35.0	371.0	0.0	0.0	3.0	88.0	1.0	611.0	38.0	0.0	154.0	65.0	4.0	3281.0	0.0	0.0	0.0	24754.0	9.0	3.0	0.0	0.0	86.0	0.0	0.0	0.0	0.0	0.0	0.0	23.0	0.0	0.0	0.0	14.0	0.0	10.0	103.0	0.0	1.0	0.0	0.0	0.0
278-MAUI	1.0	0.0	10.0	0.0	127.0	0.0	0.0	4.0	5.0	0.0	0.0	0.0	86.0	3.0	22.0	10.0	0.0	1037.0	59.0	0.0	2342.0	0.0	0.0	0.0	729.0	0.0	23.0	0.0	0.0	1566.0	0.0	0.0	0.0	0.0	1.0	0.0	12.0	0.0	0.0	0.0	0.0	0.0	2.0	5.0	0.0	1.0	19.0	0.0	0.0
338-MAUI	0.0	0.0	260.0	0.0	0.0	11.0	0.0	1.0	4.0	0.0	0.0	3.0	1326.0	5.0	610.0	840.0	0.0	5302.0	122.0	0.0	33865.0	0.0	0.0	0.0	12.0	0.0	3.0	0.0	0.0	7108.0	0.0	0.0	0.0	0.0	0.0	0.0	65.0	2.0	0.0	0.0	25.0	0.0	4.0	2.0	2.0	2.0	8.0	0.0	4.0
359-MAUI	0.0	0.0	588.0	1.0	0.0	6.0	0.0	0.0	27.0	0.0	0.0	1.0	1018.0	11.0	98.0	1152.0	0.0	3772.0	141.0	0.0	6945.0	0.0	0.0	0.0	21.0	0.0	8.0	0.0	0.0	2577.0	0.0	0.0	0.0	0.0	0.0	20.0	6.0	0.0	0.0	0.0	17.0	0.0	1.0	2601.0	0.0	0.0	86.0	4.0	25.0
047-MAUI	0.0	0.0	873.0	0.0	14.0	0.0	0.0	0.0	113.0	0.0	0.0	0.0	341.0	16.0	25.0	272.0	229.0	1026.0	163.0	0.0	12920.0	0.0	0.0	0.0	27.0	0.0	280.0	0.0	0.0	7.0	0.0	283.0	0.0	0.0	3.0	0.0	4084.0	0.0	0.0	0.0	5.0	0.0	1.0	247.0	0.0	0.0	1.0	10.0	0.0
299-MAUI	0.0	0.0	305.0	0.0	0.0	59.0	0.0	1.0	137.0	0.0	0.0	0.0	1706.0	26.0	76.0	259.0	0.0	1740.0	194.0	0.0	10272.0	0.0	0.0	0.0	1820.0	0.0	50.0	0.0	0.0	258.0	0.0	0.0	0.0	0.0	0.0	0.0	18.0	0.0	0.0	0.0	10.0	0.0	1.0	2.0	7.0	0.0	1.0	0.0	23.0
532-MAUI	8.0	0.0	105.0	0.0	0.0	157.0	127.0	91.0	339.0	0.0	0.0	4.0	175.0	2.0	1364.0	136.0	1.0	918.0	96.0	0.0	14031.0	1.0	0.0	0.0	276.0	0.0	13.0	0.0	0.0	1178.0	9.0	0.0	0.0	0.0	0.0	0.0	29.0	0.0	0.0	0.0	9.0	0.0	12.0	762.0	2.0	4.0	3.0	0.0	0.0
289-MAUI	0.0	0.0	139.0	0.0	0.0	24.0	0.0	1.0	0.0	0.0	0.0	0.0	278.0	7.0	1075.0	3.0	0.0	571.0	110.0	0.0	17470.0	0.0	0.0	0.0	5.0	0.0	0.0	0.0	0.0	1.0	0.0	0.0	0.0	0.0	0.0	0.0	32.0	0.0	0.0	0.0	5.0	0.0	0.0	0.0	3.0	0.0	25.0	0.0	0.0
2100-MAUI	0.0	0.0	0.0	0.0	0.0	0.0	0.0	0.0	0.0	0.0	0.0	0.0	1.0	1.0	73.0	0.0	0.0	0.0	0.0	0.0	37.0	0.0	0.0	0.0	46978.0	0.0	0.0	0.0	0.0	1.0	0.0	0.0	0.0	0.0	0.0	0.0	0.0	0.0	0.0	0.0	0.0	0.0	0.0	1.0	0.0	2029.0	1.0	0.0	0.0
383-MAUI	0.0	0.0	430.0	0.0	0.0	8.0	0.0	24.0	44.0	1.0	3.0	0.0	566.0	33.0	2575.0	29.0	0.0	1136.0	47.0	0.0	21621.0	0.0	0.0	0.0	15191.0	0.0	6.0	0.0	0.0	837.0	0.0	1.0	0.0	0.0	4.0	0.0	18.0	0.0	0.0	0.0	2.0	1.0	4.0	8.0	0.0	1.0	66.0	0.0	3.0
317-MAUI	0.0	0.0	491.0	1.0	0.0	7.0	0.0	4.0	14.0	0.0	0.0	0.0	449.0	53.0	4131.0	29.0	0.0	1035.0	39.0	0.0	42249.0	0.0	0.0	0.0	1257.0	0.0	9.0	0.0	0.0	12.0	0.0	1.0	0.0	0.0	0.0	0.0	28.0	0.0	0.0	0.0	4.0	0.0	1.0	1.0	4.0	2.0	11.0	0.0	0.0
177-MAUI	0.0	0.0	1370.0	0.0	0.0	34.0	0.0	0.0	3.0	0.0	0.0	0.0	1295.0	43.0	108.0	3804.0	0.0	3845.0	95.0	0.0	7191.0	0.0	0.0	0.0	5.0	0.0	39.0	0.0	0.0	17060.0	0.0	0.0	0.0	0.0	0.0	232.0	22.0	0.0	0.0	0.0	45.0	0.0	0.0	2506.0	0.0	0.0	53.0	0.0	33.0
493-MAUI	0.0	0.0	175.0	0.0	0.0	19.0	0.0	93.0	54.0	0.0	0.0	0.0	906.0	21.0	2031.0	92.0	0.0	1856.0	217.0	0.0	14932.0	1.0	0.0	0.0	1514.0	0.0	15.0	0.0	1.0	351.0	0.0	23.0	0.0	0.0	1.0	0.0	46.0	0.0	0.0	0.0	8.0	0.0	0.0	22.0	0.0	2.0	11.0	0.0	4.0
685-MAUI	0.0	0.0	34.0	0.0	0.0	8.0	0.0	1.0	0.0	0.0	1.0	0.0	484.0	2.0	2653.0	8.0	0.0	1087.0	75.0	0.0	944.0	0.0	0.0	0.0	647.0	0.0	3.0	0.0	0.0	2.0	0.0	0.0	0.0	0.0	2.0	0.0	4.0	0.0	0.0	0.0	1.0	0.0	3.0	0.0	0.0	0.0	26.0	0.0	2.0
646-MAUI	0.0	0.0	42.0	1.0	0.0	49.0	0.0	0.0	3.0	0.0	0.0	1.0	442.0	0.0	65.0	277.0	0.0	1338.0	12.0	0.0	11934.0	0.0	0.0	0.0	79.0	0.0	1.0	0.0	0.0	691.0	0.0	0.0	0.0	0.0	0.0	0.0	63.0	0.0	0.0	0.0	6.0	0.0	1.0	4.0	0.0	0.0	3.0	0.0	1.0
724-MAUI	0.0	0.0	7.0	0.0	0.0	15.0	0.0	0.0	0.0	0.0	0.0	0.0	668.0	22.0	17.0	102.0	0.0	2940.0	31.0	0.0	6937.0	0.0	0.0	0.0	12.0	0.0	0.0	0.0	0.0	28.0	0.0	0.0	0.0	0.0	0.0	0.0	5.0	0.0	0.0	0.0	2.0	0.0	0.0	1152.0	0.0	0.0	0.0	0.0	0.0
572-MAUI	3.0	2.0	55.0	0.0	1.0	23.0	0.0	212.0	7.0	0.0	0.0	1.0	235.0	10.0	2847.0	34.0	0.0	1830.0	19.0	0.0	2365.0	0.0	0.0	0.0	340.0	0.0	54.0	0.0	0.0	338.0	0.0	0.0	0.0	0.0	0.0	2.0	194.0	0.0	0.0	0.0	2.0	0.0	3.0	243.0	0.0	1.0	9.0	0.0	2.0
114-MAUI	0.0	0.0	634.0	0.0	0.0	10.0	0.0	2.0	183.0	0.0	0.0	1.0	2500.0	17.0	1291.0	501.0	0.0	3882.0	2049.0	1.0	10129.0	5.0	0.0	0.0	178.0	0.0	3.0	0.0	0.0	9.0	0.0	0.0	0.0	0.0	0.0	0.0	47.0	4.0	0.0	0.0	56.0	0.0	2.0	16.0	0.0	0.0	4.0	0.0	104.0
433-MAUI	0.0	0.0	76.0	0.0	0.0	12.0	0.0	88.0	8.0	0.0	0.0	0.0	390.0	2.0	873.0	19.0	0.0	1477.0	6.0	0.0	13617.0	0.0	0.0	0.0	553.0	0.0	9.0	0.0	0.0	321.0	0.0	1.0	0.0	0.0	0.0	0.0	6.0	0.0	1.0	0.0	5.0	0.0	3.0	346.0	2.0	2.0	4.0	0.0	3.0
701-MAUI	0.0	0.0	25.0	0.0	17.0	10.0	0.0	0.0	1.0	0.0	0.0	0.0	186.0	5.0	112.0	6.0	1.0	1422.0	29.0	0.0	4441.0	0.0	0.0	0.0	2.0	0.0	53.0	0.0	5.0	10.0	0.0	0.0	0.0	0.0	0.0	0.0	45.0	0.0	0.0	0.0	0.0	0.0	2.0	6.0	0.0	0.0	6.0	0.0	0.0
132-MAUI	1.0	0.0	391.0	0.0	0.0	11.0	0.0	0.0	235.0	0.0	0.0	6.0	1446.0	27.0	39.0	625.0	1.0	4462.0	249.0	0.0	12029.0	1.0	0.0	0.0	78.0	0.0	30.0	0.0	0.0	4265.0	0.0	0.0	0.0	0.0	1.0	0.0	73.0	4.0	0.0	0.0	56.0	0.0	6.0	1841.0	1.0	0.0	15.0	0.0	50.0
2314-MAUI	5.0	0.0	74.0	0.0	0.0	0.0	0.0	0.0	0.0	1.0	0.0	0.0	19.0	35.0	24.0	1.0	0.0	259.0	228.0	0.0	540.0	0.0	0.0	20.0	23239.0	0.0	320.0	0.0	0.0	1409.0	0.0	0.0	0.0	0.0	2.0	0.0	93.0	0.0	0.0	0.0	0.0	0.0	0.0	0.0	13.0	495.0	0.0	0.0	0.0
[truncated: 36 more columns]
