# Supplementary material for: Synergistic effects of plant genotype and soil microbiome on growth in Lotus japonicus
Source: FEMS Microbiol Ecol. 2024 Apr 27;100(5):fiae056. doi: 10.1093/femsec/fiae056 (PMC11068475; doi:10.1093/femsec/fiae056)
Supplement: fiae056_Supplemental_Files [file fiae056_supplemental_files.zip › SupplementalMaterials/MicrobiomeData_genus.csv]

	Achromobacter	Acidovorax	Acinetobacter	Aeromonas	Afifella	Afipia	Agrobacterium	Albidiferax	Alcaligenes	Alicycliphilus	Altererythrobacter	Alterococcus	Aminobacter	Amorphus	Anaerobacillus	Anaerobacter	Ancalomicrobium	Anderseniella	Aneurinibacillus	Aquabacterium	Aquamicrobium	Aquaspirillum	Aquincola	Arenimonas	Arthrobacter	Asticcacaulis	Aureimonas	Azoarcus	Azohydromonas	Azomonas	Azorhizophilus	Azospira	Azospirillum	Bacillus	Bacteroides	Bauldia	Bdellovibrio	Blastococcus	Blastomonas	Bordetella	Bosea	Bradyrhizobium	Brevibacillus	Brevundimonas	Burkholderia	Buttiauxella	Ca.Cronobacter	Caenimonas	Carnobacterium
440-MAUI	48.0	881.0	0.0	0.0	0.0	1.0	32.0	0.0	1.0	0.0	316.0	0.0	5.0	0.0	0.0	0.0	0.0	3.0	0.0	8.0	0.0	0.0	0.0	3.0	1.0	820.0	0.0	0.0	0.0	32.0	0.0	0.0	16.0	1.0	0.0	0.0	0.0	0.0	0.0	2.0	2.0	62.0	4.0	153.0	29.0	0.0	0.0	2.0	3.0
401-MAUI	8.0	81.0	1.0	1.0	0.0	2.0	0.0	1.0	0.0	0.0	6.0	0.0	0.0	0.0	0.0	0.0	0.0	0.0	0.0	10.0	0.0	0.0	0.0	0.0	44.0	52.0	1.0	0.0	0.0	80.0	1.0	0.0	1.0	6.0	0.0	0.0	0.0	0.0	0.0	0.0	10.0	521.0	1737.0	0.0	24505.0	0.0	0.0	12.0	0.0
475-MAUI	345.0	503.0	2.0	0.0	0.0	17.0	2101.0	0.0	0.0	0.0	16.0	0.0	0.0	0.0	0.0	2.0	0.0	10.0	0.0	3.0	0.0	0.0	0.0	0.0	0.0	724.0	0.0	0.0	0.0	37.0	0.0	0.0	0.0	1.0	0.0	0.0	0.0	0.0	0.0	0.0	71.0	262.0	1.0	167.0	119.0	0.0	0.0	30.0	0.0
2307-MAUI	1.0	62.0	2.0	0.0	0.0	0.0	0.0	113.0	0.0	0.0	1.0	0.0	3.0	0.0	0.0	0.0	0.0	0.0	0.0	0.0	0.0	0.0	0.0	0.0	1274.0	255.0	0.0	0.0	0.0	0.0	0.0	0.0	0.0	6.0	0.0	0.0	0.0	0.0	0.0	0.0	505.0	3.0	0.0	205.0	2.0	0.0	0.0	8.0	0.0
039-MAUI	216.0	992.0	0.0	1.0	0.0	8.0	0.0	0.0	1.0	2.0	6.0	0.0	0.0	0.0	0.0	1.0	0.0	0.0	0.0	5.0	0.0	1.0	0.0	4.0	0.0	1383.0	0.0	0.0	0.0	28.0	0.0	0.0	0.0	0.0	0.0	0.0	0.0	0.0	0.0	1.0	77.0	90.0	0.0	134.0	41.0	0.0	0.0	25.0	0.0
058-MAUI	255.0	280.0	1.0	0.0	0.0	6.0	10.0	2.0	25.0	1.0	247.0	5.0	2.0	1.0	0.0	0.0	0.0	2.0	0.0	1.0	0.0	0.0	0.0	3.0	0.0	2605.0	0.0	0.0	0.0	12.0	0.0	1.0	3.0	1.0	0.0	0.0	0.0	0.0	0.0	39.0	5.0	630.0	0.0	291.0	9.0	0.0	0.0	7.0	2.0
091-MAUI	269.0	553.0	18.0	0.0	0.0	48.0	1.0	0.0	0.0	1.0	3.0	0.0	0.0	0.0	0.0	0.0	0.0	6.0	0.0	10.0	0.0	0.0	0.0	0.0	0.0	192.0	0.0	0.0	0.0	456.0	0.0	0.0	0.0	0.0	0.0	0.0	0.0	0.0	0.0	1.0	32.0	122.0	0.0	28.0	151.0	0.0	0.0	70.0	0.0
274-MAUI	6.0	54.0	0.0	1.0	0.0	0.0	0.0	1.0	0.0	0.0	2.0	0.0	0.0	0.0	0.0	2.0	0.0	0.0	0.0	5.0	0.0	0.0	0.0	0.0	10.0	24.0	0.0	0.0	0.0	1008.0	0.0	0.0	0.0	1.0	0.0	0.0	0.0	0.0	0.0	0.0	10.0	13.0	1070.0	0.0	48.0	2.0	0.0	0.0	0.0
686-MAUI	59.0	77.0	37.0	0.0	0.0	0.0	0.0	0.0	1.0	0.0	9.0	0.0	0.0	0.0	0.0	0.0	0.0	1.0	0.0	0.0	0.0	0.0	0.0	0.0	1.0	165.0	0.0	0.0	0.0	15.0	0.0	0.0	0.0	0.0	0.0	0.0	0.0	0.0	0.0	2.0	22.0	303.0	0.0	4.0	85.0	0.0	0.0	6.0	0.0
505-MAUI	218.0	776.0	0.0	0.0	0.0	4.0	0.0	0.0	0.0	0.0	3.0	0.0	0.0	0.0	0.0	0.0	0.0	0.0	0.0	0.0	0.0	1.0	4.0	0.0	0.0	2213.0	0.0	0.0	0.0	5.0	0.0	0.0	0.0	0.0	0.0	0.0	0.0	0.0	0.0	0.0	236.0	182.0	0.0	208.0	23.0	0.0	0.0	16.0	0.0
546-MAUI	65.0	18.0	0.0	0.0	0.0	4.0	171.0	0.0	0.0	0.0	4.0	0.0	0.0	0.0	0.0	0.0	0.0	1.0	0.0	3.0	0.0	0.0	1.0	0.0	0.0	76.0	0.0	0.0	0.0	4.0	0.0	0.0	0.0	1.0	0.0	0.0	0.0	0.0	0.0	0.0	60.0	158.0	1.0	4.0	37.0	0.0	0.0	10.0	0.0
2292-MAUI	0.0	51.0	18.0	0.0	0.0	0.0	0.0	0.0	10.0	0.0	0.0	0.0	3.0	0.0	0.0	0.0	0.0	0.0	0.0	0.0	0.0	0.0	0.0	0.0	10581.0	0.0	0.0	0.0	0.0	0.0	0.0	0.0	0.0	2.0	0.0	0.0	0.0	0.0	0.0	0.0	79.0	40.0	0.0	0.0	133.0	0.0	0.0	8.0	0.0
244-MAUI	22.0	146.0	0.0	0.0	0.0	1.0	1.0	1.0	0.0	0.0	1.0	0.0	0.0	0.0	0.0	0.0	0.0	0.0	0.0	0.0	0.0	1.0	0.0	0.0	0.0	628.0	0.0	0.0	0.0	0.0	0.0	0.0	0.0	1.0	0.0	0.0	0.0	0.0	0.0	0.0	118.0	31.0	0.0	18.0	0.0	0.0	0.0	5.0	0.0
102-MAUI	0.0	25.0	0.0	0.0	0.0	0.0	0.0	0.0	0.0	0.0	0.0	0.0	0.0	0.0	0.0	0.0	0.0	0.0	0.0	0.0	0.0	0.0	0.0	0.0	0.0	11.0	0.0	0.0	0.0	3337.0	0.0	0.0	0.0	0.0	0.0	0.0	0.0	0.0	0.0	0.0	0.0	8.0	14.0	1.0	28.0	70.0	5.0	0.0	0.0
301-MAUI	60.0	87.0	2.0	0.0	0.0	0.0	0.0	0.0	0.0	5.0	2.0	0.0	0.0	0.0	1.0	0.0	0.0	0.0	0.0	0.0	0.0	0.0	0.0	0.0	1.0	348.0	0.0	0.0	0.0	13.0	0.0	0.0	0.0	1.0	0.0	0.0	0.0	0.0	0.0	6.0	47.0	405.0	0.0	1.0	24.0	0.0	0.0	9.0	0.0
684-MAUI	169.0	637.0	10.0	0.0	0.0	1.0	0.0	0.0	5.0	0.0	28.0	0.0	0.0	0.0	0.0	0.0	0.0	3.0	0.0	0.0	0.0	0.0	0.0	0.0	0.0	358.0	0.0	0.0	0.0	217.0	0.0	0.0	0.0	0.0	0.0	0.0	0.0	0.0	0.0	9.0	48.0	1198.0	0.0	102.0	21.0	0.0	0.0	52.0	0.0
735-MAUI	0.0	4.0	0.0	0.0	0.0	0.0	0.0	0.0	0.0	0.0	0.0	0.0	0.0	0.0	19.0	0.0	0.0	0.0	0.0	0.0	0.0	0.0	0.0	0.0	0.0	31.0	0.0	0.0	0.0	0.0	0.0	0.0	0.0	60.0	0.0	0.0	0.0	0.0	0.0	0.0	36.0	143.0	0.0	2.0	0.0	0.0	0.0	1.0	0.0
286-MAUI	268.0	271.0	7.0	0.0	0.0	0.0	0.0	0.0	14.0	0.0	4.0	0.0	0.0	0.0	0.0	0.0	0.0	5.0	0.0	1.0	0.0	0.0	0.0	0.0	1.0	726.0	0.0	0.0	0.0	134.0	0.0	0.0	0.0	0.0	0.0	0.0	1.0	0.0	0.0	19.0	37.0	1492.0	0.0	50.0	86.0	0.0	0.0	25.0	0.0
343-MAUI	1.0	1.0	0.0	0.0	0.0	0.0	21.0	0.0	0.0	0.0	0.0	0.0	0.0	0.0	35.0	0.0	0.0	0.0	0.0	0.0	0.0	0.0	0.0	0.0	0.0	123.0	0.0	0.0	0.0	1.0	0.0	0.0	0.0	273.0	0.0	0.0	78.0	0.0	0.0	0.0	20.0	48.0	0.0	0.0	13.0	0.0	0.0	0.0	0.0
242-MAUI	13.0	89.0	0.0	0.0	0.0	0.0	0.0	0.0	0.0	0.0	0.0	0.0	0.0	0.0	0.0	0.0	0.0	0.0	0.0	0.0	0.0	0.0	0.0	0.0	0.0	96.0	0.0	0.0	0.0	0.0	0.0	0.0	0.0	0.0	0.0	0.0	0.0	0.0	0.0	0.0	106.0	26.0	0.0	14.0	2.0	0.0	0.0	1.0	0.0
170-MAUI	30.0	193.0	0.0	0.0	0.0	1.0	1.0	0.0	0.0	0.0	3.0	0.0	0.0	0.0	0.0	0.0	0.0	1.0	0.0	2.0	0.0	0.0	0.0	0.0	0.0	66.0	0.0	0.0	0.0	1.0	0.0	0.0	0.0	3.0	0.0	0.0	0.0	0.0	0.0	0.0	128.0	156.0	0.0	6.0	8.0	0.0	0.0	18.0	0.0
517-MAUI	0.0	28.0	0.0	0.0	0.0	1.0	0.0	37.0	0.0	0.0	0.0	0.0	0.0	0.0	9.0	0.0	0.0	0.0	0.0	47.0	0.0	0.0	0.0	0.0	0.0	105.0	0.0	0.0	0.0	0.0	0.0	0.0	0.0	49.0	0.0	0.0	0.0	0.0	0.0	0.0	43.0	13.0	0.0	1.0	0.0	0.0	0.0	0.0	0.0
386-MAUI	102.0	204.0	7.0	4.0	0.0	0.0	0.0	0.0	0.0	3.0	0.0	0.0	0.0	0.0	0.0	0.0	0.0	2.0	1.0	0.0	0.0	0.0	0.0	0.0	0.0	64.0	0.0	0.0	0.0	1.0	0.0	0.0	0.0	0.0	0.0	0.0	0.0	0.0	0.0	13.0	17.0	581.0	0.0	12.0	159.0	0.0	0.0	0.0	0.0
417-MAUI	145.0	585.0	8.0	0.0	0.0	6.0	5.0	0.0	35.0	0.0	59.0	0.0	0.0	0.0	0.0	0.0	0.0	0.0	0.0	5.0	1.0	0.0	0.0	4.0	3.0	2695.0	0.0	0.0	0.0	22.0	4.0	0.0	0.0	0.0	0.0	0.0	0.0	0.0	0.0	51.0	8.0	910.0	1.0	117.0	114.0	0.0	0.0	3.0	0.0
300-MAUI	26.0	61.0	1.0	0.0	0.0	0.0	0.0	0.0	0.0	0.0	3.0	0.0	0.0	0.0	3.0	0.0	0.0	2.0	0.0	0.0	0.0	0.0	0.0	0.0	0.0	382.0	0.0	0.0	0.0	3.0	0.0	0.0	0.0	1.0	0.0	0.0	0.0	0.0	0.0	3.0	41.0	282.0	0.0	6.0	26.0	0.0	0.0	4.0	0.0
052-MAUI	395.0	1384.0	0.0	0.0	0.0	15.0	8.0	0.0	0.0	24.0	2.0	0.0	0.0	0.0	0.0	0.0	0.0	3.0	0.0	32.0	0.0	0.0	4.0	0.0	0.0	1836.0	0.0	0.0	0.0	68.0	0.0	0.0	0.0	0.0	0.0	0.0	0.0	0.0	0.0	0.0	89.0	57.0	3.0	330.0	7.0	0.0	0.0	31.0	1.0
788-MAUI	68.0	4.0	0.0	0.0	0.0	5.0	0.0	0.0	0.0	0.0	1.0	0.0	0.0	0.0	0.0	0.0	0.0	2.0	0.0	0.0	0.0	0.0	0.0	0.0	1.0	633.0	0.0	0.0	1.0	0.0	0.0	0.0	0.0	0.0	0.0	0.0	0.0	0.0	0.0	0.0	83.0	23.0	0.0	35.0	6.0	4.0	0.0	3.0	0.0
676-MAUI	1.0	9.0	0.0	0.0	0.0	0.0	0.0	0.0	0.0	0.0	0.0	0.0	0.0	0.0	0.0	0.0	0.0	0.0	9.0	7.0	0.0	0.0	0.0	0.0	0.0	11.0	0.0	0.0	0.0	350.0	0.0	0.0	0.0	1.0	0.0	0.0	0.0	0.0	0.0	0.0	0.0	668.0	6588.0	0.0	5.0	1.0	0.0	2.0	0.0
2333-MAUI	7.0	6.0	1.0	0.0	0.0	0.0	0.0	10.0	0.0	0.0	10.0	0.0	0.0	0.0	0.0	0.0	0.0	0.0	0.0	0.0	0.0	0.0	0.0	0.0	274.0	11.0	0.0	0.0	0.0	0.0	0.0	0.0	0.0	0.0	0.0	0.0	0.0	0.0	0.0	0.0	5.0	31.0	0.0	25.0	18.0	0.0	0.0	0.0	0.0
330-MAUI	37.0	72.0	0.0	0.0	0.0	3.0	98.0	1.0	3.0	0.0	34.0	0.0	0.0	0.0	0.0	0.0	0.0	0.0	0.0	0.0	1.0	0.0	0.0	0.0	2.0	503.0	0.0	0.0	0.0	1.0	0.0	0.0	1.0	1.0	0.0	0.0	0.0	0.0	0.0	4.0	2.0	248.0	1.0	15.0	14.0	0.0	0.0	5.0	1.0
103-MAUI	4.0	27.0	2.0	5.0	0.0	0.0	0.0	0.0	0.0	0.0	0.0	0.0	0.0	0.0	0.0	1.0	0.0	0.0	0.0	0.0	0.0	0.0	0.0	0.0	0.0	15.0	0.0	0.0	0.0	4021.0	0.0	0.0	0.0	2.0	0.0	0.0	0.0	0.0	0.0	1.0	0.0	8.0	39.0	0.0	20.0	44.0	0.0	0.0	0.0
076-MAUI	384.0	197.0	40.0	0.0	0.0	1.0	7.0	0.0	25.0	8.0	72.0	0.0	7.0	0.0	0.0	0.0	0.0	9.0	0.0	1.0	0.0	0.0	0.0	1.0	0.0	2584.0	0.0	0.0	0.0	99.0	2.0	0.0	5.0	0.0	0.0	0.0	0.0	0.0	0.0	1.0	4.0	71.0	1.0	235.0	424.0	0.0	0.0	3.0	8.0
802-MAUI	65.0	34.0	0.0	0.0	0.0	2.0	0.0	0.0	0.0	0.0	24.0	0.0	0.0	0.0	0.0	0.0	0.0	0.0	0.0	1.0	2.0	0.0	0.0	2.0	0.0	446.0	0.0	0.0	0.0	1.0	0.0	0.0	2.0	0.0	0.0	0.0	0.0	0.0	0.0	5.0	0.0	70.0	0.0	11.0	24.0	0.0	0.0	0.0	1.0
2096-MAUI	2.0	3.0	40.0	0.0	0.0	0.0	0.0	0.0	0.0	0.0	0.0	0.0	0.0	0.0	9.0	0.0	0.0	0.0	0.0	14.0	0.0	0.0	0.0	0.0	4258.0	1.0	0.0	0.0	0.0	0.0	50.0	0.0	0.0	84.0	0.0	0.0	0.0	0.0	0.0	0.0	0.0	5.0	0.0	0.0	408.0	0.0	0.0	0.0	0.0
097-MAUI	2.0	44.0	0.0	2.0	0.0	0.0	1.0	0.0	0.0	0.0	0.0	0.0	0.0	0.0	0.0	1.0	0.0	0.0	0.0	1.0	0.0	0.0	0.0	0.0	1.0	10.0	0.0	0.0	0.0	3040.0	0.0	0.0	0.0	0.0	0.0	0.0	0.0	0.0	0.0	0.0	1.0	230.0	1034.0	0.0	54.0	53.0	0.0	9.0	0.0
457-MAUI	114.0	5.0	2.0	0.0	0.0	0.0	2.0	0.0	3.0	0.0	4.0	0.0	0.0	0.0	0.0	0.0	0.0	0.0	0.0	0.0	0.0	0.0	0.0	0.0	0.0	245.0	0.0	0.0	0.0	1.0	0.0	0.0	0.0	6.0	0.0	0.0	0.0	0.0	0.0	0.0	22.0	100.0	1.0	1.0	387.0	0.0	0.0	0.0	0.0
020-MAUI	16.0	21.0	1.0	0.0	0.0	0.0	0.0	0.0	0.0	0.0	0.0	0.0	0.0	0.0	0.0	0.0	0.0	0.0	0.0	0.0	0.0	0.0	0.0	0.0	4.0	42.0	0.0	0.0	0.0	1.0	0.0	0.0	0.0	6.0	0.0	0.0	0.0	0.0	0.0	0.0	8.0	90.0	0.0	10.0	36.0	0.0	0.0	0.0	0.0
179-MAUI	146.0	1348.0	0.0	0.0	0.0	1.0	0.0	0.0	0.0	0.0	4.0	0.0	0.0	0.0	0.0	0.0	0.0	0.0	0.0	14.0	0.0	0.0	0.0	0.0	0.0	1248.0	0.0	0.0	0.0	13.0	0.0	0.0	0.0	0.0	0.0	0.0	0.0	0.0	0.0	0.0	112.0	93.0	0.0	180.0	19.0	0.0	0.0	45.0	0.0
471-MAUI	97.0	1620.0	0.0	0.0	0.0	5.0	0.0	0.0	0.0	0.0	5.0	0.0	0.0	0.0	0.0	0.0	0.0	0.0	0.0	9.0	0.0	0.0	0.0	0.0	1.0	1864.0	0.0	0.0	0.0	3.0	0.0	1.0	0.0	0.0	0.0	0.0	0.0	0.0	0.0	0.0	103.0	110.0	0.0	86.0	58.0	0.0	0.0	56.0	0.0
189-MAUI	2.0	36.0	1.0	2.0	0.0	0.0	0.0	0.0	0.0	0.0	5.0	0.0	0.0	0.0	0.0	1.0	0.0	0.0	2.0	1.0	0.0	0.0	0.0	0.0	4.0	13.0	0.0	0.0	0.0	3453.0	0.0	0.0	0.0	0.0	0.0	0.0	0.0	0.0	0.0	0.0	1.0	9.0	371.0	0.0	31.0	16.0	0.0	0.0	0.0
473-MAUI	260.0	176.0	0.0	0.0	0.0	13.0	2.0	0.0	0.0	1.0	3.0	0.0	0.0	0.0	0.0	0.0	0.0	3.0	0.0	12.0	0.0	0.0	9.0	0.0	0.0	35.0	0.0	0.0	10.0	40.0	0.0	0.0	0.0	2.0	0.0	0.0	0.0	0.0	0.0	0.0	313.0	364.0	0.0	16.0	65.0	0.0	0.0	31.0	0.0
336-MAUI	121.0	1322.0	0.0	0.0	0.0	3.0	168.0	2.0	0.0	1.0	9.0	0.0	0.0	0.0	0.0	0.0	0.0	0.0	0.0	1.0	0.0	2.0	0.0	0.0	0.0	3920.0	0.0	0.0	0.0	5.0	0.0	0.0	0.0	0.0	0.0	0.0	0.0	0.0	0.0	0.0	132.0	124.0	1.0	212.0	14.0	0.0	0.0	38.0	0.0
243-MAUI	25.0	151.0	0.0	0.0	0.0	0.0	0.0	1.0	0.0	0.0	3.0	0.0	0.0	0.0	0.0	0.0	0.0	0.0	0.0	3.0	0.0	0.0	0.0	0.0	1.0	163.0	0.0	0.0	0.0	0.0	0.0	0.0	0.0	1.0	0.0	0.0	0.0	0.0	0.0	0.0	66.0	28.0	0.0	29.0	0.0	0.0	0.0	2.0	0.0
065-MAUI	0.0	41.0	0.0	7.0	0.0	0.0	0.0	0.0	0.0	0.0	1.0	0.0	0.0	0.0	0.0	0.0	0.0	0.0	0.0	4.0	0.0	0.0	0.0	0.0	0.0	9.0	0.0	0.0	0.0	2344.0	0.0	0.0	0.0	1.0	0.0	0.0	0.0	0.0	0.0	1.0	1.0	308.0	2909.0	1.0	16.0	0.0	0.0	2.0	0.0
142-MAUI	1.0	104.0	0.0	21.0	0.0	0.0	0.0	1.0	0.0	0.0	1.0	0.0	0.0	0.0	0.0	5.0	0.0	0.0	113.0	5.0	0.0	0.0	0.0	0.0	0.0	30.0	0.0	1.0	0.0	2665.0	0.0	0.0	0.0	8.0	0.0	0.0	0.0	0.0	0.0	3.0	4.0	17.0	1789.0	1.0	56.0	56.0	0.0	1.0	0.0
178-MAUI	260.0	899.0	7.0	1.0	0.0	6.0	0.0	0.0	0.0	0.0	20.0	0.0	2.0	0.0	0.0	4.0	0.0	0.0	0.0	5.0	0.0	0.0	0.0	1.0	0.0	770.0	0.0	0.0	0.0	15.0	1.0	1.0	0.0	0.0	0.0	0.0	0.0	0.0	0.0	0.0	149.0	183.0	0.0	226.0	146.0	0.0	0.0	28.0	0.0
2291-MAUI	7.0	103.0	15.0	0.0	0.0	4.0	0.0	1.0	5.0	0.0	0.0	0.0	1.0	0.0	0.0	0.0	0.0	0.0	0.0	0.0	0.0	0.0	0.0	0.0	4088.0	0.0	0.0	0.0	0.0	0.0	1.0	0.0	0.0	1.0	0.0	0.0	0.0	0.0	0.0	0.0	55.0	26.0	0.0	1.0	199.0	0.0	0.0	5.0	0.0
2296-MAUI	69.0	1.0	1.0	0.0	0.0	0.0	0.0	0.0	0.0	0.0	1.0	0.0	2.0	0.0	0.0	0.0	0.0	0.0	0.0	0.0	0.0	0.0	0.0	0.0	567.0	0.0	0.0	0.0	0.0	0.0	0.0	0.0	0.0	1.0	3.0	0.0	0.0	0.0	0.0	1.0	9.0	120.0	0.0	0.0	5.0	0.0	0.0	0.0	0.0
107-MAUI	13.0	162.0	3.0	9.0	0.0	0.0	0.0	3.0	0.0	0.0	1.0	0.0	0.0	0.0	0.0	1.0	0.0	0.0	4.0	11.0	0.0	0.0	0.0	0.0	0.0	29.0	0.0	0.0	0.0	1995.0	0.0	0.0	0.0	0.0	0.0	0.0	0.0	0.0	0.0	0.0	4.0	89.0	68.0	0.0	24.0	7.0	0.0	42.0	0.0
456-MAUI	44.0	47.0	5.0	0.0	0.0	0.0	2.0	0.0	5.0	0.0	25.0	0.0	1.0	0.0	0.0	0.0	0.0	0.0	0.0	1.0	1.0	0.0	0.0	0.0	1.0	328.0	0.0	0.0	0.0	0.0	0.0	0.0	5.0	1.0	0.0	0.0	0.0	0.0	0.0	1.0	14.0	266.0	0.0	14.0	1684.0	0.0	0.0	0.0	0.0
048-MAUI	248.0	1077.0	0.0	0.0	0.0	3.0	206.0	0.0	15.0	0.0	129.0	0.0	0.0	1.0	0.0	0.0	0.0	1.0	0.0	0.0	0.0	0.0	0.0	0.0	0.0	1209.0	0.0	0.0	0.0	8.0	0.0	1.0	2.0	0.0	0.0	0.0	0.0	0.0	0.0	41.0	1.0	673.0	0.0	156.0	2.0	0.0	0.0	9.0	42.0
538-MAUI	44.0	321.0	1.0	0.0	0.0	0.0	0.0	0.0	0.0	0.0	7.0	0.0	0.0	0.0	0.0	0.0	0.0	0.0	0.0	1.0	0.0	0.0	1.0	0.0	0.0	378.0	0.0	0.0	0.0	2.0	0.0	0.0	0.0	0.0	0.0	0.0	0.0	0.0	0.0	0.0	195.0	30.0	0.0	37.0	3.0	4.0	0.0	5.0	0.0
700-MAUI	9.0	85.0	1.0	0.0	0.0	2.0	10.0	11.0	0.0	0.0	40.0	0.0	1.0	0.0	0.0	0.0	0.0	0.0	0.0	0.0	1.0	0.0	0.0	1.0	0.0	864.0	0.0	0.0	0.0	0.0	0.0	0.0	2.0	3.0	0.0	0.0	0.0	0.0	0.0	3.0	1.0	107.0	0.0	14.0	17.0	0.0	0.0	1.0	0.0
533-MAUI	6.0	392.0	0.0	0.0	0.0	0.0	3.0	12.0	7.0	0.0	7.0	0.0	0.0	0.0	2.0	0.0	0.0	0.0	1.0	38.0	0.0	0.0	0.0	0.0	1.0	86.0	0.0	0.0	0.0	39.0	0.0	0.0	0.0	69.0	0.0	0.0	0.0	0.0	0.0	0.0	22.0	48.0	3381.0	2.0	190.0	1.0	0.0	6.0	0.0
2310-MAUI	0.0	23.0	0.0	0.0	0.0	5.0	0.0	9.0	0.0	0.0	0.0	0.0	3.0	0.0	0.0	0.0	0.0	0.0	0.0	0.0	0.0	0.0	0.0	0.0	570.0	0.0	0.0	0.0	0.0	0.0	0.0	0.0	0.0	0.0	0.0	0.0	0.0	0.0	0.0	0.0	418.0	9.0	0.0	492.0	1.0	0.0	0.0	5.0	0.0
648-MAUI	20.0	463.0	0.0	1.0	0.0	0.0	0.0	1.0	0.0	0.0	0.0	0.0	0.0	0.0	0.0	0.0	3.0	0.0	4.0	0.0	0.0	0.0	10.0	0.0	1.0	122.0	0.0	0.0	0.0	0.0	0.0	0.0	0.0	0.0	0.0	0.0	0.0	0.0	0.0	0.0	116.0	35.0	0.0	11.0	8.0	0.0	0.0	6.0	0.0
341-MAUI	266.0	398.0	2.0	0.0	0.0	5.0	2411.0	0.0	0.0	0.0	0.0	0.0	0.0	0.0	0.0	0.0	0.0	3.0	0.0	5.0	0.0	0.0	30.0	0.0	1.0	24.0	0.0	0.0	0.0	41.0	0.0	0.0	0.0	0.0	0.0	0.0	314.0	0.0	0.0	0.0	2.0	298.0	2.0	96.0	46.0	0.0	0.0	56.0	0.0
389-MAUI	37.0	46.0	9.0	1.0	0.0	1.0	9.0	0.0	8.0	0.0	26.0	0.0	0.0	0.0	0.0	0.0	0.0	0.0	0.0	0.0	10.0	0.0	0.0	0.0	0.0	2043.0	0.0	66.0	0.0	7.0	0.0	0.0	0.0	1.0	0.0	0.0	0.0	0.0	0.0	2.0	7.0	262.0	0.0	10.0	62.0	0.0	0.0	2.0	0.0
709-MAUI	19.0	140.0	0.0	0.0	0.0	0.0	0.0	0.0	0.0	0.0	1.0	0.0	0.0	0.0	0.0	0.0	0.0	0.0	0.0	6.0	0.0	0.0	0.0	0.0	0.0	66.0	0.0	0.0	0.0	0.0	0.0	0.0	0.0	2.0	0.0	0.0	0.0	0.0	0.0	0.0	72.0	66.0	0.0	25.0	3.0	0.0	0.0	3.0	0.0
2116-MAUI	3.0	0.0	0.0	0.0	0.0	0.0	0.0	0.0	0.0	0.0	0.0	0.0	0.0	0.0	1.0	0.0	0.0	0.0	0.0	0.0	0.0	0.0	0.0	0.0	74.0	0.0	0.0	0.0	0.0	0.0	0.0	0.0	0.0	19.0	0.0	0.0	0.0	0.0	0.0	0.0	0.0	39.0	0.0	1.0	0.0	0.0	0.0	0.0	0.0
272-MAUI	5.0	17.0	1.0	1.0	0.0	0.0	0.0	0.0	0.0	0.0	0.0	0.0	0.0	0.0	0.0	1.0	0.0	0.0	10.0	0.0	0.0	0.0	0.0	0.0	2.0	15.0	0.0	0.0	0.0	861.0	0.0	0.0	0.0	0.0	0.0	0.0	0.0	0.0	0.0	1.0	1.0	5.0	2419.0	0.0	25.0	1.0	0.0	0.0	0.0
2326-MAUI	6.0	62.0	32.0	0.0	0.0	1.0	0.0	134.0	10.0	0.0	4.0	0.0	3.0	0.0	1.0	0.0	0.0	0.0	0.0	0.0	0.0	0.0	0.0	0.0	1484.0	1.0	0.0	0.0	0.0	0.0	0.0	0.0	0.0	0.0	0.0	0.0	0.0	0.0	0.0	1.0	112.0	8.0	0.0	224.0	54.0	0.0	0.0	10.0	0.0
168-MAUI	14.0	66.0	0.0	0.0	0.0	0.0	27.0	17.0	0.0	0.0	2.0	0.0	0.0	0.0	0.0	0.0	0.0	0.0	1.0	1.0	0.0	0.0	0.0	0.0	1.0	112.0	0.0	0.0	0.0	4.0	0.0	0.0	0.0	0.0	0.0	0.0	0.0	0.0	0.0	0.0	193.0	132.0	1.0	7.0	17.0	0.0	0.0	10.0	0.0
255-MAUI	264.0	279.0	8.0	1.0	0.0	3.0	50.0	1.0	42.0	0.0	118.0	7.0	0.0	0.0	0.0	1.0	0.0	1.0	0.0	1.0	4.0	0.0	0.0	0.0	2.0	2096.0	0.0	0.0	0.0	17.0	17.0	0.0	1.0	0.0	0.0	0.0	0.0	0.0	0.0	56.0	3.0	1062.0	0.0	117.0	2931.0	0.0	0.0	7.0	10.0
279-MAUI	16.0	143.0	3.0	0.0	0.0	0.0	0.0	0.0	0.0	0.0	29.0	0.0	1.0	0.0	0.0	0.0	0.0	3.0	0.0	2.0	1.0	0.0	0.0	0.0	2.0	137.0	0.0	0.0	0.0	2.0	1.0	0.0	0.0	0.0	0.0	0.0	0.0	0.0	0.0	2.0	3.0	35.0	0.0	5.0	8.0	0.0	0.0	3.0	0.0
125-MAUI	5.0	96.0	0.0	0.0	0.0	0.0	1.0	0.0	0.0	0.0	46.0	0.0	0.0	0.0	0.0	0.0	0.0	0.0	34.0	2.0	0.0	0.0	0.0	0.0	0.0	11.0	0.0	0.0	0.0	135.0	0.0	0.0	0.0	0.0	0.0	0.0	0.0	0.0	0.0	0.0	80.0	160.0	5168.0	1.0	51.0	0.0	0.0	22.0	0.0
2316-MAUI	15.0	2.0	0.0	4.0	0.0	0.0	1.0	1.0	0.0	0.0	29.0	0.0	1.0	0.0	0.0	0.0	0.0	0.0	0.0	0.0	0.0	0.0	0.0	0.0	734.0	84.0	0.0	0.0	0.0	0.0	0.0	0.0	0.0	0.0	0.0	0.0	0.0	0.0	0.0	13.0	16.0	96.0	0.0	6.0	0.0	0.0	0.0	0.0	0.0
224-MAUI	183.0	371.0	4.0	0.0	0.0	4.0	0.0	0.0	0.0	1.0	1.0	0.0	1.0	0.0	0.0	0.0	0.0	13.0	0.0	886.0	0.0	0.0	10.0	0.0	0.0	35.0	0.0	0.0	0.0	339.0	0.0	0.0	0.0	0.0	0.0	0.0	0.0	0.0	0.0	0.0	73.0	388.0	3.0	203.0	240.0	0.0	0.0	42.0	0.0
376-MAUI	77.0	187.0	16.0	0.0	0.0	1.0	0.0	0.0	12.0	0.0	9.0	0.0	0.0	0.0	0.0	0.0	0.0	0.0	0.0	1.0	0.0	0.0	0.0	0.0	0.0	1000.0	0.0	0.0	0.0	10.0	0.0	0.0	0.0	3.0	0.0	0.0	0.0	0.0	0.0	4.0	11.0	111.0	4.0	33.0	97.0	0.0	0.0	2.0	1.0
431-MAUI	141.0	485.0	20.0	0.0	0.0	0.0	0.0	0.0	1.0	0.0	11.0	0.0	0.0	0.0	0.0	0.0	0.0	4.0	1.0	1.0	0.0	0.0	0.0	1.0	1.0	836.0	0.0	0.0	0.0	232.0	2.0	0.0	0.0	1.0	0.0	0.0	0.0	0.0	0.0	0.0	203.0	56.0	4.0	68.0	359.0	0.0	0.0	17.0	0.0
423-MAUI	34.0	323.0	0.0	0.0	0.0	0.0	0.0	7.0	0.0	0.0	0.0	0.0	0.0	0.0	0.0	0.0	0.0	0.0	0.0	3.0	0.0	0.0	0.0	0.0	0.0	246.0	0.0	0.0	0.0	1.0	0.0	0.0	0.0	0.0	0.0	0.0	0.0	0.0	0.0	0.0	104.0	24.0	2.0	21.0	14.0	3.0	0.0	1.0	0.0
808-MAUI	105.0	117.0	0.0	0.0	0.0	0.0	0.0	0.0	1.0	0.0	29.0	0.0	0.0	0.0	0.0	0.0	0.0	0.0	0.0	0.0	0.0	0.0	0.0	1.0	0.0	286.0	0.0	0.0	0.0	0.0	0.0	0.0	4.0	0.0	0.0	0.0	0.0	0.0	0.0	6.0	0.0	188.0	0.0	41.0	13.0	0.0	0.0	3.0	0.0
725-MAUI	11.0	72.0	0.0	0.0	0.0	0.0	0.0	0.0	0.0	0.0	0.0	0.0	0.0	0.0	0.0	0.0	0.0	0.0	0.0	1.0	0.0	0.0	0.0	0.0	0.0	108.0	0.0	0.0	0.0	0.0	0.0	0.0	0.0	4.0	0.0	0.0	0.0	0.0	0.0	0.0	134.0	67.0	0.0	25.0	4.0	0.0	0.0	2.0	0.0
161-MAUI	251.0	1385.0	1.0	2.0	0.0	5.0	42.0	1.0	1.0	0.0	69.0	0.0	0.0	1.0	0.0	0.0	0.0	0.0	0.0	3.0	16.0	0.0	0.0	1.0	0.0	1162.0	0.0	0.0	0.0	43.0	0.0	0.0	1.0	0.0	0.0	0.0	0.0	0.0	0.0	0.0	2.0	44.0	2.0	66.0	32.0	0.0	0.0	21.0	30.0
109-MAUI	9.0	152.0	6.0	8.0	0.0	0.0	0.0	2.0	0.0	0.0	1.0	0.0	0.0	0.0	0.0	4.0	0.0	0.0	1.0	15.0	0.0	0.0	0.0	0.0	0.0	26.0	0.0	0.0	0.0	2340.0	0.0	0.0	0.0	0.0	0.0	0.0	0.0	0.0	0.0	0.0	4.0	155.0	23.0	0.0	14.0	0.0	0.0	21.0	0.0
491-MAUI	218.0	420.0	33.0	0.0	0.0	0.0	0.0	0.0	5.0	0.0	3.0	0.0	0.0	0.0	0.0	0.0	0.0	1.0	0.0	0.0	0.0	0.0	0.0	0.0	0.0	424.0	0.0	0.0	0.0	160.0	1.0	0.0	0.0	1.0	0.0	0.0	0.0	0.0	0.0	7.0	94.0	259.0	1.0	39.0	429.0	0.0	0.0	15.0	0.0
747-MAUI	42.0	115.0	1.0	0.0	0.0	0.0	1.0	0.0	0.0	1.0	1.0	0.0	0.0	0.0	0.0	0.0	0.0	3.0	0.0	0.0	0.0	0.0	0.0	0.0	0.0	42.0	0.0	0.0	0.0	6.0	0.0	0.0	0.0	0.0	0.0	0.0	0.0	0.0	0.0	0.0	115.0	122.0	0.0	7.0	99.0	0.0	0.0	15.0	0.0
017-MAUI	126.0	818.0	9.0	5.0	0.0	0.0	0.0	0.0	1.0	2.0	7.0	0.0	0.0	0.0	0.0	0.0	0.0	10.0	0.0	0.0	0.0	0.0	0.0	0.0	0.0	1451.0	0.0	0.0	0.0	104.0	0.0	1.0	0.0	0.0	0.0	0.0	0.0	0.0	0.0	1.0	17.0	235.0	0.0	74.0	64.0	0.0	0.0	27.0	0.0
130-MAUI	151.0	1042.0	46.0	0.0	0.0	14.0	0.0	0.0	0.0	0.0	0.0	0.0	0.0	0.0	0.0	1.0	0.0	0.0	1.0	3.0	0.0	0.0	0.0	0.0	0.0	1621.0	0.0	0.0	0.0	13.0	2.0	0.0	0.0	0.0	0.0	0.0	0.0	0.0	0.0	0.0	179.0	165.0	2.0	182.0	11.0	0.0	0.0	65.0	0.0
432-MAUI	67.0	44.0	11.0	0.0	0.0	0.0	2.0	0.0	1.0	0.0	20.0	0.0	0.0	0.0	0.0	0.0	0.0	11.0	0.0	1.0	0.0	0.0	0.0	0.0	1.0	301.0	0.0	0.0	0.0	7.0	2.0	0.0	0.0	1.0	0.0	0.0	2.0	0.0	0.0	10.0	30.0	700.0	1.0	22.0	403.0	0.0	0.0	5.0	0.0
358-MAUI	216.0	247.0	0.0	0.0	0.0	13.0	0.0	0.0	0.0	0.0	11.0	0.0	0.0	0.0	0.0	0.0	0.0	0.0	0.0	13.0	0.0	3.0	0.0	0.0	0.0	2524.0	0.0	0.0	0.0	22.0	1.0	0.0	0.0	2.0	0.0	0.0	0.0	0.0	0.0	0.0	345.0	94.0	1.0	181.0	35.0	0.0	0.0	1.0	0.0
066-MAUI	0.0	13.0	0.0	2.0	0.0	0.0	0.0	2.0	0.0	0.0	0.0	0.0	0.0	0.0	1.0	0.0	0.0	0.0	0.0	4.0	0.0	0.0	0.0	0.0	0.0	4.0	0.0	0.0	0.0	1093.0	0.0	0.0	0.0	1.0	0.0	0.0	0.0	0.0	0.0	0.0	2.0	88.0	685.0	1.0	11.0	0.0	0.0	0.0	0.0
576-MAUI	89.0	391.0	4.0	0.0	0.0	3.0	0.0	0.0	0.0	0.0	2.0	0.0	0.0	0.0	0.0	0.0	0.0	13.0	0.0	1.0	0.0	0.0	0.0	0.0	0.0	625.0	0.0	0.0	0.0	5.0	0.0	0.0	0.0	0.0	0.0	0.0	0.0	0.0	0.0	0.0	109.0	32.0	0.0	30.0	10.0	0.0	0.0	17.0	0.0
593-MAUI	204.0	1430.0	5.0	0.0	0.0	2.0	0.0	0.0	0.0	1.0	11.0	0.0	0.0	0.0	0.0	0.0	0.0	2.0	0.0	24.0	0.0	0.0	66.0	0.0	0.0	627.0	0.0	0.0	2.0	69.0	0.0	0.0	0.0	0.0	0.0	0.0	0.0	0.0	0.0	0.0	64.0	146.0	0.0	106.0	308.0	0.0	0.0	30.0	0.0
521-MAUI	15.0	144.0	2.0	0.0	0.0	1.0	2.0	0.0	1.0	0.0	36.0	5.0	0.0	1.0	0.0	0.0	0.0	0.0	0.0	1.0	0.0	0.0	0.0	0.0	3.0	1026.0	0.0	0.0	0.0	2.0	0.0	0.0	1.0	0.0	0.0	0.0	0.0	0.0	0.0	0.0	8.0	27.0	1.0	5.0	84.0	0.0	0.0	1.0	1.0
016-MAUI	978.0	949.0	13.0	0.0	0.0	0.0	0.0	0.0	50.0	1.0	3.0	0.0	0.0	0.0	0.0	0.0	0.0	14.0	0.0	0.0	0.0	0.0	0.0	0.0	1.0	491.0	0.0	0.0	0.0	978.0	0.0	0.0	0.0	0.0	0.0	0.0	0.0	0.0	0.0	35.0	82.0	478.0	0.0	89.0	175.0	0.0	0.0	46.0	0.0
562-MAUI	28.0	58.0	0.0	0.0	0.0	0.0	0.0	0.0	0.0	0.0	0.0	0.0	0.0	0.0	0.0	0.0	0.0	0.0	0.0	2.0	0.0	0.0	0.0	0.0	0.0	363.0	0.0	0.0	0.0	0.0	0.0	0.0	0.0	2.0	0.0	0.0	0.0	0.0	0.0	0.0	94.0	43.0	0.0	20.0	16.0	0.0	0.0	1.0	0.0
015-MAUI	402.0	664.0	14.0	0.0	0.0	0.0	0.0	0.0	4.0	12.0	13.0	0.0	0.0	0.0	0.0	0.0	0.0	9.0	0.0	0.0	0.0	0.0	0.0	0.0	0.0	1294.0	0.0	0.0	0.0	466.0	0.0	0.0	0.0	0.0	0.0	0.0	0.0	0.0	0.0	10.0	90.0	253.0	0.0	122.0	237.0	0.0	0.0	39.0	0.0
028-MAUI	0.0	14.0	1.0	0.0	0.0	0.0	0.0	0.0	0.0	0.0	1.0	0.0	0.0	0.0	0.0	0.0	0.0	0.0	0.0	0.0	0.0	0.0	0.0	0.0	0.0	10.0	0.0	0.0	0.0	2711.0	0.0	0.0	0.0	0.0	0.0	0.0	0.0	0.0	0.0	2.0	0.0	11.0	842.0	0.0	2.0	86.0	0.0	0.0	0.0
254-MAUI	254.0	682.0	8.0	5.0	0.0	7.0	60.0	1.0	27.0	0.0	318.0	0.0	0.0	0.0	0.0	0.0	0.0	0.0	0.0	2.0	1.0	0.0	0.0	1.0	1.0	1322.0	0.0	0.0	0.0	27.0	0.0	0.0	4.0	0.0	0.0	0.0	0.0	0.0	0.0	100.0	5.0	1379.0	1.0	87.0	22.0	0.0	0.0	6.0	3.0
071-MAUI	137.0	1246.0	0.0	0.0	0.0	2.0	1.0	0.0	0.0	1.0	0.0	0.0	1.0	0.0	0.0	0.0	0.0	1.0	0.0	1.0	0.0	0.0	0.0	0.0	0.0	679.0	0.0	0.0	0.0	3.0	0.0	1.0	0.0	0.0	0.0	0.0	0.0	0.0	0.0	0.0	12.0	67.0	0.0	133.0	3.0	0.0	0.0	73.0	0.0
612-MAUI	5.0	115.0	0.0	10.0	0.0	0.0	0.0	3.0	0.0	0.0	5.0	0.0	0.0	0.0	0.0	0.0	0.0	0.0	5.0	2.0	0.0	0.0	0.0	0.0	382.0	54.0	2.0	0.0	0.0	1176.0	0.0	0.0	0.0	0.0	0.0	0.0	0.0	0.0	0.0	0.0	7.0	33.0	1618.0	0.0	208.0	4.0	0.0	0.0	0.0
444-MAUI	34.0	305.0	1.0	0.0	0.0	5.0	0.0	0.0	0.0	0.0	0.0	0.0	0.0	0.0	0.0	0.0	0.0	1.0	0.0	5.0	0.0	0.0	0.0	0.0	0.0	201.0	0.0	0.0	0.0	1.0	0.0	0.0	0.0	0.0	0.0	0.0	0.0	0.0	0.0	0.0	44.0	101.0	0.0	13.0	5.0	0.0	0.0	13.0	0.0
337-MAUI	219.0	395.0	0.0	0.0	0.0	6.0	1.0	0.0	0.0	2.0	28.0	0.0	1.0	0.0	0.0	0.0	0.0	0.0	0.0	2.0	0.0	2.0	0.0	0.0	0.0	1931.0	0.0	0.0	0.0	7.0	0.0	0.0	0.0	2.0	0.0	0.0	0.0	0.0	0.0	0.0	422.0	157.0	2.0	203.0	20.0	0.0	0.0	19.0	0.0
149-MAUI	64.0	2134.0	1.0	0.0	0.0	2.0	158.0	0.0	5.0	2.0	166.0	0.0	0.0	0.0	0.0	0.0	0.0	1.0	0.0	2.0	0.0	0.0	0.0	0.0	0.0	706.0	0.0	0.0	0.0	43.0	0.0	0.0	2.0	0.0	0.0	0.0	0.0	0.0	0.0	4.0	0.0	118.0	2.0	97.0	9.0	0.0	0.0	23.0	1.0
143-MAUI	5.0	68.0	0.0	4.0	0.0	0.0	0.0	2.0	0.0	0.0	5.0	0.0	0.0	0.0	0.0	2.0	0.0	0.0	105.0	4.0	0.0	0.0	0.0	0.0	0.0	34.0	0.0	0.0	0.0	1695.0	0.0	0.0	0.0	12.0	0.0	0.0	0.0	0.0	0.0	1.0	0.0	19.0	3669.0	1.0	32.0	190.0	0.0	0.0	0.0
2111-MAUI	1.0	13.0	2.0	0.0	0.0	2.0	0.0	0.0	0.0	0.0	0.0	0.0	0.0	0.0	13.0	0.0	0.0	0.0	0.0	8.0	0.0	0.0	0.0	0.0	653.0	12.0	0.0	0.0	0.0	0.0	0.0	0.0	0.0	78.0	0.0	0.0	0.0	0.0	0.0	0.0	0.0	3.0	0.0	4.0	1.0	0.0	0.0	1.0	0.0
485-MAUI	222.0	172.0	0.0	0.0	0.0	15.0	1.0	0.0	0.0	0.0	1.0	0.0	0.0	0.0	0.0	0.0	0.0	13.0	0.0	335.0	0.0	0.0	1.0	0.0	2.0	747.0	0.0	0.0	0.0	141.0	0.0	0.0	0.0	0.0	0.0	0.0	0.0	0.0	0.0	0.0	75.0	482.0	3.0	65.0	115.0	1.0	0.0	36.0	0.0
144-MAUI	3.0	47.0	1.0	3.0	0.0	0.0	0.0	0.0	0.0	0.0	0.0	0.0	0.0	0.0	0.0	0.0	0.0	0.0	59.0	2.0	0.0	0.0	0.0	0.0	0.0	18.0	0.0	0.0	0.0	2033.0	0.0	0.0	0.0	5.0	0.0	0.0	0.0	0.0	0.0	0.0	1.0	12.0	2464.0	0.0	18.0	330.0	2.0	0.0	0.0
070-MAUI	42.0	1664.0	7.0	0.0	0.0	1.0	0.0	0.0	0.0	2.0	8.0	0.0	0.0	0.0	0.0	0.0	0.0	0.0	0.0	1.0	0.0	0.0	0.0	0.0	0.0	3291.0	0.0	0.0	0.0	4.0	0.0	1.0	0.0	0.0	0.0	0.0	0.0	0.0	0.0	0.0	45.0	113.0	0.0	82.0	219.0	0.0	0.0	72.0	0.0
628-MAUI	70.0	871.0	1.0	0.0	0.0	6.0	19.0	0.0	11.0	0.0	76.0	0.0	0.0	1.0	0.0	0.0	0.0	0.0	0.0	3.0	1.0	0.0	0.0	0.0	2.0	1611.0	0.0	0.0	0.0	70.0	0.0	1.0	7.0	0.0	0.0	0.0	0.0	0.0	0.0	10.0	5.0	402.0	0.0	94.0	147.0	0.0	0.0	18.0	2.0
303-MAUI	132.0	616.0	11.0	0.0	0.0	5.0	10.0	1.0	17.0	0.0	53.0	10.0	0.0	0.0	0.0	0.0	0.0	2.0	0.0	1.0	10.0	0.0	0.0	0.0	1.0	3251.0	0.0	0.0	0.0	1.0	0.0	0.0	6.0	1.0	0.0	0.0	0.0	0.0	0.0	14.0	6.0	290.0	5.0	61.0	13.0	0.0	0.0	14.0	2.0
647-MAUI	25.0	299.0	1.0	0.0	0.0	1.0	0.0	23.0	0.0	0.0	1.0	0.0	0.0	0.0	0.0	0.0	3.0	0.0	5.0	0.0	0.0	0.0	1.0	0.0	0.0	120.0	0.0	0.0	0.0	0.0	0.0	0.0	0.0	1.0	0.0	0.0	0.0	0.0	0.0	0.0	137.0	18.0	2.0	16.0	7.0	0.0	0.0	4.0	0.0
394-MAUI	10.0	34.0	2.0	0.0	0.0	0.0	0.0	0.0	0.0	0.0	0.0	0.0	0.0	0.0	0.0	0.0	0.0	0.0	0.0	1.0	0.0	0.0	0.0	0.0	0.0	10.0	0.0	0.0	0.0	1.0	0.0	0.0	0.0	12.0	0.0	0.0	0.0	0.0	0.0	0.0	98.0	85.0	0.0	3.0	39.0	0.0	0.0	2.0	0.0
807-MAUI	0.0	8.0	0.0	0.0	0.0	0.0	30.0	0.0	0.0	0.0	85.0	0.0	0.0	0.0	13.0	0.0	0.0	0.0	0.0	0.0	0.0	0.0	0.0	0.0	0.0	73.0	0.0	0.0	0.0	0.0	0.0	0.0	0.0	222.0	0.0	0.0	0.0	0.0	0.0	0.0	0.0	16.0	30.0	0.0	26.0	0.0	0.0	0.0	0.0
126-MAUI	5.0	113.0	0.0	0.0	0.0	0.0	0.0	2.0	0.0	0.0	0.0	0.0	0.0	0.0	0.0	0.0	0.0	0.0	37.0	2.0	0.0	0.0	0.0	0.0	1.0	9.0	0.0	0.0	0.0	131.0	0.0	0.0	0.0	0.0	0.0	0.0	0.0	0.0	0.0	0.0	367.0	111.0	6974.0	0.0	73.0	2.0	0.0	46.0	0.0
172-MAUI	238.0	2419.0	4.0	0.0	0.0	1.0	20.0	0.0	1.0	237.0	168.0	0.0	0.0	0.0	0.0	0.0	0.0	20.0	0.0	1.0	17.0	0.0	0.0	0.0	3.0	590.0	0.0	0.0	0.0	46.0	2.0	0.0	1.0	0.0	0.0	0.0	0.0	0.0	0.0	6.0	12.0	48.0	1.0	58.0	51.0	0.0	0.0	5.0	0.0
280-MAUI	55.0	165.0	0.0	0.0	0.0	0.0	0.0	0.0	4.0	0.0	82.0	0.0	0.0	1.0	0.0	0.0	0.0	0.0	0.0	0.0	6.0	0.0	0.0	0.0	2.0	209.0	0.0	0.0	0.0	1.0	0.0	0.0	0.0	0.0	0.0	0.0	0.0	0.0	0.0	16.0	3.0	247.0	0.0	23.0	4.0	0.0	0.0	0.0	0.0
486-MAUI	240.0	186.0	0.0	0.0	4.0	38.0	2.0	0.0	0.0	0.0	1.0	0.0	0.0	0.0	0.0	0.0	0.0	2.0	0.0	10.0	0.0	0.0	0.0	0.0	3.0	269.0	0.0	0.0	0.0	85.0	0.0	0.0	0.0	1.0	0.0	0.0	0.0	0.0	0.0	0.0	43.0	465.0	2.0	40.0	127.0	0.0	0.0	26.0	0.0
534-MAUI	5.0	335.0	0.0	0.0	0.0	0.0	1.0	20.0	27.0	0.0	0.0	0.0	0.0	0.0	0.0	0.0	0.0	0.0	1.0	36.0	0.0	0.0	0.0	0.0	1.0	89.0	0.0	0.0	0.0	62.0	0.0	0.0	0.0	843.0	0.0	0.0	0.0	0.0	0.0	0.0	24.0	60.0	8588.0	4.0	151.0	1.0	0.0	15.0	1.0
2102-MAUI	0.0	0.0	0.0	0.0	0.0	0.0	0.0	0.0	0.0	0.0	0.0	0.0	0.0	0.0	0.0	0.0	0.0	0.0	0.0	1.0	0.0	0.0	0.0	0.0	160.0	0.0	0.0	0.0	0.0	0.0	0.0	0.0	0.0	0.0	0.0	0.0	0.0	0.0	0.0	1.0	0.0	9.0	0.0	0.0	0.0	0.0	0.0	0.0	0.0
801-MAUI	136.0	14.0	55.0	5.0	0.0	6.0	25.0	0.0	63.0	0.0	4.0	0.0	0.0	0.0	0.0	0.0	0.0	0.0	0.0	0.0	3.0	0.0	0.0	0.0	1.0	1170.0	0.0	0.0	0.0	3.0	1.0	0.0	4.0	1.0	0.0	0.0	0.0	0.0	0.0	116.0	5.0	1330.0	0.0	17.0	256.0	0.0	0.0	1.0	0.0
508-MAUI	4.0	113.0	0.0	0.0	0.0	1.0	0.0	0.0	0.0	0.0	0.0	0.0	4.0	0.0	2.0	0.0	0.0	0.0	0.0	0.0	0.0	0.0	0.0	0.0	0.0	58.0	1.0	0.0	0.0	0.0	0.0	0.0	0.0	5.0	0.0	0.0	0.0	0.0	0.0	0.0	92.0	37.0	1.0	5.0	11.0	1.0	0.0	2.0	0.0
287-MAUI	147.0	204.0	34.0	0.0	0.0	0.0	0.0	0.0	18.0	0.0	6.0	0.0	1.0	0.0	0.0	0.0	0.0	22.0	0.0	0.0	0.0	0.0	0.0	0.0	0.0	1158.0	0.0	0.0	0.0	47.0	1.0	0.0	0.0	0.0	0.0	0.0	0.0	0.0	0.0	10.0	92.0	875.0	1.0	100.0	322.0	0.0	0.0	18.0	0.0
710-MAUI	13.0	321.0	1.0	0.0	0.0	1.0	0.0	0.0	0.0	0.0	2.0	0.0	0.0	0.0	0.0	0.0	0.0	0.0	0.0	3.0	0.0	0.0	0.0	0.0	0.0	229.0	0.0	0.0	0.0	0.0	0.0	0.0	0.0	0.0	0.0	0.0	0.0	0.0	0.0	0.0	74.0	35.0	0.0	20.0	3.0	0.0	0.0	5.0	0.0
2109-MAUI	35.0	15.0	0.0	0.0	0.0	0.0	0.0	2.0	0.0	0.0	0.0	0.0	0.0	0.0	13.0	0.0	0.0	0.0	0.0	0.0	0.0	0.0	0.0	0.0	57.0	11.0	0.0	0.0	0.0	0.0	0.0	0.0	0.0	131.0	0.0	0.0	0.0	0.0	0.0	0.0	0.0	1.0	0.0	8.0	8.0	0.0	0.0	0.0	0.0
315-MAUI	26.0	140.0	7.0	0.0	0.0	0.0	6167.0	0.0	0.0	0.0	4.0	0.0	0.0	0.0	2.0	0.0	0.0	1.0	2.0	0.0	0.0	0.0	0.0	0.0	1.0	1372.0	0.0	0.0	0.0	49.0	0.0	0.0	0.0	10.0	0.0	0.0	0.0	0.0	0.0	0.0	119.0	194.0	8.0	14.0	924.0	0.0	0.0	27.0	0.0
495-MAUI	75.0	121.0	21.0	0.0	0.0	0.0	0.0	0.0	18.0	2.0	1.0	0.0	0.0	0.0	0.0	0.0	0.0	0.0	0.0	0.0	0.0	0.0	0.0	0.0	1.0	60.0	0.0	0.0	0.0	4.0	0.0	0.0	0.0	0.0	0.0	0.0	0.0	0.0	0.0	22.0	387.0	1126.0	0.0	0.0	346.0	0.0	0.0	6.0	0.0
2095-MAUI	0.0	9.0	131.0	0.0	0.0	0.0	0.0	0.0	0.0	0.0	0.0	0.0	0.0	0.0	0.0	0.0	0.0	0.0	0.0	0.0	0.0	0.0	0.0	0.0	265.0	0.0	0.0	0.0	0.0	0.0	0.0	0.0	0.0	0.0	0.0	0.0	0.0	0.0	0.0	1.0	0.0	0.0	0.0	0.0	127.0	0.0	0.0	0.0	0.0
156-MAUI	247.0	612.0	2.0	0.0	2.0	23.0	1.0	3.0	0.0	4.0	8.0	0.0	0.0	0.0	0.0	21.0	0.0	22.0	4.0	3.0	0.0	0.0	7.0	0.0	0.0	30.0	0.0	0.0	0.0	433.0	0.0	0.0	0.0	0.0	0.0	0.0	0.0	0.0	0.0	0.0	67.0	236.0	3.0	139.0	80.0	3.0	0.0	38.0	0.0
344-MAUI	7.0	8.0	0.0	0.0	0.0	1.0	0.0	0.0	0.0	0.0	0.0	0.0	0.0	0.0	0.0	0.0	0.0	0.0	0.0	1.0	0.0	0.0	0.0	0.0	0.0	139.0	0.0	0.0	0.0	0.0	0.0	0.0	0.0	132.0	0.0	0.0	1021.0	0.0	0.0	0.0	27.0	28.0	0.0	2.0	6.0	0.0	0.0	0.0	0.0
677-MAUI	0.0	5.0	0.0	0.0	0.0	0.0	0.0	0.0	0.0	0.0	0.0	0.0	0.0	0.0	1.0	0.0	0.0	0.0	2.0	0.0	0.0	0.0	0.0	0.0	0.0	7.0	0.0	0.0	0.0	219.0	0.0	0.0	0.0	1.0	0.0	0.0	0.0	0.0	0.0	0.0	0.0	670.0	3997.0	0.0	1.0	0.0	0.0	3.0	0.0
702-MAUI	29.0	122.0	0.0	0.0	0.0	0.0	12.0	3.0	1.0	0.0	73.0	0.0	0.0	0.0	1.0	0.0	0.0	0.0	0.0	0.0	0.0	0.0	0.0	8.0	0.0	1040.0	0.0	0.0	0.0	0.0	0.0	0.0	1.0	3.0	0.0	0.0	0.0	0.0	0.0	0.0	0.0	30.0	0.0	17.0	2.0	0.0	0.0	0.0	1.0
496-MAUI	9.0	100.0	0.0	0.0	0.0	2.0	3.0	2.0	1.0	0.0	3.0	0.0	0.0	0.0	0.0	0.0	0.0	0.0	0.0	2.0	0.0	0.0	0.0	0.0	2.0	596.0	0.0	0.0	0.0	14.0	0.0	0.0	0.0	0.0	0.0	0.0	0.0	0.0	0.0	0.0	48.0	143.0	0.0	10.0	77.0	1.0	0.0	6.0	0.0
290-MAUI	13.0	40.0	3.0	0.0	0.0	0.0	0.0	0.0	0.0	0.0	1.0	0.0	0.0	0.0	0.0	0.0	0.0	8.0	0.0	0.0	0.0	0.0	0.0	0.0	0.0	274.0	0.0	0.0	0.0	5.0	0.0	0.0	0.0	0.0	0.0	0.0	0.0	0.0	0.0	0.0	47.0	128.0	0.0	11.0	220.0	0.0	0.0	9.0	0.0
509-MAUI	4.0	122.0	7.0	0.0	0.0	0.0	1.0	1.0	3.0	0.0	29.0	0.0	0.0	0.0	0.0	0.0	0.0	0.0	0.0	2.0	0.0	0.0	0.0	0.0	0.0	1039.0	0.0	0.0	0.0	6.0	0.0	0.0	1.0	0.0	0.0	0.0	0.0	0.0	0.0	2.0	1.0	107.0	0.0	4.0	42.0	0.0	0.0	2.0	0.0
487-MAUI	154.0	200.0	1.0	0.0	0.0	19.0	33.0	0.0	0.0	0.0	0.0	0.0	0.0	0.0	0.0	0.0	0.0	3.0	0.0	6.0	0.0	0.0	0.0	0.0	1.0	152.0	0.0	0.0	0.0	33.0	0.0	0.0	0.0	0.0	0.0	0.0	0.0	0.0	0.0	0.0	45.0	395.0	1.0	54.0	76.0	0.0	0.0	8.0	0.0
382-MAUI	223.0	263.0	13.0	0.0	0.0	0.0	0.0	0.0	10.0	1.0	3.0	0.0	0.0	0.0	0.0	0.0	0.0	12.0	0.0	1.0	0.0	0.0	0.0	0.0	0.0	34.0	0.0	0.0	0.0	132.0	0.0	0.0	0.0	0.0	0.0	0.0	0.0	0.0	0.0	4.0	17.0	298.0	6.0	8.0	452.0	0.0	0.0	21.0	0.0
022-MAUI	197.0	501.0	0.0	0.0	0.0	13.0	0.0	0.0	0.0	12.0	53.0	0.0	0.0	1.0	0.0	0.0	0.0	0.0	0.0	3.0	67.0	0.0	0.0	0.0	0.0	679.0	0.0	0.0	0.0	18.0	1.0	47.0	0.0	0.0	0.0	0.0	0.0	0.0	0.0	0.0	3.0	57.0	0.0	77.0	11.0	0.0	0.0	7.0	42.0
201-MAUI	1.0	179.0	0.0	2.0	0.0	0.0	3.0	3.0	0.0	0.0	7.0	0.0	0.0	0.0	1.0	0.0	0.0	0.0	0.0	9.0	0.0	0.0	0.0	0.0	0.0	62.0	0.0	0.0	0.0	830.0	0.0	0.0	0.0	4.0	0.0	0.0	0.0	0.0	0.0	2.0	12.0	78.0	7171.0	5.0	170.0	15.0	0.0	1.0	0.0
630-MAUI	183.0	208.0	9.0	0.0	0.0	10.0	20.0	0.0	13.0	0.0	227.0	0.0	0.0	1.0	0.0	0.0	0.0	0.0	2.0	1.0	10.0	0.0	0.0	4.0	1.0	2707.0	0.0	0.0	0.0	32.0	2.0	0.0	5.0	0.0	0.0	0.0	0.0	0.0	0.0	19.0	4.0	647.0	12.0	91.0	308.0	0.0	0.0	13.0	2.0
2334-MAUI	1.0	0.0	1.0	0.0	0.0	0.0	0.0	11.0	0.0	0.0	9.0	0.0	0.0	0.0	0.0	0.0	0.0	0.0	0.0	0.0	0.0	0.0	0.0	0.0	130.0	22.0	0.0	0.0	0.0	0.0	0.0	0.0	0.0	2.0	2.0	0.0	0.0	0.0	0.0	3.0	10.0	49.0	0.0	39.0	5.0	0.0	0.0	0.0	0.0
796-MAUI	50.0	124.0	0.0	0.0	0.0	0.0	0.0	0.0	0.0	1.0	0.0	0.0	0.0	0.0	0.0	0.0	0.0	5.0	1.0	8.0	0.0	0.0	0.0	0.0	1.0	58.0	0.0	0.0	0.0	13.0	0.0	0.0	0.0	0.0	0.0	0.0	199.0	0.0	0.0	0.0	9.0	53.0	1.0	3.0	73.0	0.0	0.0	9.0	0.0
714-MAUI	11.0	24.0	0.0	0.0	0.0	2.0	4.0	0.0	2.0	0.0	65.0	0.0	0.0	0.0	1.0	0.0	0.0	0.0	0.0	2.0	0.0	0.0	0.0	3.0	0.0	706.0	0.0	0.0	0.0	1.0	0.0	0.0	3.0	5.0	0.0	0.0	0.0	0.0	0.0	0.0	3.0	67.0	0.0	8.0	206.0	0.0	0.0	0.0	1.0
169-MAUI	46.0	158.0	0.0	0.0	0.0	0.0	0.0	94.0	0.0	0.0	5.0	0.0	0.0	0.0	0.0	0.0	0.0	0.0	0.0	0.0	0.0	0.0	0.0	0.0	0.0	295.0	0.0	0.0	0.0	3.0	0.0	0.0	0.0	3.0	0.0	0.0	0.0	0.0	0.0	0.0	238.0	48.0	0.0	25.0	17.0	1.0	0.0	1.0	0.0
131-MAUI	264.0	1111.0	2.0	0.0	0.0	2.0	0.0	0.0	0.0	2.0	1.0	0.0	0.0	0.0	0.0	0.0	0.0	6.0	0.0	16.0	0.0	0.0	0.0	0.0	0.0	1074.0	0.0	0.0	0.0	5.0	0.0	0.0	0.0	1.0	0.0	0.0	0.0	0.0	0.0	0.0	176.0	136.0	0.0	221.0	12.0	0.0	0.0	76.0	0.0
545-MAUI	97.0	28.0	0.0	0.0	0.0	8.0	0.0	0.0	0.0	0.0	5.0	0.0	0.0	0.0	0.0	0.0	0.0	3.0	0.0	1.0	0.0	0.0	1.0	0.0	0.0	21.0	0.0	0.0	0.0	3.0	0.0	0.0	0.0	5.0	0.0	0.0	0.0	0.0	0.0	0.0	153.0	280.0	4.0	6.0	20.0	0.0	0.0	3.0	0.0
736-MAUI	17.0	70.0	0.0	0.0	0.0	0.0	0.0	0.0	0.0	0.0	0.0	0.0	0.0	0.0	0.0	0.0	0.0	1.0	0.0	1.0	0.0	0.0	4.0	0.0	0.0	51.0	0.0	0.0	0.0	0.0	0.0	0.0	0.0	6.0	0.0	0.0	0.0	0.0	0.0	0.0	125.0	103.0	0.0	7.0	2.0	0.0	0.0	1.0	0.0
618-MAUI	25.0	131.0	15.0	0.0	0.0	2.0	0.0	0.0	0.0	2.0	1.0	0.0	0.0	0.0	0.0	0.0	0.0	0.0	1.0	63.0	0.0	0.0	1.0	0.0	0.0	414.0	0.0	0.0	0.0	1.0	0.0	0.0	0.0	1.0	0.0	0.0	0.0	0.0	0.0	1.0	86.0	154.0	0.0	12.0	79.0	0.0	0.0	1.0	0.0
059-MAUI	214.0	394.0	17.0	1.0	0.0	7.0	6.0	10.0	22.0	0.0	199.0	0.0	0.0	0.0	0.0	0.0	0.0	2.0	0.0	5.0	15.0	0.0	0.0	1.0	1.0	2840.0	0.0	0.0	0.0	15.0	0.0	0.0	11.0	1.0	0.0	0.0	0.0	0.0	0.0	14.0	9.0	258.0	1.0	222.0	68.0	0.0	0.0	13.0	16.0
034-MAUI	116.0	823.0	0.0	0.0	0.0	3.0	0.0	0.0	0.0	0.0	1.0	0.0	0.0	0.0	0.0	0.0	0.0	0.0	0.0	35.0	0.0	0.0	0.0	0.0	0.0	67.0	0.0	0.0	0.0	55.0	0.0	0.0	0.0	0.0	0.0	0.0	0.0	0.0	0.0	0.0	55.0	183.0	0.0	106.0	32.0	0.0	0.0	42.0	0.0
212-MAUI	201.0	1408.0	4.0	0.0	0.0	5.0	0.0	0.0	0.0	3.0	1.0	0.0	0.0	0.0	0.0	0.0	0.0	0.0	0.0	17.0	0.0	0.0	5.0	2.0	0.0	2554.0	0.0	0.0	0.0	25.0	0.0	0.0	0.0	1.0	0.0	0.0	0.0	0.0	0.0	0.0	41.0	269.0	1.0	222.0	154.0	0.0	0.0	68.0	0.0
108-MAUI	24.0	386.0	4.0	16.0	0.0	0.0	0.0	12.0	0.0	0.0	3.0	0.0	1.0	0.0	0.0	1.0	0.0	0.0	6.0	32.0	0.0	0.0	0.0	0.0	1.0	40.0	0.0	0.0	0.0	2555.0	1.0	0.0	0.0	0.0	0.0	0.0	0.0	0.0	0.0	0.0	8.0	235.0	426.0	1.0	36.0	0.0	0.0	52.0	0.0
754-MAUI	43.0	896.0	0.0	0.0	0.0	1.0	0.0	0.0	0.0	0.0	1.0	0.0	0.0	0.0	0.0	0.0	0.0	0.0	0.0	0.0	0.0	0.0	0.0	0.0	0.0	822.0	0.0	0.0	0.0	0.0	0.0	0.0	0.0	0.0	0.0	0.0	0.0	0.0	0.0	1.0	85.0	21.0	0.0	44.0	1.0	0.0	0.0	18.0	0.0
045-MAUI	26.0	47.0	5.0	1.0	0.0	0.0	1.0	1.0	4.0	0.0	11.0	0.0	0.0	0.0	0.0	0.0	0.0	0.0	0.0	0.0	2.0	0.0	0.0	0.0	0.0	645.0	0.0	0.0	0.0	0.0	0.0	0.0	4.0	0.0	0.0	0.0	0.0	0.0	0.0	0.0	3.0	29.0	0.0	16.0	6170.0	0.0	0.0	0.0	0.0
571-MAUI	47.0	92.0	7.0	0.0	0.0	0.0	3.0	1.0	7.0	0.0	11.0	0.0	0.0	0.0	0.0	1.0	0.0	0.0	1.0	2.0	0.0	0.0	0.0	0.0	0.0	1488.0	0.0	0.0	0.0	8.0	2.0	0.0	7.0	0.0	0.0	0.0	0.0	0.0	0.0	0.0	5.0	29.0	1.0	32.0	431.0	1.0	0.0	4.0	0.0
054-MAUI	289.0	733.0	131.0	0.0	0.0	25.0	0.0	0.0	0.0	2.0	2.0	0.0	4.0	0.0	0.0	0.0	0.0	0.0	0.0	1.0	0.0	0.0	0.0	0.0	0.0	379.0	0.0	0.0	0.0	31.0	0.0	0.0	0.0	0.0	0.0	0.0	0.0	0.0	0.0	0.0	356.0	165.0	4.0	194.0	377.0	0.0	0.0	37.0	0.0
377-MAUI	43.0	368.0	7.0	0.0	0.0	0.0	8.0	0.0	2.0	0.0	9.0	0.0	0.0	0.0	0.0	0.0	0.0	3.0	0.0	0.0	0.0	0.0	0.0	0.0	0.0	1522.0	0.0	0.0	0.0	1.0	0.0	0.0	0.0	1.0	0.0	0.0	0.0	0.0	0.0	1.0	5.0	81.0	1.0	18.0	128.0	0.0	0.0	1.0	0.0
395-MAUI	5.0	64.0	0.0	0.0	0.0	1.0	0.0	0.0	0.0	0.0	0.0	0.0	0.0	0.0	0.0	0.0	0.0	0.0	0.0	0.0	0.0	0.0	0.0	0.0	1.0	7.0	0.0	0.0	0.0	0.0	0.0	0.0	0.0	9.0	0.0	0.0	0.0	0.0	0.0	0.0	19.0	71.0	0.0	3.0	20.0	0.0	0.0	1.0	0.0
033-MAUI	130.0	687.0	0.0	0.0	0.0	4.0	0.0	0.0	0.0	0.0	6.0	0.0	0.0	0.0	0.0	0.0	2.0	0.0	0.0	2.0	0.0	2.0	0.0	0.0	0.0	771.0	0.0	0.0	0.0	31.0	1.0	2.0	0.0	1.0	0.0	0.0	0.0	0.0	0.0	0.0	150.0	48.0	1.0	78.0	50.0	0.0	0.0	17.0	1.0
040-MAUI	364.0	573.0	1.0	0.0	0.0	1.0	0.0	0.0	0.0	0.0	3.0	0.0	1.0	0.0	0.0	0.0	0.0	0.0	0.0	3.0	0.0	0.0	0.0	0.0	0.0	3664.0	0.0	0.0	0.0	2.0	0.0	0.0	0.0	0.0	0.0	0.0	0.0	0.0	0.0	0.0	158.0	70.0	0.0	344.0	17.0	0.0	0.0	15.0	0.0
812-MAUI	5.0	67.0	0.0	0.0	0.0	1.0	2.0	0.0	1.0	0.0	36.0	6.0	0.0	0.0	1.0	0.0	0.0	0.0	0.0	0.0	0.0	0.0	0.0	0.0	1.0	97.0	0.0	0.0	0.0	0.0	0.0	0.0	0.0	8.0	0.0	0.0	0.0	0.0	0.0	0.0	1.0	40.0	0.0	2.0	107.0	0.0	0.0	0.0	0.0
794-MAUI	11.0	76.0	0.0	0.0	0.0	0.0	0.0	0.0	0.0	0.0	0.0	0.0	0.0	0.0	0.0	0.0	0.0	0.0	1.0	8.0	0.0	0.0	1.0	0.0	0.0	68.0	0.0	0.0	0.0	7.0	0.0	0.0	0.0	3.0	0.0	0.0	39.0	0.0	0.0	0.0	5.0	41.0	0.0	2.0	92.0	0.0	0.0	4.0	0.0
563-MAUI	19.0	295.0	0.0	0.0	0.0	0.0	0.0	0.0	0.0	0.0	0.0	0.0	0.0	0.0	0.0	0.0	0.0	0.0	0.0	0.0	0.0	0.0	0.0	0.0	0.0	212.0	0.0	0.0	0.0	0.0	0.0	0.0	0.0	1.0	0.0	0.0	0.0	0.0	0.0	0.0	2.0	17.0	0.0	8.0	3.0	0.0	0.0	14.0	0.0
430-MAUI	160.0	572.0	38.0	0.0	0.0	1.0	0.0	0.0	20.0	0.0	32.0	0.0	0.0	0.0	0.0	0.0	0.0	24.0	0.0	2.0	0.0	0.0	0.0	0.0	7.0	1134.0	0.0	0.0	0.0	272.0	2.0	0.0	0.0	0.0	0.0	0.0	0.0	0.0	0.0	1.0	122.0	116.0	6.0	49.0	935.0	0.0	0.0	31.0	0.0
429-MAUI	249.0	443.0	22.0	0.0	0.0	1.0	1.0	0.0	2.0	0.0	12.0	0.0	0.0	0.0	0.0	0.0	0.0	9.0	0.0	2.0	0.0	0.0	0.0	0.0	4.0	1605.0	0.0	0.0	0.0	227.0	0.0	0.0	0.0	1.0	0.0	0.0	0.0	0.0	0.0	4.0	106.0	154.0	13.0	73.0	950.0	0.0	0.0	29.0	0.0
523-MAUI	6.0	39.0	0.0	0.0	0.0	0.0	10.0	0.0	0.0	0.0	16.0	0.0	0.0	0.0	1.0	0.0	0.0	0.0	0.0	0.0	0.0	0.0	0.0	2.0	0.0	390.0	0.0	0.0	0.0	0.0	0.0	0.0	2.0	29.0	0.0	0.0	0.0	0.0	0.0	0.0	1.0	126.0	0.0	5.0	363.0	0.0	0.0	0.0	0.0
018-MAUI	111.0	56.0	7.0	0.0	0.0	0.0	0.0	0.0	0.0	1.0	1.0	0.0	0.0	0.0	0.0	0.0	0.0	1.0	0.0	0.0	0.0	0.0	0.0	0.0	1.0	86.0	0.0	0.0	0.0	12.0	0.0	0.0	0.0	2.0	0.0	0.0	0.0	0.0	0.0	14.0	23.0	1711.0	0.0	10.0	108.0	0.0	0.0	4.0	0.0
173-MAUI	191.0	1004.0	29.0	0.0	0.0	0.0	2.0	0.0	3.0	17.0	84.0	0.0	0.0	0.0	0.0	0.0	0.0	0.0	0.0	2.0	5.0	0.0	0.0	0.0	1.0	45.0	0.0	0.0	0.0	123.0	8.0	0.0	5.0	0.0	0.0	0.0	0.0	0.0	0.0	8.0	6.0	55.0	4.0	106.0	358.0	0.0	0.0	10.0	0.0
027-MAUI	1.0	11.0	0.0	2.0	0.0	0.0	0.0	0.0	0.0	0.0	0.0	0.0	0.0	0.0	0.0	0.0	0.0	0.0	0.0	0.0	0.0	0.0	0.0	0.0	0.0	2.0	0.0	0.0	0.0	2764.0	0.0	0.0	0.0	1.0	0.0	0.0	0.0	0.0	0.0	1.0	0.0	19.0	441.0	1.0	10.0	177.0	5.0	0.0	0.0
121-MAUI	146.0	291.0	1.0	0.0	0.0	4.0	9.0	0.0	17.0	0.0	207.0	0.0	0.0	0.0	0.0	0.0	0.0	6.0	0.0	4.0	9.0	0.0	0.0	1.0	0.0	387.0	0.0	0.0	0.0	53.0	0.0	0.0	5.0	0.0	0.0	0.0	0.0	0.0	0.0	51.0	5.0	385.0	2.0	89.0	10.0	0.0	0.0	4.0	1.0
2308-MAUI	0.0	30.0	1.0	0.0	0.0	14.0	0.0	159.0	0.0	0.0	9.0	0.0	0.0	0.0	3.0	0.0	0.0	0.0	0.0	0.0	0.0	0.0	0.0	0.0	1103.0	57.0	0.0	0.0	0.0	0.0	0.0	0.0	0.0	1.0	0.0	0.0	0.0	0.0	0.0	0.0	1006.0	5.0	0.0	611.0	0.0	0.0	0.0	8.0	0.0
2335-MAUI	8.0	1.0	2.0	0.0	0.0	0.0	0.0	1.0	0.0	0.0	5.0	0.0	1.0	0.0	0.0	0.0	0.0	0.0	0.0	0.0	0.0	0.0	0.0	0.0	141.0	49.0	0.0	0.0	0.0	0.0	0.0	0.0	0.0	0.0	1.0	0.0	0.0	0.0	0.0	0.0	6.0	40.0	0.0	118.0	5.0	0.0	0.0	0.0	0.0
010-MAUI	265.0	1521.0	1.0	0.0	0.0	11.0	0.0	0.0	0.0	0.0	2.0	0.0	0.0	0.0	0.0	0.0	0.0	0.0	0.0	23.0	0.0	0.0	0.0	0.0	0.0	1698.0	0.0	0.0	0.0	22.0	0.0	0.0	0.0	0.0	0.0	0.0	0.0	0.0	0.0	0.0	182.0	123.0	0.0	31.0	0.0	0.0	0.0	48.0	0.0
611-MAUI	3.0	44.0	0.0	4.0	0.0	0.0	1.0	1.0	0.0	0.0	1.0	0.0	0.0	0.0	0.0	0.0	0.0	0.0	1.0	2.0	0.0	0.0	0.0	0.0	506.0	35.0	30.0	0.0	0.0	1244.0	0.0	0.0	0.0	1.0	0.0	0.0	0.0	0.0	0.0	0.0	4.0	14.0	646.0	2.0	79.0	4.0	0.0	0.0	0.0
790-MAUI	23.0	69.0	0.0	0.0	0.0	6.0	0.0	0.0	0.0	0.0	0.0	0.0	0.0	0.0	0.0	0.0	0.0	8.0	0.0	21.0	0.0	0.0	1.0	0.0	0.0	2192.0	0.0	0.0	0.0	6.0	0.0	0.0	0.0	0.0	0.0	0.0	0.0	0.0	0.0	0.0	38.0	72.0	0.0	52.0	24.0	0.0	0.0	29.0	0.0
544-MAUI	27.0	38.0	2.0	0.0	0.0	4.0	4.0	0.0	0.0	0.0	7.0	0.0	0.0	0.0	0.0	0.0	0.0	0.0	0.0	2.0	0.0	0.0	0.0	0.0	1.0	198.0	0.0	0.0	0.0	5.0	0.0	0.0	0.0	5.0	0.0	0.0	0.0	0.0	0.0	0.0	67.0	171.0	1.0	12.0	65.0	1.0	0.0	2.0	0.0
561-MAUI	28.0	98.0	0.0	0.0	0.0	1.0	1.0	0.0	0.0	0.0	0.0	1.0	0.0	0.0	0.0	0.0	0.0	0.0	0.0	0.0	0.0	0.0	4.0	0.0	0.0	204.0	0.0	0.0	0.0	0.0	0.0	0.0	0.0	1.0	0.0	0.0	0.0	0.0	0.0	0.0	70.0	64.0	0.0	20.0	6.0	0.0	0.0	3.0	0.0
304-MAUI	100.0	336.0	30.0	2.0	0.0	6.0	36.0	0.0	23.0	0.0	50.0	8.0	0.0	0.0	0.0	0.0	0.0	0.0	1.0	2.0	1.0	0.0	0.0	0.0	0.0	2286.0	0.0	0.0	0.0	9.0	1.0	0.0	1.0	3.0	0.0	0.0	0.0	0.0	0.0	8.0	6.0	245.0	13.0	56.0	83.0	2.0	0.0	9.0	3.0
2328-MAUI	1.0	8.0	1.0	0.0	0.0	9.0	0.0	758.0	1.0	0.0	10.0	0.0	1.0	0.0	1.0	0.0	0.0	0.0	0.0	0.0	0.0	0.0	0.0	0.0	1330.0	0.0	0.0	0.0	0.0	0.0	0.0	0.0	0.0	1.0	0.0	0.0	0.0	0.0	0.0	0.0	157.0	2.0	0.0	387.0	5.0	0.0	0.0	17.0	0.0
183-MAUI	75.0	2307.0	3.0	2.0	0.0	7.0	96.0	1.0	9.0	0.0	65.0	0.0	1.0	1.0	0.0	0.0	0.0	6.0	0.0	6.0	3.0	0.0	0.0	0.0	0.0	1879.0	0.0	0.0	0.0	7.0	0.0	0.0	1.0	0.0	0.0	0.0	0.0	0.0	21.0	20.0	4.0	224.0	2.0	101.0	27.0	0.0	0.0	25.0	117.0
2330-MAUI	8.0	41.0	5.0	0.0	0.0	4.0	0.0	60.0	5.0	0.0	1.0	0.0	0.0	0.0	0.0	0.0	0.0	0.0	0.0	0.0	0.0	0.0	0.0	0.0	1423.0	0.0	0.0	0.0	0.0	0.0	0.0	0.0	0.0	2.0	0.0	0.0	0.0	0.0	0.0	0.0	454.0	6.0	0.0	950.0	4.0	0.0	0.0	30.0	0.0
002-MAUI	254.0	1951.0	1.0	0.0	0.0	9.0	0.0	0.0	0.0	3.0	5.0	0.0	0.0	0.0	0.0	0.0	0.0	1.0	0.0	4.0	0.0	0.0	0.0	0.0	0.0	560.0	0.0	0.0	0.0	52.0	0.0	1.0	0.0	1.0	0.0	0.0	0.0	0.0	0.0	0.0	260.0	143.0	0.0	171.0	15.0	0.0	0.0	100.0	0.0
678-MAUI	0.0	1.0	0.0	0.0	0.0	0.0	0.0	0.0	0.0	0.0	0.0	0.0	0.0	0.0	0.0	0.0	0.0	0.0	5.0	0.0	0.0	0.0	0.0	0.0	0.0	4.0	0.0	0.0	0.0	313.0	0.0	0.0	0.0	3.0	0.0	0.0	0.0	0.0	0.0	0.0	0.0	634.0	5027.0	0.0	1.0	4.0	0.0	1.0	0.0
266-MAUI	172.0	349.0	8.0	0.0	0.0	5.0	3.0	1.0	2.0	0.0	289.0	0.0	0.0	0.0	0.0	0.0	0.0	4.0	0.0	5.0	0.0	0.0	0.0	1.0	0.0	1318.0	0.0	0.0	0.0	149.0	0.0	0.0	3.0	0.0	0.0	0.0	0.0	0.0	0.0	2.0	48.0	126.0	0.0	116.0	360.0	0.0	0.0	17.0	2.0
2115-MAUI	0.0	0.0	0.0	0.0	0.0	0.0	0.0	0.0	0.0	0.0	0.0	0.0	0.0	0.0	6.0	0.0	0.0	0.0	0.0	0.0	0.0	0.0	0.0	0.0	444.0	1.0	0.0	0.0	0.0	0.0	0.0	0.0	0.0	15.0	0.0	0.0	0.0	0.0	0.0	0.0	0.0	16.0	1.0	0.0	5.0	3.0	0.0	0.0	0.0
438-MAUI	82.0	551.0	1.0	0.0	0.0	13.0	52.0	0.0	15.0	0.0	907.0	0.0	1.0	2.0	0.0	0.0	0.0	2.0	0.0	0.0	1.0	0.0	0.0	3.0	0.0	3455.0	0.0	0.0	0.0	23.0	0.0	0.0	7.0	0.0	0.0	0.0	0.0	0.0	0.0	34.0	3.0	626.0	2.0	140.0	19.0	0.0	0.0	15.0	0.0
594-MAUI	116.0	1475.0	13.0	0.0	0.0	2.0	0.0	0.0	0.0	2.0	8.0	0.0	0.0	0.0	0.0	0.0	0.0	7.0	0.0	5.0	0.0	0.0	0.0	0.0	0.0	111.0	0.0	0.0	0.0	177.0	0.0	1.0	0.0	1.0	0.0	0.0	0.0	0.0	0.0	0.0	53.0	196.0	5.0	17.0	427.0	0.0	0.0	57.0	0.0
418-MAUI	59.0	429.0	2.0	0.0	0.0	10.0	90.0	13.0	4.0	0.0	532.0	0.0	0.0	0.0	0.0	0.0	0.0	0.0	0.0	3.0	2.0	0.0	0.0	0.0	0.0	1259.0	0.0	0.0	0.0	19.0	2.0	0.0	1.0	0.0	0.0	0.0	0.0	0.0	0.0	20.0	0.0	324.0	3.0	40.0	335.0	0.0	0.0	4.0	2.0
467-MAUI	160.0	816.0	0.0	0.0	0.0	4.0	2.0	15.0	0.0	0.0	9.0	0.0	0.0	0.0	0.0	0.0	0.0	2.0	0.0	7.0	0.0	0.0	0.0	0.0	0.0	227.0	0.0	0.0	0.0	2.0	1.0	0.0	0.0	0.0	0.0	0.0	0.0	0.0	0.0	0.0	80.0	159.0	0.0	87.0	110.0	0.0	0.0	51.0	0.0
507-MAUI	3.0	73.0	0.0	0.0	0.0	0.0	0.0	3.0	0.0	0.0	0.0	0.0	0.0	0.0	8.0	0.0	0.0	0.0	0.0	0.0	0.0	0.0	0.0	0.0	0.0	159.0	0.0	0.0	0.0	0.0	0.0	0.0	10.0	47.0	0.0	0.0	0.0	0.0	0.0	0.0	51.0	65.0	7.0	1.0	7.0	0.0	0.0	0.0	0.0
657-MAUI	36.0	661.0	0.0	0.0	0.0	5.0	15.0	0.0	1.0	0.0	785.0	0.0	0.0	0.0	0.0	0.0	0.0	1.0	0.0	1.0	0.0	0.0	0.0	3.0	0.0	3697.0	0.0	0.0	0.0	3.0	0.0	0.0	7.0	1.0	0.0	0.0	0.0	0.0	0.0	0.0	4.0	51.0	1.0	64.0	29.0	0.0	0.0	5.0	41.0
687-MAUI	55.0	59.0	70.0	0.0	0.0	0.0	0.0	0.0	6.0	0.0	2.0	0.0	0.0	0.0	0.0	0.0	0.0	0.0	0.0	0.0	0.0	0.0	0.0	0.0	0.0	137.0	0.0	0.0	0.0	3.0	0.0	0.0	0.0	0.0	0.0	0.0	0.0	0.0	0.0	1.0	11.0	18.0	0.0	2.0	155.0	0.0	0.0	7.0	0.0
413-MAUI	79.0	124.0	10.0	3.0	0.0	2.0	1.0	1.0	13.0	0.0	92.0	0.0	0.0	0.0	0.0	0.0	0.0	2.0	0.0	2.0	3.0	0.0	0.0	0.0	1.0	2953.0	0.0	0.0	0.0	34.0	1.0	0.0	17.0	2.0	0.0	0.0	0.0	0.0	0.0	1.0	6.0	113.0	2.0	112.0	853.0	0.0	0.0	4.0	3.0
778-MAUI	6.0	110.0	0.0	0.0	0.0	1.0	25.0	0.0	0.0	0.0	83.0	0.0	0.0	0.0	2.0	0.0	0.0	0.0	0.0	0.0	0.0	0.0	0.0	0.0	0.0	933.0	0.0	0.0	0.0	0.0	0.0	0.0	1.0	9.0	0.0	0.0	0.0	0.0	0.0	0.0	4.0	65.0	0.0	6.0	9.0	0.0	0.0	0.0	0.0
2289-MAUI	5.0	105.0	3.0	0.0	0.0	1.0	0.0	3.0	23.0	0.0	0.0	0.0	0.0	0.0	0.0	0.0	0.0	0.0	0.0	0.0	0.0	0.0	0.0	0.0	3875.0	0.0	0.0	0.0	0.0	0.0	0.0	0.0	0.0	1.0	0.0	0.0	0.0	0.0	0.0	0.0	26.0	14.0	0.0	0.0	3763.0	0.0	0.0	22.0	0.0
2332-MAUI	18.0	9.0	0.0	0.0	0.0	0.0	0.0	1.0	1.0	0.0	5.0	0.0	0.0	0.0	0.0	0.0	0.0	0.0	0.0	0.0	0.0	0.0	0.0	0.0	72.0	218.0	0.0	0.0	0.0	0.0	0.0	0.0	0.0	1.0	1.0	0.0	0.0	0.0	0.0	13.0	21.0	158.0	0.0	32.0	24.0	0.0	0.0	0.0	0.0
445-MAUI	192.0	800.0	3.0	0.0	0.0	3.0	0.0	0.0	1.0	2.0	1.0	0.0	0.0	0.0	0.0	0.0	0.0	3.0	0.0	1.0	0.0	0.0	0.0	0.0	0.0	386.0	0.0	0.0	0.0	0.0	0.0	0.0	0.0	0.0	0.0	0.0	0.0	0.0	0.0	0.0	83.0	9.0	0.0	41.0	6.0	0.0	0.0	12.0	0.0
659-MAUI	0.0	59.0	0.0	0.0	0.0	0.0	107.0	0.0	0.0	0.0	31.0	3.0	0.0	0.0	0.0	0.0	0.0	0.0	0.0	0.0	1.0	0.0	0.0	0.0	0.0	248.0	0.0	0.0	0.0	0.0	0.0	0.0	0.0	8.0	0.0	0.0	0.0	0.0	0.0	0.0	0.0	20.0	0.0	1.0	0.0	0.0	0.0	0.0	1.0
726-MAUI	22.0	228.0	0.0	0.0	0.0	0.0	0.0	6.0	0.0	0.0	0.0	0.0	0.0	0.0	0.0	0.0	0.0	0.0	0.0	0.0	0.0	0.0	5.0	0.0	0.0	320.0	0.0	0.0	0.0	0.0	0.0	0.0	0.0	2.0	0.0	0.0	0.0	0.0	0.0	0.0	88.0	48.0	0.0	17.0	1.0	0.0	0.0	12.0	0.0
2325-MAUI	0.0	80.0	22.0	0.0	0.0	3.0	0.0	56.0	25.0	0.0	1.0	0.0	0.0	0.0	0.0	0.0	0.0	0.0	0.0	0.0	0.0	0.0	0.0	0.0	4680.0	0.0	0.0	0.0	0.0	0.0	0.0	0.0	0.0	4.0	0.0	0.0	0.0	0.0	0.0	0.0	66.0	5.0	0.0	53.0	39.0	0.0	0.0	16.0	0.0
137-MAUI	441.0	250.0	36.0	2.0	0.0	0.0	1.0	1.0	11.0	3.0	3.0	0.0	0.0	0.0	0.0	0.0	0.0	8.0	0.0	0.0	0.0	0.0	0.0	1.0	5.0	581.0	0.0	0.0	0.0	221.0	4.0	0.0	0.0	0.0	0.0	0.0	0.0	0.0	0.0	59.0	51.0	1426.0	5.0	80.0	372.0	2.0	0.0	10.0	0.0
552-MAUI	4.0	171.0	0.0	3.0	0.0	3.0	1.0	11.0	0.0	0.0	4.0	0.0	0.0	0.0	0.0	0.0	0.0	0.0	0.0	3.0	0.0	0.0	0.0	0.0	1.0	84.0	0.0	0.0	0.0	636.0	2.0	0.0	0.0	6.0	0.0	0.0	1.0	0.0	0.0	0.0	15.0	411.0	10456.0	1.0	431.0	2.0	0.0	48.0	0.0
595-MAUI	319.0	1257.0	5.0	0.0	0.0	17.0	0.0	0.0	0.0	6.0	14.0	0.0	0.0	0.0	0.0	0.0	0.0	4.0	0.0	2.0	0.0	0.0	21.0	0.0	0.0	84.0	0.0	0.0	0.0	32.0	0.0	8.0	0.0	0.0	0.0	0.0	0.0	0.0	0.0	0.0	13.0	322.0	1.0	167.0	167.0	0.0	0.0	36.0	0.0
811-MAUI	1.0	20.0	0.0	0.0	0.0	0.0	0.0	4.0	0.0	0.0	13.0	0.0	0.0	0.0	1.0	0.0	0.0	0.0	0.0	0.0	0.0	0.0	0.0	0.0	0.0	89.0	0.0	0.0	0.0	0.0	0.0	0.0	2.0	9.0	0.0	0.0	0.0	0.0	0.0	0.0	2.0	24.0	0.0	1.0	889.0	0.0	0.0	0.0	0.0
260-MAUI	309.0	273.0	7.0	0.0	0.0	18.0	0.0	0.0	1.0	0.0	0.0	0.0	0.0	0.0	0.0	0.0	0.0	6.0	0.0	10.0	0.0	0.0	0.0	0.0	0.0	17.0	0.0	0.0	0.0	111.0	0.0	0.0	0.0	2.0	0.0	0.0	0.0	0.0	0.0	0.0	22.0	727.0	0.0	4.0	414.0	0.0	0.0	65.0	0.0
049-MAUI	159.0	909.0	0.0	0.0	0.0	4.0	8.0	0.0	10.0	0.0	181.0	0.0	0.0	0.0	0.0	0.0	0.0	6.0	0.0	1.0	6.0	0.0	0.0	0.0	1.0	1943.0	0.0	0.0	0.0	108.0	0.0	0.0	10.0	0.0	0.0	0.0	0.0	0.0	0.0	26.0	4.0	276.0	1.0	133.0	10.0	0.0	0.0	12.0	23.0
268-MAUI	169.0	185.0	29.0	2.0	0.0	3.0	1.0	0.0	34.0	0.0	94.0	1.0	0.0	0.0	0.0	0.0	0.0	5.0	0.0	0.0	3.0	0.0	0.0	2.0	3.0	2132.0	0.0	0.0	0.0	130.0	6.0	0.0	9.0	0.0	1.0	0.0	0.0	0.0	0.0	5.0	10.0	170.0	6.0	170.0	707.0	1.0	0.0	6.0	1.0
2317-MAUI	25.0	7.0	0.0	3.0	0.0	0.0	5.0	2.0	0.0	0.0	17.0	0.0	1.0	0.0	0.0	0.0	0.0	0.0	0.0	0.0	0.0	0.0	0.0	0.0	1304.0	77.0	0.0	0.0	0.0	0.0	0.0	0.0	0.0	0.0	2.0	0.0	0.0	0.0	0.0	2.0	4.0	79.0	0.0	23.0	0.0	0.0	0.0	0.0	0.0
2300-MAUI	15.0	1.0	0.0	1.0	0.0	0.0	0.0	0.0	1.0	0.0	5.0	0.0	0.0	0.0	0.0	0.0	0.0	0.0	0.0	0.0	0.0	0.0	0.0	0.0	292.0	0.0	0.0	0.0	0.0	0.0	0.0	0.0	0.0	1.0	0.0	0.0	0.0	0.0	0.0	1.0	9.0	46.0	0.0	1.0	3.0	0.0	0.0	0.0	0.0
2290-MAUI	1.0	149.0	41.0	0.0	0.0	1.0	0.0	0.0	8.0	0.0	0.0	0.0	3.0	0.0	0.0	0.0	0.0	0.0	0.0	0.0	0.0	0.0	0.0	0.0	3507.0	0.0	0.0	0.0	0.0	0.0	0.0	0.0	0.0	0.0	0.0	0.0	0.0	0.0	0.0	0.0	148.0	38.0	0.0	3.0	111.0	0.0	0.0	13.0	0.0
190-MAUI	18.0	68.0	1.0	3.0	0.0	0.0	0.0	0.0	0.0	0.0	27.0	0.0	0.0	0.0	0.0	0.0	0.0	0.0	0.0	0.0	0.0	0.0	0.0	0.0	15.0	16.0	0.0	0.0	0.0	2801.0	0.0	0.0	0.0	2.0	0.0	0.0	0.0	0.0	0.0	0.0	1.0	16.0	101.0	0.0	118.0	133.0	1.0	1.0	0.0
425-MAUI	25.0	624.0	0.0	0.0	0.0	0.0	0.0	4.0	0.0	0.0	2.0	0.0	0.0	0.0	0.0	0.0	0.0	0.0	0.0	0.0	0.0	0.0	0.0	0.0	0.0	251.0	0.0	0.0	0.0	1.0	0.0	0.0	0.0	0.0	0.0	0.0	0.0	0.0	0.0	0.0	79.0	30.0	0.0	11.0	2.0	0.0	0.0	1.0	0.0
506-MAUI	13.0	144.0	0.0	0.0	0.0	0.0	0.0	8.0	0.0	0.0	1.0	0.0	0.0	0.0	0.0	0.0	0.0	0.0	0.0	0.0	0.0	0.0	0.0	0.0	0.0	17.0	0.0	0.0	0.0	0.0	0.0	0.0	0.0	5.0	0.0	0.0	0.0	0.0	0.0	0.0	95.0	60.0	0.0	5.0	2.0	0.0	0.0	3.0	0.0
707-MAUI	485.0	165.0	4.0	0.0	0.0	5.0	6.0	0.0	0.0	1.0	7.0	0.0	0.0	0.0	0.0	0.0	0.0	1.0	0.0	21.0	0.0	0.0	0.0	0.0	0.0	2719.0	0.0	0.0	0.0	11.0	0.0	0.0	0.0	0.0	0.0	0.0	0.0	0.0	0.0	0.0	33.0	428.0	0.0	120.0	16.0	0.0	0.0	9.0	0.0
770-MAUI	0.0	1.0	0.0	1.0	0.0	0.0	0.0	0.0	0.0	0.0	0.0	0.0	0.0	0.0	0.0	0.0	0.0	0.0	0.0	1.0	0.0	0.0	0.0	0.0	0.0	1.0	0.0	0.0	0.0	517.0	0.0	0.0	0.0	4.0	0.0	0.0	0.0	0.0	0.0	0.0	0.0	4.0	1.0	0.0	2.0	0.0	0.0	0.0	0.0
2091-MAUI	0.0	52.0	0.0	0.0	0.0	35.0	0.0	0.0	0.0	0.0	0.0	0.0	0.0	0.0	82.0	0.0	0.0	0.0	0.0	0.0	0.0	0.0	0.0	0.0	1488.0	95.0	0.0	0.0	0.0	22.0	0.0	0.0	0.0	707.0	0.0	0.0	0.0	0.0	0.0	0.0	0.0	32.0	0.0	0.0	33.0	0.0	0.0	0.0	0.0
2112-MAUI	0.0	32.0	0.0	0.0	0.0	0.0	0.0	0.0	0.0	0.0	0.0	0.0	0.0	0.0	0.0	0.0	0.0	0.0	0.0	1.0	0.0	0.0	0.0	0.0	923.0	0.0	0.0	0.0	0.0	0.0	0.0	0.0	0.0	4.0	0.0	0.0	0.0	0.0	0.0	1.0	0.0	3.0	0.0	1.0	0.0	0.0	0.0	1.0	0.0
2298-MAUI	21.0	0.0	0.0	0.0	0.0	0.0	0.0	0.0	0.0	0.0	0.0	0.0	2.0	0.0	0.0	0.0	0.0	0.0	0.0	0.0	0.0	0.0	0.0	0.0	294.0	0.0	0.0	0.0	0.0	0.0	0.0	0.0	0.0	1.0	2.0	0.0	0.0	0.0	0.0	0.0	3.0	53.0	0.0	2.0	0.0	0.0	0.0	0.0	0.0
522-MAUI	10.0	17.0	1.0	1.0	0.0	0.0	6.0	0.0	0.0	0.0	3.0	1.0	0.0	0.0	13.0	0.0	0.0	0.0	0.0	0.0	0.0	0.0	0.0	0.0	0.0	428.0	0.0	0.0	0.0	0.0	1.0	0.0	1.0	80.0	0.0	0.0	0.0	0.0	0.0	0.0	3.0	74.0	2.0	0.0	442.0	0.0	0.0	0.0	0.0
082-MAUI	216.0	2103.0	2.0	0.0	0.0	15.0	0.0	0.0	0.0	1.0	2.0	0.0	0.0	0.0	0.0	0.0	0.0	0.0	0.0	1.0	0.0	0.0	0.0	0.0	0.0	1521.0	0.0	0.0	0.0	14.0	1.0	0.0	0.0	0.0	0.0	0.0	0.0	0.0	0.0	0.0	64.0	95.0	0.0	138.0	19.0	0.0	0.0	146.0	0.0
256-MAUI	143.0	894.0	3.0	0.0	0.0	4.0	90.0	0.0	15.0	0.0	83.0	0.0	0.0	0.0	0.0	0.0	0.0	0.0	0.0	1.0	0.0	0.0	0.0	0.0	0.0	878.0	0.0	0.0	0.0	35.0	0.0	0.0	3.0	0.0	0.0	0.0	0.0	0.0	0.0	38.0	6.0	466.0	1.0	78.0	68.0	1.0	0.0	4.0	2.0
539-MAUI	22.0	388.0	0.0	0.0	0.0	1.0	0.0	0.0	0.0	0.0	15.0	0.0	0.0	0.0	0.0	0.0	0.0	0.0	0.0	1.0	0.0	0.0	0.0	0.0	0.0	195.0	0.0	0.0	0.0	0.0	0.0	0.0	0.0	0.0	0.0	0.0	0.0	0.0	0.0	0.0	21.0	30.0	0.0	9.0	0.0	0.0	0.0	30.0	0.0
412-MAUI	122.0	76.0	44.0	1.0	0.0	4.0	5.0	1.0	25.0	0.0	61.0	0.0	0.0	0.0	0.0	0.0	0.0	3.0	0.0	2.0	0.0	0.0	0.0	0.0	1.0	1123.0	0.0	3.0	0.0	14.0	0.0	0.0	2.0	1.0	0.0	0.0	0.0	0.0	0.0	4.0	13.0	67.0	1.0	59.0	438.0	0.0	0.0	0.0	0.0
753-MAUI	92.0	287.0	1.0	0.0	0.0	1.0	0.0	213.0	0.0	0.0	1.0	1.0	0.0	0.0	0.0	0.0	0.0	0.0	0.0	3.0	0.0	0.0	1.0	0.0	0.0	1196.0	0.0	0.0	0.0	4.0	0.0	2.0	0.0	1.0	0.0	0.0	0.0	0.0	0.0	0.0	173.0	110.0	0.0	69.0	26.0	0.0	0.0	12.0	0.0
658-MAUI	12.0	193.0	1.0	0.0	0.0	0.0	25.0	0.0	0.0	0.0	60.0	0.0	0.0	0.0	0.0	0.0	0.0	0.0	0.0	0.0	0.0	0.0	0.0	1.0	0.0	701.0	0.0	0.0	0.0	0.0	0.0	0.0	0.0	3.0	0.0	0.0	0.0	0.0	0.0	0.0	2.0	38.0	0.0	4.0	3.0	0.0	0.0	2.0	0.0
578-MAUI	59.0	238.0	0.0	0.0	0.0	3.0	0.0	0.0	0.0	0.0	1.0	0.0	0.0	0.0	0.0	0.0	0.0	0.0	0.0	1.0	0.0	0.0	0.0	0.0	1.0	656.0	0.0	0.0	0.0	0.0	0.0	0.0	0.0	0.0	0.0	0.0	0.0	0.0	0.0	0.0	13.0	60.0	0.0	27.0	5.0	0.0	0.0	5.0	0.0
2336-MAUI	17.0	3.0	1.0	1.0	0.0	1.0	0.0	2.0	0.0	0.0	17.0	0.0	0.0	0.0	0.0	0.0	0.0	0.0	0.0	0.0	0.0	0.0	0.0	0.0	320.0	614.0	0.0	0.0	0.0	0.0	0.0	0.0	0.0	0.0	1.0	0.0	0.0	0.0	0.0	3.0	6.0	37.0	0.0	35.0	4.0	0.0	0.0	0.0	0.0
261-MAUI	184.0	366.0	11.0	0.0	0.0	2.0	0.0	0.0	1.0	0.0	1.0	0.0	0.0	0.0	0.0	6.0	0.0	14.0	0.0	5.0	0.0	0.0	1.0	0.0	0.0	143.0	0.0	0.0	0.0	77.0	0.0	0.0	0.0	0.0	0.0	0.0	0.0	0.0	0.0	0.0	143.0	175.0	1.0	48.0	307.0	0.0	0.0	22.0	0.0
2097-MAUI	0.0	2.0	0.0	1.0	0.0	0.0	0.0	0.0	0.0	0.0	0.0	0.0	0.0	0.0	3.0	0.0	0.0	0.0	0.0	0.0	0.0	0.0	0.0	0.0	212.0	2.0	0.0	0.0	0.0	0.0	0.0	0.0	0.0	14.0	0.0	0.0	0.0	0.0	0.0	0.0	0.0	0.0	0.0	0.0	0.0	0.0	0.0	0.0	0.0
124-MAUI	9.0	170.0	1.0	0.0	0.0	0.0	0.0	2.0	0.0	0.0	0.0	0.0	0.0	0.0	0.0	0.0	0.0	0.0	48.0	2.0	0.0	0.0	0.0	0.0	0.0	20.0	0.0	0.0	0.0	278.0	1.0	0.0	0.0	1.0	0.0	0.0	0.0	0.0	0.0	0.0	979.0	260.0	5877.0	0.0	100.0	7.0	0.0	42.0	0.0
474-MAUI	320.0	163.0	0.0	0.0	0.0	18.0	508.0	0.0	0.0	0.0	4.0	0.0	0.0	0.0	0.0	1.0	0.0	7.0	0.0	11.0	0.0	0.0	0.0	0.0	0.0	225.0	0.0	0.0	0.0	57.0	0.0	0.0	0.0	0.0	0.0	0.0	0.0	0.0	0.0	0.0	13.0	335.0	0.0	47.0	38.0	0.0	0.0	30.0	0.0
166-MAUI	244.0	1066.0	1.0	0.0	0.0	3.0	1.0	0.0	0.0	4.0	7.0	0.0	0.0	0.0	0.0	0.0	0.0	0.0	0.0	131.0	0.0	0.0	27.0	1.0	0.0	125.0	0.0	0.0	5.0	327.0	0.0	0.0	0.0	0.0	0.0	0.0	0.0	0.0	0.0	0.0	33.0	174.0	0.0	169.0	86.0	0.0	0.0	34.0	0.0
185-MAUI	147.0	563.0	4.0	0.0	0.0	14.0	24.0	0.0	36.0	0.0	27.0	0.0	0.0	0.0	0.0	0.0	0.0	2.0	0.0	2.0	9.0	0.0	0.0	0.0	0.0	729.0	0.0	0.0	0.0	127.0	1.0	11.0	0.0	0.0	0.0	1.0	0.0	0.0	0.0	65.0	20.0	678.0	1.0	48.0	40.0	0.0	0.0	31.0	0.0
511-MAUI	3.0	17.0	0.0	2.0	0.0	0.0	4.0	0.0	2.0	0.0	33.0	3.0	0.0	0.0	0.0	0.0	0.0	0.0	0.0	0.0	0.0	0.0	0.0	0.0	0.0	704.0	0.0	0.0	0.0	0.0	0.0	0.0	0.0	0.0	0.0	0.0	0.0	0.0	0.0	0.0	1.0	37.0	0.0	4.0	396.0	0.0	0.0	0.0	2.0
273-MAUI	3.0	19.0	0.0	1.0	0.0	0.0	0.0	1.0	0.0	0.0	2.0	0.0	0.0	0.0	0.0	0.0	0.0	0.0	6.0	1.0	0.0	0.0	0.0	0.0	0.0	15.0	0.0	0.0	0.0	898.0	0.0	0.0	0.0	1.0	0.0	0.0	0.0	0.0	0.0	0.0	3.0	9.0	3425.0	0.0	59.0	8.0	0.0	0.0	0.0
223-MAUI	383.0	663.0	2.0	0.0	0.0	7.0	0.0	0.0	4.0	0.0	0.0	0.0	0.0	0.0	0.0	5.0	0.0	43.0	0.0	76.0	0.0	0.0	0.0	0.0	0.0	829.0	0.0	0.0	0.0	249.0	0.0	1.0	0.0	0.0	0.0	0.0	0.0	0.0	0.0	0.0	60.0	345.0	3.0	35.0	407.0	0.0	0.0	82.0	0.0
480-MAUI	3.0	230.0	0.0	0.0	0.0	0.0	0.0	0.0	0.0	0.0	0.0	0.0	0.0	0.0	0.0	0.0	0.0	0.0	0.0	0.0	0.0	0.0	0.0	0.0	0.0	208.0	0.0	0.0	0.0	0.0	0.0	0.0	0.0	5.0	0.0	0.0	0.0	0.0	0.0	0.0	30.0	10.0	0.0	6.0	7.0	0.0	0.0	3.0	0.0
2094-MAUI	5.0	3.0	18.0	0.0	0.0	0.0	0.0	0.0	0.0	0.0	0.0	0.0	0.0	0.0	5.0	0.0	0.0	0.0	0.0	0.0	0.0	0.0	0.0	0.0	218.0	0.0	0.0	0.0	0.0	0.0	0.0	0.0	1.0	23.0	0.0	0.0	0.0	0.0	0.0	0.0	0.0	25.0	0.0	0.0	18.0	0.0	0.0	0.0	0.0
249-MAUI	435.0	1466.0	5.0	0.0	0.0	6.0	1.0	0.0	0.0	6.0	2.0	0.0	0.0	0.0	0.0	0.0	0.0	1.0	0.0	1.0	0.0	0.0	0.0	0.0	0.0	2254.0	0.0	0.0	0.0	31.0	1.0	0.0	0.0	0.0	0.0	0.0	0.0	0.0	0.0	0.0	168.0	152.0	2.0	282.0	31.0	1.0	0.0	28.0	0.0
2331-MAUI	129.0	5.0	2.0	0.0	0.0	0.0	0.0	14.0	2.0	0.0	8.0	0.0	0.0	0.0	0.0	0.0	0.0	0.0	0.0	0.0	0.0	0.0	0.0	0.0	199.0	167.0	0.0	0.0	0.0	0.0	0.0	0.0	0.0	0.0	3.0	0.0	0.0	0.0	0.0	13.0	6.0	162.0	0.0	16.0	24.0	0.0	0.0	0.0	0.0
001-MAUI	284.0	1608.0	1.0	0.0	0.0	24.0	0.0	0.0	0.0	3.0	4.0	0.0	0.0	0.0	0.0	0.0	0.0	2.0	0.0	5.0	0.0	0.0	0.0	0.0	0.0	843.0	0.0	0.0	0.0	77.0	0.0	1.0	0.0	0.0	0.0	0.0	0.0	0.0	0.0	0.0	282.0	138.0	0.0	106.0	8.0	0.0	0.0	41.0	0.0
084-MAUI	159.0	671.0	0.0	0.0	0.0	14.0	0.0	0.0	0.0	0.0	23.0	0.0	0.0	0.0	0.0	2.0	0.0	0.0	0.0	118.0	0.0	0.0	0.0	0.0	0.0	1559.0	0.0	0.0	0.0	95.0	0.0	0.0	0.0	0.0	0.0	0.0	0.0	0.0	0.0	0.0	28.0	209.0	0.0	160.0	13.0	0.0	0.0	82.0	0.0
230-MAUI	0.0	127.0	0.0	3.0	0.0	0.0	1.0	2.0	0.0	0.0	2.0	0.0	0.0	0.0	0.0	3.0	0.0	0.0	0.0	4.0	0.0	0.0	0.0	0.0	38.0	35.0	0.0	0.0	0.0	2459.0	0.0	0.0	0.0	2.0	0.0	0.0	0.0	0.0	0.0	1.0	9.0	48.0	1.0	5.0	80.0	0.0	0.0	1.0	0.0
503-MAUI	144.0	899.0	0.0	0.0	0.0	4.0	0.0	6.0	0.0	0.0	19.0	0.0	0.0	0.0	0.0	0.0	0.0	0.0	0.0	1.0	0.0	1.0	0.0	0.0	0.0	1222.0	0.0	0.0	0.0	5.0	0.0	0.0	0.0	0.0	0.0	0.0	0.0	0.0	0.0	0.0	152.0	198.0	2.0	153.0	18.0	0.0	0.0	29.0	0.0
250-MAUI	278.0	489.0	2.0	1.0	0.0	1.0	0.0	1.0	0.0	0.0	3.0	0.0	0.0	0.0	0.0	2.0	0.0	2.0	0.0	3.0	0.0	0.0	23.0	0.0	0.0	657.0	0.0	0.0	0.0	30.0	1.0	0.0	0.0	0.0	0.0	0.0	0.0	0.0	0.0	0.0	133.0	196.0	2.0	134.0	40.0	0.0	0.0	33.0	0.0
046-MAUI	15.0	53.0	2.0	0.0	0.0	0.0	13.0	0.0	0.0	0.0	6.0	0.0	0.0	0.0	0.0	0.0	0.0	0.0	0.0	0.0	1.0	0.0	0.0	0.0	0.0	476.0	0.0	0.0	0.0	1.0	0.0	0.0	1.0	4.0	0.0	0.0	0.0	0.0	0.0	1.0	11.0	185.0	0.0	14.0	18.0	0.0	0.0	0.0	0.0
053-MAUI	339.0	784.0	1.0	0.0	0.0	6.0	0.0	0.0	0.0	3.0	0.0	0.0	0.0	0.0	0.0	0.0	0.0	0.0	0.0	0.0	0.0	0.0	0.0	0.0	0.0	2605.0	0.0	0.0	0.0	163.0	0.0	0.0	0.0	1.0	0.0	0.0	0.0	0.0	0.0	0.0	142.0	220.0	0.0	265.0	9.0	0.0	0.0	105.0	0.0
629-MAUI	136.0	218.0	19.0	0.0	0.0	6.0	54.0	2.0	16.0	0.0	195.0	0.0	0.0	0.0	0.0	0.0	0.0	0.0	0.0	2.0	2.0	0.0	0.0	4.0	1.0	2354.0	0.0	0.0	0.0	21.0	11.0	0.0	14.0	0.0	0.0	0.0	0.0	0.0	0.0	7.0	3.0	229.0	2.0	135.0	3658.0	0.0	0.0	5.0	2.0
481-MAUI	7.0	119.0	0.0	0.0	0.0	1.0	0.0	2.0	0.0	0.0	1.0	0.0	0.0	0.0	0.0	0.0	0.0	0.0	0.0	0.0	0.0	0.0	0.0	0.0	0.0	156.0	0.0	0.0	0.0	0.0	0.0	0.0	0.0	9.0	0.0	0.0	0.0	0.0	0.0	0.0	12.0	49.0	0.0	8.0	4.0	0.0	0.0	5.0	0.0
720-MAUI	74.0	105.0	2.0	0.0	0.0	0.0	0.0	0.0	0.0	3.0	1.0	0.0	0.0	0.0	1.0	0.0	0.0	3.0	0.0	0.0	0.0	0.0	0.0	0.0	0.0	48.0	0.0	0.0	0.0	17.0	0.0	0.0	0.0	2.0	0.0	0.0	0.0	0.0	0.0	12.0	151.0	878.0	0.0	0.0	41.0	0.0	0.0	3.0	0.0
2327-MAUI	0.0	47.0	9.0	0.0	0.0	1.0	0.0	142.0	20.0	0.0	0.0	0.0	1.0	0.0	0.0	0.0	0.0	0.0	0.0	0.0	0.0	0.0	0.0	0.0	4000.0	0.0	0.0	0.0	0.0	0.0	0.0	0.0	0.0	0.0	1.0	0.0	0.0	0.0	0.0	0.0	77.0	3.0	0.0	18.0	46.0	0.0	0.0	62.0	0.0
411-MAUI	54.0	266.0	12.0	2.0	0.0	2.0	23.0	0.0	3.0	0.0	105.0	1.0	0.0	0.0	0.0	0.0	0.0	5.0	0.0	0.0	1.0	0.0	0.0	0.0	0.0	1684.0	0.0	0.0	0.0	9.0	0.0	0.0	16.0	1.0	0.0	0.0	0.0	0.0	0.0	9.0	9.0	171.0	1.0	45.0	232.0	0.0	0.0	4.0	2.0
682-MAUI	168.0	515.0	2.0	0.0	0.0	0.0	0.0	0.0	4.0	0.0	12.0	0.0	0.0	0.0	1.0	0.0	0.0	12.0	0.0	0.0	0.0	0.0	0.0	0.0	0.0	587.0	0.0	0.0	0.0	278.0	0.0	0.0	0.0	0.0	0.0	0.0	0.0	0.0	0.0	2.0	323.0	676.0	0.0	21.0	91.0	0.0	0.0	13.0	0.0
771-MAUI	0.0	1.0	0.0	1.0	0.0	0.0	0.0	0.0	0.0	0.0	0.0	0.0	0.0	0.0	0.0	0.0	0.0	0.0	0.0	1.0	0.0	0.0	0.0	0.0	0.0	4.0	0.0	0.0	0.0	535.0	0.0	0.0	0.0	3.0	0.0	0.0	0.0	0.0	0.0	0.0	0.0	1.0	8.0	1.0	1.0	7.0	0.0	0.0	0.0
003-MAUI	160.0	853.0	10.0	0.0	0.0	2.0	2.0	0.0	0.0	2.0	5.0	0.0	0.0	0.0	0.0	0.0	0.0	14.0	0.0	7.0	0.0	0.0	0.0	0.0	0.0	934.0	0.0	0.0	0.0	27.0	0.0	0.0	0.0	0.0	0.0	0.0	0.0	0.0	0.0	0.0	33.0	194.0	0.0	109.0	15.0	0.0	0.0	34.0	0.0
737-MAUI	1.0	6.0	0.0	0.0	0.0	0.0	0.0	0.0	0.0	0.0	0.0	0.0	0.0	0.0	1.0	0.0	0.0	0.0	0.0	3.0	0.0	0.0	0.0	0.0	0.0	54.0	0.0	0.0	0.0	2.0	0.0	0.0	0.0	19.0	0.0	0.0	0.0	0.0	0.0	0.0	23.0	116.0	0.0	1.0	5.0	0.0	0.0	0.0	0.0
291-MAUI	41.0	56.0	15.0	0.0	0.0	0.0	0.0	0.0	1.0	0.0	5.0	0.0	0.0	0.0	0.0	0.0	0.0	2.0	0.0	0.0	0.0	0.0	0.0	0.0	0.0	305.0	0.0	0.0	0.0	2.0	0.0	1.0	0.0	3.0	0.0	0.0	0.0	0.0	0.0	4.0	33.0	546.0	0.0	6.0	160.0	0.0	0.0	5.0	0.0
2309-MAUI	0.0	86.0	0.0	0.0	0.0	2.0	8.0	49.0	0.0	0.0	16.0	0.0	1.0	0.0	0.0	0.0	0.0	0.0	0.0	0.0	0.0	0.0	0.0	0.0	2575.0	1.0	0.0	0.0	0.0	0.0	0.0	0.0	0.0	1.0	0.0	0.0	0.0	0.0	0.0	0.0	455.0	2.0	0.0	641.0	0.0	0.0	0.0	25.0	0.0
435-MAUI	76.0	1617.0	0.0	1.0	0.0	5.0	70.0	0.0	1.0	0.0	192.0	0.0	0.0	0.0	0.0	0.0	0.0	1.0	0.0	1.0	1.0	0.0	0.0	6.0	0.0	1512.0	0.0	0.0	0.0	29.0	0.0	0.0	3.0	0.0	0.0	0.0	0.0	0.0	0.0	5.0	4.0	161.0	0.0	55.0	36.0	0.0	0.0	27.0	0.0
776-MAUI	5.0	35.0	0.0	0.0	0.0	0.0	0.0	0.0	0.0	0.0	141.0	0.0	3.0	0.0	5.0	0.0	0.0	0.0	0.0	0.0	0.0	0.0	0.0	0.0	0.0	742.0	0.0	0.0	0.0	0.0	0.0	0.0	0.0	10.0	0.0	0.0	0.0	0.0	0.0	0.0	0.0	55.0	0.0	22.0	7.0	0.0	0.0	0.0	0.0
2297-MAUI	32.0	0.0	4.0	0.0	0.0	0.0	0.0	0.0	0.0	0.0	1.0	0.0	0.0	0.0	1.0	0.0	0.0	0.0	0.0	0.0	0.0	0.0	0.0	0.0	585.0	0.0	0.0	0.0	0.0	0.0	0.0	0.0	0.0	1.0	6.0	0.0	0.0	0.0	0.0	6.0	3.0	111.0	0.0	4.0	14.0	0.0	0.0	0.0	0.0
077-MAUI	307.0	107.0	21.0	1.0	0.0	2.0	2.0	0.0	28.0	9.0	62.0	0.0	1.0	0.0	0.0	0.0	0.0	8.0	0.0	0.0	0.0	0.0	0.0	8.0	0.0	1513.0	0.0	0.0	0.0	623.0	1.0	0.0	2.0	0.0	4.0	0.0	0.0	0.0	0.0	2.0	2.0	54.0	1.0	173.0	310.0	0.0	0.0	2.0	0.0
660-MAUI	4.0	69.0	6.0	0.0	0.0	1.0	83.0	0.0	0.0	0.0	21.0	0.0	0.0	0.0	1.0	0.0	0.0	0.0	0.0	0.0	0.0	0.0	0.0	0.0	0.0	394.0	0.0	0.0	0.0	0.0	0.0	0.0	0.0	3.0	0.0	0.0	0.0	0.0	0.0	3.0	0.0	169.0	0.0	3.0	40.0	0.0	0.0	0.0	0.0
706-MAUI	128.0	260.0	1.0	0.0	0.0	12.0	0.0	0.0	0.0	1.0	10.0	0.0	0.0	0.0	0.0	0.0	0.0	2.0	0.0	16.0	0.0	0.0	0.0	0.0	0.0	1047.0	0.0	0.0	0.0	20.0	0.0	0.0	0.0	0.0	0.0	0.0	0.0	0.0	0.0	0.0	259.0	196.0	0.0	194.0	33.0	0.0	0.0	5.0	0.0
772-MAUI	0.0	14.0	0.0	1.0	0.0	0.0	0.0	0.0	0.0	0.0	1.0	0.0	0.0	0.0	0.0	0.0	0.0	0.0	0.0	0.0	0.0	0.0	0.0	0.0	0.0	5.0	0.0	0.0	0.0	852.0	0.0	0.0	0.0	6.0	0.0	0.0	0.0	0.0	0.0	0.0	1.0	2.0	2.0	0.0	3.0	7.0	0.0	0.0	0.0
550-MAUI	18.0	194.0	0.0	13.0	0.0	41.0	0.0	3.0	0.0	0.0	4.0	0.0	0.0	0.0	0.0	2.0	0.0	0.0	0.0	1.0	0.0	0.0	0.0	0.0	2.0	144.0	0.0	1.0	0.0	598.0	0.0	0.0	0.0	2.0	0.0	0.0	0.0	0.0	0.0	1.0	18.0	509.0	2406.0	3.0	646.0	12.0	0.0	62.0	1.0
353-MAUI	93.0	129.0	41.0	0.0	0.0	0.0	0.0	0.0	1.0	0.0	1.0	0.0	0.0	0.0	0.0	0.0	0.0	1.0	0.0	0.0	0.0	0.0	0.0	0.0	0.0	245.0	0.0	0.0	0.0	12.0	2.0	0.0	0.0	0.0	0.0	0.0	0.0	0.0	0.0	2.0	13.0	112.0	1.0	14.0	712.0	0.0	0.0	4.0	0.0
208-MAUI	34.0	121.0	0.0	0.0	0.0	1.0	0.0	0.0	0.0	0.0	0.0	0.0	0.0	0.0	0.0	0.0	0.0	0.0	0.0	1.0	0.0	0.0	0.0	0.0	0.0	421.0	0.0	0.0	0.0	0.0	0.0	0.0	0.0	0.0	0.0	0.0	0.0	0.0	0.0	0.0	55.0	26.0	0.0	9.0	1.0	0.0	0.0	9.0	0.0
764-MAUI	0.0	3.0	0.0	0.0	0.0	0.0	0.0	0.0	0.0	0.0	0.0	0.0	0.0	0.0	0.0	0.0	0.0	0.0	0.0	2.0	0.0	0.0	0.0	0.0	0.0	4.0	0.0	0.0	0.0	395.0	0.0	0.0	0.0	2.0	0.0	0.0	0.0	0.0	0.0	0.0	0.0	2.0	4602.0	1.0	1.0	2.0	0.0	0.0	0.0
342-MAUI	1.0	6.0	0.0	0.0	0.0	0.0	0.0	0.0	0.0	0.0	0.0	0.0	0.0	0.0	5.0	0.0	0.0	0.0	0.0	0.0	0.0	0.0	0.0	0.0	0.0	0.0	0.0	0.0	0.0	0.0	0.0	0.0	9.0	185.0	0.0	0.0	0.0	0.0	0.0	0.0	0.0	46.0	8.0	0.0	9.0	0.0	0.0	0.0	0.0
437-MAUI	20.0	330.0	1.0	0.0	0.0	2.0	37.0	0.0	5.0	0.0	18.0	0.0	0.0	1.0	0.0	0.0	0.0	0.0	0.0	0.0	3.0	0.0	0.0	1.0	0.0	319.0	0.0	0.0	0.0	3.0	0.0	0.0	0.0	3.0	0.0	0.0	0.0	0.0	0.0	2.0	1.0	33.0	0.0	3.0	6.0	0.0	0.0	0.0	0.0
305-MAUI	258.0	453.0	60.0	0.0	0.0	3.0	27.0	0.0	119.0	0.0	21.0	0.0	0.0	1.0	0.0	0.0	0.0	0.0	5.0	1.0	2.0	0.0	0.0	0.0	0.0	1667.0	0.0	0.0	0.0	4.0	0.0	0.0	2.0	7.0	0.0	0.0	0.0	0.0	0.0	11.0	2.0	260.0	41.0	111.0	233.0	2.0	0.0	4.0	1.0
213-MAUI	259.0	692.0	1.0	0.0	0.0	1.0	1.0	0.0	0.0	0.0	8.0	0.0	0.0	0.0	0.0	0.0	0.0	2.0	0.0	2.0	0.0	3.0	0.0	0.0	0.0	2558.0	0.0	0.0	0.0	44.0	0.0	0.0	0.0	0.0	0.0	0.0	0.0	0.0	0.0	0.0	132.0	46.0	2.0	319.0	39.0	0.0	0.0	9.0	0.0
755-MAUI	23.0	826.0	0.0	0.0	0.0	0.0	0.0	0.0	0.0	0.0	3.0	0.0	0.0	0.0	0.0	0.0	0.0	0.0	0.0	0.0	0.0	0.0	0.0	0.0	0.0	423.0	0.0	0.0	0.0	1.0	0.0	0.0	0.0	0.0	0.0	0.0	0.0	0.0	0.0	1.0	64.0	23.0	0.0	13.0	0.0	0.0	0.0	17.0	0.0
205-MAUI	180.0	2381.0	3.0	1.0	0.0	6.0	0.0	0.0	0.0	0.0	31.0	0.0	0.0	0.0	0.0	0.0	0.0	0.0	0.0	34.0	0.0	0.0	0.0	0.0	0.0	2034.0	0.0	0.0	0.0	9.0	0.0	0.0	0.0	0.0	0.0	0.0	0.0	0.0	0.0	0.0	209.0	207.0	0.0	101.0	23.0	0.0	0.0	89.0	0.0
617-MAUI	3.0	186.0	0.0	0.0	0.0	0.0	0.0	0.0	0.0	0.0	3.0	0.0	0.0	0.0	0.0	0.0	0.0	0.0	0.0	114.0	0.0	0.0	0.0	0.0	0.0	261.0	0.0	0.0	0.0	0.0	0.0	0.0	0.0	14.0	0.0	0.0	0.0	0.0	0.0	0.0	153.0	74.0	2.0	4.0	26.0	0.0	0.0	0.0	0.0
616-MAUI	6.0	52.0	2.0	0.0	0.0	0.0	0.0	0.0	0.0	0.0	1.0	0.0	0.0	0.0	0.0	0.0	0.0	0.0	1.0	15.0	0.0	0.0	0.0	0.0	0.0	148.0	0.0	0.0	0.0	0.0	0.0	0.0	0.0	2.0	0.0	0.0	0.0	0.0	0.0	0.0	62.0	48.0	0.0	4.0	22.0	0.0	0.0	1.0	0.0
708-MAUI	82.0	555.0	3.0	2.0	0.0	9.0	1.0	2.0	1.0	0.0	14.0	0.0	0.0	0.0	0.0	0.0	0.0	0.0	0.0	15.0	1.0	0.0	0.0	0.0	0.0	1090.0	0.0	0.0	0.0	8.0	0.0	0.0	0.0	0.0	0.0	0.0	0.0	0.0	0.0	0.0	135.0	119.0	0.0	89.0	10.0	0.0	0.0	25.0	0.0
115-MAUI	283.0	395.0	3.0	0.0	1.0	61.0	0.0	0.0	0.0	0.0	0.0	0.0	0.0	0.0	0.0	0.0	0.0	4.0	0.0	14.0	0.0	0.0	4.0	0.0	1.0	337.0	0.0	0.0	0.0	466.0	0.0	0.0	0.0	0.0	0.0	7.0	0.0	0.0	0.0	0.0	36.0	270.0	0.0	59.0	145.0	0.0	0.0	32.0	0.0
331-MAUI	9.0	39.0	1.0	0.0	0.0	0.0	2.0	2.0	0.0	0.0	33.0	0.0	0.0	0.0	1.0	0.0	0.0	0.0	0.0	0.0	0.0	0.0	0.0	0.0	0.0	1074.0	0.0	0.0	0.0	0.0	0.0	0.0	1.0	5.0	0.0	0.0	0.0	0.0	0.0	0.0	1.0	96.0	0.0	29.0	395.0	0.0	0.0	1.0	1.0
162-MAUI	710.0	718.0	28.0	0.0	0.0	0.0	1.0	0.0	3.0	0.0	20.0	18.0	0.0	0.0	0.0	0.0	0.0	0.0	0.0	2.0	21.0	0.0	0.0	2.0	0.0	276.0	0.0	0.0	0.0	3.0	0.0	8.0	4.0	0.0	0.0	0.0	0.0	0.0	0.0	0.0	6.0	38.0	1.0	204.0	249.0	0.0	0.0	6.0	35.0
419-MAUI	100.0	203.0	46.0	0.0	0.0	4.0	11.0	6.0	41.0	0.0	14.0	0.0	0.0	0.0	0.0	0.0	0.0	0.0	0.0	2.0	1.0	0.0	0.0	16.0	5.0	649.0	0.0	0.0	0.0	14.0	0.0	0.0	4.0	0.0	0.0	0.0	0.0	0.0	0.0	33.0	2.0	674.0	6.0	44.0	141.0	0.0	0.0	0.0	0.0
800-MAUI	8.0	213.0	15.0	10.0	0.0	0.0	2.0	0.0	7.0	0.0	15.0	0.0	0.0	0.0	0.0	0.0	0.0	0.0	0.0	4.0	0.0	0.0	0.0	0.0	0.0	266.0	0.0	0.0	0.0	3.0	8.0	2.0	5.0	1.0	0.0	0.0	0.0	0.0	0.0	2.0	2.0	52.0	0.0	6.0	875.0	0.0	0.0	1.0	0.0
354-MAUI	114.0	251.0	41.0	0.0	0.0	0.0	0.0	0.0	3.0	0.0	1.0	0.0	0.0	0.0	0.0	0.0	0.0	0.0	0.0	0.0	0.0	0.0	0.0	0.0	0.0	311.0	0.0	0.0	0.0	9.0	0.0	0.0	0.0	1.0	0.0	0.0	0.0	0.0	0.0	0.0	67.0	91.0	0.0	4.0	153.0	0.0	0.0	19.0	0.0
009-MAUI	179.0	1330.0	0.0	0.0	0.0	10.0	1.0	0.0	0.0	0.0	2.0	0.0	0.0	0.0	0.0	0.0	0.0	0.0	0.0	6.0	0.0	0.0	0.0	0.0	0.0	807.0	0.0	0.0	0.0	1.0	0.0	0.0	0.0	0.0	0.0	0.0	0.0	0.0	0.0	0.0	42.0	229.0	0.0	118.0	0.0	0.0	0.0	79.0	0.0
2093-MAUI	0.0	2.0	1.0	0.0	0.0	0.0	0.0	0.0	0.0	0.0	0.0	0.0	0.0	0.0	228.0	0.0	0.0	0.0	0.0	0.0	0.0	0.0	0.0	0.0	262.0	0.0	0.0	0.0	0.0	0.0	0.0	0.0	0.0	788.0	0.0	0.0	0.0	31.0	0.0	0.0	0.0	64.0	0.0	84.0	33.0	0.0	0.0	0.0	0.0
529-MAUI	195.0	297.0	2.0	0.0	1.0	17.0	152.0	0.0	0.0	0.0	2.0	0.0	0.0	0.0	0.0	0.0	0.0	5.0	1.0	0.0	0.0	0.0	0.0	0.0	1.0	630.0	0.0	0.0	0.0	133.0	0.0	1.0	0.0	1.0	0.0	0.0	0.0	0.0	0.0	0.0	60.0	386.0	2.0	15.0	1708.0	0.0	0.0	37.0	0.0
095-MAUI	1.0	67.0	0.0	1.0	0.0	0.0	0.0	0.0	0.0	0.0	0.0	0.0	0.0	0.0	0.0	2.0	0.0	0.0	0.0	4.0	0.0	0.0	0.0	0.0	1.0	13.0	0.0	0.0	0.0	2599.0	0.0	0.0	0.0	2.0	0.0	0.0	0.0	0.0	0.0	0.0	2.0	159.0	1297.0	0.0	53.0	25.0	0.0	8.0	0.0
021-MAUI	292.0	134.0	44.0	0.0	0.0	1.0	0.0	0.0	25.0	0.0	8.0	0.0	0.0	0.0	0.0	0.0	0.0	0.0	0.0	0.0	88.0	0.0	0.0	15.0	0.0	1038.0	0.0	0.0	0.0	17.0	0.0	0.0	0.0	0.0	0.0	0.0	0.0	0.0	0.0	23.0	11.0	158.0	0.0	66.0	207.0	0.0	0.0	3.0	21.0
078-MAUI	112.0	253.0	13.0	2.0	0.0	1.0	0.0	0.0	15.0	4.0	147.0	0.0	0.0	0.0	0.0	0.0	0.0	8.0	0.0	2.0	0.0	0.0	0.0	2.0	0.0	1427.0	0.0	0.0	0.0	451.0	1.0	0.0	7.0	0.0	1.0	0.0	0.0	0.0	0.0	3.0	6.0	70.0	1.0	115.0	497.0	0.0	0.0	6.0	3.0
288-MAUI	118.0	440.0	6.0	0.0	0.0	0.0	0.0	0.0	4.0	0.0	1.0	0.0	0.0	0.0	0.0	0.0	0.0	13.0	0.0	0.0	0.0	0.0	0.0	0.0	0.0	1251.0	0.0	0.0	0.0	220.0	0.0	0.0	0.0	0.0	0.0	0.0	0.0	0.0	0.0	3.0	10.0	763.0	1.0	64.0	185.0	0.0	0.0	44.0	0.0
462-MAUI	61.0	16.0	0.0	0.0	0.0	0.0	0.0	0.0	1.0	0.0	7.0	1.0	0.0	0.0	0.0	0.0	0.0	1.0	0.0	0.0	5.0	0.0	0.0	0.0	0.0	245.0	0.0	0.0	0.0	1.0	0.0	0.0	0.0	1.0	0.0	0.0	0.0	0.0	0.0	1.0	0.0	496.0	0.0	28.0	97.0	0.0	0.0	0.0	0.0
191-MAUI	2.0	21.0	1.0	2.0	0.0	0.0	0.0	0.0	0.0	0.0	3.0	0.0	0.0	0.0	0.0	0.0	0.0	0.0	2.0	0.0	0.0	0.0	0.0	0.0	1.0	6.0	0.0	0.0	0.0	3106.0	0.0	0.0	0.0	2.0	0.0	0.0	0.0	0.0	0.0	0.0	1.0	6.0	372.0	0.0	14.0	12.0	0.0	0.0	0.0
2117-MAUI	0.0	0.0	1.0	0.0	0.0	0.0	3.0	0.0	0.0	0.0	0.0	0.0	0.0	0.0	3.0	0.0	0.0	0.0	0.0	0.0	0.0	0.0	0.0	0.0	1620.0	7.0	0.0	0.0	0.0	0.0	0.0	0.0	0.0	34.0	0.0	0.0	0.0	0.0	0.0	0.0	2.0	3.0	0.0	0.0	4.0	0.0	0.0	0.0	0.0
101-MAUI	2.0	15.0	0.0	3.0	0.0	0.0	0.0	0.0	0.0	0.0	0.0	0.0	0.0	0.0	0.0	1.0	0.0	0.0	0.0	0.0	0.0	0.0	0.0	0.0	0.0	11.0	0.0	0.0	0.0	3228.0	0.0	0.0	1.0	0.0	0.0	0.0	0.0	0.0	0.0	0.0	1.0	6.0	91.0	0.0	21.0	36.0	8.0	0.0	0.0
2293-MAUI	1.0	42.0	67.0	0.0	0.0	0.0	0.0	1.0	12.0	0.0	0.0	0.0	0.0	0.0	0.0	0.0	0.0	0.0	0.0	0.0	0.0	0.0	0.0	0.0	967.0	0.0	0.0	0.0	0.0	0.0	0.0	0.0	0.0	0.0	0.0	0.0	0.0	0.0	0.0	0.0	70.0	5.0	0.0	9.0	151.0	0.0	0.0	3.0	0.0
217-MAUI	1.0	1.0	0.0	0.0	0.0	0.0	0.0	0.0	0.0	0.0	0.0	0.0	0.0	0.0	4.0	0.0	0.0	0.0	0.0	6.0	0.0	0.0	0.0	0.0	0.0	87.0	0.0	0.0	0.0	1.0	0.0	0.0	0.0	40.0	0.0	0.0	0.0	0.0	0.0	0.0	63.0	98.0	0.0	1.0	15.0	0.0	0.0	0.0	0.0
267-MAUI	92.0	80.0	11.0	1.0	0.0	1.0	2.0	1.0	17.0	0.0	369.0	0.0	0.0	0.0	0.0	0.0	0.0	2.0	0.0	5.0	5.0	0.0	0.0	0.0	0.0	3242.0	0.0	0.0	0.0	143.0	3.0	0.0	2.0	0.0	0.0	0.0	0.0	0.0	0.0	5.0	48.0	283.0	0.0	127.0	1291.0	0.0	0.0	3.0	4.0
072-MAUI	176.0	1134.0	0.0	0.0	0.0	1.0	0.0	3.0	0.0	0.0	4.0	0.0	0.0	0.0	0.0	0.0	0.0	0.0	0.0	0.0	0.0	0.0	0.0	0.0	0.0	354.0	0.0	0.0	0.0	0.0	0.0	1.0	0.0	0.0	0.0	0.0	0.0	0.0	0.0	0.0	149.0	111.0	0.0	132.0	9.0	0.0	0.0	48.0	0.0
719-MAUI	18.0	68.0	1.0	0.0	0.0	0.0	0.0	0.0	3.0	1.0	2.0	0.0	0.0	0.0	0.0	0.0	0.0	7.0	0.0	0.0	0.0	0.0	0.0	0.0	0.0	799.0	0.0	0.0	0.0	3.0	0.0	0.0	0.0	1.0	0.0	0.0	0.0	0.0	0.0	5.0	46.0	665.0	0.0	4.0	52.0	0.0	0.0	5.0	0.0
064-MAUI	5.0	65.0	0.0	5.0	0.0	0.0	2.0	0.0	0.0	0.0	0.0	0.0	0.0	0.0	1.0	0.0	0.0	0.0	0.0	6.0	0.0	0.0	0.0	0.0	0.0	21.0	0.0	0.0	0.0	2101.0	0.0	0.0	0.0	0.0	0.0	0.0	0.0	0.0	0.0	0.0	2.0	178.0	736.0	0.0	39.0	1.0	0.0	12.0	0.0
446-MAUI	18.0	193.0	0.0	0.0	0.0	0.0	0.0	0.0	0.0	0.0	0.0	0.0	0.0	0.0	0.0	0.0	0.0	0.0	0.0	11.0	0.0	0.0	0.0	0.0	1.0	245.0	0.0	0.0	0.0	0.0	0.0	0.0	0.0	1.0	0.0	0.0	0.0	0.0	0.0	0.0	28.0	19.0	0.0	6.0	21.0	0.0	0.0	9.0	0.0
434-MAUI	29.0	112.0	4.0	0.0	0.0	0.0	0.0	0.0	0.0	2.0	9.0	0.0	0.0	0.0	0.0	0.0	0.0	1.0	0.0	0.0	0.0	0.0	0.0	1.0	3.0	763.0	0.0	0.0	0.0	28.0	0.0	0.0	0.0	1.0	0.0	0.0	0.0	0.0	0.0	1.0	92.0	50.0	3.0	11.0	358.0	0.0	0.0	9.0	0.0
406-MAUI	5.0	134.0	0.0	0.0	0.0	0.0	0.0	8.0	0.0	0.0	0.0	0.0	0.0	0.0	2.0	0.0	0.0	0.0	0.0	0.0	0.0	0.0	0.0	0.0	2.0	102.0	0.0	0.0	0.0	1.0	0.0	0.0	0.0	6.0	0.0	0.0	2.0	0.0	0.0	0.0	85.0	33.0	0.0	7.0	33.0	0.0	0.0	1.0	0.0
375-MAUI	62.0	199.0	4.0	0.0	0.0	1.0	11.0	0.0	7.0	0.0	17.0	0.0	0.0	0.0	0.0	0.0	0.0	1.0	0.0	2.0	0.0	0.0	0.0	0.0	0.0	720.0	0.0	0.0	0.0	7.0	0.0	0.0	5.0	2.0	0.0	0.0	1.0	0.0	0.0	1.0	12.0	129.0	2.0	19.0	111.0	0.0	0.0	4.0	0.0
360-MAUI	207.0	673.0	7.0	0.0	0.0	3.0	1.0	0.0	0.0	5.0	9.0	0.0	0.0	0.0	0.0	1.0	0.0	3.0	0.0	0.0	0.0	0.0	0.0	0.0	0.0	1512.0	0.0	0.0	0.0	22.0	2.0	0.0	1.0	0.0	0.0	0.0	0.0	0.0	0.0	0.0	434.0	89.0	1.0	159.0	160.0	0.0	0.0	22.0	0.0
211-MAUI	172.0	1191.0	0.0	0.0	0.0	6.0	0.0	0.0	0.0	0.0	0.0	0.0	0.0	0.0	0.0	0.0	0.0	0.0	0.0	2.0	0.0	0.0	0.0	0.0	0.0	2049.0	0.0	0.0	0.0	14.0	0.0	0.0	0.0	0.0	0.0	0.0	0.0	0.0	0.0	0.0	282.0	66.0	1.0	374.0	13.0	0.0	0.0	30.0	0.0
197-MAUI	68.0	2219.0	0.0	2.0	0.0	5.0	0.0	0.0	0.0	1.0	1.0	0.0	0.0	0.0	0.0	0.0	0.0	0.0	0.0	5.0	0.0	0.0	0.0	0.0	0.0	1955.0	0.0	0.0	0.0	4.0	0.0	1.0	0.0	0.0	0.0	0.0	0.0	0.0	0.0	0.0	337.0	104.0	1.0	129.0	10.0	0.0	0.0	81.0	0.0
297-MAUI	157.0	390.0	0.0	0.0	0.0	0.0	0.0	1.0	2.0	0.0	3.0	0.0	0.0	0.0	0.0	0.0	0.0	1.0	0.0	0.0	0.0	0.0	0.0	0.0	0.0	1569.0	0.0	0.0	0.0	132.0	0.0	0.0	0.0	1.0	0.0	0.0	0.0	0.0	0.0	9.0	6.0	894.0	0.0	9.0	28.0	0.0	0.0	29.0	0.0
316-MAUI	336.0	374.0	10.0	0.0	0.0	0.0	0.0	0.0	24.0	8.0	1.0	0.0	0.0	0.0	0.0	0.0	0.0	2.0	0.0	0.0	0.0	0.0	0.0	0.0	0.0	282.0	0.0	0.0	0.0	90.0	3.0	0.0	0.0	2.0	0.0	0.0	0.0	0.0	0.0	4.0	742.0	233.0	1.0	49.0	418.0	0.0	0.0	51.0	0.0
232-MAUI	6.0	82.0	0.0	3.0	0.0	2.0	0.0	0.0	0.0	0.0	5.0	0.0	0.0	0.0	0.0	3.0	0.0	0.0	0.0	16.0	0.0	0.0	0.0	0.0	33.0	35.0	0.0	0.0	0.0	1339.0	0.0	0.0	0.0	1.0	0.0	0.0	0.0	0.0	0.0	0.0	7.0	41.0	8.0	1.0	71.0	4.0	0.0	0.0	0.0
2092-MAUI	0.0	1.0	0.0	0.0	0.0	0.0	0.0	0.0	0.0	0.0	0.0	0.0	0.0	0.0	139.0	0.0	0.0	0.0	0.0	0.0	0.0	0.0	0.0	0.0	336.0	77.0	0.0	0.0	0.0	0.0	0.0	0.0	0.0	956.0	0.0	0.0	0.0	0.0	0.0	0.0	0.0	54.0	0.0	0.0	102.0	0.0	0.0	0.0	0.0
2101-MAUI	3.0	0.0	0.0	0.0	0.0	0.0	0.0	0.0	0.0	0.0	0.0	0.0	0.0	0.0	0.0	0.0	0.0	0.0	0.0	0.0	0.0	0.0	0.0	0.0	1937.0	0.0	0.0	0.0	0.0	0.0	0.0	0.0	0.0	3.0	0.0	0.0	0.0	0.0	0.0	0.0	0.0	1.0	0.0	0.0	0.0	0.0	0.0	0.0	0.0
813-MAUI	2.0	47.0	0.0	0.0	0.0	0.0	0.0	0.0	1.0	0.0	49.0	0.0	0.0	0.0	3.0	0.0	0.0	0.0	0.0	0.0	0.0	0.0	0.0	0.0	0.0	181.0	0.0	0.0	0.0	0.0	0.0	0.0	0.0	59.0	0.0	0.0	0.0	0.0	0.0	0.0	2.0	69.0	0.0	0.0	533.0	0.0	0.0	0.0	0.0
455-MAUI	7.0	16.0	0.0	0.0	0.0	0.0	9.0	1.0	0.0	0.0	29.0	0.0	0.0	0.0	3.0	0.0	0.0	0.0	0.0	1.0	0.0	0.0	0.0	0.0	3.0	241.0	0.0	0.0	0.0	0.0	0.0	0.0	0.0	7.0	0.0	0.0	0.0	0.0	0.0	0.0	26.0	54.0	1.0	20.0	194.0	0.0	0.0	0.0	0.0
479-MAUI	6.0	116.0	0.0	0.0	0.0	0.0	0.0	0.0	0.0	0.0	2.0	0.0	0.0	0.0	0.0	0.0	0.0	0.0	0.0	1.0	0.0	0.0	0.0	0.0	0.0	62.0	0.0	0.0	0.0	0.0	0.0	0.0	0.0	5.0	0.0	0.0	0.0	0.0	0.0	0.0	13.0	47.0	0.0	15.0	8.0	0.0	0.0	2.0	0.0
436-MAUI	85.0	1434.0	5.0	0.0	0.0	0.0	51.0	1.0	8.0	1.0	78.0	0.0	0.0	0.0	0.0	0.0	0.0	1.0	0.0	0.0	3.0	0.0	0.0	3.0	0.0	1648.0	0.0	3.0	0.0	52.0	0.0	0.0	2.0	0.0	0.0	0.0	0.0	0.0	0.0	6.0	4.0	280.0	0.0	149.0	46.0	0.0	0.0	18.0	0.0
248-MAUI	242.0	269.0	14.0	0.0	0.0	0.0	0.0	0.0	0.0	0.0	2.0	0.0	0.0	0.0	0.0	1.0	0.0	0.0	0.0	1.0	0.0	0.0	0.0	0.0	0.0	2457.0	0.0	0.0	0.0	18.0	0.0	0.0	0.0	0.0	0.0	0.0	0.0	0.0	0.0	0.0	162.0	247.0	1.0	204.0	76.0	2.0	0.0	37.0	0.0
582-MAUI	89.0	875.0	3.0	0.0	0.0	1.0	35.0	6.0	11.0	2.0	494.0	0.0	6.0	0.0	0.0	0.0	0.0	0.0	0.0	34.0	6.0	0.0	0.0	1.0	2.0	3011.0	0.0	0.0	0.0	44.0	1.0	0.0	13.0	0.0	0.0	0.0	0.0	0.0	0.0	11.0	3.0	178.0	3.0	86.0	66.0	2.0	0.0	8.0	10.0
238-MAUI	10.0	67.0	0.0	3.0	0.0	0.0	1.0	0.0	0.0	0.0	1.0	0.0	0.0	0.0	0.0	0.0	0.0	0.0	0.0	6.0	0.0	0.0	0.0	0.0	51.0	22.0	0.0	0.0	0.0	566.0	0.0	0.0	0.0	1.0	0.0	0.0	0.0	0.0	0.0	0.0	20.0	234.0	2067.0	1.0	54.0	4.0	0.0	11.0	1.0
302-MAUI	61.0	44.0	2.0	0.0	0.0	0.0	0.0	0.0	1.0	1.0	4.0	0.0	0.0	0.0	0.0	0.0	0.0	0.0	0.0	0.0	0.0	0.0	0.0	0.0	0.0	68.0	0.0	0.0	0.0	2.0	0.0	0.0	0.0	1.0	0.0	0.0	0.0	0.0	0.0	3.0	5.0	186.0	0.0	0.0	32.0	0.0	0.0	5.0	0.0
155-MAUI	277.0	308.0	1.0	0.0	0.0	14.0	0.0	1.0	0.0	0.0	6.0	0.0	0.0	0.0	0.0	1.0	0.0	56.0	1.0	9.0	0.0	0.0	6.0	0.0	2.0	171.0	0.0	0.0	0.0	92.0	0.0	0.0	0.0	0.0	0.0	0.0	0.0	0.0	0.0	0.0	50.0	274.0	5.0	198.0	191.0	2.0	0.0	57.0	1.0
570-MAUI	160.0	431.0	46.0	0.0	0.0	4.0	4.0	0.0	18.0	0.0	56.0	0.0	1.0	0.0	0.0	0.0	0.0	1.0	0.0	1.0	0.0	0.0	0.0	2.0	0.0	2393.0	0.0	0.0	0.0	78.0	1.0	1.0	7.0	0.0	0.0	0.0	0.0	0.0	0.0	7.0	30.0	134.0	1.0	127.0	252.0	1.0	0.0	6.0	13.0
011-MAUI	205.0	1745.0	0.0	0.0	0.0	7.0	6.0	0.0	0.0	1.0	1.0	0.0	0.0	0.0	0.0	0.0	0.0	2.0	0.0	0.0	0.0	0.0	0.0	0.0	0.0	3407.0	0.0	0.0	0.0	14.0	0.0	0.0	0.0	0.0	0.0	0.0	0.0	0.0	0.0	0.0	29.0	133.0	0.0	132.0	0.0	0.0	0.0	67.0	0.0
089-MAUI	595.0	338.0	2.0	0.0	0.0	64.0	2.0	0.0	0.0	0.0	2.0	0.0	0.0	0.0	0.0	0.0	0.0	32.0	0.0	10.0	0.0	0.0	0.0	0.0	1.0	1351.0	0.0	0.0	0.0	195.0	0.0	0.0	0.0	0.0	0.0	0.0	0.0	0.0	0.0	0.0	446.0	118.0	0.0	62.0	103.0	0.0	0.0	50.0	0.0
229-MAUI	3.0	98.0	0.0	6.0	0.0	0.0	0.0	0.0	0.0	0.0	3.0	0.0	0.0	0.0	0.0	3.0	0.0	0.0	0.0	10.0	0.0	0.0	0.0	0.0	84.0	24.0	0.0	0.0	0.0	2125.0	0.0	0.0	0.0	1.0	0.0	0.0	0.0	0.0	0.0	0.0	6.0	25.0	3.0	0.0	56.0	2.0	0.0	11.0	0.0
494-MAUI	50.0	84.0	22.0	0.0	0.0	0.0	0.0	1.0	5.0	0.0	2.0	0.0	0.0	0.0	0.0	0.0	0.0	2.0	0.0	0.0	0.0	0.0	0.0	0.0	0.0	236.0	0.0	0.0	0.0	4.0	3.0	0.0	0.0	1.0	0.0	0.0	0.0	0.0	0.0	5.0	100.0	457.0	0.0	6.0	433.0	0.0	0.0	13.0	0.0
400-MAUI	2.0	39.0	0.0	0.0	0.0	0.0	2.0	0.0	0.0	0.0	0.0	0.0	0.0	0.0	0.0	0.0	0.0	0.0	2.0	4.0	0.0	0.0	0.0	0.0	13.0	18.0	0.0	0.0	0.0	83.0	3.0	0.0	0.0	2.0	0.0	0.0	0.0	0.0	0.0	0.0	3.0	886.0	2373.0	3.0	21745.0	0.0	0.0	10.0	0.0
2118-MAUI	0.0	1.0	0.0	0.0	0.0	0.0	0.0	0.0	0.0	0.0	0.0	0.0	0.0	0.0	0.0	0.0	0.0	0.0	0.0	0.0	0.0	0.0	0.0	0.0	1572.0	0.0	0.0	0.0	0.0	0.0	0.0	0.0	0.0	0.0	0.0	0.0	0.0	0.0	0.0	0.0	0.0	0.0	0.0	0.0	0.0	0.0	0.0	0.0	0.0
2294-MAUI	0.0	115.0	37.0	0.0	0.0	2.0	0.0	3.0	25.0	0.0	0.0	0.0	0.0	0.0	0.0	0.0	0.0	0.0	0.0	0.0	0.0	0.0	0.0	0.0	2927.0	0.0	0.0	0.0	0.0	0.0	2.0	0.0	0.0	1.0	0.0	0.0	0.0	0.0	0.0	0.0	76.0	16.0	0.0	6.0	214.0	0.0	0.0	12.0	0.0
196-MAUI	89.0	2042.0	0.0	0.0	0.0	6.0	0.0	0.0	0.0	0.0	2.0	0.0	0.0	0.0	0.0	0.0	0.0	0.0	0.0	3.0	0.0	0.0	0.0	0.0	0.0	3562.0	0.0	0.0	0.0	8.0	0.0	0.0	0.0	0.0	0.0	0.0	0.0	0.0	0.0	0.0	128.0	55.0	0.0	224.0	44.0	0.0	0.0	51.0	0.0
381-MAUI	214.0	279.0	31.0	0.0	0.0	0.0	0.0	0.0	9.0	0.0	4.0	0.0	0.0	0.0	0.0	0.0	0.0	13.0	0.0	6.0	0.0	0.0	0.0	0.0	6.0	360.0	0.0	0.0	0.0	124.0	1.0	1.0	0.0	2.0	0.0	0.0	0.0	0.0	0.0	8.0	34.0	332.0	7.0	28.0	373.0	0.0	0.0	16.0	0.0
2110-MAUI	11.0	4.0	2.0	0.0	0.0	9.0	0.0	0.0	0.0	0.0	0.0	0.0	0.0	0.0	11.0	0.0	0.0	0.0	0.0	0.0	0.0	0.0	0.0	0.0	1133.0	1.0	0.0	0.0	0.0	12.0	0.0	0.0	0.0	112.0	0.0	0.0	0.0	0.0	0.0	0.0	0.0	16.0	0.0	0.0	9.0	5.0	0.0	0.0	0.0
225-MAUI	491.0	250.0	2.0	0.0	0.0	6.0	0.0	0.0	0.0	0.0	0.0	0.0	0.0	0.0	0.0	2.0	0.0	11.0	0.0	4.0	0.0	0.0	0.0	0.0	0.0	293.0	0.0	0.0	0.0	7.0	0.0	0.0	0.0	0.0	0.0	0.0	0.0	0.0	0.0	0.0	200.0	227.0	0.0	174.0	218.0	0.0	0.0	11.0	0.0
387-MAUI	11.0	83.0	8.0	0.0	0.0	0.0	6.0	0.0	7.0	0.0	43.0	0.0	0.0	0.0	0.0	0.0	0.0	0.0	0.0	1.0	1.0	0.0	0.0	0.0	0.0	1090.0	0.0	1.0	0.0	2.0	0.0	0.0	0.0	2.0	0.0	0.0	0.0	0.0	0.0	1.0	1.0	291.0	0.0	6.0	82.0	0.0	0.0	0.0	0.0
470-MAUI	114.0	1285.0	2.0	0.0	0.0	4.0	2.0	2.0	0.0	0.0	10.0	0.0	0.0	0.0	0.0	0.0	0.0	3.0	0.0	8.0	0.0	0.0	0.0	0.0	0.0	862.0	0.0	0.0	0.0	4.0	0.0	3.0	0.0	0.0	0.0	0.0	0.0	0.0	0.0	0.0	131.0	324.0	1.0	89.0	36.0	0.0	0.0	66.0	0.0
492-MAUI	189.0	379.0	43.0	0.0	0.0	0.0	0.0	0.0	5.0	3.0	4.0	0.0	0.0	0.0	0.0	0.0	0.0	7.0	0.0	2.0	0.0	0.0	0.0	0.0	0.0	1140.0	0.0	0.0	0.0	201.0	0.0	0.0	0.0	2.0	0.0	0.0	0.0	0.0	0.0	2.0	49.0	200.0	3.0	110.0	679.0	2.0	0.0	19.0	0.0
262-MAUI	178.0	469.0	43.0	0.0	0.0	7.0	0.0	1.0	1.0	0.0	1.0	0.0	0.0	0.0	0.0	6.0	0.0	13.0	0.0	13.0	0.0	0.0	5.0	0.0	1.0	320.0	0.0	0.0	0.0	97.0	0.0	0.0	0.0	0.0	0.0	0.0	0.0	0.0	0.0	0.0	43.0	316.0	0.0	8.0	380.0	0.0	0.0	51.0	0.0
171-MAUI	797.0	567.0	5.0	1.0	0.0	1.0	0.0	1.0	16.0	0.0	223.0	0.0	0.0	0.0	0.0	0.0	0.0	0.0	0.0	7.0	3.0	0.0	0.0	0.0	0.0	276.0	0.0	0.0	0.0	27.0	0.0	0.0	0.0	0.0	0.0	0.0	0.0	0.0	0.0	4.0	7.0	109.0	0.0	158.0	20.0	0.0	0.0	11.0	2.0
292-MAUI	0.0	4.0	0.0	0.0	0.0	0.0	0.0	0.0	0.0	0.0	0.0	0.0	0.0	0.0	0.0	0.0	0.0	0.0	20.0	0.0	0.0	0.0	0.0	0.0	1.0	1.0	0.0	0.0	0.0	1013.0	0.0	0.0	0.0	16.0	0.0	0.0	0.0	0.0	0.0	0.0	0.0	4.0	3175.0	0.0	9.0	17.0	0.0	0.0	0.0
206-MAUI	32.0	278.0	0.0	0.0	0.0	3.0	0.0	1.0	0.0	1.0	14.0	0.0	1.0	0.0	0.0	0.0	0.0	0.0	0.0	2.0	0.0	0.0	0.0	0.0	0.0	835.0	0.0	0.0	0.0	0.0	0.0	0.0	0.0	0.0	0.0	0.0	0.0	0.0	0.0	0.0	32.0	9.0	0.0	50.0	10.0	0.0	0.0	8.0	0.0
498-MAUI	13.0	75.0	0.0	0.0	0.0	0.0	1.0	7.0	0.0	0.0	2.0	0.0	0.0	0.0	0.0	0.0	0.0	1.0	0.0	7.0	0.0	1.0	0.0	0.0	0.0	37.0	0.0	0.0	0.0	0.0	0.0	0.0	0.0	3.0	0.0	0.0	0.0	0.0	0.0	0.0	134.0	96.0	0.0	8.0	14.0	0.0	0.0	1.0	0.0
683-MAUI	225.0	437.0	68.0	0.0	0.0	0.0	0.0	0.0	5.0	0.0	22.0	0.0	0.0	0.0	0.0	0.0	0.0	2.0	0.0	0.0	0.0	0.0	0.0	0.0	1.0	1210.0	0.0	0.0	0.0	142.0	1.0	0.0	0.0	0.0	0.0	0.0	0.0	0.0	0.0	19.0	191.0	563.0	1.0	72.0	148.0	0.0	0.0	24.0	0.0
184-MAUI	170.0	902.0	23.0	0.0	0.0	10.0	32.0	1.0	28.0	0.0	38.0	0.0	0.0	0.0	0.0	0.0	0.0	9.0	0.0	10.0	0.0	0.0	0.0	1.0	0.0	2748.0	0.0	0.0	0.0	27.0	2.0	0.0	10.0	0.0	0.0	0.0	0.0	0.0	44.0	35.0	12.0	278.0	5.0	93.0	107.0	0.0	0.0	25.0	13.0
060-MAUI	454.0	345.0	1.0	0.0	0.0	3.0	117.0	0.0	37.0	1.0	494.0	4.0	0.0	0.0	0.0	0.0	0.0	0.0	0.0	6.0	5.0	0.0	0.0	1.0	1.0	1580.0	0.0	2.0	0.0	21.0	0.0	0.0	0.0	1.0	0.0	0.0	0.0	0.0	0.0	63.0	4.0	107.0	0.0	170.0	8.0	0.0	0.0	12.0	17.0
138-MAUI	233.0	357.0	44.0	2.0	0.0	0.0	0.0	0.0	20.0	3.0	2.0	0.0	0.0	0.0	0.0	0.0	0.0	5.0	0.0	0.0	0.0	0.0	0.0	0.0	1.0	884.0	0.0	0.0	0.0	447.0	5.0	0.0	0.0	1.0	0.0	0.0	0.0	0.0	0.0	11.0	153.0	520.0	4.0	31.0	5829.0	0.0	2.0	15.0	0.0
167-MAUI	208.0	468.0	1.0	0.0	0.0	2.0	5.0	1.0	0.0	0.0	19.0	0.0	0.0	0.0	0.0	0.0	0.0	1.0	0.0	175.0	0.0	1.0	0.0	0.0	1.0	338.0	0.0	0.0	0.0	292.0	0.0	0.0	0.0	0.0	0.0	0.0	0.0	0.0	0.0	0.0	73.0	141.0	1.0	168.0	72.0	0.0	0.0	12.0	0.0
219-MAUI	3.0	12.0	0.0	0.0	0.0	0.0	0.0	0.0	0.0	0.0	3.0	0.0	0.0	0.0	0.0	0.0	0.0	0.0	0.0	0.0	0.0	0.0	2.0	0.0	0.0	32.0	0.0	0.0	0.0	0.0	0.0	0.0	0.0	25.0	0.0	0.0	0.0	0.0	0.0	0.0	37.0	104.0	0.0	1.0	18.0	0.0	0.0	0.0	0.0
605-MAUI	14.0	43.0	6.0	0.0	8.0	3.0	5.0	0.0	2.0	0.0	40.0	0.0	0.0	0.0	2.0	0.0	0.0	1.0	0.0	7.0	0.0	0.0	0.0	0.0	0.0	857.0	0.0	0.0	0.0	31.0	0.0	0.0	6.0	1.0	0.0	6.0	0.0	0.0	0.0	1.0	5.0	147.0	6.0	29.0	119.0	0.0	0.0	2.0	1.0
083-MAUI	238.0	465.0	111.0	0.0	0.0	29.0	0.0	0.0	0.0	0.0	16.0	0.0	0.0	0.0	0.0	0.0	0.0	18.0	0.0	7.0	0.0	1.0	0.0	0.0	0.0	926.0	0.0	0.0	0.0	52.0	0.0	0.0	0.0	0.0	0.0	0.0	0.0	0.0	0.0	1.0	126.0	133.0	0.0	232.0	438.0	0.0	0.0	18.0	0.0
443-MAUI	1.0	22.0	0.0	0.0	0.0	0.0	69.0	0.0	1.0	0.0	98.0	0.0	0.0	0.0	5.0	0.0	0.0	0.0	0.0	2.0	0.0	0.0	0.0	0.0	0.0	106.0	0.0	0.0	0.0	0.0	0.0	0.0	4.0	29.0	0.0	0.0	0.0	0.0	0.0	2.0	0.0	32.0	0.0	1.0	10.0	0.0	0.0	0.0	0.0
806-MAUI	1.0	11.0	0.0	0.0	0.0	6.0	21.0	0.0	0.0	0.0	131.0	0.0	0.0	0.0	16.0	0.0	0.0	0.0	0.0	8.0	0.0	0.0	0.0	0.0	0.0	247.0	0.0	47.0	0.0	0.0	0.0	0.0	0.0	197.0	0.0	0.0	0.0	0.0	0.0	1.0	0.0	75.0	0.0	12.0	0.0	10.0	0.0	0.0	0.0
218-MAUI	5.0	33.0	0.0	0.0	0.0	0.0	60.0	0.0	0.0	0.0	0.0	0.0	0.0	0.0	2.0	0.0	0.0	0.0	0.0	0.0	0.0	0.0	0.0	0.0	0.0	35.0	0.0	0.0	0.0	0.0	0.0	0.0	0.0	11.0	0.0	0.0	0.0	0.0	0.0	0.0	192.0	121.0	1.0	5.0	11.0	0.0	0.0	2.0	0.0
718-MAUI	14.0	84.0	12.0	0.0	0.0	0.0	0.0	0.0	0.0	1.0	5.0	0.0	0.0	0.0	0.0	0.0	0.0	0.0	0.0	0.0	0.0	0.0	0.0	0.0	0.0	445.0	0.0	0.0	0.0	1.0	0.0	0.0	0.0	0.0	0.0	0.0	0.0	0.0	0.0	1.0	146.0	317.0	0.0	3.0	161.0	0.0	0.0	8.0	0.0
405-MAUI	3.0	43.0	0.0	0.0	0.0	0.0	0.0	0.0	0.0	0.0	0.0	0.0	0.0	0.0	0.0	0.0	0.0	0.0	0.0	0.0	0.0	0.0	0.0	0.0	0.0	145.0	0.0	0.0	0.0	0.0	0.0	0.0	0.0	0.0	0.0	0.0	0.0	0.0	0.0	0.0	217.0	91.0	0.0	10.0	9.0	0.0	0.0	2.0	0.0
2313-MAUI	56.0	13.0	3.0	2.0	0.0	0.0	0.0	10.0	0.0	0.0	27.0	0.0	0.0	0.0	0.0	0.0	0.0	0.0	0.0	0.0	0.0	0.0	0.0	0.0	537.0	19.0	0.0	0.0	0.0	0.0	0.0	0.0	0.0	0.0	0.0	0.0	0.0	0.0	0.0	11.0	11.0	220.0	0.0	31.0	2.0	0.0	0.0	0.0	0.0
499-MAUI	19.0	143.0	0.0	0.0	0.0	0.0	1.0	0.0	0.0	0.0	3.0	0.0	0.0	0.0	0.0	0.0	0.0	0.0	0.0	68.0	0.0	0.0	0.0	1.0	0.0	182.0	0.0	0.0	0.0	1.0	0.0	0.0	0.0	4.0	0.0	0.0	0.0	0.0	0.0	0.0	207.0	158.0	0.0	22.0	23.0	0.0	0.0	8.0	0.0
777-MAUI	6.0	98.0	2.0	0.0	0.0	1.0	2.0	0.0	1.0	0.0	49.0	0.0	0.0	0.0	1.0	0.0	0.0	0.0	0.0	0.0	0.0	0.0	0.0	0.0	0.0	541.0	0.0	0.0	0.0	1.0	0.0	0.0	1.0	3.0	0.0	0.0	0.0	0.0	0.0	0.0	0.0	53.0	1.0	12.0	9.0	0.0	0.0	1.0	0.0
298-MAUI	120.0	316.0	3.0	0.0	0.0	1.0	0.0	0.0	1.0	0.0	40.0	0.0	0.0	0.0	0.0	0.0	0.0	18.0	0.0	0.0	0.0	0.0	0.0	0.0	0.0	2284.0	0.0	0.0	0.0	129.0	0.0	0.0	0.0	0.0	0.0	0.0	0.0	0.0	0.0	0.0	35.0	307.0	1.0	69.0	112.0	0.0	0.0	48.0	1.0
789-MAUI	50.0	36.0	0.0	0.0	0.0	4.0	0.0	0.0	0.0	0.0	0.0	0.0	0.0	0.0	0.0	0.0	0.0	0.0	0.0	0.0	0.0	0.0	0.0	0.0	0.0	23.0	0.0	0.0	7.0	0.0	0.0	0.0	0.0	0.0	0.0	0.0	0.0	0.0	0.0	0.0	117.0	29.0	0.0	15.0	2.0	0.0	0.0	0.0	0.0
043-MAUI	117.0	824.0	3.0	0.0	0.0	1.0	3.0	0.0	7.0	2.0	16.0	0.0	0.0	0.0	0.0	0.0	0.0	0.0	0.0	1.0	0.0	0.0	0.0	0.0	0.0	1232.0	0.0	0.0	0.0	21.0	0.0	0.0	4.0	0.0	0.0	0.0	0.0	0.0	0.0	5.0	4.0	89.0	0.0	75.0	699.0	0.0	0.0	7.0	66.0
2299-MAUI	8.0	0.0	2.0	1.0	0.0	1.0	0.0	0.0	0.0	0.0	24.0	0.0	0.0	0.0	1.0	0.0	0.0	0.0	0.0	0.0	0.0	0.0	0.0	0.0	323.0	0.0	0.0	0.0	0.0	0.0	0.0	0.0	0.0	0.0	1.0	0.0	0.0	0.0	0.0	1.0	10.0	211.0	0.0	6.0	5.0	0.0	0.0	0.0	0.0
019-MAUI	73.0	53.0	3.0	0.0	0.0	0.0	0.0	0.0	3.0	3.0	0.0	0.0	0.0	0.0	0.0	0.0	0.0	1.0	0.0	0.0	0.0	0.0	0.0	0.0	2.0	371.0	0.0	0.0	0.0	10.0	0.0	0.0	0.0	1.0	0.0	0.0	0.0	0.0	0.0	3.0	26.0	308.0	0.0	19.0	80.0	0.0	0.0	1.0	0.0
2312-MAUI	0.0	48.0	0.0	0.0	0.0	0.0	5.0	34.0	0.0	0.0	5.0	0.0	1.0	0.0	0.0	0.0	0.0	0.0	0.0	0.0	0.0	0.0	0.0	0.0	2797.0	0.0	0.0	0.0	0.0	0.0	0.0	0.0	0.0	0.0	0.0	0.0	0.0	0.0	0.0	0.0	462.0	7.0	0.0	616.0	1.0	0.0	0.0	30.0	0.0
236-MAUI	0.0	40.0	0.0	3.0	0.0	0.0	0.0	0.0	0.0	0.0	0.0	0.0	0.0	0.0	0.0	1.0	0.0	0.0	0.0	0.0	0.0	0.0	0.0	0.0	329.0	28.0	0.0	0.0	0.0	1276.0	0.0	0.0	0.0	2.0	0.0	0.0	0.0	0.0	0.0	0.0	3.0	191.0	317.0	1.0	43.0	27.0	0.0	2.0	0.0
207-MAUI	3.0	21.0	0.0	0.0	0.0	1.0	0.0	0.0	0.0	0.0	6.0	0.0	0.0	0.0	1.0	0.0	0.0	0.0	0.0	7.0	0.0	0.0	0.0	0.0	0.0	58.0	0.0	0.0	0.0	1.0	0.0	0.0	0.0	28.0	0.0	0.0	0.0	0.0	0.0	0.0	9.0	65.0	1.0	2.0	13.0	0.0	0.0	0.0	0.0
515-MAUI	4.0	35.0	0.0	0.0	0.0	0.0	0.0	14.0	0.0	0.0	1.0	0.0	0.0	0.0	1.0	0.0	0.0	0.0	0.0	0.0	0.0	0.0	0.0	0.0	0.0	58.0	0.0	0.0	0.0	0.0	0.0	0.0	0.0	29.0	0.0	0.0	0.0	0.0	0.0	0.0	80.0	72.0	0.0	5.0	17.0	0.0	0.0	2.0	0.0
035-MAUI	223.0	1054.0	0.0	0.0	0.0	10.0	0.0	30.0	0.0	0.0	6.0	0.0	0.0	0.0	0.0	1.0	0.0	0.0	0.0	592.0	0.0	3.0	0.0	0.0	0.0	169.0	0.0	0.0	0.0	18.0	0.0	12.0	0.0	0.0	0.0	0.0	0.0	0.0	0.0	0.0	76.0	137.0	2.0	128.0	10.0	0.0	0.0	37.0	0.0
150-MAUI	86.0	1432.0	1.0	10.0	0.0	6.0	42.0	0.0	5.0	0.0	96.0	0.0	0.0	0.0	0.0	1.0	0.0	4.0	1.0	10.0	10.0	0.0	0.0	3.0	6.0	754.0	0.0	0.0	0.0	135.0	0.0	0.0	1.0	0.0	0.0	0.0	0.0	0.0	0.0	19.0	4.0	216.0	0.0	56.0	28.0	2.0	0.0	39.0	58.0
540-MAUI	42.0	286.0	0.0	4.0	0.0	1.0	0.0	0.0	0.0	0.0	80.0	0.0	0.0	0.0	0.0	1.0	0.0	0.0	0.0	12.0	0.0	0.0	0.0	0.0	0.0	1884.0	0.0	0.0	0.0	0.0	0.0	0.0	0.0	0.0	0.0	0.0	0.0	0.0	0.0	0.0	192.0	25.0	0.0	53.0	12.0	34.0	0.0	9.0	0.0
120-MAUI	162.0	1312.0	6.0	0.0	0.0	3.0	4.0	0.0	7.0	58.0	8.0	0.0	0.0	0.0	0.0	0.0	0.0	13.0	0.0	3.0	15.0	0.0	0.0	0.0	1.0	1029.0	0.0	0.0	0.0	10.0	0.0	0.0	0.0	0.0	0.0	0.0	0.0	0.0	0.0	8.0	8.0	114.0	2.0	24.0	11.0	0.0	0.0	7.0	1.0
332-MAUI	8.0	76.0	6.0	0.0	0.0	0.0	2.0	11.0	1.0	0.0	19.0	0.0	0.0	0.0	1.0	0.0	0.0	0.0	0.0	0.0	0.0	0.0	0.0	0.0	0.0	547.0	0.0	0.0	0.0	4.0	1.0	0.0	0.0	1.0	0.0	0.0	0.0	0.0	0.0	2.0	3.0	237.0	0.0	7.0	29.0	0.0	0.0	4.0	0.0
528-MAUI	200.0	186.0	0.0	0.0	0.0	4.0	0.0	0.0	0.0	0.0	0.0	0.0	0.0	0.0	0.0	0.0	0.0	12.0	0.0	181.0	0.0	0.0	0.0	0.0	0.0	62.0	0.0	0.0	0.0	141.0	0.0	0.0	0.0	0.0	0.0	0.0	0.0	0.0	0.0	0.0	46.0	320.0	6.0	22.0	476.0	0.0	0.0	27.0	0.0
148-MAUI	226.0	1426.0	2.0	0.0	0.0	0.0	104.0	0.0	7.0	0.0	89.0	0.0	0.0	0.0	0.0	0.0	0.0	0.0	0.0	2.0	0.0	0.0	0.0	0.0	1.0	89.0	0.0	1.0	0.0	319.0	1.0	0.0	1.0	1.0	0.0	0.0	0.0	0.0	0.0	23.0	3.0	169.0	0.0	56.0	23.0	0.0	0.0	13.0	2.0
2329-MAUI	0.0	49.0	6.0	0.0	0.0	1.0	0.0	815.0	19.0	0.0	1.0	0.0	0.0	0.0	0.0	0.0	0.0	0.0	0.0	0.0	0.0	0.0	0.0	0.0	2075.0	0.0	0.0	0.0	0.0	0.0	0.0	0.0	0.0	0.0	0.0	0.0	0.0	0.0	0.0	0.0	132.0	0.0	0.0	31.0	12.0	0.0	0.0	22.0	0.0
551-MAUI	14.0	189.0	0.0	17.0	0.0	0.0	0.0	9.0	0.0	0.0	5.0	0.0	0.0	0.0	0.0	1.0	0.0	0.0	0.0	9.0	0.0	0.0	0.0	0.0	0.0	158.0	1.0	0.0	0.0	826.0	0.0	0.0	0.0	5.0	0.0	0.0	0.0	0.0	0.0	0.0	11.0	330.0	2361.0	2.0	469.0	3.0	0.0	31.0	0.0
195-MAUI	299.0	1661.0	0.0	0.0	0.0	6.0	8.0	1.0	1.0	1.0	2.0	0.0	0.0	0.0	0.0	0.0	0.0	3.0	0.0	23.0	0.0	0.0	0.0	0.0	0.0	4280.0	0.0	0.0	0.0	6.0	0.0	3.0	0.0	1.0	0.0	0.0	0.0	0.0	0.0	4.0	119.0	94.0	0.0	599.0	37.0	0.0	0.0	41.0	0.0
399-MAUI	9.0	124.0	0.0	0.0	0.0	0.0	2.0	2.0	0.0	0.0	2.0	0.0	0.0	0.0	0.0	1.0	0.0	0.0	1.0	1.0	0.0	0.0	0.0	0.0	30.0	51.0	0.0	0.0	0.0	262.0	1.0	0.0	0.0	6.0	0.0	0.0	3.0	0.0	0.0	0.0	7.0	1383.0	3850.0	0.0	16315.0	0.0	0.0	26.0	0.0
090-MAUI	176.0	766.0	6.0	0.0	24.0	44.0	7.0	0.0	0.0	0.0	0.0	0.0	0.0	0.0	0.0	0.0	0.0	3.0	0.0	27.0	0.0	0.0	0.0	0.0	1.0	678.0	0.0	0.0	0.0	282.0	0.0	0.0	0.0	0.0	0.0	10.0	0.0	0.0	0.0	0.0	79.0	149.0	0.0	101.0	49.0	0.0	0.0	49.0	1.0
139-MAUI	306.0	429.0	69.0	1.0	0.0	0.0	0.0	3.0	13.0	1.0	5.0	0.0	0.0	0.0	0.0	0.0	0.0	4.0	0.0	0.0	0.0	0.0	0.0	0.0	6.0	1353.0	0.0	0.0	0.0	386.0	10.0	0.0	0.0	0.0	0.0	0.0	0.0	0.0	0.0	29.0	86.0	840.0	0.0	169.0	1272.0	1.0	0.0	19.0	0.0
713-MAUI	1.0	5.0	0.0	0.0	0.0	0.0	0.0	0.0	0.0	0.0	34.0	1.0	2.0	0.0	2.0	0.0	0.0	0.0	0.0	0.0	0.0	0.0	0.0	0.0	0.0	653.0	0.0	0.0	0.0	0.0	0.0	0.0	1.0	22.0	0.0	0.0	0.0	0.0	0.0	0.0	0.0	35.0	0.0	8.0	29.0	0.0	0.0	0.0	0.0
583-MAUI	207.0	492.0	1.0	0.0	0.0	6.0	170.0	1.0	19.0	2.0	266.0	0.0	0.0	0.0	0.0	0.0	0.0	17.0	0.0	3.0	25.0	0.0	0.0	5.0	0.0	1619.0	0.0	0.0	0.0	5.0	7.0	0.0	1.0	1.0	0.0	0.0	0.0	0.0	0.0	42.0	20.0	552.0	1.0	86.0	359.0	0.0	0.0	18.0	0.0
2119-MAUI	1.0	2.0	0.0	0.0	0.0	0.0	0.0	0.0	0.0	0.0	0.0	0.0	0.0	0.0	0.0	0.0	0.0	0.0	0.0	0.0	0.0	0.0	0.0	0.0	158.0	0.0	0.0	0.0	0.0	0.0	0.0	0.0	0.0	0.0	0.0	0.0	0.0	0.0	0.0	1.0	0.0	35.0	0.0	0.0	0.0	0.0	0.0	0.0	0.0
044-MAUI	82.0	393.0	7.0	0.0	0.0	2.0	3.0	1.0	6.0	1.0	51.0	0.0	0.0	0.0	0.0	0.0	0.0	0.0	0.0	0.0	0.0	0.0	0.0	0.0	0.0	886.0	0.0	0.0	0.0	22.0	3.0	0.0	13.0	0.0	0.0	0.0	0.0	0.0	0.0	12.0	4.0	149.0	0.0	117.0	391.0	0.0	0.0	5.0	6.0
516-MAUI	2.0	90.0	0.0	0.0	0.0	0.0	0.0	0.0	0.0	0.0	0.0	0.0	0.0	0.0	1.0	0.0	0.0	0.0	0.0	11.0	0.0	0.0	0.0	0.0	0.0	106.0	0.0	0.0	0.0	0.0	0.0	0.0	0.0	4.0	0.0	0.0	0.0	0.0	0.0	0.0	133.0	24.0	0.0	15.0	4.0	0.0	0.0	5.0	0.0
527-MAUI	161.0	330.0	4.0	0.0	0.0	21.0	2971.0	0.0	0.0	2.0	3.0	0.0	0.0	0.0	0.0	0.0	0.0	6.0	0.0	13.0	0.0	0.0	0.0	0.0	2.0	131.0	0.0	0.0	0.0	114.0	0.0	0.0	0.0	0.0	0.0	0.0	0.0	0.0	0.0	0.0	32.0	355.0	3.0	19.0	920.0	0.0	0.0	52.0	0.0
607-MAUI	33.0	100.0	0.0	0.0	0.0	0.0	3.0	0.0	5.0	0.0	225.0	0.0	0.0	0.0	0.0	0.0	0.0	0.0	0.0	1.0	0.0	0.0	0.0	1.0	0.0	308.0	0.0	0.0	0.0	9.0	0.0	0.0	0.0	3.0	0.0	0.0	0.0	0.0	0.0	0.0	2.0	71.0	3.0	5.0	88.0	3.0	0.0	0.0	0.0
231-MAUI	4.0	146.0	0.0	6.0	0.0	0.0	2.0	1.0	0.0	0.0	4.0	0.0	1.0	0.0	0.0	3.0	0.0	0.0	0.0	6.0	0.0	0.0	0.0	0.0	52.0	37.0	0.0	0.0	0.0	2623.0	0.0	0.0	0.0	2.0	0.0	0.0	0.0	0.0	0.0	2.0	7.0	36.0	5.0	1.0	72.0	2.0	0.0	1.0	0.0
2114-MAUI	3.0	12.0	11.0	1.0	0.0	0.0	0.0	0.0	0.0	0.0	0.0	0.0	0.0	0.0	16.0	0.0	0.0	0.0	0.0	0.0	0.0	0.0	0.0	0.0	5250.0	8.0	0.0	0.0	0.0	0.0	0.0	0.0	0.0	206.0	0.0	0.0	0.0	0.0	0.0	0.0	0.0	39.0	0.0	0.0	3.0	14.0	0.0	0.0	0.0
165-MAUI	228.0	404.0	1.0	0.0	0.0	9.0	1.0	0.0	0.0	3.0	6.0	0.0	0.0	0.0	0.0	0.0	0.0	6.0	0.0	4.0	0.0	0.0	1.0	0.0	0.0	1240.0	0.0	0.0	0.0	17.0	2.0	0.0	0.0	0.0	0.0	0.0	0.0	0.0	0.0	0.0	116.0	176.0	0.0	204.0	182.0	0.0	0.0	12.0	0.0
610-MAUI	3.0	81.0	0.0	2.0	0.0	0.0	0.0	1.0	0.0	0.0	1.0	0.0	0.0	0.0	1.0	1.0	0.0	0.0	3.0	4.0	0.0	0.0	0.0	0.0	212.0	35.0	48.0	0.0	0.0	1338.0	0.0	0.0	0.0	2.0	0.0	0.0	0.0	0.0	0.0	0.0	7.0	28.0	562.0	1.0	83.0	2.0	0.0	3.0	0.0
497-MAUI	16.0	94.0	0.0	0.0	0.0	1.0	1.0	0.0	0.0	0.0	5.0	0.0	0.0	0.0	0.0	0.0	2.0	0.0	0.0	447.0	0.0	0.0	0.0	0.0	0.0	174.0	0.0	0.0	0.0	0.0	0.0	2.0	0.0	2.0	0.0	0.0	0.0	0.0	0.0	0.0	177.0	199.0	0.0	31.0	20.0	0.0	0.0	8.0	0.0
510-MAUI	8.0	69.0	4.0	1.0	0.0	0.0	61.0	3.0	0.0	0.0	40.0	0.0	0.0	0.0	0.0	0.0	0.0	0.0	0.0	1.0	0.0	0.0	0.0	1.0	0.0	1455.0	0.0	0.0	0.0	0.0	0.0	0.0	0.0	1.0	0.0	0.0	0.0	0.0	0.0	0.0	2.0	203.0	0.0	8.0	124.0	0.0	0.0	1.0	1.0
805-MAUI	30.0	201.0	2.0	0.0	0.0	0.0	47.0	0.0	4.0	0.0	314.0	0.0	5.0	0.0	0.0	0.0	0.0	0.0	0.0	0.0	1.0	0.0	0.0	1.0	0.0	198.0	0.0	0.0	0.0	7.0	0.0	0.0	0.0	0.0	0.0	0.0	0.0	0.0	0.0	7.0	0.0	190.0	0.0	38.0	8.0	0.0	0.0	6.0	10.0
504-MAUI	169.0	548.0	0.0	0.0	0.0	0.0	0.0	0.0	0.0	0.0	6.0	0.0	0.0	0.0	0.0	0.0	0.0	0.0	0.0	1.0	0.0	0.0	0.0	0.0	0.0	1304.0	0.0	0.0	1.0	2.0	0.0	0.0	0.0	0.0	0.0	0.0	0.0	0.0	0.0	0.0	59.0	88.0	1.0	123.0	8.0	0.0	0.0	11.0	0.0
711-MAUI	103.0	161.0	1.0	0.0	0.0	11.0	1.0	0.0	0.0	0.0	0.0	0.0	0.0	0.0	0.0	0.0	0.0	0.0	0.0	2.0	0.0	0.0	0.0	0.0	0.0	223.0	0.0	0.0	0.0	2.0	0.0	0.0	0.0	0.0	0.0	0.0	0.0	0.0	0.0	0.0	153.0	142.0	0.0	46.0	9.0	0.0	0.0	7.0	0.0
384-MAUI	71.0	76.0	14.0	0.0	0.0	0.0	0.0	0.0	1.0	1.0	1.0	0.0	0.0	0.0	0.0	0.0	0.0	1.0	0.0	0.0	0.0	0.0	0.0	0.0	1.0	888.0	0.0	0.0	0.0	14.0	1.0	0.0	0.0	5.0	0.0	0.0	0.0	0.0	0.0	4.0	122.0	233.0	1.0	5.0	312.0	0.0	0.0	8.0	0.0
795-MAUI	57.0	138.0	0.0	0.0	0.0	0.0	0.0	0.0	4.0	0.0	0.0	0.0	0.0	0.0	0.0	0.0	0.0	0.0	0.0	12.0	0.0	0.0	0.0	0.0	0.0	522.0	0.0	0.0	0.0	7.0	0.0	0.0	0.0	0.0	0.0	0.0	258.0	0.0	0.0	0.0	50.0	151.0	1.0	19.0	58.0	0.0	0.0	10.0	0.0
2099-MAUI	1.0	0.0	0.0	0.0	0.0	0.0	0.0	0.0	0.0	0.0	0.0	0.0	0.0	0.0	0.0	0.0	0.0	0.0	0.0	0.0	0.0	0.0	0.0	0.0	53.0	0.0	0.0	0.0	0.0	0.0	0.0	0.0	0.0	1.0	0.0	0.0	0.0	0.0	0.0	2.0	0.0	23.0	0.0	0.0	0.0	0.0	0.0	0.0	0.0
2318-MAUI	18.0	5.0	0.0	0.0	0.0	0.0	0.0	1.0	1.0	0.0	20.0	0.0	1.0	0.0	0.0	0.0	0.0	0.0	0.0	0.0	0.0	0.0	0.0	0.0	495.0	249.0	0.0	0.0	0.0	0.0	0.0	0.0	0.0	0.0	1.0	0.0	0.0	0.0	0.0	2.0	5.0	19.0	0.0	80.0	0.0	0.0	0.0	0.0	0.0
749-MAUI	8.0	115.0	0.0	0.0	0.0	0.0	0.0	0.0	0.0	1.0	2.0	0.0	0.0	0.0	0.0	0.0	0.0	0.0	0.0	29.0	0.0	0.0	0.0	0.0	0.0	122.0	0.0	0.0	0.0	11.0	0.0	0.0	0.0	0.0	0.0	0.0	0.0	0.0	0.0	0.0	60.0	37.0	0.0	3.0	201.0	0.0	0.0	8.0	0.0
461-MAUI	11.0	24.0	17.0	0.0	0.0	1.0	0.0	0.0	3.0	0.0	3.0	0.0	1.0	0.0	0.0	0.0	0.0	0.0	0.0	0.0	1.0	0.0	0.0	0.0	0.0	170.0	0.0	0.0	0.0	2.0	21.0	0.0	12.0	0.0	0.0	0.0	0.0	0.0	0.0	4.0	4.0	87.0	0.0	43.0	1693.0	0.0	0.0	1.0	0.0
635-MAUI	109.0	110.0	1.0	0.0	0.0	6.0	0.0	1.0	1.0	0.0	4.0	0.0	0.0	0.0	0.0	0.0	0.0	0.0	0.0	14.0	0.0	0.0	0.0	0.0	0.0	597.0	0.0	0.0	0.0	8.0	0.0	0.0	0.0	1.0	0.0	0.0	0.0	0.0	0.0	0.0	77.0	306.0	2.0	15.0	214.0	0.0	0.0	21.0	0.0
237-MAUI	3.0	81.0	0.0	0.0	0.0	0.0	0.0	0.0	0.0	0.0	1.0	0.0	0.0	0.0	0.0	2.0	0.0	0.0	0.0	7.0	0.0	0.0	0.0	0.0	187.0	28.0	0.0	0.0	0.0	1090.0	0.0	0.0	1.0	1.0	0.0	0.0	0.0	0.0	0.0	0.0	6.0	260.0	1526.0	1.0	66.0	7.0	0.0	13.0	0.0
023-MAUI	88.0	176.0	0.0	0.0	0.0	0.0	35.0	0.0	0.0	0.0	33.0	0.0	0.0	10.0	0.0	0.0	0.0	0.0	0.0	3.0	151.0	0.0	0.0	0.0	0.0	1956.0	0.0	0.0	0.0	28.0	0.0	0.0	2.0	0.0	0.0	0.0	0.0	0.0	0.0	0.0	11.0	32.0	0.0	58.0	0.0	0.0	0.0	4.0	0.0
636-MAUI	5.0	7.0	0.0	0.0	0.0	0.0	0.0	0.0	0.0	0.0	1.0	0.0	0.0	0.0	4.0	0.0	0.0	0.0	3.0	5.0	0.0	0.0	0.0	0.0	1.0	41.0	0.0	0.0	0.0	1.0	0.0	0.0	0.0	44.0	0.0	0.0	0.0	0.0	0.0	0.0	72.0	129.0	0.0	2.0	0.0	0.0	0.0	1.0	0.0
573-MAUI	15.0	441.0	17.0	3.0	0.0	0.0	39.0	0.0	9.0	0.0	8.0	0.0	0.0	0.0	0.0	1.0	0.0	0.0	0.0	0.0	0.0	0.0	0.0	0.0	1.0	1236.0	0.0	0.0	0.0	2.0	1.0	0.0	8.0	0.0	0.0	0.0	0.0	0.0	0.0	2.0	7.0	28.0	2.0	18.0	178.0	2.0	0.0	5.0	1.0
712-MAUI	1.0	18.0	0.0	0.0	0.0	0.0	0.0	0.0	0.0	0.0	59.0	0.0	0.0	0.0	1.0	0.0	0.0	0.0	0.0	0.0	0.0	0.0	0.0	0.0	0.0	391.0	0.0	0.0	0.0	0.0	0.0	0.0	0.0	15.0	0.0	0.0	0.0	0.0	0.0	0.0	7.0	34.0	4.0	1.0	475.0	0.0	0.0	0.0	0.0
388-MAUI	51.0	77.0	14.0	0.0	0.0	0.0	2.0	0.0	6.0	0.0	41.0	0.0	0.0	0.0	0.0	0.0	0.0	0.0	0.0	0.0	0.0	0.0	0.0	0.0	0.0	876.0	0.0	118.0	0.0	3.0	0.0	0.0	1.0	0.0	0.0	0.0	0.0	0.0	0.0	1.0	14.0	133.0	1.0	61.0	109.0	0.0	0.0	1.0	0.0
116-MAUI	359.0	440.0	0.0	0.0	0.0	17.0	0.0	0.0	0.0	1.0	0.0	0.0	0.0	0.0	0.0	4.0	0.0	4.0	0.0	1.0	0.0	0.0	0.0	0.0	0.0	232.0	0.0	0.0	0.0	176.0	0.0	0.0	0.0	0.0	0.0	0.0	0.0	0.0	0.0	0.0	103.0	290.0	0.0	83.0	62.0	1.0	0.0	50.0	0.0
424-MAUI	35.0	330.0	0.0	0.0	0.0	1.0	0.0	0.0	0.0	0.0	1.0	0.0	0.0	0.0	0.0	0.0	0.0	0.0	0.0	0.0	0.0	0.0	0.0	0.0	0.0	568.0	0.0	0.0	0.0	0.0	0.0	0.0	0.0	2.0	0.0	0.0	0.0	0.0	0.0	0.0	46.0	56.0	0.0	10.0	2.0	0.0	0.0	7.0	0.0
2120-MAUI	0.0	1.0	0.0	0.0	0.0	0.0	0.0	0.0	0.0	0.0	0.0	0.0	0.0	0.0	0.0	0.0	0.0	0.0	0.0	0.0	0.0	0.0	0.0	0.0	4542.0	1.0	0.0	0.0	0.0	0.0	0.0	0.0	0.0	7.0	0.0	0.0	0.0	0.0	0.0	0.0	0.0	33.0	0.0	0.0	1.0	0.0	0.0	0.0	0.0
2113-MAUI	5.0	28.0	0.0	0.0	0.0	0.0	0.0	1.0	0.0	0.0	0.0	0.0	0.0	0.0	0.0	0.0	0.0	0.0	0.0	0.0	0.0	0.0	0.0	0.0	4821.0	2.0	0.0	0.0	0.0	4.0	0.0	0.0	0.0	91.0	0.0	0.0	0.0	0.0	0.0	0.0	0.0	17.0	0.0	0.0	5.0	0.0	0.0	10.0	0.0
748-MAUI	39.0	17.0	1.0	0.0	0.0	1.0	0.0	0.0	0.0	1.0	3.0	0.0	0.0	0.0	0.0	0.0	0.0	1.0	0.0	14.0	0.0	0.0	0.0	0.0	0.0	115.0	0.0	0.0	0.0	4.0	0.0	0.0	0.0	0.0	0.0	0.0	0.0	0.0	0.0	0.0	96.0	97.0	0.0	10.0	40.0	0.0	0.0	7.0	0.0
439-MAUI	28.0	1168.0	0.0	0.0	0.0	6.0	87.0	1.0	1.0	0.0	1323.0	0.0	0.0	0.0	0.0	0.0	0.0	0.0	0.0	0.0	0.0	0.0	0.0	0.0	0.0	2862.0	0.0	0.0	0.0	12.0	0.0	0.0	1.0	0.0	0.0	0.0	0.0	0.0	0.0	1.0	1.0	100.0	3.0	29.0	38.0	0.0	0.0	23.0	0.0
154-MAUI	336.0	293.0	0.0	0.0	0.0	13.0	0.0	4.0	0.0	0.0	3.0	0.0	0.0	0.0	0.0	1.0	0.0	12.0	2.0	4.0	0.0	0.0	0.0	0.0	2.0	153.0	0.0	0.0	0.0	147.0	0.0	5.0	0.0	1.0	0.0	0.0	0.0	0.0	0.0	0.0	20.0	184.0	2.0	58.0	111.0	2.0	0.0	31.0	0.0
2311-MAUI	0.0	106.0	0.0	0.0	0.0	2.0	0.0	5.0	0.0	0.0	25.0	0.0	0.0	0.0	1.0	0.0	0.0	0.0	0.0	0.0	0.0	0.0	0.0	0.0	790.0	5.0	0.0	0.0	0.0	0.0	0.0	0.0	0.0	5.0	0.0	0.0	0.0	0.0	0.0	0.0	654.0	4.0	0.0	100.0	1.0	0.0	0.0	9.0	0.0
096-MAUI	3.0	79.0	0.0	5.0	0.0	0.0	0.0	0.0	0.0	0.0	0.0	0.0	0.0	0.0	0.0	3.0	0.0	0.0	0.0	7.0	0.0	0.0	0.0	0.0	0.0	24.0	0.0	0.0	0.0	2534.0	0.0	0.0	0.0	0.0	0.0	0.0	0.0	0.0	0.0	0.0	3.0	116.0	1271.0	1.0	67.0	1448.0	0.0	9.0	1.0
352-MAUI	66.0	164.0	58.0	0.0	0.0	0.0	0.0	0.0	16.0	0.0	8.0	0.0	0.0	0.0	0.0	0.0	0.0	2.0	0.0	0.0	0.0	0.0	0.0	0.0	0.0	893.0	0.0	0.0	0.0	25.0	3.0	0.0	0.0	0.0	0.0	0.0	0.0	0.0	0.0	0.0	364.0	50.0	1.0	13.0	1118.0	2.0	0.0	5.0	0.0
407-MAUI	62.0	140.0	0.0	0.0	0.0	0.0	0.0	0.0	0.0	0.0	0.0	1.0	0.0	0.0	0.0	0.0	0.0	0.0	0.0	0.0	0.0	0.0	0.0	0.0	0.0	400.0	0.0	0.0	0.0	0.0	0.0	0.0	0.0	0.0	0.0	0.0	0.0	0.0	0.0	0.0	136.0	48.0	0.0	45.0	3.0	0.0	0.0	1.0	0.0
393-MAUI	31.0	110.0	0.0	0.0	0.0	0.0	105.0	0.0	0.0	0.0	0.0	0.0	0.0	0.0	0.0	0.0	0.0	1.0	0.0	1.0	0.0	0.0	0.0	0.0	0.0	184.0	0.0	0.0	0.0	3.0	0.0	0.0	0.0	2.0	0.0	0.0	0.0	0.0	0.0	0.0	101.0	68.0	0.0	16.0	41.0	0.0	0.0	3.0	0.0
2315-MAUI	10.0	5.0	0.0	0.0	0.0	1.0	2.0	1.0	0.0	0.0	21.0	0.0	0.0	0.0	0.0	0.0	0.0	0.0	0.0	0.0	0.0	0.0	0.0	0.0	839.0	373.0	0.0	0.0	0.0	0.0	0.0	0.0	0.0	0.0	0.0	0.0	0.0	0.0	0.0	2.0	4.0	74.0	0.0	11.0	2.0	0.0	0.0	0.0	0.0
2295-MAUI	84.0	0.0	0.0	0.0	0.0	0.0	0.0	0.0	0.0	0.0	49.0	0.0	0.0	0.0	0.0	0.0	0.0	0.0	0.0	0.0	0.0	0.0	0.0	0.0	476.0	0.0	0.0	0.0	0.0	0.0	0.0	0.0	0.0	2.0	1.0	0.0	0.0	0.0	0.0	2.0	2.0	172.0	0.0	12.0	7.0	0.0	0.0	0.0	0.0
634-MAUI	7.0	22.0	0.0	0.0	0.0	0.0	0.0	0.0	0.0	0.0	0.0	0.0	0.0	0.0	5.0	0.0	0.0	1.0	0.0	8.0	0.0	0.0	0.0	0.0	0.0	26.0	0.0	0.0	0.0	1.0	0.0	0.0	0.0	21.0	0.0	0.0	0.0	0.0	0.0	0.0	109.0	129.0	0.0	8.0	10.0	0.0	0.0	3.0	0.0
385-MAUI	83.0	37.0	11.0	0.0	0.0	1.0	0.0	0.0	0.0	4.0	3.0	0.0	0.0	0.0	0.0	0.0	0.0	1.0	0.0	0.0	0.0	0.0	0.0	0.0	1.0	265.0	0.0	0.0	0.0	5.0	0.0	0.0	1.0	3.0	0.0	0.0	0.0	0.0	0.0	1.0	50.0	203.0	0.0	2.0	235.0	0.0	0.0	0.0	0.0
577-MAUI	3.0	115.0	0.0	0.0	0.0	0.0	0.0	315.0	0.0	0.0	0.0	0.0	0.0	0.0	5.0	0.0	0.0	0.0	0.0	0.0	0.0	0.0	0.0	0.0	0.0	113.0	0.0	0.0	0.0	0.0	0.0	0.0	0.0	54.0	0.0	0.0	0.0	0.0	0.0	0.0	58.0	71.0	0.0	2.0	1.0	0.0	0.0	1.0	0.0
2098-MAUI	1.0	0.0	0.0	0.0	0.0	0.0	0.0	0.0	0.0	0.0	0.0	0.0	0.0	0.0	1.0	0.0	0.0	0.0	0.0	1.0	0.0	0.0	0.0	0.0	1280.0	1.0	0.0	0.0	0.0	0.0	0.0	0.0	0.0	2.0	0.0	0.0	0.0	0.0	0.0	0.0	0.0	0.0	0.0	0.0	0.0	0.0	0.0	0.0	0.0
606-MAUI	20.0	32.0	0.0	0.0	0.0	2.0	7.0	1.0	4.0	0.0	123.0	0.0	0.0	0.0	0.0	0.0	0.0	0.0	0.0	3.0	0.0	0.0	0.0	0.0	0.0	986.0	0.0	0.0	0.0	5.0	0.0	0.0	0.0	4.0	0.0	0.0	0.0	0.0	0.0	1.0	18.0	134.0	3.0	13.0	531.0	0.0	0.0	0.0	1.0
113-MAUI	446.0	786.0	1.0	0.0	0.0	42.0	0.0	0.0	0.0	0.0	0.0	0.0	0.0	0.0	0.0	0.0	0.0	5.0	0.0	5.0	0.0	0.0	0.0	0.0	0.0	283.0	0.0	0.0	0.0	413.0	0.0	0.0	0.0	0.0	0.0	0.0	0.0	0.0	0.0	0.0	73.0	344.0	0.0	77.0	115.0	0.0	0.0	78.0	0.0
202-MAUI	4.0	196.0	0.0	11.0	0.0	1.0	1.0	2.0	0.0	0.0	2.0	0.0	0.0	0.0	0.0	4.0	0.0	0.0	0.0	7.0	0.0	0.0	0.0	0.0	1.0	44.0	0.0	0.0	0.0	1475.0	0.0	0.0	0.0	2.0	0.0	0.0	0.0	0.0	0.0	0.0	13.0	73.0	4429.0	1.0	181.0	39.0	0.0	0.0	0.0
278-MAUI	2.0	244.0	1.0	0.0	0.0	1.0	0.0	0.0	0.0	0.0	18.0	5.0	0.0	2.0	0.0	0.0	0.0	2.0	0.0	0.0	5.0	0.0	0.0	0.0	1.0	342.0	0.0	0.0	0.0	5.0	0.0	0.0	0.0	0.0	0.0	0.0	0.0	0.0	0.0	5.0	2.0	56.0	0.0	10.0	4.0	1.0	0.0	3.0	0.0
338-MAUI	96.0	1680.0	0.0	0.0	0.0	3.0	4.0	1.0	0.0	0.0	3.0	0.0	0.0	0.0	0.0	0.0	0.0	1.0	0.0	4.0	1.0	0.0	0.0	0.0	2.0	3221.0	0.0	0.0	0.0	16.0	2.0	0.0	0.0	0.0	0.0	0.0	0.0	0.0	0.0	0.0	238.0	76.0	2.0	107.0	433.0	0.0	0.0	49.0	0.0
359-MAUI	226.0	422.0	1.0	0.0	0.0	1.0	0.0	0.0	0.0	1.0	8.0	0.0	1.0	0.0	0.0	0.0	0.0	1.0	0.0	2.0	0.0	4.0	0.0	0.0	0.0	1010.0	0.0	0.0	0.0	16.0	0.0	0.0	0.0	1.0	0.0	0.0	0.0	0.0	0.0	0.0	164.0	98.0	1.0	74.0	44.0	0.0	0.0	13.0	0.0
047-MAUI	607.0	588.0	0.0	0.0	0.0	3.0	351.0	0.0	19.0	0.0	209.0	0.0	0.0	0.0	0.0	0.0	0.0	58.0	0.0	7.0	0.0	0.0	0.0	0.0	0.0	779.0	0.0	0.0	0.0	224.0	0.0	45.0	4.0	0.0	0.0	0.0	0.0	0.0	0.0	4.0	9.0	78.0	0.0	99.0	8.0	0.0	0.0	12.0	229.0
299-MAUI	220.0	233.0	1.0	0.0	0.0	0.0	0.0	0.0	2.0	6.0	39.0	0.0	0.0	0.0	0.0	0.0	0.0	9.0	0.0	0.0	0.0	0.0	0.0	0.0	0.0	1073.0	0.0	0.0	0.0	96.0	0.0	0.0	0.0	3.0	0.0	0.0	0.0	0.0	0.0	13.0	77.0	797.0	0.0	26.0	13.0	0.0	0.0	34.0	0.0
532-MAUI	19.0	545.0	3.0	0.0	0.0	0.0	4.0	26.0	69.0	0.0	11.0	0.0	0.0	0.0	2.0	0.0	0.0	0.0	1.0	34.0	0.0	0.0	0.0	0.0	4.0	213.0	0.0	0.0	0.0	70.0	1.0	0.0	0.0	224.0	0.0	0.0	0.0	0.0	0.0	0.0	21.0	75.0	8515.0	7.0	352.0	2.0	0.0	54.0	1.0
289-MAUI	116.0	96.0	25.0	0.0	0.0	0.0	0.0	0.0	15.0	0.0	0.0	0.0	0.0	0.0	0.0	0.0	0.0	12.0	0.0	0.0	0.0	0.0	0.0	0.0	0.0	494.0	0.0	0.0	0.0	6.0	0.0	0.0	0.0	0.0	0.0	0.0	0.0	0.0	0.0	2.0	17.0	37.0	0.0	1.0	41.0	0.0	0.0	1.0	0.0
2100-MAUI	0.0	0.0	1.0	1.0	0.0	0.0	0.0	0.0	0.0	0.0	0.0	0.0	0.0	0.0	0.0	0.0	0.0	0.0	0.0	0.0	0.0	0.0	0.0	0.0	2022.0	0.0	0.0	0.0	0.0	0.0	0.0	0.0	0.0	2.0	0.0	0.0	0.0	0.0	0.0	0.0	0.0	1.0	0.0	0.0	1.0	0.0	0.0	0.0	0.0
383-MAUI	368.0	334.0	66.0	0.0	0.0	0.0	0.0	0.0	10.0	0.0	4.0	0.0	0.0	0.0	0.0	0.0	0.0	6.0	0.0	1.0	0.0	0.0	0.0	0.0	1.0	431.0	0.0	0.0	0.0	272.0	0.0	0.0	0.0	0.0	1.0	0.0	3.0	0.0	0.0	17.0	42.0	361.0	0.0	42.0	247.0	0.0	0.0	25.0	0.0
317-MAUI	394.0	522.0	11.0	0.0	0.0	0.0	1.0	0.0	1.0	0.0	5.0	0.0	0.0	0.0	0.0	0.0	0.0	5.0	1.0	0.0	0.0	0.0	0.0	0.0	2.0	368.0	0.0	0.0	0.0	201.0	10.0	0.0	0.0	0.0	0.0	0.0	0.0	0.0	0.0	11.0	38.0	598.0	2.0	58.0	2028.0	0.0	0.0	26.0	0.0
177-MAUI	315.0	534.0	0.0	0.0	0.0	18.0	0.0	0.0	0.0	0.0	7.0	0.0	0.0	0.0	0.0	0.0	16.0	1.0	0.0	1.0	0.0	0.0	0.0	0.0	0.0	1671.0	0.0	0.0	0.0	0.0	0.0	0.0	0.0	0.0	0.0	0.0	0.0	0.0	0.0	0.0	137.0	62.0	0.0	375.0	42.0	0.0	0.0	12.0	0.0
493-MAUI	132.0	455.0	11.0	0.0	0.0	0.0	1.0	1.0	5.0	0.0	1.0	0.0	0.0	0.0	0.0	0.0	0.0	7.0	0.0	4.0	0.0	0.0	0.0	0.0	1.0	513.0	0.0	0.0	0.0	288.0	2.0	3.0	0.0	1.0	0.0	0.0	0.0	0.0	0.0	3.0	89.0	340.0	2.0	33.0	451.0	1.0	0.0	32.0	0.0
685-MAUI	17.0	19.0	26.0	0.0	0.0	1.0	0.0	0.0	8.0	1.0	0.0	0.0	0.0	0.0	0.0	0.0	0.0	0.0	0.0	0.0	0.0	0.0	0.0	0.0	0.0	418.0	0.0	0.0	0.0	0.0	0.0	0.0	0.0	0.0	0.0	0.0	1.0	0.0	0.0	5.0	134.0	361.0	0.0	3.0	347.0	0.0	0.0	2.0	0.0
646-MAUI	13.0	411.0	2.0	0.0	0.0	1.0	0.0	1.0	0.0	0.0	1.0	0.0	0.0	0.0	0.0	0.0	0.0	0.0	0.0	3.0	0.0	0.0	0.0	0.0	0.0	237.0	0.0	0.0	0.0	1.0	0.0	0.0	0.0	0.0	0.0	0.0	0.0	0.0	0.0	0.0	81.0	29.0	2.0	25.0	9.0	0.0	0.0	8.0	0.0
724-MAUI	3.0	35.0	0.0	0.0	0.0	0.0	0.0	20.0	0.0	0.0	0.0	0.0	0.0	0.0	4.0	0.0	0.0	0.0	0.0	0.0	0.0	0.0	0.0	0.0	0.0	45.0	0.0	0.0	0.0	0.0	0.0	0.0	5.0	49.0	0.0	0.0	0.0	0.0	0.0	0.0	84.0	72.0	0.0	4.0	0.0	0.0	0.0	0.0	0.0
572-MAUI	18.0	55.0	7.0	2.0	0.0	0.0	0.0	0.0	7.0	0.0	39.0	0.0	0.0	0.0	0.0	0.0	0.0	0.0	0.0	0.0	0.0	0.0	0.0	0.0	1.0	1236.0	0.0	0.0	0.0	8.0	3.0	0.0	3.0	4.0	0.0	0.0	0.0	0.0	0.0	0.0	6.0	38.0	1.0	25.0	2452.0	5.0	0.0	3.0	0.0
114-MAUI	328.0	559.0	3.0	0.0	0.0	20.0	0.0	0.0	0.0	1.0	1.0	0.0	0.0	0.0	0.0	1.0	0.0	7.0	0.0	6.0	0.0	0.0	1.0	0.0	0.0	831.0	0.0	0.0	0.0	325.0	0.0	0.0	0.0	1.0	0.0	0.0	0.0	0.0	0.0	0.0	66.0	498.0	0.0	41.0	240.0	1.0	0.0	82.0	0.0
433-MAUI	52.0	98.0	4.0	0.0	0.0	0.0	0.0	0.0	0.0	1.0	3.0	0.0	0.0	0.0	0.0	0.0	0.0	0.0	0.0	2.0	0.0	0.0	0.0	0.0	2.0	726.0	0.0	0.0	0.0	28.0	0.0	0.0	0.0	3.0	0.0	0.0	0.0	0.0	0.0	0.0	68.0	72.0	1.0	4.0	268.0	0.0	0.0	5.0	0.0
701-MAUI	14.0	108.0	5.0	0.0	0.0	0.0	24.0	1.0	2.0	1.0	48.0	0.0	0.0	0.0	0.0	0.0	0.0	0.0	0.0	1.0	0.0	0.0	0.0	5.0	0.0	1160.0	0.0	0.0	0.0	4.0	0.0	0.0	4.0	2.0	0.0	0.0	0.0	0.0	0.0	0.0	3.0	35.0	0.0	32.0	5.0	0.0	0.0	1.0	1.0
132-MAUI	160.0	775.0	1.0	0.0	0.0	2.0	2.0	0.0	0.0	0.0	24.0	0.0	0.0	0.0	0.0	0.0	0.0	0.0	0.0	21.0	0.0	0.0	2.0	0.0	0.0	473.0	0.0	0.0	0.0	113.0	1.0	1.0	0.0	0.0	0.0	0.0	0.0	0.0	0.0	0.0	49.0	212.0	3.0	85.0	11.0	1.0	0.0	43.0	1.0
2314-MAUI	21.0	14.0	0.0	0.0	0.0	0.0	7.0	2.0	4.0	0.0	29.0	0.0	2.0	0.0	0.0	0.0	0.0	0.0	0.0	0.0	0.0	0.0	0.0	0.0	477.0	109.0	0.0	0.0	0.0	0.0	0.0	0.0	0.0	0.0	1.0	0.0	0.0	0.0	0.0	3.0	1.0	73.0	0.0	12.0	0.0	0.0	0.0	0.0	0.0
[truncated: 228 more columns]
