# Supplementary material for: Synergistic effects of plant genotype and soil microbiome on growth in Lotus japonicus
Source: FEMS Microbiol Ecol. 2024 Apr 27;100(5):fiae056. doi: 10.1093/femsec/fiae056 (PMC11068475; doi:10.1093/femsec/fiae056)
Supplement: fiae056_Supplemental_Files [file fiae056_supplemental_files.zip › SupplementalMaterials/MicrobiomeData_order.csv]

	Actinomycetales	Aeromonadales	Alphaproteobacteria_incertae_sedis	Bacillales	Bacteroidales	Bdellovibrionales	Burkholderiales	Caulobacterales	Chromatiales	Clostridiales	Cytophagales	Desulfuromonadales	Enterobacteriales	Fimbriimonadales	Flavobacteriales	Gaiellales	Gallionellales	Gemmatimonadales	Hydrogenophilales	Lactobacillales	Methylococcales	Methylophilales	Myxococcales	Neisseriales	Nitrosomonadales	NotAssigned	Oceanospirillales	Opitutales	Planctomycetales	Pseudomonadales	Rhizobiales	Rhodobacterales	Rhodocyclales	Rhodospirillales	Selenomonadales	Sneathiellales	Sphingobacteriales	Sphingomonadales	Verrucomicrobiales	Vibrionales	Xanthomonadales
440-MAUI	11.0	0.0	0.0	701.0	0.0	0.0	5976.0	1668.0	4.0	0.0	488.0	3.0	26.0	0.0	501.0	0.0	0.0	0.0	1.0	3.0	0.0	205.0	0.0	4.0	0.0	28484.0	2.0	541.0	0.0	3981.0	13866.0	4.0	14.0	130.0	40.0	690.0	87.0	7192.0	0.0	0.0	1697.0
401-MAUI	52.0	1.0	0.0	2484.0	3.0	0.0	27593.0	110.0	0.0	0.0	0.0	0.0	1028.0	0.0	64.0	0.0	0.0	0.0	0.0	0.0	0.0	28.0	0.0	0.0	163.0	3072.0	11.0	0.0	0.0	157.0	6225.0	0.0	1.0	1.0	1.0	2.0	7.0	230.0	1.0	0.0	20.0
475-MAUI	0.0	0.0	0.0	391.0	0.0	0.0	44688.0	6776.0	0.0	2.0	0.0	0.0	342.0	0.0	39.0	0.0	0.0	0.0	0.0	0.0	0.0	717.0	0.0	0.0	66.0	6133.0	0.0	0.0	1.0	634.0	12972.0	50.0	6.0	13.0	0.0	27.0	659.0	2613.0	0.0	0.0	20.0
2307-MAUI	3407.0	0.0	0.0	6.0	0.0	0.0	9259.0	3565.0	0.0	0.0	0.0	0.0	39.0	0.0	492.0	0.0	0.0	0.0	0.0	0.0	0.0	0.0	0.0	0.0	0.0	28181.0	0.0	0.0	0.0	1386.0	2315.0	0.0	0.0	94.0	0.0	0.0	1023.0	1125.0	0.0	0.0	1532.0
039-MAUI	1.0	1.0	0.0	421.0	0.0	0.0	28870.0	3132.0	0.0	1.0	0.0	0.0	198.0	1.0	20554.0	0.0	0.0	0.0	0.0	1.0	0.0	3813.0	0.0	1.0	16.0	9216.0	0.0	4.0	1.0	3247.0	5828.0	5.0	22.0	140.0	12.0	62.0	384.0	4878.0	0.0	0.0	235.0
058-MAUI	33.0	0.0	0.0	879.0	0.0	0.0	10905.0	3424.0	6.0	0.0	40.0	6.0	42.0	0.0	761.0	0.0	0.0	0.0	4.0	2.0	0.0	608.0	0.0	1.0	7.0	14269.0	5.0	33.0	0.0	3141.0	10966.0	8.0	2.0	84.0	48.0	83.0	261.0	2816.0	0.0	0.0	2251.0
091-MAUI	1.0	0.0	0.0	2052.0	0.0	0.0	27118.0	4434.0	4.0	0.0	0.0	0.0	11.0	0.0	32.0	0.0	3.0	0.0	12.0	0.0	0.0	2769.0	0.0	0.0	30.0	8474.0	0.0	0.0	2.0	2621.0	8525.0	67.0	6.0	72.0	0.0	436.0	275.0	3849.0	0.0	0.0	23.0
274-MAUI	19.0	1.0	0.0	1341.0	0.0	0.0	5424.0	78.0	0.0	2.0	0.0	0.0	38012.0	0.0	24.0	0.0	0.0	0.0	0.0	5.0	0.0	45.0	0.0	0.0	0.0	8646.0	0.0	0.0	1.0	1929.0	553.0	0.0	25.0	4.0	0.0	3.0	459.0	148.0	2.0	3.0	22.0
686-MAUI	3.0	0.0	0.0	72.0	0.0	0.0	13319.0	354.0	1.0	0.0	0.0	0.0	153.0	0.0	26.0	0.0	0.0	0.0	0.0	0.0	0.0	0.0	0.0	0.0	0.0	15200.0	0.0	0.0	0.0	2028.0	4964.0	122.0	2.0	3.0	0.0	9.0	18.0	585.0	0.0	0.0	856.0
505-MAUI	5.0	0.0	0.0	499.0	0.0	0.0	47487.0	5544.0	1.0	0.0	0.0	1.0	37.0	0.0	346.0	0.0	0.0	0.0	62.0	1.0	0.0	2511.0	0.0	1.0	26.0	16382.0	0.0	0.0	0.0	2360.0	8176.0	2.0	23.0	107.0	1.0	37.0	63.0	6476.0	2.0	0.0	35.0
546-MAUI	2.0	0.0	0.0	151.0	0.0	0.0	13428.0	4529.0	0.0	0.0	0.0	0.0	16.0	0.0	17.0	0.0	0.0	0.0	0.0	0.0	0.0	37.0	0.0	0.0	35.0	3967.0	0.0	0.0	0.0	101.0	8011.0	11.0	0.0	8.0	0.0	134.0	7.0	1830.0	0.0	0.0	13.0
2292-MAUI	10723.0	0.0	0.0	32.0	0.0	0.0	10772.0	2046.0	0.0	0.0	0.0	0.0	110.0	0.0	860.0	0.0	0.0	0.0	0.0	0.0	0.0	0.0	0.0	0.0	0.0	37243.0	0.0	0.0	0.0	1723.0	2299.0	8.0	0.0	1.0	0.0	0.0	402.0	983.0	0.0	0.0	276.0
244-MAUI	1.0	0.0	0.0	49.0	0.0	0.0	11558.0	2238.0	0.0	0.0	0.0	0.0	66.0	0.0	9.0	0.0	0.0	0.0	0.0	0.0	0.0	106.0	0.0	1.0	2.0	9494.0	0.0	0.0	0.0	858.0	3404.0	0.0	0.0	31.0	0.0	37.0	53.0	2792.0	0.0	0.0	25.0
102-MAUI	0.0	0.0	0.0	86.0	0.0	0.0	522.0	28.0	0.0	0.0	0.0	0.0	59973.0	0.0	29.0	0.0	0.0	0.0	0.0	0.0	0.0	2.0	0.0	0.0	0.0	2410.0	0.0	0.0	0.0	3758.0	79.0	0.0	23.0	0.0	0.0	0.0	5.0	26.0	0.0	1.0	61.0
301-MAUI	1.0	0.0	0.0	82.0	0.0	0.0	17990.0	583.0	0.0	0.0	0.0	0.0	3466.0	0.0	1.0	0.0	0.0	0.0	0.0	0.0	0.0	2.0	0.0	0.0	10.0	1992.0	0.0	0.0	0.0	636.0	4557.0	2.0	31.0	6.0	0.0	1.0	59.0	761.0	0.0	0.0	2496.0
684-MAUI	26.0	0.0	0.0	618.0	0.0	0.0	32901.0	2102.0	1.0	0.0	0.0	0.0	45.0	0.0	88.0	0.0	1.0	0.0	0.0	0.0	0.0	1.0	0.0	0.0	0.0	26448.0	0.0	0.0	0.0	1869.0	11980.0	231.0	1.0	44.0	0.0	0.0	139.0	7296.0	0.0	0.0	2156.0
735-MAUI	1.0	0.0	0.0	106.0	0.0	0.0	13108.0	2698.0	0.0	0.0	0.0	0.0	15.0	0.0	0.0	0.0	0.0	0.0	0.0	0.0	0.0	435.0	0.0	0.0	1.0	943.0	0.0	0.0	0.0	64.0	3927.0	0.0	1.0	14.0	10.0	30.0	0.0	635.0	0.0	0.0	17.0
286-MAUI	24.0	0.0	0.0	543.0	0.0	1.0	17118.0	1165.0	0.0	0.0	0.0	0.0	1203.0	0.0	211.0	0.0	0.0	0.0	0.0	0.0	0.0	4.0	0.0	0.0	8.0	14063.0	3.0	0.0	0.0	677.0	14020.0	132.0	11.0	8.0	0.0	7.0	127.0	2267.0	0.0	0.0	1921.0
343-MAUI	0.0	0.0	0.0	319.0	0.0	78.0	23293.0	1335.0	0.0	0.0	0.0	0.0	247.0	0.0	0.0	0.0	0.0	0.0	0.0	0.0	0.0	306.0	0.0	0.0	1.0	1983.0	0.0	0.0	0.0	751.0	2254.0	0.0	0.0	0.0	0.0	0.0	4.0	132.0	0.0	0.0	1.0
242-MAUI	0.0	0.0	0.0	22.0	0.0	0.0	16011.0	1742.0	0.0	0.0	5.0	0.0	23.0	0.0	83.0	0.0	0.0	0.0	1.0	0.0	0.0	177.0	0.0	0.0	4.0	6616.0	0.0	3.0	0.0	370.0	1740.0	0.0	0.0	12.0	0.0	13.0	31.0	1156.0	1.0	0.0	10.0
170-MAUI	0.0	0.0	0.0	83.0	0.0	0.0	14497.0	2405.0	0.0	0.0	0.0	0.0	9.0	0.0	391.0	0.0	0.0	0.0	1.0	0.0	0.0	1212.0	0.0	0.0	6.0	3972.0	0.0	13.0	0.0	412.0	6803.0	4.0	1.0	11.0	0.0	131.0	6.0	1885.0	0.0	0.0	16.0
517-MAUI	4.0	0.0	0.0	59.0	0.0	0.0	16007.0	1464.0	0.0	0.0	0.0	0.0	21.0	0.0	10.0	0.0	0.0	0.0	0.0	0.0	0.0	355.0	0.0	0.0	1.0	4331.0	0.0	0.0	0.0	471.0	1107.0	0.0	0.0	1.0	0.0	97.0	2.0	863.0	0.0	0.0	58.0
386-MAUI	0.0	4.0	0.0	42.0	0.0	0.0	15626.0	129.0	0.0	0.0	0.0	0.0	2091.0	0.0	1844.0	0.0	0.0	0.0	0.0	0.0	0.0	1.0	0.0	0.0	2.0	9746.0	1.0	0.0	0.0	2565.0	6144.0	25.0	8.0	4.0	0.0	9.0	27.0	450.0	0.0	0.0	1124.0
417-MAUI	5.0	0.0	0.0	704.0	0.0	0.0	10405.0	3614.0	6.0	0.0	0.0	0.0	84.0	0.0	78.0	0.0	0.0	0.0	8.0	0.0	0.0	2959.0	0.0	1.0	1.0	22832.0	25.0	0.0	0.0	3719.0	16360.0	30.0	12.0	58.0	72.0	97.0	142.0	2492.0	0.0	0.0	2038.0
300-MAUI	3.0	0.0	0.0	146.0	0.0	0.0	13083.0	987.0	0.0	0.0	0.0	0.0	282.0	0.0	1106.0	0.0	0.0	0.0	0.0	0.0	0.0	0.0	0.0	0.0	4.0	2893.0	0.0	0.0	0.0	151.0	10027.0	1.0	1.0	1.0	0.0	13.0	14.0	912.0	0.0	0.0	839.0
052-MAUI	10.0	0.0	0.0	250.0	0.0	0.0	46766.0	5306.0	0.0	1.0	0.0	0.0	1428.0	0.0	299.0	0.0	0.0	0.0	0.0	1.0	0.0	1.0	0.0	0.0	4.0	21467.0	0.0	0.0	5.0	3638.0	3455.0	2.0	8.0	140.0	73.0	15.0	1450.0	4364.0	221.0	0.0	547.0
788-MAUI	2.0	0.0	0.0	40.0	0.0	0.0	16550.0	1527.0	0.0	0.0	0.0	0.0	36.0	0.0	1.0	0.0	0.0	0.0	6.0	0.0	0.0	557.0	0.0	0.0	9.0	2210.0	0.0	0.0	0.0	90.0	2546.0	1.0	3.0	42.0	0.0	0.0	71.0	3689.0	0.0	0.0	0.0
676-MAUI	0.0	0.0	0.0	9672.0	1.0	0.0	260.0	42.0	0.0	0.0	0.0	0.0	11428.0	0.0	90.0	0.0	0.0	0.0	0.0	1.0	0.0	6.0	0.0	0.0	220.0	2945.0	0.0	0.0	1.0	357.0	14008.0	0.0	1.0	0.0	0.0	1.0	1.0	14.0	0.0	1.0	34.0
2333-MAUI	667.0	0.0	0.0	1.0	0.0	0.0	1056.0	385.0	0.0	0.0	0.0	0.0	32612.0	0.0	610.0	0.0	0.0	0.0	3.0	0.0	0.0	0.0	0.0	0.0	0.0	7350.0	2.0	0.0	0.0	1104.0	417.0	0.0	1.0	5.0	0.0	0.0	145.0	552.0	0.0	0.0	4466.0
330-MAUI	4.0	0.0	0.0	150.0	0.0	0.0	7108.0	1085.0	0.0	0.0	0.0	1.0	613.0	0.0	2.0	0.0	0.0	1.0	0.0	1.0	0.0	1494.0	0.0	0.0	0.0	7400.0	2.0	6.0	0.0	404.0	7119.0	13.0	0.0	9.0	6.0	154.0	18.0	3724.0	0.0	0.0	1033.0
103-MAUI	0.0	4.0	0.0	221.0	0.0	0.0	676.0	34.0	0.0	1.0	1.0	0.0	50012.0	0.0	31.0	0.0	0.0	0.0	0.0	0.0	0.0	8.0	0.0	0.0	3.0	9120.0	2.0	0.0	0.0	6227.0	130.0	0.0	22.0	0.0	0.0	1.0	12.0	41.0	0.0	4.0	64.0
076-MAUI	6.0	0.0	0.0	860.0	0.0	0.0	19765.0	3447.0	7.0	0.0	97.0	2.0	267.0	0.0	847.0	0.0	1.0	0.0	2.0	8.0	0.0	260.0	0.0	0.0	3.0	15724.0	2.0	1.0	0.0	3282.0	7969.0	210.0	3.0	31.0	26.0	156.0	604.0	1156.0	0.0	0.0	1437.0
802-MAUI	4.0	0.0	0.0	124.0	0.0	0.0	2017.0	588.0	0.0	0.0	0.0	0.0	6.0	0.0	1306.0	0.0	0.0	0.0	1.0	1.0	0.0	2036.0	0.0	1.0	0.0	9039.0	2.0	0.0	0.0	910.0	2716.0	1.0	2.0	13.0	5.0	143.0	20.0	1292.0	0.0	0.0	529.0
2096-MAUI	4384.0	0.0	0.0	10943.0	0.0	0.0	3129.0	18.0	0.0	0.0	0.0	0.0	183.0	0.0	8.0	0.0	0.0	0.0	0.0	0.0	0.0	0.0	0.0	0.0	0.0	12441.0	0.0	0.0	0.0	23792.0	264.0	0.0	0.0	0.0	9.0	6.0	0.0	30.0	0.0	0.0	40.0
097-MAUI	2.0	2.0	0.0	2254.0	0.0	0.0	997.0	30.0	0.0	1.0	0.0	0.0	21267.0	0.0	40.0	0.0	0.0	0.0	0.0	6.0	0.0	13.0	0.0	0.0	495.0	16608.0	0.0	0.0	0.0	3064.0	4561.0	0.0	26.0	0.0	0.0	3.0	13.0	74.0	0.0	2.0	95.0
457-MAUI	1.0	0.0	0.0	137.0	0.0	0.0	11148.0	659.0	0.0	0.0	3.0	0.0	542.0	0.0	194.0	0.0	0.0	0.0	1.0	0.0	0.0	11.0	0.0	1.0	1.0	8430.0	0.0	0.0	0.0	245.0	9590.0	10.0	0.0	5.0	0.0	169.0	14.0	826.0	0.0	0.0	1094.0
020-MAUI	7.0	0.0	0.0	174.0	0.0	0.0	7480.0	1180.0	0.0	0.0	0.0	0.0	484.0	0.0	50.0	0.0	0.0	0.0	0.0	0.0	0.0	0.0	0.0	0.0	0.0	12561.0	1.0	0.0	0.0	536.0	3983.0	0.0	2.0	0.0	0.0	2.0	9.0	313.0	0.0	0.0	286.0
179-MAUI	0.0	0.0	0.0	315.0	17.0	0.0	38217.0	3186.0	3.0	0.0	0.0	3.0	60.0	0.0	21370.0	0.0	0.0	0.0	1.0	0.0	0.0	290.0	0.0	0.0	18.0	10715.0	0.0	4.0	2.0	3267.0	2810.0	0.0	5.0	212.0	14.0	13.0	228.0	5093.0	5.0	0.0	133.0
471-MAUI	4.0	0.0	0.0	187.0	0.0	0.0	34888.0	3223.0	4.0	0.0	0.0	1.0	49.0	0.0	3514.0	0.0	0.0	0.0	0.0	0.0	0.0	7.0	2.0	0.0	8.0	33373.0	0.0	7.0	0.0	3754.0	5549.0	4.0	6.0	343.0	0.0	39.0	123.0	8065.0	0.0	0.0	67.0
189-MAUI	15.0	2.0	0.0	810.0	0.0	0.0	4837.0	29.0	0.0	1.0	0.0	0.0	39681.0	0.0	20.0	0.0	0.0	0.0	0.0	0.0	0.0	9.0	0.0	0.0	2.0	3763.0	0.0	0.0	1.0	4201.0	1178.0	0.0	15.0	7.0	2.0	2.0	9.0	159.0	0.0	5.0	136.0
473-MAUI	2.0	0.0	0.0	587.0	0.0	0.0	36748.0	5690.0	0.0	0.0	0.0	0.0	16.0	0.0	26.0	0.0	0.0	0.0	0.0	0.0	0.0	19.0	0.0	0.0	115.0	5955.0	0.0	0.0	1.0	349.0	11161.0	13.0	0.0	31.0	0.0	15.0	506.0	5465.0	0.0	0.0	29.0
336-MAUI	5.0	0.0	0.0	434.0	0.0	0.0	43862.0	6268.0	0.0	0.0	0.0	0.0	28.0	0.0	58.0	0.0	0.0	0.0	0.0	0.0	0.0	1.0	0.0	2.0	37.0	15012.0	0.0	22.0	0.0	3937.0	5470.0	4.0	2.0	128.0	9.0	58.0	96.0	5250.0	0.0	0.0	168.0
243-MAUI	1.0	0.0	0.0	49.0	0.0	0.0	14403.0	1759.0	0.0	0.0	0.0	0.0	13.0	0.0	3063.0	0.0	0.0	0.0	0.0	0.0	0.0	38.0	0.0	0.0	4.0	4544.0	0.0	0.0	0.0	252.0	1975.0	2.0	0.0	14.0	1.0	52.0	16.0	1365.0	0.0	0.0	7.0
065-MAUI	2.0	2.0	0.0	11250.0	0.0	0.0	782.0	24.0	0.0	23.0	0.0	0.0	29883.0	0.0	31.0	0.0	0.0	0.0	0.0	0.0	0.0	6.0	0.0	0.0	560.0	2446.0	0.0	0.0	0.0	2380.0	6761.0	0.0	21.0	0.0	0.0	0.0	12.0	35.0	0.0	1.0	36.0
142-MAUI	5.0	21.0	0.0	18748.0	0.0	0.0	2387.0	140.0	0.0	7.0	0.0	0.0	53167.0	0.0	212.0	0.0	0.0	0.0	0.0	7.0	0.0	236.0	0.0	0.0	0.0	11375.0	0.0	0.0	1.0	2876.0	252.0	2.0	70.0	1.0	0.0	2.0	24.0	178.0	0.0	0.0	22.0
178-MAUI	3.0	1.0	1.0	450.0	0.0	0.0	37787.0	4663.0	1.0	10.0	0.0	0.0	351.0	1.0	956.0	0.0	0.0	0.0	0.0	0.0	0.0	199.0	0.0	0.0	39.0	14924.0	0.0	0.0	0.0	2872.0	5415.0	8.0	6.0	250.0	9.0	25.0	765.0	10893.0	0.0	0.0	563.0
2291-MAUI	4190.0	0.0	0.0	129.0	0.0	0.0	10399.0	1521.0	0.0	0.0	0.0	0.0	1104.0	0.0	447.0	0.0	0.0	0.0	0.0	0.0	0.0	0.0	0.0	0.0	0.0	26333.0	0.0	0.0	0.0	2341.0	2272.0	27.0	0.0	0.0	0.0	0.0	495.0	1096.0	0.0	0.0	632.0
2296-MAUI	770.0	0.0	0.0	4.0	3.0	0.0	992.0	42.0	0.0	0.0	0.0	0.0	49718.0	0.0	0.0	0.0	0.0	0.0	5.0	0.0	1.0	0.0	0.0	0.0	0.0	2864.0	0.0	0.0	0.0	392.0	463.0	0.0	1.0	0.0	0.0	0.0	444.0	1777.0	0.0	0.0	1410.0
107-MAUI	172.0	9.0	0.0	1590.0	0.0	0.0	2303.0	100.0	1.0	1.0	0.0	0.0	20749.0	2.0	261.0	0.0	0.0	0.0	0.0	1.0	0.0	95.0	0.0	0.0	132.0	10563.0	0.0	0.0	1.0	6379.0	6783.0	1.0	466.0	0.0	2.0	4.0	33.0	239.0	0.0	8.0	67.0
456-MAUI	8.0	0.0	0.0	328.0	0.0	0.0	7841.0	644.0	0.0	0.0	1.0	0.0	1180.0	0.0	258.0	0.0	0.0	0.0	2.0	0.0	0.0	11.0	0.0	0.0	1.0	13570.0	1.0	0.0	0.0	609.0	4950.0	24.0	0.0	10.0	2.0	632.0	13.0	720.0	0.0	0.0	1411.0
048-MAUI	3.0	0.0	0.0	931.0	0.0	0.0	11875.0	1539.0	11.0	0.0	0.0	11.0	29.0	0.0	527.0	0.0	1.0	0.0	3.0	42.0	0.0	56.0	0.0	0.0	0.0	35277.0	21.0	13.0	0.0	7096.0	17043.0	0.0	20.0	104.0	135.0	90.0	269.0	2770.0	0.0	0.0	3366.0
538-MAUI	0.0	0.0	0.0	12.0	0.0	0.0	23092.0	1628.0	1.0	0.0	0.0	0.0	144.0	0.0	215.0	0.0	0.0	0.0	0.0	0.0	0.0	2.0	0.0	0.0	1.0	7590.0	0.0	4.0	0.0	623.0	1235.0	1.0	0.0	42.0	0.0	1.0	77.0	1889.0	0.0	0.0	9.0
700-MAUI	4.0	0.0	0.0	123.0	0.0	0.0	5436.0	1121.0	0.0	0.0	34.0	1.0	1.0	0.0	740.0	0.0	0.0	0.0	0.0	0.0	0.0	118.0	0.0	0.0	0.0	8759.0	0.0	2.0	0.0	407.0	5600.0	4.0	0.0	11.0	5.0	239.0	26.0	1034.0	0.0	0.0	837.0
533-MAUI	29.0	0.0	0.0	4212.0	0.0	0.0	9486.0	410.0	0.0	0.0	0.0	0.0	165.0	0.0	354.0	0.0	0.0	0.0	0.0	0.0	0.0	355.0	1.0	0.0	0.0	4541.0	0.0	2.0	1.0	321.0	8349.0	0.0	0.0	15.0	6.0	15.0	34.0	722.0	24.0	0.0	52.0
2310-MAUI	913.0	0.0	0.0	1.0	0.0	0.0	15952.0	4255.0	0.0	0.0	2.0	0.0	35.0	0.0	27.0	0.0	0.0	0.0	0.0	0.0	0.0	0.0	0.0	0.0	0.0	16133.0	0.0	0.0	0.0	6895.0	2249.0	0.0	0.0	86.0	0.0	0.0	1026.0	1737.0	0.0	0.0	1958.0
648-MAUI	1.0	1.0	0.0	42.0	0.0	0.0	8623.0	1708.0	0.0	0.0	0.0	0.0	107.0	0.0	3283.0	0.0	0.0	0.0	0.0	0.0	0.0	3.0	0.0	0.0	1.0	14456.0	0.0	39.0	0.0	714.0	3547.0	2.0	0.0	48.0	1.0	16.0	29.0	1969.0	1.0	0.0	10.0
341-MAUI	1.0	0.0	0.0	264.0	0.0	314.0	46002.0	3744.0	0.0	0.0	0.0	0.0	3.0	0.0	1.0	0.0	0.0	0.0	0.0	0.0	0.0	317.0	0.0	0.0	214.0	7102.0	0.0	0.0	0.0	673.0	11078.0	4.0	17.0	14.0	0.0	17.0	93.0	1578.0	0.0	0.0	8.0
389-MAUI	2.0	1.0	0.0	121.0	0.0	0.0	8530.0	2367.0	0.0	0.0	0.0	0.0	10.0	0.0	1.0	0.0	0.0	1.0	0.0	0.0	0.0	117.0	0.0	0.0	4.0	14952.0	5.0	1.0	0.0	830.0	3779.0	15.0	5342.0	6.0	34.0	113.0	23.0	1189.0	0.0	0.0	923.0
709-MAUI	0.0	0.0	0.0	39.0	0.0	0.0	20627.0	2617.0	0.0	0.0	0.0	1.0	20.0	0.0	1247.0	0.0	0.0	0.0	0.0	0.0	0.0	1.0	0.0	0.0	1.0	8708.0	0.0	76.0	2.0	426.0	1836.0	2.0	0.0	32.0	0.0	24.0	11.0	2736.0	0.0	0.0	12.0
2116-MAUI	2204.0	0.0	0.0	22.0	0.0	0.0	227.0	16.0	0.0	0.0	0.0	0.0	38245.0	0.0	7.0	0.0	0.0	0.0	0.0	0.0	0.0	2.0	0.0	0.0	0.0	3394.0	0.0	0.0	0.0	500.0	125.0	0.0	0.0	0.0	0.0	0.0	5.0	15.0	0.0	0.0	1.0
272-MAUI	3.0	1.0	0.0	2849.0	0.0	0.0	19316.0	37.0	0.0	1.0	0.0	0.0	39798.0	0.0	23.0	0.0	0.0	0.0	0.0	13.0	0.0	19.0	0.0	0.0	0.0	3461.0	0.0	0.0	1.0	1894.0	935.0	0.0	11.0	1.0	1.0	2.0	1269.0	133.0	0.0	3.0	11.0
2326-MAUI	1550.0	0.0	0.0	4.0	0.0	0.0	8179.0	2388.0	0.0	0.0	1.0	0.0	452.0	0.0	273.0	0.0	0.0	0.0	0.0	0.0	0.0	0.0	0.0	0.0	0.0	17431.0	0.0	0.0	0.0	1780.0	3011.0	9.0	0.0	55.0	0.0	1.0	792.0	1130.0	0.0	0.0	927.0
168-MAUI	5.0	0.0	0.0	104.0	0.0	0.0	11699.0	2388.0	0.0	0.0	0.0	0.0	34.0	0.0	343.0	0.0	0.0	0.0	0.0	0.0	0.0	3365.0	0.0	0.0	6.0	4044.0	0.0	37.0	0.0	929.0	4048.0	2.0	7.0	7.0	0.0	291.0	7.0	1847.0	0.0	0.0	19.0
255-MAUI	9.0	1.0	0.0	448.0	0.0	0.0	10031.0	3404.0	0.0	1.0	0.0	1.0	682.0	0.0	398.0	0.0	1.0	1.0	0.0	11.0	0.0	72.0	0.0	1.0	14.0	22918.0	15.0	7.0	0.0	2751.0	13743.0	25.0	12.0	37.0	63.0	517.0	113.0	2815.0	0.0	0.0	988.0
279-MAUI	7.0	0.0	0.0	36.0	0.0	0.0	2560.0	378.0	0.0	0.0	0.0	0.0	1612.0	0.0	2314.0	0.0	0.0	0.0	0.0	0.0	0.0	2.0	0.0	0.0	0.0	14293.0	1.0	0.0	0.0	1204.0	2718.0	14.0	5.0	3.0	0.0	15.0	40.0	1801.0	0.0	0.0	788.0
125-MAUI	26.0	0.0	0.0	26110.0	0.0	0.0	2575.0	94.0	0.0	0.0	0.0	0.0	525.0	0.0	22.0	0.0	0.0	0.0	0.0	0.0	1.0	19.0	0.0	0.0	8.0	2226.0	3.0	0.0	4.0	511.0	6507.0	1.0	11.0	3.0	896.0	0.0	74.0	475.0	0.0	0.0	8.0
2316-MAUI	1469.0	1.0	0.0	0.0	0.0	0.0	592.0	177.0	0.0	0.0	3.0	0.0	22297.0	0.0	207.0	0.0	0.0	0.0	0.0	0.0	0.0	0.0	0.0	0.0	0.0	7622.0	0.0	0.0	0.0	4452.0	611.0	0.0	1.0	6.0	0.0	5.0	178.0	176.0	0.0	2.0	4142.0
224-MAUI	0.0	0.0	0.0	472.0	0.0	0.0	34941.0	6520.0	0.0	2.0	1.0	0.0	64.0	0.0	61.0	0.0	0.0	0.0	3.0	0.0	0.0	216.0	0.0	0.0	111.0	6621.0	0.0	0.0	0.0	15152.0	6425.0	57.0	12.0	60.0	0.0	5.0	407.0	6749.0	0.0	0.0	20.0
376-MAUI	2.0	0.0	0.0	98.0	0.0	0.0	10696.0	1661.0	2.0	0.0	4.0	0.0	16.0	0.0	4.0	0.0	0.0	0.0	0.0	1.0	0.0	16.0	0.0	0.0	1.0	12738.0	6.0	1.0	0.0	1116.0	4989.0	19.0	17.0	13.0	0.0	284.0	17.0	1657.0	0.0	0.0	834.0
431-MAUI	24.0	0.0	0.0	480.0	0.0	0.0	46066.0	1771.0	1.0	0.0	0.0	0.0	352.0	0.0	1631.0	0.0	2.0	0.0	1.0	0.0	0.0	455.0	9.0	0.0	3.0	23535.0	0.0	0.0	1.0	2465.0	6216.0	167.0	19.0	60.0	0.0	16.0	24.0	4859.0	0.0	0.0	1127.0
423-MAUI	0.0	0.0	2.0	34.0	0.0	0.0	16895.0	1731.0	0.0	0.0	0.0	0.0	24.0	0.0	4992.0	0.0	0.0	0.0	4.0	0.0	0.0	1013.0	0.0	0.0	3.0	5351.0	1.0	20.0	0.0	445.0	2307.0	0.0	2.0	28.0	2.0	42.0	24.0	2188.0	0.0	0.0	16.0
808-MAUI	0.0	0.0	0.0	57.0	0.0	0.0	7150.0	464.0	1.0	0.0	95.0	0.0	14.0	0.0	1.0	0.0	0.0	0.0	0.0	0.0	0.0	1618.0	0.0	0.0	0.0	10432.0	6.0	1.0	0.0	617.0	2934.0	327.0	1.0	22.0	3.0	892.0	15.0	2127.0	0.0	0.0	571.0
725-MAUI	0.0	0.0	0.0	18.0	0.0	0.0	26773.0	1742.0	0.0	0.0	0.0	0.0	4.0	0.0	281.0	0.0	0.0	0.0	0.0	0.0	0.0	249.0	0.0	0.0	4.0	2273.0	0.0	5.0	0.0	150.0	2599.0	0.0	1.0	16.0	0.0	7.0	17.0	2045.0	0.0	0.0	3.0
161-MAUI	4.0	2.0	0.0	544.0	0.0	0.0	27518.0	1430.0	5.0	0.0	0.0	15.0	137.0	0.0	278.0	0.0	0.0	1.0	6.0	31.0	0.0	745.0	0.0	0.0	0.0	12081.0	2.0	10.0	0.0	4185.0	8795.0	14.0	8.0	164.0	102.0	107.0	211.0	5767.0	0.0	0.0	1754.0
109-MAUI	27.0	8.0	0.0	876.0	0.0	0.0	2401.0	100.0	0.0	4.0	0.0	0.0	26802.0	1.0	187.0	0.0	0.0	0.0	0.0	1.0	0.0	76.0	0.0	0.0	282.0	12516.0	0.0	0.0	0.0	7585.0	3615.0	0.0	46.0	0.0	2.0	5.0	25.0	188.0	0.0	13.0	62.0
491-MAUI	10.0	0.0	0.0	493.0	0.0	0.0	26356.0	1369.0	1.0	0.0	0.0	0.0	259.0	0.0	310.0	0.0	0.0	0.0	0.0	0.0	0.0	6.0	0.0	0.0	4.0	23530.0	0.0	0.0	0.0	1025.0	10299.0	268.0	4.0	8.0	1.0	3.0	84.0	940.0	0.0	0.0	567.0
747-MAUI	1.0	0.0	0.0	48.0	0.0	0.0	23902.0	3517.0	0.0	0.0	0.0	0.0	10.0	0.0	169.0	0.0	0.0	0.0	0.0	0.0	0.0	18.0	0.0	0.0	32.0	4135.0	0.0	0.0	0.0	103.0	4267.0	4.0	28.0	8.0	0.0	20.0	21.0	978.0	0.0	0.0	7.0
017-MAUI	37.0	5.0	0.0	523.0	0.0	0.0	27365.0	2137.0	4.0	0.0	0.0	0.0	249.0	0.0	591.0	0.0	3.0	0.0	0.0	0.0	0.0	3.0	0.0	0.0	2.0	8384.0	0.0	0.0	0.0	1207.0	12923.0	75.0	101.0	16.0	0.0	3.0	268.0	1173.0	0.0	0.0	1134.0
130-MAUI	4.0	0.0	0.0	481.0	0.0	0.0	23732.0	3811.0	4.0	1.0	0.0	1.0	35.0	0.0	13469.0	0.0	0.0	0.0	12.0	0.0	0.0	235.0	0.0	0.0	23.0	16841.0	0.0	107.0	0.0	4586.0	6235.0	3.0	11.0	88.0	0.0	1.0	238.0	3782.0	0.0	0.0	61.0
432-MAUI	6.0	0.0	0.0	391.0	0.0	2.0	9729.0	1035.0	1.0	0.0	0.0	0.0	822.0	0.0	1426.0	0.0	0.0	0.0	0.0	0.0	0.0	97.0	0.0	0.0	2.0	14729.0	2.0	0.0	0.0	360.0	1901.0	67.0	5.0	10.0	0.0	2.0	24.0	1080.0	0.0	0.0	732.0
358-MAUI	1.0	0.0	0.0	349.0	0.0	0.0	43190.0	6046.0	2.0	0.0	0.0	0.0	14.0	0.0	2975.0	0.0	0.0	0.0	24.0	0.0	0.0	2227.0	0.0	3.0	27.0	14139.0	0.0	66.0	0.0	4691.0	6356.0	6.0	31.0	49.0	0.0	131.0	239.0	6782.0	2.0	0.0	91.0
066-MAUI	0.0	0.0	0.0	4105.0	0.0	0.0	361.0	16.0	0.0	2.0	0.0	0.0	15551.0	0.0	9.0	0.0	0.0	0.0	0.0	0.0	0.0	2.0	0.0	0.0	83.0	1046.0	0.0	0.0	0.0	1104.0	2730.0	0.0	29.0	0.0	0.0	0.0	6.0	23.0	0.0	2.0	25.0
576-MAUI	0.0	0.0	0.0	36.0	0.0	0.0	19155.0	1577.0	0.0	0.0	0.0	0.0	38.0	0.0	102.0	0.0	0.0	0.0	0.0	0.0	0.0	26.0	0.0	0.0	0.0	5523.0	0.0	0.0	0.0	955.0	3134.0	1.0	1.0	37.0	0.0	16.0	12.0	4358.0	0.0	0.0	20.0
593-MAUI	2.0	0.0	0.0	238.0	0.0	0.0	55249.0	5098.0	0.0	0.0	0.0	0.0	57.0	0.0	33.0	0.0	1.0	0.0	1.0	0.0	0.0	25.0	0.0	0.0	32.0	8494.0	0.0	0.0	0.0	978.0	7676.0	63.0	1.0	15.0	0.0	250.0	160.0	2797.0	0.0	0.0	68.0
521-MAUI	11.0	0.0	0.0	128.0	0.0	0.0	13669.0	1456.0	0.0	0.0	0.0	0.0	30.0	0.0	63.0	0.0	0.0	0.0	0.0	1.0	0.0	107.0	0.0	0.0	2.0	5425.0	0.0	5.0	0.0	202.0	4359.0	9.0	2.0	8.0	1.0	406.0	6.0	1717.0	0.0	0.0	507.0
016-MAUI	42.0	0.0	0.0	926.0	0.0	0.0	33808.0	1263.0	16.0	0.0	0.0	0.0	1292.0	0.0	1978.0	0.0	20.0	0.0	0.0	0.0	0.0	0.0	0.0	0.0	2.0	18209.0	8.0	0.0	0.0	4851.0	13927.0	55.0	59.0	25.0	0.0	7.0	194.0	1666.0	0.0	0.0	686.0
562-MAUI	0.0	0.0	0.0	51.0	0.0	0.0	9716.0	3114.0	0.0	0.0	0.0	0.0	21.0	0.0	4020.0	0.0	0.0	0.0	0.0	0.0	0.0	134.0	0.0	0.0	1.0	4778.0	0.0	0.0	0.0	417.0	5842.0	0.0	0.0	26.0	0.0	58.0	28.0	3989.0	1.0	0.0	21.0
015-MAUI	20.0	0.0	0.0	608.0	0.0	0.0	26349.0	1930.0	4.0	0.0	0.0	0.0	270.0	0.0	1707.0	0.0	4.0	0.0	0.0	0.0	0.0	1.0	0.0	0.0	5.0	12092.0	3.0	0.0	0.0	1895.0	9641.0	178.0	13.0	34.0	0.0	0.0	253.0	2249.0	0.0	0.0	1091.0
028-MAUI	0.0	0.0	0.0	1316.0	0.0	0.0	273.0	20.0	0.0	0.0	0.0	0.0	34185.0	0.0	19.0	0.0	0.0	0.0	0.0	3.0	0.0	0.0	0.0	0.0	11.0	5695.0	0.0	0.0	0.0	2723.0	1152.0	0.0	7.0	1.0	2.0	0.0	0.0	25.0	0.0	7.0	35.0
254-MAUI	6.0	5.0	0.0	573.0	0.0	0.0	8165.0	2556.0	6.0	0.0	45.0	12.0	976.0	0.0	39.0	0.0	0.0	1.0	7.0	4.0	0.0	59.0	0.0	1.0	2.0	30652.0	52.0	6.0	0.0	5035.0	14784.0	9.0	21.0	105.0	89.0	324.0	167.0	3451.0	0.0	1.0	2036.0
071-MAUI	4.0	0.0	0.0	328.0	0.0	0.0	33878.0	3419.0	2.0	0.0	0.0	2.0	11.0	38.0	4404.0	0.0	0.0	0.0	0.0	0.0	0.0	43.0	0.0	0.0	35.0	19634.0	0.0	2.0	0.0	2208.0	3950.0	2.0	7.0	178.0	0.0	15.0	168.0	4243.0	0.0	0.0	326.0
612-MAUI	401.0	6.0	0.0	2954.0	0.0	0.0	3007.0	147.0	0.0	0.0	1.0	0.0	40217.0	0.0	68.0	0.0	0.0	0.0	0.0	1.0	0.0	69.0	0.0	0.0	4.0	2092.0	0.0	0.0	1.0	1235.0	645.0	0.0	26.0	3.0	2.0	10.0	15.0	298.0	3.0	0.0	43.0
444-MAUI	3.0	0.0	0.0	29.0	0.0	0.0	21637.0	948.0	0.0	0.0	0.0	0.0	196.0	0.0	0.0	0.0	0.0	0.0	0.0	0.0	0.0	2.0	0.0	0.0	0.0	6613.0	1.0	0.0	0.0	762.0	2655.0	0.0	2.0	59.0	0.0	0.0	40.0	2687.0	0.0	0.0	55.0
337-MAUI	3.0	0.0	0.0	295.0	0.0	0.0	47829.0	8247.0	0.0	0.0	0.0	0.0	45.0	0.0	1650.0	0.0	0.0	0.0	1.0	0.0	0.0	24.0	0.0	2.0	67.0	15895.0	0.0	0.0	0.0	4121.0	8852.0	3.0	38.0	57.0	0.0	88.0	177.0	5484.0	0.0	0.0	239.0
149-MAUI	17.0	0.0	0.0	829.0	0.0	0.0	12113.0	1320.0	24.0	0.0	2.0	15.0	56.0	0.0	15.0	0.0	0.0	0.0	0.0	1.0	0.0	5.0	0.0	2.0	1.0	34524.0	3.0	0.0	0.0	6124.0	14106.0	5.0	11.0	194.0	84.0	184.0	243.0	1821.0	0.0	0.0	1969.0
143-MAUI	9.0	4.0	0.0	31675.0	0.0	0.0	1974.0	150.0	0.0	17.0	0.0	0.0	25384.0	0.0	105.0	3.0	0.0	0.0	0.0	5.0	0.0	192.0	0.0	0.0	0.0	5616.0	0.0	0.0	2.0	1990.0	360.0	0.0	29.0	1.0	2.0	3.0	30.0	170.0	0.0	0.0	39.0
2111-MAUI	1829.0	0.0	0.0	106.0	0.0	0.0	1300.0	52.0	0.0	0.0	0.0	0.0	246.0	0.0	11.0	0.0	0.0	0.0	0.0	0.0	0.0	1.0	0.0	0.0	0.0	20170.0	0.0	0.0	0.0	32528.0	165.0	0.0	0.0	0.0	0.0	0.0	0.0	2.0	0.0	0.0	34.0
485-MAUI	13.0	0.0	0.0	611.0	0.0	0.0	37542.0	5698.0	0.0	0.0	0.0	0.0	93.0	0.0	31.0	0.0	0.0	0.0	2.0	0.0	0.0	1536.0	0.0	0.0	167.0	5298.0	1.0	4.0	2.0	6458.0	9742.0	29.0	29.0	19.0	0.0	204.0	80.0	4680.0	0.0	0.0	217.0
144-MAUI	2.0	3.0	0.0	19306.0	0.0	0.0	1293.0	94.0	0.0	39.0	0.0	0.0	31640.0	0.0	99.0	0.0	0.0	0.0	0.0	3.0	0.0	142.0	0.0	0.0	0.0	3380.0	0.0	1.0	0.0	2268.0	226.0	0.0	17.0	2.0	0.0	4.0	14.0	92.0	0.0	1.0	66.0
070-MAUI	4.0	0.0	0.0	425.0	0.0	0.0	23702.0	5716.0	3.0	0.0	0.0	1.0	28.0	60.0	504.0	0.0	0.0	0.0	0.0	0.0	0.0	589.0	0.0	0.0	17.0	33262.0	0.0	2.0	0.0	1043.0	4754.0	51.0	3.0	196.0	0.0	49.0	322.0	5927.0	0.0	0.0	249.0
628-MAUI	5.0	0.0	0.0	645.0	0.0	0.0	18937.0	3254.0	2.0	0.0	71.0	8.0	109.0	0.0	31.0	0.0	0.0	0.0	2.0	2.0	0.0	2272.0	0.0	1.0	9.0	29953.0	7.0	55.0	0.0	5034.0	17241.0	13.0	3.0	89.0	100.0	465.0	139.0	2054.0	1.0	0.0	963.0
303-MAUI	4.0	0.0	0.0	703.0	0.0	0.0	11655.0	3862.0	2.0	0.0	5.0	2.0	21.0	0.0	102.0	0.0	0.0	0.0	0.0	2.0	0.0	2800.0	0.0	0.0	0.0	23851.0	5.0	162.0	0.0	1868.0	14630.0	55.0	1.0	83.0	202.0	405.0	286.0	5206.0	0.0	0.0	1140.0
647-MAUI	0.0	0.0	0.0	28.0	0.0	0.0	20817.0	1241.0	0.0	0.0	0.0	0.0	63.0	0.0	653.0	0.0	0.0	0.0	0.0	0.0	0.0	1.0	0.0	0.0	4.0	6504.0	0.0	4.0	0.0	228.0	2031.0	1.0	0.0	7.0	0.0	91.0	21.0	733.0	0.0	0.0	87.0
394-MAUI	0.0	0.0	0.0	66.0	0.0	0.0	18471.0	5810.0	0.0	0.0	0.0	0.0	14.0	0.0	11.0	0.0	0.0	0.0	2.0	0.0	0.0	1828.0	0.0	0.0	4.0	4100.0	0.0	0.0	0.0	209.0	2799.0	6.0	0.0	25.0	0.0	196.0	21.0	828.0	0.0	0.0	25.0
807-MAUI	46.0	0.0	0.0	266.0	0.0	0.0	2073.0	164.0	0.0	0.0	0.0	0.0	62.0	0.0	64.0	0.0	0.0	0.0	0.0	0.0	0.0	2.0	0.0	0.0	0.0	5847.0	0.0	0.0	0.0	79.0	1119.0	0.0	0.0	2.0	0.0	58.0	22.0	275.0	0.0	0.0	149.0
126-MAUI	22.0	0.0	0.0	22233.0	0.0	0.0	3327.0	128.0	0.0	0.0	0.0	0.0	513.0	0.0	31.0	1.0	0.0	0.0	0.0	0.0	0.0	24.0	0.0	0.0	16.0	2418.0	6.0	0.0	5.0	391.0	7736.0	1.0	19.0	4.0	535.0	1.0	43.0	155.0	1.0	0.0	18.0
172-MAUI	5.0	0.0	0.0	557.0	0.0	0.0	26827.0	1355.0	1.0	0.0	0.0	2.0	111.0	0.0	4924.0	0.0	0.0	0.0	0.0	0.0	0.0	3.0	0.0	1.0	0.0	26222.0	0.0	0.0	0.0	6378.0	11290.0	9.0	42.0	443.0	76.0	5.0	252.0	9277.0	0.0	0.0	5637.0
280-MAUI	4.0	0.0	0.0	28.0	0.0	0.0	6441.0	848.0	1.0	0.0	0.0	0.0	1447.0	0.0	498.0	0.0	0.0	0.0	0.0	0.0	0.0	4.0	0.0	0.0	0.0	13661.0	11.0	0.0	0.0	1337.0	3403.0	2.0	13.0	25.0	6.0	35.0	77.0	2471.0	0.0	0.0	823.0
486-MAUI	9.0	0.0	0.0	999.0	0.0	0.0	44221.0	4533.0	0.0	0.0	0.0	0.0	38.0	0.0	74.0	0.0	0.0	0.0	8.0	0.0	0.0	2063.0	0.0	0.0	99.0	4836.0	0.0	0.0	2.0	1187.0	10373.0	12.0	6.0	7.0	0.0	605.0	61.0	2112.0	0.0	0.0	51.0
534-MAUI	20.0	0.0	0.0	10594.0	0.0	0.0	10026.0	420.0	1.0	0.0	0.0	0.0	127.0	0.0	533.0	2.0	0.0	0.0	0.0	1.0	0.0	366.0	0.0	0.0	0.0	3875.0	0.0	0.0	1.0	574.0	15143.0	2.0	2.0	20.0	2.0	10.0	28.0	967.0	15.0	0.0	49.0
2102-MAUI	173.0	0.0	0.0	0.0	0.0	0.0	41.0	0.0	0.0	0.0	0.0	0.0	53810.0	0.0	0.0	0.0	0.0	0.0	0.0	0.0	0.0	0.0	0.0	0.0	0.0	220.0	0.0	0.0	0.0	7.0	24.0	0.0	1.0	0.0	0.0	0.0	0.0	0.0	0.0	0.0	0.0
801-MAUI	2.0	5.0	0.0	156.0	0.0	0.0	3516.0	1387.0	0.0	0.0	0.0	0.0	240.0	0.0	22.0	0.0	0.0	0.0	3.0	0.0	0.0	5.0	0.0	0.0	0.0	23907.0	77.0	0.0	0.0	2231.0	4503.0	73.0	10.0	7.0	19.0	351.0	27.0	1195.0	0.0	0.0	728.0
508-MAUI	5.0	0.0	0.0	24.0	0.0	0.0	16435.0	1594.0	0.0	0.0	0.0	0.0	17.0	0.0	300.0	0.0	0.0	0.0	2.0	0.0	0.0	1119.0	0.0	0.0	1.0	7695.0	0.0	4.0	0.0	46.0	3346.0	0.0	2.0	5.0	0.0	75.0	6.0	930.0	0.0	0.0	23.0
287-MAUI	9.0	0.0	0.0	580.0	0.0	0.0	19504.0	1928.0	3.0	0.0	0.0	0.0	246.0	0.0	35.0	0.0	4.0	0.0	0.0	0.0	0.0	1.0	0.0	0.0	18.0	26991.0	0.0	0.0	0.0	1327.0	17963.0	335.0	48.0	7.0	0.0	1.0	127.0	2560.0	0.0	0.0	1001.0
710-MAUI	1.0	0.0	0.0	15.0	0.0	0.0	26947.0	1244.0	0.0	0.0	0.0	0.0	48.0	0.0	2082.0	0.0	0.0	0.0	0.0	0.0	0.0	0.0	0.0	0.0	1.0	3488.0	0.0	133.0	0.0	480.0	1601.0	1.0	0.0	40.0	0.0	40.0	29.0	2013.0	0.0	0.0	13.0
2109-MAUI	5166.0	0.0	0.0	160.0	0.0	0.0	2625.0	30.0	0.0	0.0	0.0	0.0	310.0	0.0	27.0	0.0	0.0	0.0	0.0	0.0	0.0	0.0	0.0	0.0	0.0	36454.0	0.0	0.0	0.0	2872.0	203.0	0.0	0.0	0.0	0.0	0.0	25.0	44.0	0.0	0.0	82.0
315-MAUI	7.0	0.0	0.0	299.0	0.0	0.0	29404.0	1659.0	0.0	0.0	0.0	0.0	112.0	0.0	2.0	0.0	0.0	0.0	0.0	0.0	0.0	5.0	0.0	0.0	2.0	25292.0	0.0	0.0	0.0	1455.0	20293.0	122.0	3.0	33.0	0.0	0.0	28.0	10560.0	0.0	0.0	1268.0
495-MAUI	2.0	0.0	0.0	67.0	0.0	0.0	10408.0	141.0	0.0	0.0	0.0	0.0	3292.0	0.0	8.0	0.0	0.0	0.0	0.0	0.0	5.0	5.0	0.0	0.0	0.0	11677.0	4.0	0.0	0.0	284.0	6534.0	38.0	3.0	2.0	0.0	8.0	12.0	550.0	0.0	0.0	1233.0
2095-MAUI	297.0	0.0	0.0	0.0	0.0	0.0	1514.0	1.0	0.0	0.0	0.0	0.0	4.0	0.0	1.0	0.0	0.0	0.0	0.0	0.0	0.0	0.0	0.0	0.0	0.0	3659.0	0.0	0.0	0.0	48564.0	54.0	0.0	0.0	0.0	0.0	0.0	0.0	2.0	0.0	0.0	1.0
156-MAUI	8.0	0.0	0.0	778.0	0.0	0.0	28131.0	5932.0	0.0	21.0	2.0	0.0	1052.0	0.0	205.0	0.0	0.0	0.0	18.0	0.0	0.0	793.0	0.0	0.0	48.0	5996.0	0.0	0.0	0.0	1080.0	9267.0	47.0	34.0	94.0	0.0	31.0	1843.0	7527.0	0.0	0.0	128.0
344-MAUI	0.0	0.0	0.0	140.0	0.0	1021.0	24473.0	2165.0	0.0	0.0	0.0	0.0	258.0	0.0	48.0	0.0	0.0	0.0	0.0	0.0	0.0	13.0	0.0	0.0	0.0	4462.0	0.0	0.0	0.0	162.0	3504.0	1.0	0.0	0.0	0.0	75.0	31.0	390.0	0.0	0.0	24.0
677-MAUI	2.0	0.0	0.0	6603.0	9.0	0.0	207.0	15.0	0.0	0.0	0.0	0.0	11862.0	0.0	10.0	0.0	0.0	0.0	0.0	3.0	0.0	5.0	0.0	0.0	218.0	5984.0	0.0	0.0	0.0	230.0	18083.0	0.0	0.0	0.0	2.0	2.0	1.0	26.0	0.0	1.0	12.0
702-MAUI	6.0	0.0	0.0	147.0	0.0	0.0	6662.0	1249.0	0.0	0.0	20.0	0.0	2.0	0.0	54.0	0.0	0.0	0.0	0.0	1.0	0.0	12.0	1.0	0.0	0.0	7089.0	0.0	3.0	0.0	321.0	5056.0	0.0	1.0	13.0	3.0	74.0	27.0	764.0	0.0	0.0	704.0
496-MAUI	9.0	0.0	0.0	141.0	0.0	0.0	11585.0	942.0	0.0	0.0	2.0	0.0	243.0	0.0	22.0	0.0	0.0	0.0	1.0	0.0	0.0	311.0	0.0	0.0	1.0	4034.0	0.0	0.0	0.0	194.0	3524.0	11.0	51.0	3.0	0.0	69.0	25.0	880.0	0.0	0.0	202.0
290-MAUI	0.0	0.0	0.0	53.0	0.0	0.0	11356.0	389.0	0.0	0.0	0.0	0.0	92.0	0.0	44.0	0.0	0.0	0.0	0.0	0.0	0.0	0.0	0.0	0.0	9.0	15411.0	0.0	0.0	0.0	60.0	6737.0	176.0	1.0	4.0	0.0	0.0	16.0	1625.0	0.0	0.0	774.0
509-MAUI	0.0	0.0	0.0	77.0	0.0	0.0	3423.0	1283.0	0.0	0.0	14.0	0.0	17.0	0.0	119.0	0.0	0.0	0.0	1.0	0.0	0.0	855.0	0.0	0.0	0.0	9015.0	0.0	1.0	0.0	357.0	3176.0	9.0	4.0	3.0	1.0	71.0	39.0	1094.0	0.0	0.0	914.0
487-MAUI	4.0	0.0	0.0	494.0	0.0	0.0	32201.0	3441.0	0.0	0.0	0.0	0.0	25.0	0.0	35.0	0.0	0.0	0.0	18.0	0.0	0.0	2646.0	0.0	0.0	64.0	4059.0	0.0	1.0	3.0	519.0	7529.0	21.0	6.0	11.0	0.0	337.0	48.0	2089.0	0.0	0.0	21.0
382-MAUI	6.0	0.0	0.0	208.0	0.0	0.0	45256.0	410.0	0.0	0.0	0.0	0.0	6438.0	0.0	1663.0	0.0	2.0	0.0	0.0	0.0	0.0	6.0	0.0	0.0	19.0	11587.0	0.0	0.0	0.0	996.0	10832.0	64.0	131.0	3.0	0.0	0.0	72.0	504.0	0.0	1.0	446.0
022-MAUI	11.0	0.0	0.0	696.0	0.0	0.0	9964.0	1272.0	6.0	0.0	0.0	4.0	115.0	0.0	32.0	0.0	0.0	0.0	3.0	42.0	0.0	324.0	0.0	0.0	0.0	19148.0	0.0	0.0	0.0	4745.0	11794.0	3.0	76.0	112.0	384.0	5.0	170.0	4477.0	0.0	0.0	1418.0
201-MAUI	10.0	2.0	0.0	8373.0	0.0	0.0	4389.0	169.0	0.0	0.0	0.0	0.0	16253.0	0.0	66.0	0.0	0.0	0.0	1.0	7.0	0.0	108.0	0.0	0.0	0.0	5147.0	0.0	0.0	0.0	899.0	675.0	0.0	30.0	8.0	2.0	4.0	161.0	419.0	0.0	2.0	44.0
630-MAUI	11.0	0.0	0.0	882.0	0.0	0.0	10760.0	3740.0	0.0	0.0	204.0	1.0	221.0	0.0	343.0	0.0	0.0	1.0	11.0	2.0	0.0	4253.0	0.0	1.0	4.0	17790.0	10.0	196.0	0.0	2780.0	15022.0	39.0	9.0	57.0	82.0	223.0	155.0	6171.0	1.0	0.0	2444.0
2334-MAUI	235.0	0.0	0.0	2.0	2.0	0.0	992.0	1211.0	0.0	0.0	2.0	0.0	37150.0	0.0	387.0	0.0	0.0	0.0	1.0	0.0	4.0	0.0	0.0	0.0	0.0	4710.0	1.0	0.0	0.0	453.0	610.0	0.0	3.0	1.0	0.0	4.0	181.0	337.0	0.0	0.0	5353.0
796-MAUI	3.0	0.0	0.0	109.0	0.0	199.0	27259.0	2696.0	0.0	0.0	0.0	0.0	18.0	0.0	19.0	0.0	0.0	0.0	1.0	0.0	0.0	1155.0	0.0	0.0	61.0	2288.0	0.0	0.0	0.0	109.0	3838.0	7.0	1.0	8.0	0.0	118.0	43.0	816.0	0.0	0.0	59.0
714-MAUI	14.0	0.0	0.0	91.0	0.0	0.0	5217.0	1078.0	0.0	0.0	8.0	0.0	349.0	0.0	64.0	0.0	0.0	0.0	2.0	1.0	0.0	2178.0	0.0	0.0	0.0	6580.0	0.0	1.0	0.0	174.0	3300.0	4.0	0.0	3.0	1.0	297.0	28.0	725.0	0.0	0.0	1375.0
169-MAUI	2.0	0.0	2.0	41.0	0.0	0.0	13327.0	2083.0	0.0	0.0	0.0	0.0	25.0	0.0	777.0	0.0	0.0	0.0	0.0	0.0	0.0	1888.0	0.0	0.0	1.0	7647.0	0.0	25.0	0.0	1608.0	3129.0	1.0	5.0	13.0	0.0	203.0	6.0	2687.0	0.0	0.0	70.0
131-MAUI	1.0	0.0	0.0	445.0	0.0	0.0	42513.0	3777.0	5.0	0.0	10.0	0.0	39.0	1.0	10349.0	0.0	0.0	0.0	0.0	0.0	0.0	81.0	0.0	0.0	31.0	15089.0	0.0	34.0	0.0	3682.0	5694.0	7.0	4.0	184.0	2.0	19.0	403.0	5986.0	0.0	0.0	117.0
545-MAUI	2.0	0.0	0.0	105.0	0.0	0.0	15892.0	3531.0	0.0	0.0	0.0	0.0	6.0	0.0	16.0	0.0	0.0	0.0	0.0	0.0	0.0	20.0	0.0	0.0	19.0	2372.0	0.0	0.0	0.0	169.0	8943.0	2.0	0.0	17.0	0.0	279.0	16.0	1410.0	0.0	0.0	14.0
736-MAUI	0.0	0.0	0.0	36.0	0.0	0.0	24283.0	1963.0	0.0	0.0	0.0	0.0	5.0	0.0	5.0	0.0	0.0	0.0	3.0	0.0	0.0	224.0	0.0	0.0	1.0	1042.0	0.0	0.0	0.0	322.0	3922.0	2.0	1.0	4.0	0.0	14.0	4.0	1473.0	30.0	0.0	18.0
618-MAUI	2.0	0.0	0.0	121.0	0.0	0.0	15254.0	1203.0	0.0	0.0	0.0	0.0	39.0	0.0	1054.0	0.0	0.0	0.0	0.0	0.0	0.0	46.0	0.0	0.0	2.0	8893.0	0.0	166.0	1.0	542.0	2259.0	7.0	1.0	7.0	0.0	28.0	35.0	2118.0	0.0	0.0	110.0
059-MAUI	11.0	1.0	0.0	711.0	0.0	0.0	16955.0	3908.0	3.0	0.0	1.0	1.0	149.0	0.0	153.0	0.0	0.0	1.0	2.0	16.0	0.0	662.0	0.0	1.0	7.0	12323.0	15.0	172.0	0.0	2486.0	12706.0	93.0	4.0	128.0	87.0	410.0	377.0	6566.0	1.0	0.0	1518.0
034-MAUI	10.0	0.0	0.0	361.0	0.0	0.0	26286.0	2343.0	7.0	0.0	0.0	0.0	7.0	0.0	9281.0	0.0	0.0	0.0	0.0	0.0	0.0	250.0	0.0	0.0	17.0	10646.0	0.0	14.0	0.0	4977.0	5128.0	3.0	8.0	85.0	0.0	18.0	168.0	4552.0	0.0	0.0	106.0
212-MAUI	7.0	0.0	1.0	321.0	0.0	0.0	48106.0	5618.0	3.0	3.0	0.0	0.0	93.0	64.0	6981.0	1.0	0.0	0.0	46.0	2.0	0.0	1824.0	0.0	0.0	18.0	8602.0	0.0	0.0	40.0	2284.0	5808.0	8.0	30.0	378.0	4.0	32.0	392.0	13647.0	0.0	0.0	104.0
108-MAUI	181.0	16.0	0.0	1840.0	0.0	0.0	5682.0	202.0	2.0	1.0	3.0	0.0	21067.0	13.0	401.0	0.0	0.0	0.0	0.0	2.0	0.0	202.0	0.0	0.0	268.0	9287.0	0.0	0.0	3.0	5357.0	5913.0	5.0	152.0	3.0	1.0	8.0	72.0	346.0	0.0	8.0	79.0
754-MAUI	0.0	0.0	0.0	130.0	0.0	0.0	18287.0	1683.0	2.0	0.0	1.0	1.0	8.0	0.0	22.0	0.0	0.0	0.0	0.0	0.0	0.0	2.0	0.0	0.0	0.0	22421.0	0.0	3.0	0.0	2417.0	1742.0	0.0	4.0	123.0	1.0	1.0	96.0	4172.0	1.0	0.0	16.0
045-MAUI	1.0	1.0	0.0	48.0	0.0	0.0	9462.0	1048.0	0.0	0.0	1.0	0.0	268.0	0.0	229.0	0.0	0.0	0.0	1.0	0.0	0.0	185.0	0.0	0.0	1.0	7824.0	0.0	7.0	0.0	423.0	3296.0	9.0	0.0	10.0	6.0	522.0	28.0	1476.0	0.0	0.0	896.0
571-MAUI	1.0	0.0	0.0	180.0	0.0	0.0	11211.0	2083.0	1.0	1.0	0.0	0.0	181.0	0.0	202.0	0.0	0.0	0.0	3.0	0.0	0.0	799.0	0.0	0.0	4.0	6989.0	0.0	112.0	0.0	636.0	2340.0	19.0	0.0	22.0	0.0	596.0	32.0	1192.0	0.0	0.0	376.0
054-MAUI	0.0	0.0	0.0	316.0	0.0	0.0	42609.0	2670.0	0.0	0.0	0.0	0.0	20.0	0.0	16.0	0.0	0.0	0.0	0.0	0.0	0.0	4.0	0.0	0.0	7.0	18867.0	0.0	0.0	5.0	3409.0	6167.0	175.0	7.0	133.0	1.0	3.0	241.0	8697.0	76.0	0.0	98.0
377-MAUI	1.0	0.0	0.0	87.0	0.0	0.0	11453.0	1852.0	0.0	0.0	0.0	1.0	37.0	0.0	1.0	0.0	0.0	0.0	0.0	0.0	0.0	49.0	0.0	0.0	2.0	9875.0	2.0	0.0	0.0	692.0	4963.0	10.0	24.0	15.0	4.0	231.0	21.0	1756.0	0.0	0.0	588.0
395-MAUI	1.0	0.0	0.0	72.0	0.0	0.0	20891.0	4594.0	0.0	0.0	0.0	0.0	5.0	0.0	67.0	0.0	0.0	0.0	0.0	0.0	0.0	156.0	0.0	0.0	5.0	3945.0	0.0	0.0	0.0	106.0	1858.0	0.0	0.0	41.0	0.0	14.0	8.0	1369.0	0.0	0.0	6.0
033-MAUI	2.0	0.0	1.0	435.0	0.0	0.0	20127.0	3096.0	4.0	0.0	0.0	2.0	54.0	0.0	6148.0	0.0	0.0	0.0	0.0	1.0	0.0	15.0	0.0	2.0	11.0	12551.0	1.0	1.0	0.0	3242.0	2912.0	8.0	19.0	144.0	0.0	95.0	359.0	6616.0	6.0	0.0	173.0
040-MAUI	2.0	0.0	0.0	561.0	71.0	0.0	38464.0	6027.0	2.0	0.0	0.0	0.0	55.0	0.0	879.0	0.0	0.0	0.0	3.0	1.0	0.0	1590.0	0.0	0.0	14.0	13944.0	0.0	0.0	0.0	5162.0	6467.0	11.0	16.0	214.0	0.0	191.0	106.0	10507.0	0.0	0.0	176.0
812-MAUI	3.0	0.0	0.0	86.0	0.0	0.0	7074.0	1072.0	0.0	0.0	0.0	0.0	54.0	0.0	428.0	0.0	0.0	0.0	0.0	0.0	0.0	5.0	0.0	0.0	0.0	6729.0	0.0	6.0	0.0	299.0	4451.0	0.0	0.0	1.0	4.0	190.0	6.0	449.0	0.0	0.0	433.0
794-MAUI	3.0	0.0	0.0	47.0	0.0	39.0	24367.0	1235.0	0.0	0.0	0.0	0.0	6.0	0.0	618.0	0.0	0.0	0.0	1.0	0.0	0.0	257.0	0.0	0.0	20.0	2848.0	0.0	0.0	0.0	108.0	1251.0	3.0	1.0	5.0	0.0	0.0	9.0	227.0	0.0	0.0	87.0
563-MAUI	0.0	0.0	0.0	28.0	0.0	0.0	30331.0	727.0	0.0	0.0	0.0	0.0	7.0	0.0	11.0	0.0	0.0	0.0	0.0	0.0	0.0	0.0	0.0	0.0	0.0	2491.0	0.0	0.0	0.0	655.0	1423.0	1.0	0.0	123.0	0.0	42.0	31.0	4820.0	0.0	0.0	12.0
430-MAUI	18.0	0.0	0.0	557.0	0.0	0.0	34309.0	2969.0	2.0	0.0	0.0	0.0	741.0	0.0	3216.0	0.0	1.0	0.0	0.0	0.0	0.0	932.0	0.0	0.0	5.0	19991.0	5.0	0.0	1.0	1693.0	7823.0	166.0	19.0	32.0	1.0	4.0	66.0	3596.0	0.0	0.0	850.0
429-MAUI	20.0	0.0	0.0	497.0	0.0	0.0	30826.0	2532.0	1.0	0.0	0.0	0.0	1367.0	0.0	2486.0	0.0	1.0	0.0	0.0	0.0	0.0	998.0	0.0	0.0	4.0	17901.0	0.0	0.0	1.0	1860.0	8057.0	152.0	27.0	41.0	0.0	75.0	22.0	4224.0	0.0	0.0	825.0
523-MAUI	0.0	0.0	0.0	101.0	0.0	0.0	8275.0	926.0	0.0	0.0	0.0	0.0	20.0	0.0	14.0	0.0	0.0	0.0	0.0	0.0	0.0	88.0	0.0	0.0	0.0	5041.0	0.0	9.0	0.0	154.0	4689.0	0.0	2.0	8.0	0.0	873.0	7.0	1639.0	0.0	0.0	624.0
018-MAUI	7.0	0.0	0.0	83.0	0.0	0.0	11572.0	888.0	2.0	0.0	0.0	0.0	1113.0	0.0	152.0	0.0	0.0	0.0	0.0	0.0	0.0	0.0	0.0	0.0	0.0	15562.0	1.0	0.0	0.0	750.0	5427.0	17.0	10.0	1.0	0.0	31.0	15.0	347.0	0.0	0.0	674.0
173-MAUI	29.0	0.0	0.0	832.0	0.0	0.0	15404.0	1557.0	7.0	0.0	0.0	0.0	287.0	0.0	8627.0	0.0	0.0	0.0	0.0	0.0	0.0	6.0	0.0	0.0	0.0	31650.0	2.0	0.0	0.0	7215.0	8325.0	38.0	18.0	84.0	93.0	271.0	599.0	1957.0	0.0	0.0	3379.0
027-MAUI	1.0	2.0	0.0	729.0	0.0	0.0	283.0	11.0	0.0	0.0	0.0	0.0	34265.0	0.0	16.0	0.0	0.0	0.0	0.0	1.0	0.0	0.0	0.0	0.0	27.0	4659.0	0.0	0.0	0.0	2773.0	608.0	1.0	14.0	0.0	0.0	0.0	3.0	203.0	0.0	15.0	39.0
121-MAUI	16.0	0.0	0.0	903.0	0.0	0.0	5070.0	1334.0	12.0	0.0	5.0	1.0	169.0	1.0	176.0	0.0	0.0	2.0	2.0	2.0	0.0	31.0	0.0	1.0	0.0	14269.0	23.0	0.0	0.0	4659.0	10323.0	10.0	14.0	71.0	240.0	114.0	358.0	2143.0	0.0	0.0	1728.0
2308-MAUI	1802.0	0.0	0.0	6.0	0.0	0.0	24132.0	3115.0	0.0	0.0	1.0	0.0	25.0	0.0	665.0	0.0	0.0	0.0	0.0	0.0	0.0	0.0	0.0	0.0	0.0	17104.0	0.0	0.0	0.0	2626.0	3778.0	0.0	0.0	225.0	0.0	0.0	1424.0	5585.0	0.0	0.0	2749.0
2335-MAUI	254.0	0.0	0.0	0.0	1.0	0.0	761.0	672.0	0.0	0.0	1.0	0.0	39005.0	0.0	316.0	0.0	0.0	0.0	1.0	0.0	1.0	0.0	0.0	0.0	0.0	4742.0	0.0	0.0	0.0	614.0	562.0	0.0	2.0	3.0	0.0	0.0	123.0	565.0	0.0	0.0	4810.0
010-MAUI	5.0	0.0	0.0	407.0	0.0	0.0	27526.0	3499.0	5.0	0.0	0.0	3.0	8.0	0.0	12806.0	0.0	0.0	0.0	0.0	0.0	0.0	37.0	0.0	0.0	20.0	19857.0	0.0	0.0	0.0	3510.0	9226.0	1.0	25.0	230.0	0.0	9.0	190.0	5226.0	0.0	0.0	285.0
611-MAUI	523.0	2.0	0.0	4158.0	0.0	0.0	1550.0	119.0	0.0	0.0	0.0	0.0	41436.0	0.0	51.0	0.0	0.0	0.0	0.0	0.0	0.0	56.0	0.0	0.0	3.0	1290.0	2.0	0.0	0.0	1295.0	833.0	0.0	16.0	4.0	0.0	2.0	11.0	144.0	2.0	0.0	14.0
790-MAUI	0.0	0.0	0.0	61.0	0.0	0.0	10703.0	3199.0	0.0	0.0	0.0	0.0	18.0	0.0	1396.0	0.0	0.0	0.0	1.0	0.0	0.0	619.0	0.0	0.0	16.0	2596.0	0.0	0.0	0.0	8958.0	4937.0	31.0	18.0	10.0	0.0	172.0	179.0	2762.0	0.0	0.0	10.0
544-MAUI	6.0	0.0	0.0	103.0	0.0	0.0	15624.0	4926.0	0.0	0.0	0.0	0.0	20.0	0.0	75.0	0.0	0.0	0.0	0.0	0.0	0.0	51.0	0.0	0.0	18.0	4137.0	0.0	1.0	0.0	89.0	6898.0	16.0	0.0	4.0	0.0	80.0	13.0	1848.0	0.0	0.0	17.0
561-MAUI	1.0	0.0	0.0	63.0	0.0	0.0	19506.0	2312.0	0.0	0.0	0.0	0.0	35.0	0.0	424.0	0.0	0.0	0.0	2.0	0.0	0.0	85.0	0.0	0.0	5.0	2430.0	0.0	1.0	0.0	913.0	4039.0	1.0	0.0	22.0	0.0	12.0	8.0	2740.0	1.0	0.0	28.0
304-MAUI	8.0	2.0	0.0	477.0	0.0	0.0	9070.0	2968.0	1.0	0.0	13.0	3.0	38.0	0.0	127.0	0.0	0.0	1.0	0.0	3.0	0.0	1986.0	0.0	0.0	0.0	15739.0	6.0	35.0	1.0	2695.0	13857.0	69.0	4.0	65.0	8.0	142.0	449.0	6808.0	0.0	0.0	908.0
2328-MAUI	2241.0	0.0	0.0	5.0	0.0	0.0	10303.0	3958.0	0.0	0.0	0.0	0.0	4157.0	0.0	29.0	0.0	0.0	0.0	0.0	0.0	0.0	0.0	0.0	0.0	0.0	13941.0	0.0	0.0	0.0	1118.0	3797.0	4.0	1.0	43.0	0.0	2.0	536.0	2052.0	0.0	0.0	1422.0
183-MAUI	10.0	2.0	0.0	691.0	0.0	0.0	26611.0	2529.0	20.0	0.0	103.0	34.0	101.0	0.0	109.0	0.0	0.0	0.0	1.0	117.0	0.0	80.0	0.0	12.0	0.0	22219.0	22.0	22.0	0.0	9427.0	18284.0	5.0	49.0	277.0	138.0	98.0	350.0	3384.0	0.0	0.0	2043.0
2330-MAUI	1530.0	0.0	0.0	4.0	0.0	0.0	7003.0	4068.0	0.0	0.0	3.0	0.0	393.0	0.0	401.0	0.0	0.0	0.0	0.0	0.0	0.0	0.0	0.0	0.0	0.0	20276.0	0.0	0.0	0.0	3648.0	4415.0	3.0	0.0	111.0	0.0	0.0	1049.0	1008.0	0.0	0.0	1186.0
002-MAUI	5.0	0.0	0.0	531.0	0.0	0.0	36641.0	5489.0	4.0	0.0	0.0	2.0	4.0	0.0	14982.0	0.0	0.0	0.0	21.0	0.0	0.0	619.0	0.0	0.0	16.0	15146.0	0.0	0.0	0.0	4219.0	6964.0	3.0	19.0	322.0	24.0	8.0	197.0	9480.0	0.0	0.0	119.0
678-MAUI	4.0	0.0	0.0	8184.0	5.0	0.0	100.0	10.0	0.0	0.0	0.0	0.0	19020.0	0.0	5.0	0.0	0.0	0.0	0.0	2.0	0.0	3.0	0.0	0.0	287.0	4982.0	0.0	1.0	0.0	318.0	16386.0	0.0	0.0	0.0	1.0	0.0	0.0	13.0	0.0	1.0	2.0
266-MAUI	8.0	0.0	0.0	597.0	0.0	0.0	17266.0	2442.0	2.0	0.0	0.0	1.0	856.0	0.0	1758.0	0.0	1.0	0.0	3.0	2.0	0.0	809.0	0.0	0.0	0.0	17605.0	2.0	2.0	1.0	2530.0	8509.0	18.0	15.0	38.0	5.0	134.0	92.0	4070.0	0.0	0.0	1514.0
2115-MAUI	6115.0	0.0	0.0	23.0	0.0	0.0	150.0	5.0	0.0	0.0	0.0	0.0	28040.0	0.0	1.0	0.0	0.0	0.0	0.0	0.0	0.0	0.0	0.0	0.0	0.0	7685.0	0.0	0.0	0.0	5068.0	467.0	0.0	1.0	0.0	0.0	0.0	0.0	11.0	0.0	0.0	12.0
438-MAUI	5.0	0.0	0.0	715.0	1.0	0.0	11556.0	4037.0	8.0	0.0	2.0	2.0	23.0	0.0	484.0	0.0	1.0	0.0	8.0	0.0	0.0	1205.0	0.0	0.0	0.0	18415.0	10.0	18.0	0.0	3500.0	13086.0	3.0	11.0	95.0	76.0	239.0	86.0	5202.0	0.0	0.0	2917.0
594-MAUI	4.0	0.0	0.0	321.0	0.0	0.0	48568.0	4750.0	0.0	0.0	0.0	0.0	50.0	0.0	75.0	0.0	3.0	0.0	0.0	0.0	0.0	284.0	0.0	0.0	60.0	10115.0	0.0	1.0	2.0	1108.0	9179.0	70.0	191.0	22.0	0.0	447.0	163.0	2359.0	0.0	0.0	18.0
418-MAUI	16.0	0.0	0.0	792.0	0.0	0.0	14190.0	2162.0	1.0	0.0	1.0	1.0	65.0	0.0	177.0	0.0	0.0	0.0	1.0	2.0	0.0	276.0	1.0	1.0	4.0	21193.0	15.0	0.0	0.0	6502.0	16952.0	2.0	6.0	46.0	52.0	77.0	309.0	4175.0	0.0	0.0	2484.0
467-MAUI	1.0	0.0	0.0	387.0	0.0	0.0	29310.0	3172.0	3.0	0.0	0.0	0.0	17.0	0.0	358.0	0.0	0.0	0.0	0.0	0.0	0.0	71.0	0.0	0.0	20.0	23875.0	1.0	0.0	0.0	1679.0	7890.0	4.0	0.0	189.0	0.0	29.0	227.0	7791.0	0.0	0.0	52.0
507-MAUI	9.0	0.0	0.0	85.0	0.0	0.0	15229.0	1576.0	0.0	0.0	0.0	0.0	34.0	0.0	1729.0	0.0	0.0	0.0	0.0	0.0	0.0	1217.0	0.0	0.0	0.0	8784.0	0.0	9.0	0.0	59.0	2117.0	0.0	0.0	2.0	0.0	64.0	10.0	1372.0	11.0	0.0	33.0
657-MAUI	1.0	0.0	0.0	901.0	0.0	0.0	14284.0	4185.0	2.0	0.0	109.0	2.0	9.0	0.0	466.0	0.0	0.0	0.0	5.0	41.0	0.0	7471.0	0.0	3.0	0.0	11513.0	1.0	2.0	0.0	2486.0	14295.0	0.0	5.0	120.0	27.0	108.0	176.0	7510.0	0.0	0.0	2026.0
687-MAUI	0.0	0.0	0.0	73.0	0.0	0.0	10153.0	234.0	0.0	0.0	0.0	0.0	374.0	0.0	0.0	0.0	0.0	0.0	0.0	0.0	0.0	0.0	0.0	0.0	0.0	15106.0	0.0	0.0	0.0	664.0	3210.0	74.0	5.0	7.0	0.0	4.0	83.0	2297.0	0.0	0.0	1214.0
413-MAUI	15.0	3.0	0.0	665.0	0.0	0.0	13084.0	3965.0	1.0	0.0	33.0	1.0	18.0	0.0	22.0	0.0	0.0	0.0	7.0	3.0	0.0	588.0	0.0	0.0	3.0	13155.0	1.0	9.0	0.0	1643.0	9566.0	61.0	7.0	55.0	48.0	562.0	92.0	3027.0	0.0	0.0	1781.0
778-MAUI	4.0	0.0	0.0	75.0	0.0	0.0	7413.0	1571.0	0.0	0.0	8.0	1.0	41.0	0.0	13.0	0.0	0.0	0.0	0.0	0.0	0.0	3277.0	0.0	0.0	0.0	8741.0	0.0	23.0	0.0	256.0	3887.0	2.0	0.0	4.0	1.0	231.0	24.0	849.0	0.0	0.0	689.0
2289-MAUI	3947.0	0.0	0.0	131.0	0.0	0.0	9422.0	2910.0	0.0	0.0	0.0	0.0	87.0	0.0	236.0	0.0	0.0	0.0	0.0	0.0	0.0	0.0	0.0	0.0	0.0	32269.0	0.0	0.0	0.0	1380.0	2645.0	21.0	0.0	0.0	0.0	0.0	1015.0	2648.0	0.0	0.0	212.0
2332-MAUI	103.0	0.0	0.0	4.0	1.0	0.0	843.0	1402.0	0.0	0.0	0.0	0.0	37352.0	0.0	132.0	0.0	0.0	0.0	0.0	0.0	9.0	0.0	0.0	0.0	0.0	7272.0	2.0	0.0	0.0	1290.0	639.0	0.0	0.0	9.0	0.0	0.0	252.0	413.0	0.0	0.0	4772.0
445-MAUI	1.0	0.0	1.0	33.0	0.0	0.0	23640.0	1059.0	0.0	0.0	0.0	0.0	2.0	0.0	5.0	0.0	0.0	0.0	0.0	0.0	0.0	1.0	0.0	0.0	1.0	6399.0	0.0	0.0	0.0	912.0	1735.0	0.0	3.0	28.0	0.0	0.0	9.0	2071.0	0.0	0.0	10.0
659-MAUI	0.0	0.0	0.0	125.0	0.0	0.0	5219.0	439.0	0.0	0.0	1.0	1.0	3.0	0.0	16.0	0.0	0.0	0.0	0.0	1.0	0.0	602.0	0.0	0.0	0.0	2537.0	0.0	3.0	0.0	105.0	4753.0	0.0	0.0	1.0	1.0	85.0	5.0	456.0	0.0	0.0	367.0
726-MAUI	1.0	0.0	0.0	45.0	0.0	0.0	30072.0	2500.0	0.0	0.0	0.0	0.0	3.0	0.0	0.0	0.0	0.0	0.0	0.0	0.0	0.0	877.0	0.0	0.0	5.0	2843.0	0.0	13.0	0.0	285.0	2920.0	0.0	3.0	14.0	0.0	3.0	21.0	1234.0	0.0	0.0	17.0
2325-MAUI	5534.0	0.0	0.0	7.0	0.0	0.0	7205.0	3375.0	0.0	0.0	1.0	0.0	1481.0	0.0	11.0	0.0	0.0	0.0	0.0	0.0	0.0	0.0	0.0	0.0	0.0	25439.0	0.0	0.0	0.0	2142.0	4053.0	14.0	0.0	17.0	0.0	41.0	647.0	2366.0	0.0	0.0	1289.0
137-MAUI	18.0	2.0	0.0	1151.0	0.0	0.0	16047.0	1263.0	8.0	0.0	0.0	0.0	840.0	0.0	1314.0	0.0	1.0	0.0	1.0	1.0	0.0	0.0	0.0	0.0	6.0	18052.0	18.0	0.0	0.0	6279.0	9641.0	161.0	2.0	16.0	0.0	9.0	671.0	1343.0	0.0	0.0	909.0
552-MAUI	13.0	3.0	0.0	12556.0	7.0	1.0	5631.0	273.0	0.0	0.0	0.0	0.0	15760.0	0.0	214.0	4.0	0.0	0.0	0.0	9.0	1.0	202.0	0.0	0.0	246.0	6166.0	2.0	2.0	2.0	753.0	12370.0	2.0	122.0	5.0	0.0	9.0	19.0	490.0	4.0	0.0	43.0
595-MAUI	6.0	0.0	0.0	443.0	0.0	0.0	57708.0	5668.0	0.0	0.0	0.0	0.0	33.0	0.0	111.0	0.0	11.0	0.0	0.0	0.0	0.0	10.0	0.0	0.0	60.0	7858.0	0.0	1.0	1.0	651.0	10072.0	48.0	849.0	85.0	0.0	385.0	94.0	6810.0	0.0	0.0	60.0
811-MAUI	3.0	0.0	0.0	155.0	0.0	0.0	4432.0	611.0	0.0	0.0	7.0	1.0	61.0	0.0	238.0	0.0	0.0	1.0	0.0	0.0	0.0	2.0	0.0	0.0	0.0	4915.0	0.0	0.0	0.0	199.0	2274.0	0.0	0.0	5.0	3.0	329.0	2.0	390.0	0.0	0.0	159.0
260-MAUI	1.0	0.0	0.0	738.0	0.0	0.0	52494.0	1644.0	0.0	0.0	0.0	0.0	261.0	0.0	5.0	0.0	0.0	0.0	0.0	0.0	0.0	798.0	0.0	0.0	73.0	9291.0	0.0	557.0	1.0	679.0	12792.0	43.0	9.0	45.0	0.0	0.0	518.0	5826.0	5.0	0.0	54.0
049-MAUI	19.0	0.0	0.0	854.0	0.0	0.0	14719.0	2409.0	7.0	0.0	73.0	3.0	29.0	0.0	651.0	0.0	1.0	3.0	1.0	23.0	0.0	169.0	0.0	0.0	0.0	24804.0	19.0	3.0	0.0	5605.0	12278.0	4.0	12.0	111.0	228.0	153.0	231.0	3623.0	0.0	0.0	2333.0
268-MAUI	9.0	2.0	0.0	817.0	1.0	0.0	14788.0	3023.0	2.0	0.0	0.0	0.0	4838.0	0.0	154.0	0.0	0.0	1.0	2.0	1.0	0.0	856.0	0.0	1.0	1.0	21374.0	4.0	46.0	1.0	2058.0	9334.0	108.0	35.0	63.0	5.0	749.0	116.0	5752.0	0.0	0.0	1763.0
2317-MAUI	2338.0	0.0	0.0	1.0	2.0	0.0	851.0	236.0	0.0	0.0	0.0	0.0	15744.0	0.0	94.0	0.0	0.0	0.0	0.0	0.0	0.0	0.0	0.0	0.0	0.0	7674.0	0.0	0.0	0.0	9514.0	593.0	0.0	0.0	7.0	0.0	44.0	162.0	317.0	0.0	0.0	2637.0
2300-MAUI	440.0	0.0	0.0	5.0	0.0	0.0	775.0	108.0	0.0	0.0	0.0	0.0	48504.0	0.0	4.0	0.0	0.0	0.0	0.0	0.0	3.0	0.0	0.0	0.0	0.0	3038.0	0.0	0.0	0.0	452.0	774.0	0.0	2.0	0.0	0.0	0.0	307.0	1109.0	0.0	0.0	982.0
2290-MAUI	3639.0	0.0	0.0	5.0	0.0	0.0	11735.0	601.0	0.0	0.0	0.0	0.0	868.0	0.0	38.0	0.0	0.0	0.0	0.0	0.0	0.0	0.0	0.0	0.0	0.0	18287.0	0.0	0.0	0.0	6678.0	1893.0	5.0	1.0	2.0	0.0	0.0	679.0	894.0	0.0	0.0	314.0
190-MAUI	75.0	2.0	0.0	350.0	0.0	0.0	9073.0	67.0	0.0	0.0	0.0	0.0	30631.0	0.0	96.0	0.0	0.0	0.0	0.0	0.0	0.0	15.0	0.0	0.0	1.0	3793.0	0.0	0.0	3.0	3141.0	974.0	0.0	30.0	26.0	2.0	0.0	56.0	503.0	0.0	2.0	145.0
425-MAUI	0.0	0.0	1.0	20.0	0.0	0.0	18978.0	667.0	0.0	0.0	0.0	1.0	4.0	0.0	142.0	0.0	0.0	0.0	0.0	0.0	0.0	234.0	0.0	0.0	0.0	10382.0	0.0	0.0	0.0	1888.0	836.0	3.0	2.0	125.0	0.0	30.0	9.0	4984.0	0.0	0.0	1.0
506-MAUI	1.0	0.0	0.0	30.0	0.0	0.0	21924.0	1501.0	0.0	0.0	4.0	0.0	14.0	0.0	437.0	0.0	0.0	0.0	4.0	0.0	0.0	940.0	0.0	0.0	3.0	5951.0	0.0	2.0	0.0	157.0	2367.0	0.0	3.0	10.0	0.0	29.0	28.0	1740.0	9.0	0.0	16.0
707-MAUI	0.0	0.0	0.0	336.0	0.0	0.0	47829.0	4248.0	0.0	0.0	8.0	0.0	7.0	0.0	237.0	0.0	0.0	0.0	6.0	0.0	0.0	107.0	0.0	0.0	15.0	11447.0	0.0	2.0	54.0	2184.0	20500.0	13.0	57.0	77.0	0.0	6.0	68.0	7006.0	0.0	0.0	97.0
770-MAUI	110.0	0.0	0.0	48.0	0.0	0.0	365.0	5.0	0.0	0.0	0.0	0.0	16524.0	0.0	3.0	0.0	0.0	0.0	0.0	0.0	0.0	5.0	0.0	0.0	0.0	13323.0	0.0	0.0	0.0	525.0	695.0	0.0	1.0	2.0	0.0	0.0	497.0	30.0	0.0	3.0	489.0
2091-MAUI	1696.0	0.0	0.0	886.0	0.0	0.0	5533.0	366.0	0.0	0.0	0.0	0.0	2691.0	0.0	69.0	0.0	0.0	0.0	0.0	0.0	0.0	0.0	0.0	0.0	0.0	11198.0	0.0	0.0	0.0	466.0	1155.0	0.0	0.0	0.0	0.0	0.0	0.0	198.0	0.0	0.0	668.0
2112-MAUI	1271.0	0.0	0.0	4.0	0.0	0.0	1853.0	7.0	0.0	0.0	0.0	0.0	24.0	0.0	1.0	0.0	0.0	0.0	0.0	0.0	0.0	0.0	0.0	0.0	0.0	4908.0	0.0	0.0	0.0	44728.0	45.0	0.0	0.0	0.0	0.0	0.0	2.0	2.0	0.0	0.0	1.0
2298-MAUI	446.0	0.0	0.0	4.0	2.0	0.0	777.0	170.0	0.0	0.0	0.0	0.0	48317.0	0.0	1.0	0.0	0.0	0.0	1.0	0.0	1.0	0.0	0.0	0.0	0.0	2377.0	0.0	0.0	0.0	150.0	605.0	0.0	3.0	0.0	0.0	0.0	264.0	609.0	0.0	0.0	844.0
522-MAUI	3.0	1.0	0.0	232.0	0.0	0.0	9416.0	717.0	0.0	0.0	0.0	0.0	32.0	0.0	36.0	0.0	0.0	0.0	0.0	0.0	0.0	88.0	0.0	0.0	0.0	9152.0	0.0	3.0	0.0	340.0	3949.0	2.0	0.0	8.0	1.0	1209.0	4.0	1175.0	0.0	0.0	537.0
082-MAUI	4.0	0.0	0.0	333.0	0.0	0.0	32490.0	4043.0	11.0	0.0	1.0	0.0	26.0	0.0	6948.0	0.0	0.0	0.0	11.0	0.0	0.0	406.0	0.0	0.0	25.0	32288.0	0.0	10.0	0.0	5048.0	7073.0	135.0	8.0	107.0	0.0	66.0	272.0	4761.0	26.0	0.0	124.0
256-MAUI	7.0	0.0	0.0	587.0	0.0	0.0	11218.0	2399.0	8.0	0.0	0.0	6.0	360.0	0.0	944.0	0.0	0.0	0.0	2.0	2.0	0.0	61.0	0.0	2.0	2.0	29670.0	25.0	7.0	0.0	4986.0	14270.0	9.0	15.0	103.0	80.0	270.0	140.0	1861.0	0.0	0.0	1327.0
539-MAUI	0.0	0.0	1.0	29.0	0.0	0.0	11480.0	1029.0	0.0	0.0	0.0	0.0	27.0	0.0	8.0	0.0	0.0	0.0	0.0	0.0	0.0	2.0	0.0	0.0	2.0	15443.0	0.0	11.0	0.0	571.0	2317.0	0.0	2.0	53.0	0.0	4.0	21.0	2723.0	0.0	0.0	8.0
412-MAUI	7.0	1.0	0.0	472.0	0.0	0.0	21562.0	2536.0	1.0	0.0	0.0	0.0	40.0	0.0	5.0	0.0	0.0	0.0	3.0	0.0	0.0	749.0	0.0	1.0	3.0	20482.0	0.0	12.0	0.0	2022.0	8656.0	164.0	10.0	35.0	14.0	220.0	104.0	2406.0	0.0	0.0	1057.0
753-MAUI	6.0	0.0	0.0	58.0	0.0	0.0	20902.0	2757.0	0.0	0.0	0.0	0.0	83.0	0.0	90.0	0.0	0.0	0.0	0.0	0.0	0.0	0.0	0.0	0.0	1.0	7811.0	1.0	1.0	3.0	1428.0	5178.0	3.0	6.0	31.0	1.0	2.0	74.0	3361.0	0.0	0.0	107.0
658-MAUI	0.0	0.0	0.0	85.0	0.0	0.0	11852.0	1497.0	0.0	0.0	11.0	1.0	3.0	0.0	5.0	0.0	0.0	1.0	0.0	0.0	0.0	133.0	0.0	0.0	0.0	4548.0	0.0	13.0	0.0	280.0	5163.0	1.0	0.0	12.0	1.0	118.0	16.0	697.0	0.0	0.0	353.0
578-MAUI	3.0	0.0	0.0	45.0	0.0	0.0	20055.0	1104.0	0.0	0.0	0.0	0.0	213.0	0.0	59.0	0.0	0.0	0.0	0.0	0.0	0.0	8.0	0.0	0.0	2.0	6591.0	0.0	0.0	0.0	795.0	2670.0	1.0	1.0	55.0	0.0	21.0	47.0	3453.0	0.0	0.0	120.0
2336-MAUI	442.0	0.0	0.0	1.0	1.0	0.0	1263.0	1267.0	0.0	0.0	2.0	0.0	38875.0	0.0	750.0	0.0	0.0	0.0	1.0	0.0	0.0	0.0	0.0	0.0	0.0	3898.0	3.0	0.0	0.0	482.0	710.0	0.0	0.0	6.0	0.0	1.0	192.0	592.0	0.0	0.0	5439.0
261-MAUI	1.0	0.0	0.0	479.0	0.0	0.0	33364.0	3657.0	1.0	6.0	0.0	0.0	490.0	0.0	9.0	0.0	1.0	0.0	0.0	0.0	0.0	455.0	0.0	0.0	31.0	9345.0	0.0	103.0	0.0	1140.0	9277.0	49.0	7.0	16.0	0.0	10.0	193.0	3741.0	45.0	1.0	102.0
2097-MAUI	219.0	0.0	0.0	22.0	0.0	0.0	215.0	5.0	0.0	0.0	0.0	0.0	51153.0	0.0	4.0	0.0	0.0	0.0	0.0	0.0	0.0	0.0	0.0	0.0	0.0	406.0	0.0	0.0	0.0	4.0	15.0	0.0	0.0	0.0	0.0	0.0	0.0	1.0	0.0	0.0	10.0
124-MAUI	46.0	0.0	0.0	14592.0	0.0	0.0	4694.0	163.0	0.0	0.0	0.0	0.0	1346.0	0.0	56.0	0.0	0.0	0.0	0.0	1.0	7.0	39.0	0.0	0.0	37.0	3224.0	0.0	0.0	3.0	436.0	7774.0	1.0	18.0	6.0	336.0	0.0	55.0	243.0	0.0	1.0	31.0
474-MAUI	0.0	0.0	0.0	532.0	0.0	0.0	39847.0	6489.0	0.0	1.0	0.0	0.0	20.0	0.0	36.0	0.0	0.0	0.0	0.0	0.0	0.0	2732.0	0.0	0.0	151.0	4962.0	0.0	0.0	0.0	369.0	13158.0	7.0	1.0	5.0	0.0	46.0	301.0	3426.0	0.0	0.0	39.0
166-MAUI	2.0	0.0	0.0	548.0	0.0	0.0	33501.0	3001.0	1.0	0.0	3.0	0.0	20.0	0.0	1651.0	0.0	0.0	0.0	0.0	0.0	0.0	3518.0	0.0	0.0	31.0	12066.0	0.0	49.0	0.0	9743.0	4213.0	16.0	81.0	65.0	29.0	78.0	69.0	4820.0	4.0	0.0	78.0
185-MAUI	2.0	0.0	0.0	716.0	0.0	0.0	8388.0	1661.0	5.0	0.0	0.0	4.0	58.0	0.0	8987.0	0.0	107.0	0.0	0.0	0.0	0.0	21.0	37.0	18.0	0.0	22997.0	62.0	83.0	10.0	8365.0	14829.0	1367.0	1871.0	59.0	116.0	70.0	211.0	3020.0	0.0	0.0	2451.0
511-MAUI	1.0	2.0	0.0	119.0	0.0	0.0	2132.0	904.0	0.0	0.0	2.0	0.0	21.0	0.0	84.0	0.0	0.0	0.0	1.0	2.0	0.0	482.0	0.0	0.0	2.0	3965.0	0.0	3.0	0.0	132.0	2214.0	7.0	1.0	2.0	4.0	78.0	11.0	682.0	0.0	0.0	621.0
273-MAUI	9.0	1.0	0.0	3976.0	0.0	0.0	15899.0	47.0	0.0	0.0	0.0	0.0	58791.0	0.0	41.0	0.0	0.0	0.0	0.0	24.0	0.0	29.0	0.0	0.0	0.0	1482.0	0.0	0.0	0.0	944.0	697.0	0.0	14.0	1.0	0.0	0.0	561.0	87.0	2.0	0.0	8.0
223-MAUI	4.0	0.0	0.0	530.0	0.0	0.0	39982.0	4430.0	0.0	9.0	1.0	0.0	1194.0	0.0	46.0	0.0	1.0	0.0	0.0	1.0	0.0	61.0	0.0	0.0	90.0	7607.0	0.0	0.0	1.0	1628.0	11299.0	93.0	36.0	68.0	0.0	7.0	1600.0	6395.0	0.0	0.0	29.0
480-MAUI	0.0	0.0	0.0	12.0	0.0	0.0	25236.0	1714.0	0.0	0.0	1.0	0.0	9.0	0.0	1760.0	0.0	0.0	0.0	0.0	0.0	0.0	84.0	0.0	0.0	3.0	5528.0	0.0	3.0	0.0	98.0	1365.0	0.0	1.0	11.0	0.0	39.0	7.0	1071.0	0.0	0.0	18.0
2094-MAUI	227.0	0.0	0.0	30.0	0.0	0.0	728.0	5.0	0.0	0.0	0.0	0.0	44.0	0.0	4.0	0.0	0.0	0.0	0.0	0.0	0.0	0.0	0.0	0.0	0.0	2873.0	0.0	0.0	0.0	39432.0	44.0	0.0	0.0	0.0	0.0	0.0	3.0	9.0	0.0	0.0	7.0
249-MAUI	1.0	0.0	0.0	258.0	0.0	0.0	49886.0	6102.0	4.0	0.0	0.0	0.0	119.0	0.0	668.0	0.0	0.0	0.0	2.0	0.0	0.0	101.0	0.0	0.0	17.0	25187.0	0.0	0.0	0.0	4945.0	5643.0	4.0	12.0	76.0	0.0	45.0	216.0	4363.0	1.0	0.0	97.0
2331-MAUI	382.0	0.0	0.0	2.0	3.0	0.0	1393.0	681.0	0.0	0.0	3.0	0.0	35721.0	0.0	267.0	0.0	0.0	0.0	0.0	0.0	5.0	0.0	0.0	0.0	0.0	6554.0	0.0	0.0	0.0	1067.0	543.0	0.0	0.0	8.0	0.0	0.0	204.0	517.0	0.0	0.0	6810.0
001-MAUI	3.0	0.0	0.0	561.0	0.0	0.0	41923.0	4367.0	2.0	0.0	0.0	0.0	34.0	0.0	7047.0	0.0	1.0	0.0	11.0	0.0	0.0	984.0	0.0	0.0	16.0	12781.0	0.0	0.0	1.0	3788.0	10322.0	6.0	6.0	253.0	37.0	51.0	412.0	7299.0	0.0	0.0	90.0
084-MAUI	27.0	0.0	0.0	492.0	0.0	0.0	26185.0	7971.0	1.0	2.0	1.0	8.0	30.0	0.0	13773.0	0.0	0.0	0.0	0.0	0.0	0.0	18.0	0.0	0.0	47.0	14339.0	0.0	0.0	3.0	3618.0	6619.0	10.0	0.0	60.0	1.0	185.0	206.0	2625.0	0.0	0.0	988.0
230-MAUI	42.0	3.0	0.0	118.0	0.0	0.0	3032.0	92.0	0.0	3.0	0.0	0.0	21802.0	2.0	66.0	0.0	0.0	0.0	0.0	0.0	0.0	72.0	0.0	0.0	1.0	19153.0	2.0	0.0	0.0	2517.0	563.0	0.0	42.0	2.0	3.0	0.0	34.0	207.0	0.0	3.0	60.0
503-MAUI	2.0	0.0	0.0	385.0	0.0	0.0	45090.0	7298.0	1.0	0.0	0.0	0.0	16.0	0.0	1686.0	0.0	0.0	0.0	21.0	0.0	0.0	2046.0	0.0	1.0	27.0	12048.0	0.0	59.0	0.0	1589.0	5987.0	3.0	17.0	122.0	1.0	80.0	78.0	6963.0	11.0	0.0	29.0
250-MAUI	4.0	1.0	0.0	253.0	0.0	0.0	35617.0	4942.0	1.0	2.0	0.0	0.0	260.0	0.0	2646.0	0.0	0.0	0.0	0.0	0.0	0.0	11.0	0.0	0.0	37.0	20149.0	0.0	2.0	1.0	4018.0	5909.0	7.0	10.0	40.0	0.0	101.0	228.0	4394.0	0.0	1.0	59.0
046-MAUI	0.0	0.0	0.0	32.0	0.0	0.0	9026.0	1116.0	0.0	0.0	3.0	0.0	192.0	0.0	32.0	0.0	0.0	2.0	0.0	0.0	0.0	157.0	0.0	0.0	0.0	9573.0	1.0	1.0	0.0	264.0	3745.0	0.0	0.0	1.0	4.0	173.0	11.0	707.0	0.0	0.0	434.0
053-MAUI	0.0	0.0	0.0	397.0	0.0	0.0	35650.0	5222.0	1.0	0.0	0.0	0.0	62.0	0.0	95.0	0.0	0.0	0.0	1.0	0.0	0.0	72.0	0.0	0.0	33.0	32366.0	0.0	0.0	60.0	4462.0	5973.0	1.0	7.0	182.0	0.0	0.0	296.0	11692.0	4.0	0.0	372.0
629-MAUI	4.0	0.0	0.0	754.0	0.0	0.0	13218.0	3028.0	5.0	0.0	90.0	0.0	79.0	0.0	3057.0	0.0	0.0	1.0	14.0	2.0	0.0	11034.0	0.0	2.0	128.0	22317.0	3.0	117.0	0.0	3185.0	13180.0	66.0	18.0	43.0	11.0	380.0	103.0	2983.0	0.0	0.0	1643.0
481-MAUI	0.0	0.0	0.0	31.0	0.0	0.0	10816.0	2199.0	0.0	0.0	0.0	0.0	17.0	0.0	50.0	0.0	0.0	0.0	0.0	0.0	0.0	241.0	0.0	0.0	0.0	10168.0	0.0	6.0	0.0	72.0	3607.0	0.0	0.0	4.0	0.0	6.0	10.0	654.0	0.0	0.0	67.0
720-MAUI	3.0	0.0	0.0	53.0	0.0	0.0	17920.0	92.0	0.0	0.0	0.0	0.0	523.0	0.0	59.0	0.0	0.0	0.0	0.0	0.0	0.0	2.0	0.0	0.0	2.0	4489.0	0.0	0.0	0.0	242.0	5311.0	5.0	7.0	6.0	0.0	9.0	17.0	723.0	0.0	0.0	3679.0
2327-MAUI	4629.0	0.0	0.0	5.0	1.0	0.0	6316.0	3669.0	0.0	0.0	3.0	0.0	3583.0	0.0	50.0	0.0	0.0	0.0	0.0	0.0	0.0	0.0	0.0	0.0	0.0	15624.0	0.0	0.0	0.0	1116.0	6981.0	9.0	1.0	9.0	0.0	8.0	708.0	2074.0	0.0	0.0	1578.0
411-MAUI	11.0	2.0	0.0	536.0	0.0	0.0	26011.0	2522.0	3.0	0.0	0.0	0.0	16.0	0.0	57.0	0.0	0.0	0.0	3.0	2.0	0.0	1143.0	5.0	0.0	11.0	13443.0	7.0	19.0	0.0	2983.0	10676.0	23.0	6.0	59.0	19.0	592.0	88.0	2946.0	0.0	0.0	1355.0
682-MAUI	13.0	0.0	0.0	452.0	0.0	0.0	29622.0	1728.0	0.0	0.0	1.0	0.0	4342.0	0.0	1378.0	0.0	0.0	0.0	0.0	0.0	2.0	0.0	0.0	0.0	3.0	14618.0	0.0	0.0	0.0	2476.0	9658.0	53.0	61.0	12.0	0.0	14.0	87.0	5191.0	0.0	0.0	981.0
771-MAUI	111.0	0.0	0.0	46.0	0.0	0.0	228.0	8.0	0.0	0.0	0.0	0.0	16621.0	0.0	4.0	0.0	0.0	0.0	0.0	0.0	0.0	4.0	0.0	0.0	0.0	9445.0	0.0	0.0	0.0	586.0	504.0	0.0	2.0	0.0	1.0	0.0	1316.0	13.0	0.0	1.0	633.0
003-MAUI	3.0	0.0	0.0	566.0	0.0	0.0	28093.0	5465.0	2.0	0.0	5.0	0.0	11.0	0.0	3675.0	0.0	0.0	0.0	1.0	0.0	0.0	42.0	0.0	0.0	7.0	14082.0	0.0	11.0	0.0	4728.0	7697.0	20.0	14.0	198.0	1.0	139.0	454.0	7773.0	0.0	0.0	309.0
737-MAUI	0.0	0.0	0.0	37.0	0.0	0.0	14810.0	4269.0	0.0	0.0	0.0	0.0	30.0	0.0	6.0	0.0	0.0	0.0	0.0	0.0	0.0	706.0	0.0	0.0	1.0	803.0	0.0	0.0	0.0	2923.0	3619.0	0.0	0.0	48.0	0.0	59.0	0.0	822.0	2.0	0.0	6.0
291-MAUI	2.0	0.0	0.0	67.0	0.0	0.0	9964.0	566.0	0.0	0.0	0.0	0.0	52.0	0.0	3.0	0.0	1.0	0.0	0.0	0.0	0.0	0.0	0.0	0.0	4.0	10338.0	0.0	0.0	0.0	417.0	5212.0	30.0	67.0	1.0	0.0	1.0	20.0	748.0	0.0	0.0	912.0
2309-MAUI	4101.0	0.0	0.0	30.0	0.0	0.0	8326.0	2811.0	0.0	0.0	2.0	0.0	50.0	0.0	852.0	0.0	0.0	0.0	0.0	0.0	0.0	0.0	0.0	0.0	0.0	25200.0	0.0	0.0	0.0	3839.0	2477.0	0.0	0.0	145.0	0.0	0.0	2330.0	2458.0	0.0	0.0	2020.0
435-MAUI	3.0	1.0	0.0	498.0	0.0	0.0	30018.0	1991.0	3.0	0.0	26.0	9.0	14.0	0.0	263.0	0.0	0.0	0.0	7.0	0.0	0.0	3880.0	0.0	0.0	0.0	19850.0	3.0	95.0	0.0	5528.0	13116.0	1.0	9.0	125.0	134.0	124.0	102.0	3421.0	0.0	0.0	2370.0
776-MAUI	10.0	0.0	0.0	62.0	0.0	0.0	3950.0	1456.0	0.0	0.0	37.0	0.0	10.0	0.0	0.0	0.0	0.0	0.0	0.0	0.0	0.0	3020.0	0.0	0.0	0.0	7895.0	1.0	15.0	0.0	180.0	3037.0	0.0	0.0	6.0	1.0	183.0	16.0	1362.0	0.0	0.0	780.0
2297-MAUI	813.0	0.0	0.0	3.0	6.0	0.0	736.0	241.0	0.0	0.0	0.0	0.0	45607.0	0.0	7.0	0.0	0.0	0.0	0.0	0.0	1.0	0.0	0.0	0.0	0.0	4835.0	0.0	0.0	0.0	692.0	470.0	1.0	1.0	0.0	0.0	0.0	476.0	618.0	0.0	0.0	1237.0
077-MAUI	8.0	1.0	0.0	664.0	4.0	0.0	18075.0	2003.0	1.0	0.0	25.0	0.0	7100.0	0.0	2017.0	0.0	1.0	0.0	2.0	0.0	0.0	200.0	0.0	3.0	4.0	14781.0	2.0	0.0	0.0	2704.0	8023.0	109.0	26.0	22.0	14.0	141.0	738.0	1585.0	0.0	1.0	1072.0
660-MAUI	1.0	0.0	0.0	156.0	0.0	0.0	6284.0	611.0	1.0	0.0	6.0	0.0	13.0	0.0	5.0	0.0	0.0	0.0	0.0	0.0	0.0	325.0	0.0	0.0	0.0	13847.0	2.0	0.0	0.0	639.0	2322.0	8.0	0.0	1.0	1.0	110.0	26.0	1101.0	0.0	0.0	145.0
706-MAUI	1.0	0.0	0.0	248.0	0.0	0.0	35039.0	5555.0	0.0	0.0	0.0	0.0	40.0	0.0	8715.0	0.0	0.0	0.0	26.0	0.0	0.0	2669.0	0.0	0.0	18.0	11674.0	0.0	1.0	5.0	4818.0	7770.0	5.0	14.0	52.0	2.0	96.0	98.0	6412.0	0.0	0.0	674.0
772-MAUI	85.0	0.0	0.0	23.0	0.0	0.0	322.0	13.0	0.0	0.0	0.0	0.0	19299.0	0.0	7.0	0.0	0.0	0.0	0.0	0.0	0.0	4.0	0.0	0.0	0.0	10927.0	0.0	0.0	0.0	873.0	107.0	0.0	1.0	0.0	0.0	2.0	935.0	14.0	0.0	0.0	319.0
550-MAUI	18.0	13.0	0.0	4526.0	1.0	0.0	7641.0	402.0	0.0	2.0	0.0	0.0	22059.0	1.0	296.0	1.0	0.0	0.0	1.0	4.0	2.0	243.0	0.0	0.0	209.0	8382.0	1.0	3.0	0.0	837.0	12783.0	4.0	361.0	17.0	0.0	15.0	41.0	622.0	5.0	4.0	68.0
353-MAUI	7.0	0.0	0.0	150.0	0.0	0.0	17540.0	437.0	0.0	0.0	0.0	0.0	2076.0	0.0	6.0	0.0	0.0	0.0	0.0	0.0	0.0	0.0	0.0	0.0	5.0	16841.0	4.0	0.0	0.0	1209.0	1998.0	31.0	22.0	8.0	0.0	10.0	12.0	1375.0	0.0	0.0	492.0
208-MAUI	0.0	0.0	0.0	27.0	0.0	0.0	24178.0	770.0	0.0	0.0	0.0	0.0	17.0	0.0	426.0	0.0	0.0	0.0	0.0	0.0	0.0	857.0	0.0	0.0	2.0	2782.0	0.0	2.0	0.0	141.0	2002.0	1.0	0.0	103.0	0.0	27.0	8.0	4512.0	0.0	0.0	9.0
764-MAUI	5.0	0.0	0.0	5046.0	0.0	0.0	352.0	18.0	0.0	0.0	0.0	0.0	17825.0	0.0	4.0	0.0	0.0	0.0	0.0	1.0	0.0	2.0	0.0	0.0	0.0	1071.0	5.0	0.0	0.0	420.0	39.0	0.0	0.0	0.0	1.0	0.0	1.0	25.0	0.0	1.0	7.0
342-MAUI	18.0	0.0	0.0	214.0	0.0	0.0	30279.0	1335.0	0.0	0.0	0.0	0.0	132.0	0.0	18.0	0.0	0.0	0.0	0.0	0.0	0.0	1258.0	0.0	0.0	1.0	602.0	0.0	0.0	0.0	57.0	2694.0	0.0	0.0	0.0	0.0	189.0	15.0	137.0	0.0	0.0	0.0
437-MAUI	0.0	0.0	0.0	69.0	0.0	0.0	14430.0	491.0	0.0	0.0	6.0	2.0	26.0	0.0	4.0	0.0	0.0	0.0	0.0	0.0	0.0	1298.0	0.0	0.0	0.0	8943.0	2.0	5.0	0.0	1159.0	4941.0	2.0	134.0	15.0	14.0	156.0	13.0	635.0	0.0	0.0	480.0
305-MAUI	2.0	0.0	0.0	505.0	0.0	0.0	22264.0	2199.0	2.0	0.0	24.0	1.0	95.0	0.0	763.0	0.0	0.0	1.0	0.0	1.0	0.0	925.0	0.0	1.0	3.0	28416.0	9.0	30.0	0.0	2583.0	18853.0	318.0	3.0	98.0	73.0	240.0	238.0	5101.0	0.0	0.0	1398.0
213-MAUI	5.0	0.0	0.0	336.0	0.0	0.0	49488.0	6022.0	1.0	1.0	0.0	0.0	45.0	0.0	1984.0	0.0	1.0	0.0	27.0	0.0	0.0	1826.0	0.0	3.0	20.0	10120.0	0.0	0.0	0.0	2147.0	4577.0	16.0	11.0	179.0	0.0	102.0	1481.0	9840.0	0.0	0.0	93.0
755-MAUI	1.0	0.0	0.0	26.0	0.0	0.0	31883.0	738.0	1.0	0.0	25.0	1.0	8.0	0.0	1552.0	0.0	0.0	0.0	0.0	0.0	0.0	0.0	0.0	0.0	0.0	7863.0	0.0	13.0	0.0	1251.0	1915.0	0.0	1.0	132.0	0.0	0.0	73.0	3056.0	0.0	0.0	23.0
205-MAUI	2.0	1.0	0.0	371.0	0.0	0.0	50111.0	5253.0	3.0	2.0	0.0	0.0	178.0	19.0	3504.0	0.0	0.0	0.0	0.0	0.0	0.0	3147.0	0.0	0.0	9.0	7984.0	0.0	6.0	0.0	2093.0	7842.0	2.0	5.0	292.0	17.0	37.0	728.0	8983.0	0.0	0.0	178.0
617-MAUI	2.0	0.0	0.0	24.0	0.0	0.0	22732.0	1237.0	0.0	0.0	0.0	0.0	17.0	0.0	173.0	0.0	0.0	0.0	0.0	0.0	0.0	0.0	0.0	0.0	0.0	2815.0	0.0	136.0	0.0	140.0	1678.0	0.0	3.0	17.0	0.0	34.0	8.0	2060.0	0.0	0.0	82.0
616-MAUI	3.0	0.0	0.0	12.0	0.0	0.0	18853.0	1305.0	1.0	0.0	0.0	0.0	6.0	0.0	146.0	0.0	0.0	0.0	0.0	0.0	0.0	194.0	0.0	0.0	2.0	5864.0	0.0	7.0	0.0	1643.0	786.0	2.0	1.0	5.0	0.0	20.0	32.0	1049.0	0.0	0.0	122.0
708-MAUI	1.0	2.0	1.0	148.0	0.0	0.0	43195.0	4145.0	1.0	0.0	0.0	0.0	679.0	0.0	3759.0	0.0	0.0	0.0	1.0	0.0	0.0	578.0	0.0	0.0	9.0	11057.0	0.0	154.0	38.0	1741.0	5399.0	4.0	5.0	82.0	0.0	162.0	186.0	6352.0	0.0	0.0	42.0
115-MAUI	7.0	0.0	0.0	581.0	0.0	0.0	28749.0	3071.0	0.0	0.0	0.0	0.0	115.0	0.0	11.0	0.0	0.0	0.0	0.0	0.0	0.0	43.0	0.0	0.0	57.0	6107.0	0.0	0.0	3.0	1602.0	12496.0	38.0	3.0	22.0	0.0	0.0	881.0	3357.0	0.0	0.0	38.0
331-MAUI	3.0	0.0	0.0	106.0	0.0	0.0	8427.0	1469.0	0.0	0.0	0.0	0.0	132.0	0.0	41.0	0.0	0.0	0.0	0.0	1.0	0.0	1356.0	0.0	0.0	0.0	8046.0	0.0	1.0	0.0	370.0	4296.0	3.0	0.0	5.0	4.0	117.0	41.0	1747.0	0.0	0.0	1021.0
162-MAUI	8.0	0.0	0.0	305.0	0.0	0.0	28365.0	792.0	6.0	0.0	15.0	1.0	13.0	0.0	18.0	0.0	0.0	0.0	2.0	35.0	0.0	210.0	0.0	0.0	0.0	19711.0	3.0	41.0	0.0	3304.0	7776.0	87.0	23.0	102.0	187.0	294.0	266.0	6863.0	0.0	0.0	1056.0
419-MAUI	12.0	0.0	0.0	709.0	0.0	0.0	7178.0	1355.0	5.0	0.0	83.0	0.0	105.0	0.0	7.0	0.0	0.0	0.0	11.0	0.0	0.0	7645.0	1.0	0.0	0.0	23007.0	8.0	0.0	0.0	4038.0	12789.0	110.0	5.0	23.0	70.0	84.0	109.0	1188.0	0.0	0.0	2006.0
800-MAUI	2.0	10.0	0.0	59.0	0.0	0.0	6847.0	798.0	0.0	0.0	0.0	1.0	55.0	0.0	0.0	0.0	0.0	1.0	2.0	0.0	0.0	17.0	0.0	0.0	5.0	11219.0	0.0	1.0	0.0	989.0	2588.0	7.0	4.0	22.0	4.0	274.0	35.0	1279.0	0.0	0.0	2362.0
354-MAUI	3.0	0.0	0.0	58.0	0.0	0.0	18550.0	662.0	1.0	0.0	0.0	0.0	392.0	0.0	5.0	0.0	0.0	0.0	0.0	0.0	0.0	0.0	0.0	0.0	1.0	11700.0	1.0	0.0	0.0	913.0	4201.0	28.0	10.0	11.0	0.0	13.0	11.0	2500.0	0.0	0.0	1228.0
009-MAUI	5.0	0.0	0.0	441.0	0.0	0.0	31273.0	3801.0	6.0	0.0	2.0	0.0	2.0	0.0	3815.0	0.0	0.0	0.0	0.0	0.0	0.0	75.0	0.0	0.0	3.0	10787.0	0.0	1.0	3.0	2976.0	7735.0	0.0	5.0	116.0	1.0	10.0	69.0	3842.0	0.0	0.0	221.0
2093-MAUI	498.0	0.0	0.0	1217.0	0.0	0.0	4878.0	84.0	0.0	0.0	46.0	0.0	1877.0	0.0	59.0	0.0	0.0	0.0	0.0	0.0	0.0	0.0	0.0	0.0	0.0	15516.0	0.0	0.0	0.0	372.0	1394.0	0.0	0.0	0.0	0.0	28.0	0.0	270.0	0.0	0.0	502.0
529-MAUI	4.0	0.0	0.0	568.0	0.0	0.0	48572.0	5974.0	0.0	0.0	0.0	0.0	32.0	0.0	117.0	0.0	0.0	0.0	5.0	0.0	0.0	1762.0	0.0	0.0	85.0	14506.0	1.0	26.0	0.0	365.0	10475.0	171.0	3.0	6.0	0.0	126.0	281.0	1741.0	0.0	0.0	45.0
095-MAUI	1.0	1.0	0.0	2380.0	0.0	0.0	1261.0	40.0	0.0	2.0	0.0	0.0	16657.0	0.0	52.0	1.0	0.0	0.0	0.0	6.0	0.0	11.0	0.0	0.0	281.0	13561.0	0.0	0.0	0.0	2627.0	3059.0	2.0	36.0	0.0	1.0	1.0	14.0	70.0	0.0	2.0	89.0
021-MAUI	16.0	0.0	0.0	289.0	0.0	0.0	11954.0	1548.0	2.0	0.0	0.0	0.0	108.0	0.0	191.0	0.0	0.0	1.0	10.0	21.0	0.0	13053.0	0.0	0.0	1.0	32019.0	20.0	2.0	1.0	6951.0	9716.0	87.0	66.0	51.0	333.0	135.0	400.0	7807.0	0.0	0.0	1763.0
078-MAUI	12.0	2.0	0.0	796.0	1.0	0.0	15689.0	1777.0	6.0	0.0	48.0	1.0	2485.0	0.0	288.0	0.0	1.0	0.0	4.0	3.0	0.0	91.0	0.0	0.0	0.0	12342.0	0.0	0.0	0.0	2777.0	7527.0	95.0	12.0	51.0	62.0	179.0	606.0	1071.0	0.0	0.0	1423.0
288-MAUI	20.0	0.0	0.0	501.0	0.0	0.0	38270.0	1707.0	1.0	0.0	0.0	0.0	944.0	0.0	771.0	0.0	2.0	0.0	0.0	0.0	0.0	4.0	0.0	0.0	25.0	17438.0	0.0	0.0	0.0	605.0	18075.0	117.0	15.0	9.0	0.0	1.0	73.0	1288.0	0.0	0.0	242.0
462-MAUI	0.0	0.0	0.0	178.0	0.0	0.0	6257.0	683.0	0.0	0.0	0.0	0.0	156.0	0.0	4.0	0.0	0.0	0.0	0.0	0.0	0.0	8.0	0.0	0.0	0.0	8314.0	1.0	350.0	0.0	243.0	8123.0	2.0	0.0	3.0	6.0	184.0	34.0	1762.0	0.0	0.0	1211.0
191-MAUI	19.0	1.0	0.0	725.0	0.0	0.0	4473.0	21.0	0.0	0.0	0.0	0.0	31601.0	0.0	23.0	0.0	0.0	0.0	0.0	0.0	0.0	1.0	0.0	0.0	2.0	3026.0	0.0	0.0	1.0	3712.0	696.0	0.0	13.0	4.0	4.0	1.0	7.0	180.0	0.0	5.0	104.0
2117-MAUI	2460.0	0.0	0.0	37.0	0.0	0.0	349.0	10.0	0.0	0.0	0.0	0.0	28552.0	0.0	3.0	0.0	0.0	0.0	0.0	0.0	0.0	0.0	0.0	0.0	0.0	9355.0	0.0	0.0	0.0	7175.0	151.0	0.0	0.0	0.0	0.0	0.0	2.0	11.0	0.0	0.0	14.0
101-MAUI	0.0	0.0	0.0	182.0	0.0	0.0	337.0	20.0	0.0	1.0	0.0	0.0	60614.0	0.0	22.0	0.0	0.0	0.0	0.0	1.0	0.0	0.0	0.0	0.0	2.0	779.0	43.0	0.0	0.0	3289.0	96.0	0.0	19.0	1.0	0.0	0.0	3.0	19.0	0.0	2.0	57.0
2293-MAUI	1043.0	0.0	0.0	9.0	0.0	0.0	6236.0	304.0	0.0	0.0	0.0	0.0	10976.0	0.0	980.0	0.0	0.0	0.0	0.0	0.0	0.0	0.0	0.0	0.0	0.0	30421.0	1.0	0.0	0.0	1242.0	1154.0	2.0	0.0	0.0	0.0	0.0	139.0	783.0	0.0	0.0	370.0
217-MAUI	3.0	0.0	0.0	56.0	0.0	0.0	18306.0	3175.0	0.0	0.0	0.0	0.0	45.0	0.0	5.0	0.0	0.0	0.0	0.0	0.0	0.0	138.0	0.0	0.0	1.0	2424.0	0.0	0.0	0.0	42.0	2986.0	1.0	0.0	2.0	0.0	115.0	8.0	1235.0	0.0	0.0	15.0
267-MAUI	38.0	1.0	0.0	1007.0	0.0	0.0	9830.0	4052.0	0.0	0.0	0.0	0.0	5824.0	0.0	792.0	0.0	0.0	0.0	5.0	5.0	1.0	315.0	0.0	0.0	0.0	14785.0	1.0	4.0	66.0	910.0	7536.0	78.0	14.0	26.0	23.0	60.0	332.0	7803.0	0.0	0.0	1925.0
072-MAUI	0.0	0.0	0.0	350.0	0.0	0.0	33285.0	2447.0	4.0	0.0	0.0	1.0	9.0	1.0	418.0	0.0	0.0	0.0	0.0	0.0	0.0	10.0	0.0	0.0	15.0	14886.0	0.0	1.0	0.0	3539.0	4216.0	2.0	11.0	83.0	8.0	29.0	344.0	3190.0	0.0	0.0	68.0
719-MAUI	5.0	0.0	0.0	129.0	0.0	0.0	6376.0	1258.0	0.0	0.0	0.0	0.0	153.0	0.0	432.0	0.0	0.0	0.0	0.0	0.0	0.0	1.0	0.0	0.0	2.0	3925.0	1.0	0.0	0.0	234.0	7712.0	13.0	2.0	3.0	0.0	129.0	17.0	2470.0	0.0	0.0	1015.0
064-MAUI	2.0	0.0	0.0	4913.0	0.0	0.0	1337.0	53.0	0.0	4.0	0.0	0.0	23371.0	0.0	35.0	0.0	0.0	0.0	0.0	1.0	0.0	11.0	0.0	0.0	213.0	1782.0	0.0	0.0	0.0	2127.0	5255.0	0.0	175.0	4.0	3.0	0.0	14.0	77.0	0.0	1.0	55.0
446-MAUI	3.0	0.0	0.0	36.0	0.0	0.0	15942.0	1542.0	0.0	0.0	0.0	0.0	16.0	0.0	45.0	0.0	0.0	0.0	0.0	0.0	0.0	12.0	0.0	0.0	9.0	8585.0	0.0	0.0	0.0	312.0	1647.0	1.0	0.0	19.0	0.0	0.0	11.0	1276.0	0.0	0.0	6.0
434-MAUI	10.0	0.0	0.0	115.0	0.0	0.0	22128.0	1321.0	1.0	0.0	0.0	0.0	338.0	0.0	87.0	0.0	0.0	0.0	0.0	0.0	0.0	112.0	0.0	0.0	0.0	6547.0	1.0	0.0	0.0	427.0	2914.0	13.0	7.0	15.0	0.0	40.0	46.0	2068.0	0.0	0.0	1991.0
406-MAUI	2.0	0.0	0.0	38.0	0.0	2.0	24272.0	1733.0	0.0	0.0	0.0	0.0	23.0	0.0	207.0	0.0	0.0	0.0	1.0	0.0	0.0	1110.0	0.0	0.0	0.0	3124.0	0.0	1.0	0.0	156.0	1582.0	0.0	1.0	6.0	0.0	10.0	26.0	1337.0	0.0	0.0	12.0
375-MAUI	6.0	0.0	0.0	95.0	0.0	1.0	11068.0	1458.0	0.0	0.0	0.0	3.0	32.0	0.0	60.0	0.0	0.0	0.0	0.0	0.0	0.0	15.0	0.0	0.0	2.0	11711.0	2.0	3.0	0.0	1093.0	5535.0	9.0	2.0	27.0	0.0	277.0	26.0	1121.0	0.0	0.0	1087.0
360-MAUI	0.0	0.0	0.0	218.0	0.0	0.0	51463.0	4566.0	3.0	1.0	0.0	0.0	55.0	0.0	4104.0	0.0	0.0	0.0	19.0	0.0	0.0	1357.0	0.0	0.0	24.0	12612.0	0.0	0.0	1.0	2383.0	4496.0	13.0	18.0	91.0	0.0	52.0	267.0	5277.0	19.0	0.0	96.0
211-MAUI	1.0	0.0	1.0	244.0	0.0	0.0	53517.0	4713.0	0.0	3.0	0.0	1.0	22.0	0.0	55.0	0.0	0.0	0.0	0.0	0.0	0.0	1418.0	0.0	0.0	11.0	10500.0	0.0	0.0	0.0	929.0	3299.0	8.0	36.0	421.0	0.0	27.0	903.0	14591.0	0.0	0.0	43.0
197-MAUI	4.0	2.0	0.0	221.0	0.0	0.0	26805.0	4561.0	7.0	0.0	0.0	13.0	34.0	0.0	581.0	0.0	0.0	0.0	0.0	0.0	0.0	3.0	0.0	0.0	7.0	48738.0	0.0	42.0	0.0	3581.0	4647.0	0.0	4.0	293.0	0.0	19.0	782.0	6121.0	0.0	0.0	324.0
297-MAUI	5.0	0.0	0.0	658.0	0.0	0.0	22710.0	2872.0	1.0	0.0	0.0	0.0	22.0	0.0	701.0	0.0	0.0	0.0	0.0	0.0	0.0	0.0	0.0	0.0	1.0	5656.0	1.0	0.0	1.0	1025.0	19284.0	3.0	2.0	14.0	0.0	1.0	75.0	3174.0	0.0	0.0	2708.0
316-MAUI	15.0	0.0	0.0	412.0	0.0	0.0	41798.0	1131.0	2.0	0.0	0.0	0.0	406.0	0.0	25.0	0.0	1.0	0.0	0.0	0.0	0.0	2.0	0.0	0.0	10.0	20991.0	0.0	0.0	0.0	1078.0	14278.0	103.0	5.0	25.0	0.0	3.0	69.0	2079.0	0.0	0.0	2603.0
232-MAUI	36.0	3.0	0.0	125.0	0.0	0.0	2726.0	109.0	0.0	3.0	0.0	0.0	19197.0	0.0	60.0	0.0	0.0	0.0	0.0	1.0	0.0	104.0	0.0	0.0	1.0	17963.0	0.0	0.0	1.0	1397.0	813.0	0.0	24.0	4.0	1.0	0.0	12.0	228.0	0.0	2.0	43.0
2092-MAUI	645.0	0.0	0.0	1376.0	0.0	0.0	6794.0	263.0	0.0	0.0	0.0	0.0	2191.0	0.0	49.0	0.0	0.0	0.0	0.0	0.0	0.0	0.0	0.0	0.0	0.0	9472.0	0.0	0.0	0.0	418.0	1397.0	1.0	0.0	0.0	0.0	0.0	61.0	381.0	0.0	0.0	151.0
2101-MAUI	2018.0	0.0	0.0	3.0	0.0	0.0	157.0	0.0	0.0	0.0	0.0	0.0	57505.0	0.0	2.0	0.0	0.0	0.0	0.0	0.0	0.0	0.0	0.0	0.0	0.0	625.0	0.0	0.0	0.0	57.0	11.0	0.0	1.0	0.0	0.0	0.0	0.0	0.0	0.0	0.0	5.0
813-MAUI	4.0	0.0	0.0	111.0	0.0	0.0	6784.0	800.0	0.0	0.0	20.0	1.0	27.0	0.0	206.0	0.0	0.0	0.0	0.0	0.0	0.0	187.0	0.0	0.0	0.0	5888.0	0.0	0.0	0.0	225.0	4766.0	0.0	0.0	1.0	1.0	605.0	20.0	736.0	0.0	0.0	386.0
455-MAUI	3.0	0.0	0.0	44.0	0.0	0.0	4981.0	530.0	0.0	0.0	6.0	0.0	247.0	0.0	42.0	0.0	0.0	0.0	0.0	0.0	0.0	15.0	0.0	0.0	0.0	3794.0	0.0	0.0	0.0	172.0	2571.0	178.0	3.0	0.0	0.0	244.0	3.0	373.0	0.0	0.0	456.0
479-MAUI	0.0	0.0	0.0	25.0	0.0	0.0	19504.0	2132.0	0.0	0.0	6.0	0.0	8.0	0.0	174.0	0.0	0.0	0.0	0.0	0.0	0.0	15.0	0.0	0.0	0.0	6283.0	1.0	140.0	0.0	150.0	1673.0	0.0	0.0	4.0	0.0	31.0	1.0	549.0	0.0	0.0	118.0
436-MAUI	2.0	0.0	0.0	454.0	0.0	0.0	29248.0	2253.0	2.0	0.0	10.0	9.0	20.0	0.0	5.0	0.0	0.0	0.0	11.0	0.0	0.0	6980.0	0.0	0.0	0.0	22086.0	5.0	3.0	0.0	8913.0	15019.0	9.0	508.0	99.0	78.0	193.0	166.0	2649.0	0.0	0.0	3345.0
248-MAUI	4.0	0.0	2.0	180.0	0.0	0.0	29722.0	5781.0	0.0	1.0	0.0	0.0	309.0	0.0	6320.0	0.0	0.0	0.0	0.0	1.0	0.0	0.0	0.0	0.0	13.0	19442.0	0.0	0.0	38.0	1763.0	13017.0	34.0	38.0	42.0	0.0	44.0	283.0	5333.0	4.0	0.0	217.0
582-MAUI	3.0	0.0	0.0	1025.0	0.0	0.0	16295.0	4304.0	3.0	0.0	110.0	7.0	37.0	0.0	2702.0	0.0	0.0	0.0	1.0	11.0	0.0	1384.0	0.0	1.0	3.0	23251.0	12.0	51.0	0.0	3135.0	13447.0	2.0	7.0	144.0	63.0	635.0	139.0	5480.0	0.0	0.0	2473.0
238-MAUI	58.0	3.0	0.0	2841.0	0.0	0.0	6335.0	211.0	0.0	0.0	0.0	0.0	10160.0	0.0	34.0	0.0	0.0	0.0	0.0	2.0	0.0	37.0	0.0	0.0	127.0	3395.0	0.0	1.0	0.0	672.0	4598.0	0.0	13.0	5.0	2.0	4.0	13.0	424.0	0.0	1.0	42.0
302-MAUI	0.0	0.0	0.0	99.0	0.0	0.0	12433.0	582.0	0.0	0.0	0.0	0.0	472.0	0.0	1667.0	0.0	0.0	0.0	0.0	0.0	0.0	2.0	0.0	0.0	4.0	3904.0	0.0	0.0	0.0	333.0	9918.0	4.0	3.0	2.0	0.0	0.0	18.0	460.0	0.0	0.0	1277.0
155-MAUI	10.0	0.0	0.0	761.0	0.0	0.0	37162.0	8495.0	1.0	1.0	0.0	0.0	163.0	0.0	156.0	0.0	0.0	0.0	4.0	1.0	0.0	492.0	0.0	0.0	123.0	7210.0	0.0	0.0	1.0	838.0	8555.0	66.0	39.0	153.0	0.0	7.0	4067.0	10806.0	0.0	0.0	100.0
570-MAUI	8.0	0.0	0.0	556.0	0.0	0.0	16325.0	3542.0	0.0	0.0	1.0	0.0	127.0	0.0	57.0	0.0	4.0	1.0	2.0	13.0	0.0	1135.0	0.0	0.0	2.0	20907.0	4.0	98.0	0.0	3157.0	6612.0	102.0	82.0	41.0	0.0	365.0	71.0	1624.0	0.0	0.0	1711.0
011-MAUI	9.0	0.0	0.0	455.0	0.0	0.0	46153.0	6169.0	4.0	0.0	0.0	0.0	11.0	0.0	234.0	0.0	1.0	0.0	0.0	0.0	0.0	2.0	0.0	0.0	19.0	8849.0	0.0	1.0	0.0	4282.0	8379.0	5.0	2.0	292.0	1.0	43.0	128.0	6378.0	0.0	0.0	396.0
089-MAUI	1.0	0.0	0.0	951.0	0.0	0.0	32297.0	4886.0	0.0	0.0	0.0	0.0	13.0	0.0	50.0	0.0	1.0	0.0	20.0	0.0	0.0	4192.0	0.0	0.0	84.0	6584.0	0.0	0.0	1.0	1957.0	11338.0	35.0	5.0	2.0	0.0	125.0	427.0	2623.0	0.0	0.0	22.0
229-MAUI	88.0	6.0	0.0	306.0	0.0	0.0	2348.0	68.0	0.0	3.0	0.0	0.0	17921.0	0.0	36.0	0.0	0.0	0.0	0.0	0.0	0.0	81.0	0.0	0.0	0.0	16071.0	0.0	0.0	0.0	2162.0	1711.0	0.0	29.0	4.0	4.0	1.0	34.0	161.0	0.0	2.0	56.0
494-MAUI	2.0	0.0	0.0	131.0	0.0	0.0	9686.0	740.0	0.0	0.0	0.0	0.0	245.0	0.0	20.0	0.0	0.0	0.0	0.0	0.0	1.0	7.0	0.0	0.0	1.0	13166.0	1.0	0.0	0.0	1017.0	3400.0	50.0	2.0	10.0	0.0	8.0	25.0	1169.0	0.0	0.0	728.0
400-MAUI	21.0	0.0	0.0	3021.0	2.0	0.0	23450.0	48.0	0.0	0.0	0.0	0.0	1512.0	0.0	35.0	0.0	0.0	0.0	0.0	0.0	0.0	10.0	0.0	0.0	114.0	2129.0	6.0	0.0	0.0	123.0	5952.0	0.0	2.0	2.0	2.0	1.0	8.0	123.0	0.0	1.0	12.0
2118-MAUI	3621.0	0.0	0.0	1.0	0.0	0.0	110.0	0.0	0.0	0.0	0.0	0.0	4266.0	0.0	0.0	0.0	0.0	0.0	0.0	0.0	0.0	0.0	0.0	0.0	0.0	7296.0	0.0	0.0	0.0	24649.0	656.0	0.0	0.0	0.0	0.0	0.0	0.0	3.0	0.0	0.0	1.0
2294-MAUI	3036.0	0.0	0.0	746.0	0.0	0.0	8802.0	738.0	0.0	0.0	0.0	0.0	6067.0	0.0	1440.0	0.0	0.0	0.0	0.0	0.0	0.0	0.0	0.0	0.0	0.0	29309.0	0.0	0.0	0.0	3112.0	1544.0	8.0	0.0	1.0	0.0	0.0	1048.0	2784.0	0.0	0.0	199.0
196-MAUI	14.0	0.0	0.0	246.0	0.0	0.0	55284.0	5451.0	2.0	3.0	0.0	4.0	117.0	0.0	505.0	0.0	0.0	0.0	0.0	0.0	0.0	3505.0	0.0	0.0	8.0	18429.0	0.0	0.0	1.0	4232.0	3390.0	10.0	14.0	368.0	0.0	7.0	505.0	8795.0	2.0	0.0	86.0
381-MAUI	19.0	0.0	0.0	510.0	0.0	0.0	32159.0	879.0	1.0	0.0	0.0	0.0	611.0	0.0	11184.0	0.0	4.0	0.0	0.0	0.0	0.0	9.0	0.0	0.0	20.0	23146.0	2.0	1.0	0.0	2984.0	9761.0	91.0	109.0	10.0	0.0	11.0	97.0	1966.0	0.0	0.0	645.0
2110-MAUI	8709.0	0.0	0.0	133.0	0.0	0.0	2512.0	27.0	0.0	0.0	0.0	0.0	5257.0	0.0	4.0	0.0	0.0	0.0	0.0	0.0	0.0	0.0	0.0	0.0	0.0	13989.0	0.0	0.0	0.0	4976.0	249.0	0.0	0.0	0.0	0.0	1.0	4.0	33.0	0.0	0.0	61.0
225-MAUI	2.0	0.0	0.0	322.0	0.0	0.0	54853.0	4334.0	0.0	6.0	27.0	0.0	36.0	0.0	42.0	0.0	0.0	0.0	0.0	0.0	0.0	36.0	0.0	0.0	40.0	5731.0	0.0	0.0	0.0	1008.0	8096.0	56.0	3.0	306.0	0.0	24.0	617.0	14739.0	0.0	0.0	14.0
387-MAUI	1.0	0.0	0.0	69.0	0.0	0.0	18478.0	1352.0	0.0	0.0	0.0	0.0	197.0	0.0	6.0	0.0	0.0	0.0	0.0	0.0	0.0	8.0	0.0	0.0	10.0	7991.0	1.0	2.0	0.0	501.0	6942.0	4.0	7.0	13.0	4.0	52.0	39.0	1972.0	0.0	0.0	618.0
470-MAUI	3.0	0.0	0.0	347.0	0.0	0.0	21320.0	7514.0	3.0	0.0	0.0	6.0	17.0	0.0	2780.0	0.0	0.0	0.0	0.0	0.0	0.0	120.0	0.0	0.0	23.0	31057.0	2.0	43.0	1.0	3176.0	12792.0	7.0	7.0	160.0	0.0	7.0	167.0	6878.0	3.0	0.0	104.0
492-MAUI	14.0	0.0	0.0	589.0	0.0	0.0	26416.0	2860.0	0.0	0.0	0.0	0.0	1777.0	0.0	69.0	0.0	1.0	0.0	0.0	0.0	0.0	24.0	3.0	0.0	4.0	24775.0	0.0	0.0	0.0	1328.0	8656.0	290.0	44.0	23.0	0.0	5.0	376.0	2688.0	0.0	0.0	1006.0
262-MAUI	3.0	0.0	0.0	793.0	0.0	0.0	40748.0	3625.0	1.0	6.0	0.0	0.0	661.0	0.0	422.0	0.0	0.0	0.0	0.0	1.0	0.0	16.0	0.0	0.0	48.0	13442.0	0.0	0.0	4.0	1979.0	6362.0	67.0	17.0	83.0	0.0	18.0	254.0	5685.0	27.0	0.0	94.0
171-MAUI	6.0	1.0	0.0	395.0	0.0	0.0	24157.0	1046.0	5.0	0.0	0.0	1.0	124.0	0.0	1835.0	0.0	0.0	0.0	0.0	2.0	0.0	1.0	0.0	0.0	0.0	31614.0	9.0	1.0	0.0	8809.0	7188.0	8.0	88.0	41.0	348.0	10.0	202.0	1681.0	0.0	0.0	728.0
292-MAUI	1.0	0.0	0.0	3780.0	0.0	0.0	149.0	7.0	0.0	0.0	0.0	0.0	20538.0	0.0	8.0	0.0	0.0	0.0	0.0	0.0	0.0	1.0	0.0	0.0	0.0	3508.0	0.0	0.0	0.0	1014.0	42.0	0.0	0.0	1.0	0.0	0.0	2.0	9.0	0.0	5.0	12.0
206-MAUI	0.0	0.0	0.0	23.0	0.0	0.0	15864.0	2027.0	0.0	0.0	0.0	0.0	39.0	0.0	3066.0	0.0	0.0	0.0	0.0	0.0	0.0	1845.0	0.0	0.0	8.0	8490.0	0.0	0.0	0.0	437.0	2032.0	1.0	4.0	36.0	0.0	146.0	28.0	1799.0	0.0	0.0	19.0
498-MAUI	4.0	0.0	0.0	80.0	0.0	0.0	9230.0	3053.0	0.0	0.0	0.0	1.0	18.0	1.0	1236.0	0.0	0.0	0.0	2.0	0.0	0.0	2228.0	0.0	1.0	1.0	2626.0	0.0	2.0	0.0	173.0	5561.0	1.0	3.0	3.0	1.0	169.0	6.0	867.0	0.0	0.0	1188.0
683-MAUI	16.0	0.0	0.0	468.0	0.0	0.0	28208.0	1906.0	2.0	0.0	0.0	0.0	270.0	0.0	626.0	0.0	0.0	0.0	0.0	0.0	0.0	3.0	0.0	0.0	0.0	29089.0	2.0	0.0	0.0	3825.0	10691.0	183.0	6.0	41.0	0.0	18.0	132.0	8965.0	0.0	0.0	2930.0
184-MAUI	14.0	0.0	0.0	889.0	0.0	0.0	15470.0	3419.0	13.0	0.0	147.0	7.0	96.0	0.0	68.0	0.0	0.0	0.0	1.0	13.0	0.0	1047.0	0.0	32.0	2.0	22454.0	28.0	2.0	0.0	9181.0	19397.0	49.0	34.0	243.0	10.0	531.0	370.0	4200.0	0.0	0.0	2393.0
060-MAUI	13.0	0.0	0.0	931.0	0.0	0.0	10383.0	2608.0	4.0	0.0	575.0	0.0	87.0	0.0	435.0	0.0	0.0	3.0	3.0	17.0	0.0	926.0	0.0	2.0	1.0	16921.0	30.0	71.0	0.0	2058.0	10561.0	24.0	4.0	72.0	114.0	36.0	313.0	6152.0	0.0	0.0	1666.0
138-MAUI	44.0	2.0	0.0	720.0	0.0	0.0	22653.0	1305.0	1.0	0.0	0.0	0.0	1152.0	0.0	5024.0	0.0	3.0	0.0	0.0	0.0	0.0	7.0	0.0	0.0	1.0	13096.0	5.0	0.0	0.0	1920.0	7574.0	267.0	25.0	132.0	1.0	2.0	112.0	2908.0	0.0	0.0	1475.0
167-MAUI	7.0	0.0	0.0	543.0	0.0	0.0	25647.0	3742.0	3.0	0.0	0.0	0.0	24.0	0.0	1772.0	0.0	0.0	0.0	0.0	0.0	0.0	4413.0	0.0	1.0	44.0	9603.0	0.0	61.0	4.0	9938.0	4716.0	21.0	131.0	48.0	0.0	118.0	83.0	5689.0	3.0	0.0	166.0
219-MAUI	0.0	0.0	0.0	121.0	0.0	0.0	17036.0	2122.0	0.0	0.0	0.0	0.0	72.0	0.0	2.0	0.0	0.0	0.0	0.0	0.0	0.0	727.0	0.0	0.0	2.0	1553.0	0.0	0.0	0.0	46.0	3013.0	0.0	0.0	3.0	0.0	52.0	11.0	1289.0	0.0	0.0	11.0
605-MAUI	5.0	0.0	0.0	204.0	0.0	0.0	4645.0	1265.0	0.0	0.0	0.0	0.0	974.0	0.0	21.0	0.0	0.0	0.0	3.0	1.0	0.0	34.0	0.0	0.0	0.0	8415.0	0.0	0.0	0.0	690.0	7934.0	11.0	3.0	11.0	3.0	409.0	38.0	1688.0	0.0	0.0	828.0
083-MAUI	7.0	0.0	1.0	326.0	0.0	0.0	26911.0	3993.0	2.0	0.0	0.0	0.0	16.0	0.0	1358.0	0.0	0.0	0.0	0.0	0.0	0.0	14.0	0.0	1.0	16.0	15713.0	1.0	16.0	3.0	4813.0	4889.0	167.0	13.0	50.0	0.0	63.0	471.0	4686.0	29.0	0.0	212.0
443-MAUI	2.0	0.0	0.0	266.0	0.0	0.0	1007.0	966.0	0.0	0.0	1.0	0.0	39.0	0.0	22.0	0.0	0.0	0.0	0.0	0.0	0.0	66.0	0.0	0.0	0.0	7577.0	0.0	36.0	0.0	230.0	5488.0	0.0	1.0	4.0	0.0	529.0	1.0	908.0	0.0	0.0	395.0
806-MAUI	33.0	0.0	0.0	225.0	0.0	0.0	4450.0	497.0	0.0	0.0	0.0	0.0	136.0	0.0	82.0	0.0	0.0	0.0	0.0	0.0	0.0	349.0	0.0	0.0	0.0	12077.0	0.0	2.0	0.0	1046.0	2670.0	144.0	47.0	1.0	1.0	449.0	17.0	978.0	0.0	0.0	487.0
218-MAUI	1.0	0.0	0.0	51.0	0.0	0.0	16635.0	5157.0	0.0	0.0	0.0	0.0	36.0	0.0	24.0	0.0	0.0	0.0	0.0	0.0	0.0	375.0	0.0	0.0	1.0	1627.0	0.0	0.0	0.0	37.0	4414.0	1.0	1.0	10.0	0.0	58.0	15.0	1877.0	0.0	0.0	10.0
718-MAUI	3.0	0.0	0.0	148.0	0.0	0.0	8242.0	713.0	0.0	0.0	0.0	0.0	534.0	0.0	118.0	0.0	0.0	0.0	0.0	0.0	1.0	1.0	0.0	0.0	1.0	8995.0	1.0	0.0	0.0	659.0	6840.0	30.0	2.0	0.0	0.0	12.0	16.0	1061.0	0.0	0.0	1159.0
405-MAUI	0.0	0.0	0.0	21.0	0.0	0.0	17231.0	3774.0	0.0	0.0	0.0	0.0	33.0	0.0	65.0	0.0	0.0	0.0	2.0	0.0	0.0	1001.0	0.0	0.0	2.0	2670.0	0.0	1.0	0.0	1541.0	3324.0	0.0	1.0	17.0	0.0	7.0	18.0	2092.0	0.0	0.0	16.0
2313-MAUI	2664.0	0.0	0.0	0.0	0.0	0.0	1034.0	92.0	0.0	0.0	1.0	0.0	29361.0	0.0	46.0	0.0	0.0	0.0	2.0	0.0	1.0	0.0	0.0	0.0	0.0	6836.0	1.0	0.0	0.0	3806.0	1032.0	1.0	0.0	1.0	0.0	0.0	364.0	647.0	0.0	0.0	7036.0
499-MAUI	3.0	0.0	0.0	92.0	0.0	0.0	16468.0	1980.0	0.0	0.0	0.0	0.0	7.0	0.0	552.0	0.0	0.0	0.0	2.0	0.0	0.0	1269.0	0.0	0.0	7.0	3794.0	0.0	0.0	0.0	295.0	4065.0	3.0	3.0	16.0	0.0	185.0	5.0	1997.0	1.0	0.0	64.0
777-MAUI	7.0	0.0	0.0	38.0	0.0	0.0	8775.0	944.0	0.0	0.0	3.0	1.0	81.0	0.0	5.0	0.0	0.0	1.0	0.0	0.0	0.0	2534.0	0.0	0.0	2.0	9608.0	0.0	23.0	0.0	352.0	2787.0	0.0	0.0	5.0	1.0	171.0	19.0	831.0	0.0	0.0	736.0
298-MAUI	1.0	0.0	0.0	696.0	0.0	0.0	32511.0	2898.0	1.0	0.0	0.0	0.0	282.0	0.0	714.0	0.0	1.0	0.0	0.0	1.0	0.0	2.0	0.0	0.0	61.0	7020.0	0.0	0.0	0.0	998.0	15055.0	40.0	1.0	7.0	0.0	26.0	150.0	2484.0	0.0	0.0	1136.0
789-MAUI	0.0	0.0	0.0	57.0	0.0	0.0	19355.0	1855.0	0.0	0.0	0.0	0.0	7.0	0.0	13.0	0.0	0.0	0.0	7.0	0.0	0.0	822.0	0.0	0.0	19.0	1229.0	0.0	0.0	1.0	30.0	3085.0	0.0	5.0	41.0	0.0	0.0	22.0	4155.0	0.0	0.0	1.0
043-MAUI	1.0	0.0	0.0	669.0	0.0	0.0	13882.0	1676.0	3.0	0.0	2.0	3.0	43.0	0.0	3381.0	0.0	0.0	0.0	3.0	66.0	0.0	524.0	0.0	0.0	1.0	10825.0	2.0	18.0	0.0	1888.0	6013.0	27.0	2.0	61.0	77.0	133.0	136.0	2024.0	0.0	0.0	865.0
2299-MAUI	504.0	0.0	0.0	1.0	1.0	0.0	521.0	97.0	0.0	0.0	0.0	0.0	43367.0	0.0	32.0	0.0	0.0	0.0	0.0	0.0	0.0	0.0	0.0	0.0	0.0	2932.0	0.0	0.0	0.0	230.0	799.0	0.0	1.0	0.0	0.0	0.0	295.0	999.0	0.0	0.0	716.0
019-MAUI	9.0	0.0	0.0	112.0	0.0	0.0	15709.0	1461.0	0.0	0.0	0.0	0.0	1195.0	0.0	797.0	0.0	0.0	0.0	0.0	0.0	0.0	0.0	0.0	0.0	2.0	7441.0	1.0	0.0	0.0	493.0	6388.0	8.0	3.0	1.0	0.0	25.0	19.0	667.0	0.0	0.0	432.0
2312-MAUI	5365.0	0.0	0.0	2.0	0.0	0.0	15183.0	3749.0	0.0	0.0	1.0	0.0	73.0	0.0	2002.0	0.0	0.0	0.0	0.0	0.0	0.0	0.0	0.0	0.0	0.0	16832.0	0.0	0.0	0.0	3084.0	2968.0	0.0	0.0	74.0	0.0	0.0	1467.0	3334.0	0.0	0.0	1041.0
236-MAUI	360.0	3.0	0.0	1429.0	1.0	0.0	4578.0	84.0	0.0	1.0	0.0	0.0	37901.0	0.0	31.0	0.0	0.0	0.0	0.0	1.0	0.0	29.0	0.0	0.0	329.0	7837.0	0.0	0.0	0.0	1326.0	4590.0	0.0	17.0	2.0	0.0	2.0	13.0	142.0	0.0	0.0	580.0
207-MAUI	17.0	0.0	0.0	54.0	0.0	0.0	19162.0	3501.0	0.0	0.0	0.0	0.0	65.0	0.0	298.0	0.0	0.0	0.0	0.0	0.0	0.0	784.0	0.0	0.0	2.0	4127.0	0.0	0.0	0.0	93.0	2530.0	0.0	0.0	0.0	0.0	98.0	12.0	1048.0	0.0	0.0	23.0
515-MAUI	1.0	0.0	0.0	44.0	0.0	0.0	24577.0	4481.0	0.0	0.0	2.0	0.0	16.0	0.0	204.0	0.0	0.0	0.0	0.0	0.0	0.0	782.0	0.0	0.0	1.0	4084.0	0.0	0.0	0.0	95.0	3809.0	0.0	1.0	1.0	0.0	75.0	15.0	2152.0	0.0	0.0	19.0
035-MAUI	2.0	0.0	0.0	473.0	0.0	0.0	30095.0	2615.0	2.0	1.0	1.0	2.0	26.0	0.0	15607.0	0.0	0.0	0.0	2.0	0.0	0.0	297.0	0.0	3.0	34.0	16248.0	0.0	2.0	0.0	3885.0	5863.0	0.0	38.0	106.0	1.0	114.0	214.0	4194.0	2.0	0.0	701.0
150-MAUI	19.0	10.0	0.0	738.0	0.0	0.0	21670.0	1480.0	10.0	1.0	0.0	10.0	1471.0	0.0	147.0	0.0	1.0	0.0	9.0	58.0	0.0	3249.0	0.0	0.0	7.0	22802.0	11.0	0.0	0.0	4546.0	14581.0	0.0	30.0	166.0	162.0	124.0	364.0	2777.0	0.0	1.0	2398.0
540-MAUI	1.0	4.0	0.0	35.0	0.0	0.0	14054.0	3080.0	0.0	1.0	0.0	0.0	544.0	0.0	1818.0	0.0	0.0	0.0	0.0	2.0	0.0	3.0	0.0	0.0	1.0	9315.0	0.0	3.0	0.0	463.0	2742.0	1.0	3.0	47.0	0.0	0.0	58.0	3105.0	0.0	0.0	26.0
120-MAUI	5.0	0.0	0.0	590.0	0.0	0.0	18530.0	1834.0	1.0	0.0	224.0	0.0	32.0	0.0	6527.0	0.0	0.0	2.0	0.0	1.0	0.0	13.0	0.0	18.0	0.0	16814.0	3.0	1.0	2.0	3955.0	10521.0	18.0	11.0	58.0	374.0	138.0	231.0	2394.0	0.0	0.0	1329.0
332-MAUI	0.0	0.0	0.0	72.0	0.0	0.0	7982.0	975.0	0.0	0.0	0.0	0.0	1002.0	0.0	12.0	0.0	0.0	1.0	0.0	0.0	0.0	986.0	0.0	0.0	1.0	12867.0	3.0	0.0	0.0	899.0	3379.0	7.0	0.0	6.0	5.0	57.0	31.0	1173.0	0.0	0.0	622.0
528-MAUI	4.0	0.0	0.0	362.0	0.0	0.0	62818.0	5756.0	0.0	0.0	0.0	0.0	54.0	0.0	70.0	0.0	0.0	0.0	0.0	0.0	0.0	1633.0	0.0	0.0	86.0	7359.0	0.0	0.0	0.0	2943.0	5494.0	39.0	6.0	12.0	0.0	223.0	212.0	1571.0	0.0	0.0	50.0
148-MAUI	40.0	0.0	0.0	1011.0	0.0	0.0	18087.0	1616.0	12.0	0.0	134.0	13.0	76.0	0.0	290.0	0.0	2.0	0.0	6.0	2.0	0.0	1290.0	0.0	2.0	0.0	15611.0	5.0	38.0	0.0	7078.0	12751.0	4.0	11.0	107.0	49.0	133.0	140.0	1534.0	0.0	0.0	2121.0
2329-MAUI	2824.0	0.0	0.0	2.0	0.0	0.0	7919.0	5803.0	0.0	0.0	1.0	0.0	4889.0	0.0	6.0	0.0	0.0	0.0	0.0	0.0	0.0	0.0	0.0	0.0	0.0	16339.0	0.0	0.0	0.0	784.0	4272.0	20.0	0.0	19.0	0.0	0.0	744.0	1086.0	0.0	0.0	655.0
551-MAUI	13.0	17.0	0.0	3269.0	9.0	0.0	6353.0	422.0	0.0	1.0	0.0	0.0	34158.0	0.0	317.0	1.0	0.0	0.0	0.0	6.0	1.0	259.0	0.0	0.0	400.0	7924.0	1.0	4.0	6.0	962.0	8951.0	6.0	133.0	2.0	0.0	6.0	33.0	625.0	11.0	1.0	46.0
195-MAUI	14.0	0.0	7.0	146.0	0.0	0.0	51727.0	7291.0	0.0	0.0	0.0	3.0	126.0	0.0	15492.0	0.0	0.0	0.0	176.0	0.0	0.0	3780.0	0.0	0.0	0.0	36470.0	1.0	0.0	1.0	5252.0	3770.0	7.0	132.0	181.0	0.0	12.0	807.0	4113.0	0.0	0.0	319.0
399-MAUI	40.0	0.0	0.0	4851.0	2.0	3.0	20356.0	115.0	0.0	1.0	0.0	0.0	3163.0	0.0	38.0	0.0	0.0	0.0	0.0	0.0	0.0	43.0	0.0	0.0	128.0	4834.0	9.0	0.0	0.0	335.0	6812.0	1.0	7.0	3.0	3.0	0.0	13.0	264.0	2.0	0.0	35.0
090-MAUI	2.0	0.0	0.0	683.0	0.0	0.0	28196.0	2402.0	0.0	1.0	0.0	0.0	10.0	0.0	44.0	0.0	0.0	0.0	103.0	1.0	0.0	2828.0	0.0	0.0	13.0	6740.0	0.0	0.0	2.0	1598.0	6181.0	31.0	35.0	81.0	0.0	35.0	173.0	5868.0	0.0	0.0	26.0
139-MAUI	49.0	1.0	0.0	1191.0	0.0	0.0	16054.0	2484.0	4.0	0.0	0.0	0.0	530.0	0.0	7013.0	0.0	6.0	0.0	4.0	0.0	0.0	9.0	0.0	0.0	2.0	18240.0	2.0	0.0	0.0	3326.0	10560.0	455.0	13.0	32.0	0.0	5.0	323.0	1797.0	0.0	0.0	1450.0
713-MAUI	8.0	0.0	0.0	84.0	0.0	0.0	1819.0	1187.0	0.0	0.0	0.0	0.0	97.0	0.0	206.0	0.0	0.0	0.0	0.0	0.0	0.0	2427.0	0.0	0.0	0.0	4831.0	0.0	11.0	0.0	47.0	2764.0	0.0	0.0	9.0	3.0	195.0	22.0	363.0	0.0	0.0	684.0
583-MAUI	11.0	0.0	0.0	751.0	0.0	0.0	15103.0	6251.0	1.0	0.0	0.0	0.0	88.0	0.0	91.0	0.0	0.0	1.0	7.0	0.0	0.0	1581.0	0.0	6.0	1.0	25536.0	32.0	75.0	0.0	4995.0	15628.0	17.0	22.0	58.0	84.0	102.0	171.0	7911.0	0.0	0.0	3586.0
2119-MAUI	1052.0	0.0	0.0	0.0	0.0	0.0	60.0	0.0	0.0	0.0	0.0	0.0	41588.0	0.0	1.0	0.0	0.0	0.0	0.0	0.0	0.0	0.0	0.0	0.0	0.0	6659.0	1.0	0.0	0.0	4209.0	10.0	0.0	0.0	0.0	0.0	0.0	0.0	0.0	0.0	0.0	0.0
044-MAUI	9.0	0.0	0.0	840.0	0.0	0.0	19317.0	2285.0	13.0	0.0	2.0	0.0	114.0	0.0	1097.0	0.0	0.0	0.0	0.0	6.0	0.0	29.0	0.0	0.0	6.0	16259.0	7.0	1.0	0.0	5696.0	6852.0	28.0	11.0	88.0	5.0	331.0	257.0	2280.0	0.0	0.0	1849.0
516-MAUI	2.0	0.0	0.0	22.0	0.0	0.0	24296.0	1950.0	0.0	0.0	0.0	0.0	11.0	0.0	149.0	0.0	0.0	0.0	5.0	0.0	0.0	581.0	0.0	0.0	0.0	3875.0	0.0	0.0	0.0	121.0	1682.0	0.0	3.0	9.0	0.0	115.0	4.0	1298.0	0.0	0.0	9.0
527-MAUI	5.0	0.0	0.0	540.0	0.0	0.0	61959.0	4542.0	0.0	0.0	0.0	0.0	55.0	0.0	105.0	0.0	0.0	0.0	2.0	0.0	0.0	955.0	0.0	0.0	165.0	10054.0	2.0	1.0	2.0	467.0	10758.0	65.0	0.0	29.0	0.0	32.0	240.0	4216.0	0.0	0.0	42.0
607-MAUI	9.0	0.0	0.0	397.0	0.0	0.0	13325.0	809.0	0.0	0.0	0.0	0.0	358.0	0.0	99.0	0.0	0.0	0.0	0.0	0.0	0.0	33.0	0.0	0.0	0.0	12715.0	1.0	0.0	0.0	440.0	4275.0	2.0	1.0	13.0	2.0	77.0	14.0	1225.0	0.0	0.0	606.0
231-MAUI	63.0	6.0	0.0	114.0	0.0	0.0	3115.0	99.0	0.0	3.0	0.0	0.0	20849.0	0.0	46.0	0.0	0.0	0.0	0.0	0.0	0.0	96.0	0.0	0.0	1.0	18594.0	0.0	0.0	0.0	2687.0	502.0	0.0	59.0	2.0	6.0	2.0	46.0	206.0	1.0	1.0	76.0
2114-MAUI	5751.0	1.0	0.0	244.0	0.0	0.0	3956.0	60.0	0.0	0.0	6.0	0.0	410.0	0.0	50.0	0.0	0.0	0.0	0.0	0.0	0.0	0.0	0.0	0.0	0.0	13960.0	1.0	0.0	0.0	20806.0	482.0	0.0	0.0	0.0	0.0	0.0	13.0	63.0	0.0	0.0	82.0
165-MAUI	3.0	0.0	0.0	733.0	0.0	0.0	27104.0	4552.0	1.0	0.0	0.0	0.0	53.0	0.0	1145.0	0.0	0.0	0.0	94.0	0.0	0.0	3931.0	0.0	0.0	16.0	19223.0	0.0	238.0	0.0	7733.0	5071.0	13.0	54.0	58.0	3.0	180.0	99.0	7349.0	0.0	0.0	116.0
610-MAUI	228.0	2.0	0.0	3783.0	0.0	0.0	2273.0	118.0	0.0	1.0	0.0	0.0	33642.0	0.0	45.0	0.0	0.0	0.0	0.0	0.0	0.0	37.0	0.0	0.0	0.0	1691.0	0.0	0.0	1.0	1399.0	2284.0	0.0	22.0	8.0	3.0	5.0	13.0	824.0	3.0	1.0	31.0
497-MAUI	0.0	0.0	0.0	98.0	0.0	0.0	12124.0	4006.0	0.0	0.0	0.0	0.0	8.0	0.0	261.0	0.0	0.0	0.0	1.0	0.0	0.0	646.0	0.0	0.0	4.0	4100.0	0.0	0.0	0.0	263.0	5273.0	1.0	4.0	11.0	0.0	152.0	9.0	2133.0	0.0	0.0	28.0
510-MAUI	2.0	1.0	0.0	134.0	0.0	0.0	5195.0	1741.0	0.0	0.0	14.0	0.0	28.0	0.0	657.0	0.0	0.0	0.0	1.0	1.0	0.0	3824.0	0.0	0.0	0.0	5786.0	2.0	0.0	0.0	250.0	4588.0	5.0	0.0	7.0	2.0	211.0	110.0	2206.0	0.0	0.0	950.0
805-MAUI	2.0	0.0	0.0	234.0	0.0	0.0	6882.0	869.0	0.0	0.0	5.0	0.0	35.0	0.0	170.0	0.0	0.0	0.0	2.0	10.0	0.0	64.0	0.0	0.0	4.0	14182.0	8.0	3.0	0.0	1527.0	5030.0	19.0	2.0	26.0	51.0	68.0	101.0	2672.0	0.0	0.0	1232.0
504-MAUI	3.0	0.0	0.0	189.0	0.0	0.0	58317.0	4905.0	0.0	0.0	0.0	0.0	35.0	0.0	26870.0	0.0	0.0	0.0	6.0	0.0	0.0	2361.0	0.0	0.0	49.0	5350.0	0.0	41.0	0.0	1232.0	4650.0	6.0	3.0	65.0	0.0	25.0	217.0	3784.0	21.0	0.0	88.0
711-MAUI	0.0	0.0	1.0	47.0	0.0	0.0	19576.0	1360.0	0.0	0.0	0.0	0.0	63.0	0.0	468.0	0.0	0.0	0.0	0.0	0.0	0.0	0.0	0.0	0.0	6.0	10568.0	0.0	6.0	0.0	1074.0	3784.0	1.0	4.0	27.0	0.0	58.0	42.0	3542.0	7.0	0.0	24.0
384-MAUI	3.0	0.0	0.0	169.0	0.0	0.0	17024.0	1818.0	0.0	0.0	0.0	0.0	1258.0	0.0	435.0	0.0	0.0	0.0	0.0	0.0	0.0	3.0	0.0	0.0	5.0	11168.0	0.0	0.0	0.0	696.0	6888.0	22.0	4.0	4.0	0.0	2.0	19.0	1194.0	0.0	0.0	805.0
795-MAUI	1.0	0.0	0.0	89.0	0.0	258.0	27976.0	2696.0	0.0	0.0	0.0	0.0	8.0	0.0	68.0	0.0	0.0	0.0	7.0	0.0	0.0	1260.0	0.0	0.0	21.0	3559.0	0.0	0.0	1.0	356.0	3229.0	4.0	10.0	7.0	0.0	0.0	37.0	1167.0	0.0	0.0	23.0
2099-MAUI	63.0	0.0	0.0	2.0	0.0	0.0	173.0	2.0	0.0	0.0	0.0	0.0	54718.0	0.0	1.0	0.0	0.0	0.0	0.0	0.0	0.0	0.0	0.0	0.0	0.0	447.0	0.0	0.0	0.0	70.0	35.0	0.0	9.0	0.0	0.0	0.0	0.0	0.0	0.0	0.0	2.0
2318-MAUI	761.0	0.0	0.0	1.0	1.0	0.0	613.0	379.0	0.0	0.0	0.0	0.0	14288.0	0.0	85.0	0.0	0.0	0.0	1.0	0.0	0.0	0.0	0.0	0.0	0.0	9446.0	1.0	0.0	0.0	7164.0	408.0	0.0	1.0	6.0	0.0	4.0	147.0	231.0	0.0	0.0	3162.0
749-MAUI	0.0	0.0	0.0	42.0	0.0	0.0	18901.0	1854.0	0.0	0.0	0.0	0.0	2.0	0.0	47.0	0.0	0.0	0.0	0.0	0.0	0.0	5.0	0.0	0.0	7.0	8751.0	0.0	0.0	0.0	1247.0	1787.0	20.0	0.0	5.0	0.0	107.0	44.0	1249.0	0.0	0.0	507.0
461-MAUI	1.0	0.0	0.0	275.0	0.0	0.0	3958.0	781.0	2.0	0.0	0.0	0.0	252.0	0.0	5.0	0.0	0.0	0.0	0.0	0.0	0.0	14.0	0.0	0.0	0.0	16837.0	2.0	293.0	0.0	1523.0	3614.0	12.0	2.0	29.0	2.0	1723.0	33.0	1633.0	0.0	0.0	647.0
635-MAUI	1.0	0.0	0.0	83.0	0.0	0.0	18974.0	2300.0	0.0	0.0	0.0	0.0	1425.0	0.0	14.0	0.0	0.0	0.0	1.0	0.0	0.0	215.0	0.0	0.0	25.0	3917.0	0.0	0.0	1.0	115.0	6812.0	33.0	11.0	14.0	0.0	158.0	114.0	1702.0	0.0	0.0	30.0
237-MAUI	200.0	0.0	0.0	2896.0	2.0	0.0	2840.0	114.0	0.0	2.0	0.0	0.0	21710.0	0.0	48.0	0.0	0.0	0.0	0.0	1.0	0.0	40.0	0.0	0.0	255.0	5654.0	0.0	0.0	0.0	1184.0	5843.0	2.0	24.0	5.0	0.0	5.0	29.0	191.0	2.0	1.0	1100.0
023-MAUI	8.0	0.0	0.0	380.0	0.0	0.0	4683.0	2242.0	2.0	0.0	0.0	0.0	569.0	0.0	2593.0	0.0	0.0	3.0	0.0	0.0	0.0	1.0	0.0	1.0	0.0	22239.0	0.0	0.0	0.0	5298.0	11500.0	1.0	35.0	46.0	268.0	89.0	282.0	5681.0	0.0	0.0	3632.0
636-MAUI	2.0	0.0	0.0	108.0	0.0	0.0	20283.0	3422.0	0.0	0.0	0.0	0.0	82.0	0.0	6.0	0.0	0.0	0.0	1.0	0.0	0.0	1358.0	0.0	0.0	0.0	762.0	0.0	0.0	0.0	3055.0	3233.0	1.0	2.0	2.0	0.0	189.0	4.0	2611.0	0.0	0.0	20.0
573-MAUI	2.0	3.0	0.0	134.0	0.0	0.0	14575.0	1796.0	0.0	1.0	0.0	0.0	333.0	0.0	430.0	0.0	0.0	0.0	0.0	1.0	0.0	253.0	0.0	0.0	2.0	9425.0	1.0	107.0	0.0	974.0	1962.0	14.0	0.0	35.0	0.0	909.0	37.0	939.0	0.0	0.0	1046.0
712-MAUI	0.0	0.0	0.0	87.0	0.0	0.0	4814.0	631.0	0.0	0.0	15.0	0.0	51.0	0.0	200.0	0.0	0.0	0.0	0.0	0.0	0.0	1525.0	0.0	0.0	0.0	5220.0	0.0	0.0	0.0	284.0	2567.0	0.0	0.0	1.0	2.0	32.0	17.0	663.0	0.0	0.0	544.0
388-MAUI	0.0	0.0	0.0	103.0	0.0	0.0	7770.0	1269.0	1.0	0.0	3.0	0.0	168.0	0.0	342.0	0.0	0.0	0.0	0.0	0.0	0.0	5.0	0.0	0.0	0.0	9218.0	4.0	0.0	0.0	630.0	6490.0	48.0	3866.0	6.0	1.0	93.0	29.0	1254.0	0.0	0.0	607.0
116-MAUI	0.0	0.0	0.0	678.0	0.0	0.0	38481.0	4083.0	0.0	4.0	1.0	0.0	193.0	0.0	8.0	0.0	0.0	0.0	10.0	0.0	0.0	1080.0	0.0	0.0	124.0	5274.0	0.0	1.0	1.0	736.0	8015.0	12.0	9.0	38.0	0.0	2.0	259.0	3746.0	1.0	0.0	16.0
424-MAUI	0.0	0.0	0.0	41.0	0.0	0.0	10575.0	2000.0	0.0	0.0	0.0	1.0	5.0	1.0	1744.0	0.0	0.0	0.0	0.0	0.0	0.0	668.0	0.0	0.0	1.0	13807.0	0.0	8.0	0.0	366.0	3943.0	0.0	1.0	22.0	1.0	31.0	16.0	2048.0	3.0	0.0	2.0
2120-MAUI	7595.0	0.0	0.0	8.0	0.0	0.0	194.0	4.0	0.0	0.0	0.0	0.0	32434.0	0.0	0.0	0.0	0.0	0.0	0.0	0.0	0.0	1.0	0.0	0.0	0.0	5790.0	0.0	0.0	0.0	1680.0	1216.0	0.0	0.0	0.0	0.0	0.0	0.0	9.0	0.0	0.0	3.0
2113-MAUI	7144.0	0.0	0.0	93.0	0.0	0.0	3954.0	7.0	0.0	0.0	0.0	0.0	461.0	0.0	24.0	0.0	0.0	0.0	0.0	0.0	0.0	0.0	0.0	0.0	0.0	16520.0	0.0	0.0	0.0	19068.0	394.0	5.0	0.0	0.0	0.0	0.0	0.0	27.0	0.0	0.0	39.0
748-MAUI	0.0	0.0	0.0	95.0	0.0	0.0	13209.0	3122.0	0.0	0.0	3.0	0.0	1.0	0.0	8.0	0.0	0.0	0.0	0.0	0.0	0.0	32.0	0.0	0.0	29.0	1769.0	0.0	0.0	0.0	1045.0	4011.0	2.0	0.0	6.0	0.0	14.0	22.0	1982.0	0.0	0.0	1.0
439-MAUI	4.0	0.0	0.0	648.0	0.0	0.0	21319.0	3704.0	5.0	0.0	80.0	13.0	29.0	0.0	185.0	0.0	0.0	0.0	4.0	0.0	0.0	1834.0	0.0	0.0	0.0	17260.0	4.0	1.0	0.0	3992.0	15492.0	2.0	7.0	147.0	58.0	59.0	105.0	5535.0	0.0	0.0	2536.0
154-MAUI	6.0	0.0	0.0	719.0	0.0	0.0	34409.0	3137.0	0.0	1.0	6.0	1.0	191.0	0.0	174.0	0.0	3.0	0.0	17.0	0.0	0.0	2168.0	0.0	0.0	76.0	4880.0	0.0	0.0	2.0	774.0	6296.0	24.0	232.0	125.0	0.0	70.0	366.0	2918.0	0.0	0.0	33.0
2311-MAUI	1015.0	0.0	0.0	8.0	0.0	0.0	11750.0	3113.0	0.0	0.0	4.0	0.0	5676.0	0.0	88.0	0.0	0.0	0.0	0.0	0.0	0.0	0.0	0.0	0.0	0.0	26179.0	0.0	0.0	0.0	3676.0	2503.0	0.0	0.0	93.0	0.0	0.0	1037.0	2270.0	0.0	0.0	4897.0
096-MAUI	1.0	5.0	0.0	2270.0	0.0	0.0	1852.0	77.0	0.0	3.0	1.0	0.0	21703.0	1.0	67.0	0.0	0.0	0.0	0.0	5.0	0.0	10.0	0.0	0.0	187.0	10764.0	0.0	0.0	0.0	2590.0	3220.0	5.0	92.0	2.0	1.0	1.0	19.0	119.0	3.0	1.0	58.0
352-MAUI	8.0	0.0	0.0	114.0	0.0	0.0	16069.0	1373.0	0.0	0.0	0.0	0.0	505.0	0.0	841.0	0.0	0.0	0.0	0.0	0.0	1.0	1.0	0.0	0.0	0.0	14213.0	0.0	0.0	0.0	823.0	4939.0	87.0	5.0	8.0	0.0	13.0	32.0	1152.0	0.0	0.0	159.0
407-MAUI	0.0	0.0	0.0	58.0	0.0	0.0	23098.0	1824.0	1.0	0.0	0.0	0.0	15.0	0.0	44.0	0.0	0.0	0.0	0.0	0.0	0.0	2.0	0.0	0.0	10.0	5414.0	0.0	2.0	0.0	633.0	2101.0	0.0	0.0	70.0	0.0	1.0	54.0	4630.0	0.0	0.0	37.0
393-MAUI	1.0	0.0	0.0	145.0	0.0	0.0	22994.0	3799.0	0.0	0.0	0.0	0.0	7.0	0.0	44.0	0.0	0.0	0.0	3.0	0.0	0.0	711.0	0.0	0.0	9.0	1817.0	0.0	0.0	0.0	42.0	2896.0	7.0	1.0	3.0	0.0	55.0	12.0	870.0	0.0	0.0	4.0
2315-MAUI	1354.0	0.0	0.0	0.0	0.0	0.0	654.0	495.0	0.0	0.0	4.0	0.0	20113.0	0.0	132.0	0.0	0.0	0.0	0.0	0.0	0.0	0.0	0.0	0.0	0.0	3923.0	1.0	0.0	0.0	2065.0	615.0	0.0	2.0	0.0	0.0	21.0	218.0	291.0	0.0	1.0	3174.0
2295-MAUI	659.0	0.0	0.0	3.0	1.0	0.0	1062.0	149.0	0.0	0.0	0.0	0.0	49515.0	0.0	0.0	0.0	0.0	0.0	7.0	0.0	1.0	0.0	0.0	0.0	0.0	2204.0	0.0	0.0	0.0	43.0	758.0	0.0	2.0	0.0	0.0	0.0	358.0	421.0	0.0	0.0	1847.0
634-MAUI	4.0	0.0	0.0	52.0	0.0	0.0	22645.0	7696.0	0.0	0.0	0.0	0.0	61.0	0.0	5.0	0.0	0.0	0.0	0.0	0.0	0.0	695.0	0.0	0.0	5.0	2018.0	0.0	0.0	1.0	3694.0	3981.0	4.0	0.0	1.0	0.0	1042.0	18.0	771.0	0.0	0.0	35.0
385-MAUI	8.0	0.0	0.0	60.0	0.0	0.0	20959.0	461.0	0.0	0.0	0.0	0.0	463.0	0.0	808.0	0.0	0.0	0.0	0.0	0.0	0.0	5.0	0.0	0.0	3.0	11606.0	0.0	0.0	0.0	1350.0	3858.0	19.0	3.0	3.0	0.0	29.0	17.0	436.0	0.0	0.0	1474.0
577-MAUI	0.0	0.0	0.0	68.0	0.0	0.0	25384.0	1236.0	0.0	0.0	0.0	0.0	68.0	0.0	72.0	0.0	0.0	0.0	0.0	0.0	0.0	7.0	0.0	0.0	0.0	7417.0	0.0	3.0	0.0	172.0	1848.0	0.0	0.0	3.0	0.0	1.0	26.0	1263.0	0.0	0.0	35.0
2098-MAUI	1346.0	0.0	0.0	3.0	0.0	0.0	179.0	1.0	0.0	0.0	0.0	0.0	50484.0	0.0	0.0	0.0	0.0	0.0	0.0	0.0	0.0	0.0	0.0	0.0	0.0	382.0	0.0	0.0	0.0	87.0	27.0	0.0	2.0	0.0	0.0	0.0	2.0	3.0	0.0	0.0	2.0
606-MAUI	8.0	0.0	0.0	817.0	0.0	0.0	5408.0	1776.0	0.0	0.0	0.0	0.0	626.0	0.0	51.0	0.0	0.0	0.0	0.0	1.0	0.0	178.0	0.0	0.0	0.0	10002.0	0.0	0.0	0.0	377.0	4938.0	10.0	0.0	8.0	14.0	55.0	11.0	1550.0	0.0	0.0	892.0
113-MAUI	3.0	0.0	0.0	1687.0	0.0	0.0	38963.0	3051.0	0.0	0.0	0.0	0.0	134.0	0.0	10.0	0.0	0.0	0.0	3.0	0.0	0.0	141.0	0.0	0.0	125.0	6559.0	0.0	0.0	5.0	1079.0	10808.0	30.0	1.0	80.0	0.0	1.0	525.0	5948.0	0.0	0.0	13.0
202-MAUI	12.0	11.0	0.0	5538.0	0.0	0.0	4822.0	154.0	0.0	4.0	0.0	0.0	24754.0	0.0	86.0	0.0	0.0	0.0	0.0	10.0	0.0	103.0	0.0	0.0	0.0	6228.0	0.0	0.0	0.0	1583.0	663.0	2.0	47.0	6.0	1.0	5.0	180.0	448.0	0.0	1.0	52.0
278-MAUI	8.0	0.0	0.0	56.0	0.0	0.0	3405.0	1037.0	1.0	0.0	0.0	0.0	729.0	0.0	1566.0	0.0	0.0	0.0	0.0	0.0	0.0	5.0	0.0	0.0	0.0	17152.0	1.0	5.0	0.0	1791.0	3648.0	0.0	24.0	28.0	2.0	102.0	60.0	1421.0	0.0	0.0	929.0
338-MAUI	9.0	0.0	0.0	314.0	0.0	0.0	50278.0	5304.0	2.0	0.0	0.0	0.0	12.0	0.0	7108.0	0.0	0.0	0.0	0.0	0.0	0.0	2.0	0.0	0.0	4.0	11327.0	0.0	0.0	0.0	6584.0	6235.0	16.0	2.0	160.0	3.0	92.0	151.0	7460.0	2.0	0.0	275.0
359-MAUI	0.0	0.0	0.0	375.0	0.0	0.0	48920.0	3772.0	1.0	0.0	0.0	0.0	21.0	0.0	2577.0	0.0	0.0	0.0	20.0	0.0	0.0	2601.0	0.0	4.0	25.0	18303.0	0.0	90.0	0.0	4023.0	7398.0	4.0	18.0	65.0	0.0	138.0	152.0	6949.0	8.0	0.0	184.0
047-MAUI	10.0	0.0	0.0	602.0	0.0	0.0	24113.0	1026.0	4.0	0.0	0.0	0.0	27.0	0.0	7.0	0.0	283.0	0.0	0.0	229.0	0.0	247.0	0.0	10.0	0.0	19667.0	3.0	6.0	0.0	5344.0	16252.0	0.0	5047.0	54.0	190.0	191.0	191.0	5393.0	0.0	0.0	3253.0
299-MAUI	19.0	0.0	0.0	836.0	0.0	0.0	19972.0	1740.0	0.0	0.0	0.0	0.0	1820.0	0.0	258.0	0.0	0.0	0.0	0.0	0.0	0.0	2.0	0.0	0.0	23.0	6364.0	0.0	0.0	0.0	814.0	26323.0	2.0	17.0	6.0	0.0	0.0	196.0	2503.0	0.0	0.0	5643.0
532-MAUI	72.0	0.0	0.0	10178.0	0.0	0.0	18789.0	918.0	0.0	0.0	0.0	0.0	276.0	0.0	1178.0	9.0	0.0	0.0	0.0	1.0	0.0	762.0	4.0	0.0	0.0	6847.0	0.0	4.0	1.0	381.0	22296.0	3.0	2.0	59.0	2.0	24.0	99.0	1432.0	21.0	0.0	71.0
289-MAUI	9.0	0.0	0.0	68.0	0.0	0.0	19167.0	571.0	1.0	0.0	0.0	0.0	5.0	0.0	1.0	0.0	0.0	0.0	0.0	0.0	0.0	0.0	0.0	0.0	0.0	9324.0	0.0	0.0	0.0	956.0	5899.0	27.0	2.0	9.0	0.0	0.0	117.0	1856.0	0.0	0.0	944.0
2100-MAUI	2135.0	0.0	0.0	2.0	0.0	0.0	113.0	0.0	0.0	0.0	0.0	0.0	46978.0	0.0	1.0	0.0	0.0	0.0	0.0	0.0	0.0	1.0	0.0	0.0	0.0	2227.0	0.0	0.0	0.0	460.0	10.0	0.0	0.0	0.0	0.0	0.0	0.0	1.0	0.0	0.0	1.0
383-MAUI	5.0	0.0	0.0	363.0	1.0	3.0	27208.0	1136.0	2.0	0.0	0.0	0.0	15191.0	0.0	837.0	0.0	1.0	0.0	0.0	0.0	1.0	8.0	0.0	0.0	3.0	22043.0	4.0	0.0	0.0	2805.0	8453.0	103.0	323.0	3.0	1.0	0.0	54.0	451.0	0.0	2.0	2084.0
317-MAUI	28.0	0.0	0.0	446.0	0.0	0.0	48637.0	1035.0	1.0	0.0	0.0	0.0	1257.0	0.0	12.0	0.0	1.0	0.0	0.0	0.0	0.0	1.0	0.0	0.0	0.0	23958.0	0.0	0.0	0.0	1547.0	11994.0	88.0	46.0	2.0	0.0	0.0	40.0	2449.0	0.0	0.0	1288.0
177-MAUI	0.0	0.0	0.0	185.0	0.0	0.0	46717.0	3845.0	0.0	0.0	0.0	0.0	5.0	0.0	17060.0	0.0	0.0	0.0	232.0	0.0	0.0	2506.0	0.0	0.0	33.0	14439.0	0.0	0.0	0.0	2961.0	3674.0	7.0	110.0	318.0	1.0	52.0	121.0	13551.0	0.0	0.0	42.0
493-MAUI	9.0	0.0	0.0	645.0	0.0	0.0	21894.0	1856.0	1.0	0.0	1.0	0.0	1514.0	0.0	351.0	0.0	23.0	0.0	0.0	0.0	0.0	22.0	0.0	0.0	4.0	12933.0	1.0	1.0	0.0	1294.0	10976.0	96.0	834.0	9.0	0.0	21.0	224.0	1294.0	0.0	0.0	507.0
685-MAUI	0.0	0.0	0.0	44.0	0.0	1.0	5799.0	1087.0	0.0	0.0	0.0	0.0	647.0	0.0	2.0	0.0	0.0	0.0	0.0	0.0	0.0	0.0	0.0	0.0	2.0	25150.0	2.0	0.0	0.0	426.0	2537.0	121.0	0.0	0.0	0.0	7.0	79.0	1571.0	0.0	0.0	338.0
646-MAUI	0.0	0.0	0.0	71.0	0.0	0.0	21812.0	1338.0	1.0	0.0	0.0	0.0	79.0	0.0	691.0	0.0	0.0	0.0	0.0	0.0	0.0	4.0	0.0	0.0	1.0	7188.0	0.0	2.0	0.0	415.0	1430.0	0.0	1.0	23.0	0.0	112.0	15.0	958.0	0.0	0.0	23.0
724-MAUI	1.0	0.0	0.0	71.0	0.0	0.0	22549.0	2940.0	0.0	0.0	1.0	0.0	12.0	0.0	28.0	0.0	0.0	0.0	0.0	0.0	0.0	1152.0	0.0	0.0	0.0	2312.0	0.0	0.0	0.0	667.0	2351.0	0.0	0.0	0.0	0.0	59.0	33.0	1173.0	0.0	0.0	9.0
572-MAUI	4.0	2.0	0.0	307.0	0.0	0.0	7977.0	1830.0	0.0	0.0	0.0	0.0	340.0	0.0	338.0	0.0	0.0	0.0	2.0	0.0	0.0	243.0	0.0	0.0	2.0	6609.0	0.0	7.0	0.0	334.0	2394.0	13.0	0.0	11.0	0.0	446.0	19.0	1173.0	0.0	0.0	1189.0
114-MAUI	2.0	0.0	0.0	772.0	0.0	0.0	32304.0	3886.0	1.0	1.0	0.0	0.0	178.0	0.0	9.0	0.0	0.0	0.0	0.0	0.0	0.0	16.0	0.0	0.0	104.0	6888.0	0.0	0.0	8.0	1015.0	9466.0	72.0	2.0	68.0	0.0	0.0	2072.0	7151.0	0.0	0.0	32.0
433-MAUI	9.0	0.0	0.0	187.0	0.0	0.0	18572.0	1477.0	0.0	0.0	0.0	0.0	553.0	0.0	321.0	0.0	1.0	0.0	0.0	0.0	0.0	346.0	0.0	0.0	3.0	6101.0	0.0	0.0	0.0	570.0	3640.0	24.0	40.0	13.0	0.0	18.0	7.0	2406.0	0.0	0.0	687.0
701-MAUI	1.0	0.0	0.0	104.0	0.0	0.0	6657.0	1422.0	1.0	0.0	10.0	1.0	2.0	0.0	10.0	0.0	0.0	0.0	0.0	1.0	0.0	6.0	0.0	0.0	0.0	9544.0	0.0	2.0	0.0	574.0	6608.0	5.0	1.0	20.0	4.0	292.0	31.0	1319.0	0.0	0.0	741.0
132-MAUI	4.0	0.0	0.0	828.0	0.0	0.0	31461.0	4466.0	2.0	0.0	1.0	0.0	78.0	0.0	4265.0	0.0	0.0	0.0	0.0	1.0	0.0	1841.0	0.0	0.0	50.0	7969.0	1.0	0.0	1.0	2736.0	6018.0	4.0	17.0	114.0	3.0	107.0	279.0	7564.0	0.0	0.0	210.0
2314-MAUI	827.0	0.0	0.0	0.0	1.0	0.0	718.0	259.0	0.0	0.0	4.0	0.0	23239.0	0.0	1409.0	0.0	0.0	0.0	0.0	0.0	0.0	0.0	0.0	0.0	0.0	8796.0	2.0	0.0	0.0	8578.0	461.0	0.0	2.0	5.0	0.0	18.0	240.0	431.0	0.0	28.0	4690.0
