# Supplementary material for: Synergistic effects of plant genotype and soil microbiome on growth in Lotus japonicus
Source: FEMS Microbiol Ecol. 2024 Apr 27;100(5):fiae056. doi: 10.1093/femsec/fiae056 (PMC11068475; doi:10.1093/femsec/fiae056)
Supplement: fiae056_Supplemental_Files [file fiae056_supplemental_files.zip › SupplementalMaterials/MicrobiomeData_phylum.csv]

	Acidobacteria	Actinobacteria	Armatimonadetes	Bacteroidetes	Cyanobacteria/Chloroplast	Firmicutes	Gemmatimonadetes	NotAssigned	Planctomycetes	Proteobacteria	Verrucomicrobia
440-MAUI	1.0	11.0	0.0	1076.0	0.0	744.0	0.0	10406.0	0.0	53539.0	542.0
401-MAUI	0.0	52.0	0.0	74.0	0.0	2536.0	0.0	1014.0	0.0	37577.0	1.0
475-MAUI	0.0	0.0	0.0	698.0	1.0	393.0	0.0	2712.0	1.0	72337.0	7.0
2307-MAUI	0.0	3407.0	0.0	1515.0	0.0	6.0	0.0	1752.0	0.0	45744.0	0.0
039-MAUI	0.0	1.0	1.0	20942.0	0.0	435.0	0.0	5955.0	1.0	53703.0	6.0
058-MAUI	1.0	33.0	0.0	1063.0	4.0	930.0	0.0	894.0	0.0	47727.0	33.0
091-MAUI	0.0	1.0	3.0	307.0	1.0	2052.0	0.0	4098.0	2.0	54349.0	3.0
274-MAUI	1.0	19.0	0.0	483.0	0.0	1375.0	0.0	6751.0	1.0	48112.0	4.0
686-MAUI	0.0	3.0	0.0	44.0	0.0	72.0	0.0	8127.0	0.0	29469.0	0.0
505-MAUI	1.0	5.0	0.0	409.0	1.0	501.0	0.0	6133.0	0.0	83121.0	14.0
546-MAUI	0.0	2.0	0.0	24.0	1.0	151.0	0.0	1190.0	0.0	30927.0	2.0
2292-MAUI	10.0	10723.0	0.0	1262.0	0.0	32.0	0.0	31538.0	0.0	23913.0	0.0
244-MAUI	0.0	1.0	0.0	62.0	0.0	49.0	0.0	5493.0	0.0	25109.0	10.0
102-MAUI	0.0	0.0	0.0	34.0	0.0	87.0	0.0	1449.0	0.0	65433.0	0.0
301-MAUI	0.0	1.0	0.0	60.0	0.0	82.0	0.0	540.0	0.0	31993.0	0.0
684-MAUI	0.0	26.0	0.0	227.0	4.0	618.0	0.0	8442.0	0.0	76630.0	0.0
735-MAUI	0.0	1.0	0.0	0.0	0.0	116.0	0.0	608.0	0.0	21280.0	0.0
286-MAUI	0.0	24.0	0.0	338.0	0.0	543.0	0.0	4756.0	0.0	47852.0	0.0
343-MAUI	0.0	0.0	0.0	4.0	0.0	319.0	0.0	974.0	0.0	29407.0	0.0
242-MAUI	0.0	0.0	0.0	119.0	0.0	22.0	0.0	2683.0	0.0	25173.0	23.0
170-MAUI	0.0	0.0	0.0	397.0	0.0	83.0	0.0	1502.0	0.0	29862.0	14.0
517-MAUI	0.0	4.0	0.0	12.0	0.0	59.0	0.0	1252.0	0.0	23524.0	0.0
386-MAUI	0.0	0.0	0.0	1871.0	0.0	42.0	0.0	2579.0	0.0	35350.0	0.0
417-MAUI	1.0	5.0	0.0	220.0	0.0	776.0	0.0	8405.0	0.0	56334.0	1.0
300-MAUI	0.0	3.0	0.0	1120.0	0.0	146.0	0.0	1358.0	0.0	27836.0	0.0
052-MAUI	2.0	10.0	0.0	1749.0	0.0	325.0	0.0	8345.0	5.0	78794.0	221.0
788-MAUI	1.0	2.0	7.0	72.0	1.0	40.0	0.0	604.0	0.0	26639.0	14.0
676-MAUI	0.0	0.0	0.0	92.0	0.0	9874.0	0.0	1996.0	1.0	27120.0	0.0
2333-MAUI	0.0	667.0	0.0	755.0	0.0	1.0	0.0	5489.0	0.0	42464.0	0.0
330-MAUI	0.0	4.0	0.0	20.0	0.0	157.0	1.0	2415.0	0.0	27744.0	6.0
103-MAUI	0.0	0.0	0.0	44.0	0.0	227.0	0.0	6351.0	0.0	59991.0	1.0
076-MAUI	0.0	6.0	0.0	1551.0	0.0	894.0	0.0	5751.0	0.0	47969.0	2.0
802-MAUI	0.0	4.0	0.0	1326.0	0.0	130.0	0.0	4835.0	0.0	14461.0	0.0
2096-MAUI	0.0	4384.0	0.0	8.0	0.0	10952.0	0.0	11898.0	0.0	28005.0	0.0
097-MAUI	0.0	2.0	0.0	53.0	0.0	2371.0	0.0	15048.0	0.0	32078.0	1.0
457-MAUI	0.0	1.0	0.0	211.0	0.0	137.0	0.0	6017.0	0.0	26715.0	0.0
020-MAUI	0.0	7.0	0.0	59.0	0.0	174.0	0.0	2305.0	0.0	24523.0	0.0
179-MAUI	0.0	0.0	0.0	21643.0	3.0	329.0	0.0	4991.0	2.0	58982.0	31.0
471-MAUI	0.0	4.0	36.0	3638.0	0.0	187.0	0.0	7735.0	0.0	81610.0	7.0
189-MAUI	0.0	15.0	0.0	29.0	0.0	858.0	0.0	1932.0	1.0	52046.0	3.0
473-MAUI	0.0	2.0	0.0	532.0	2.0	587.0	0.0	804.0	1.0	64799.0	1.0
336-MAUI	1.0	5.0	111.0	154.0	0.0	443.0	0.0	9181.0	0.0	70924.0	32.0
243-MAUI	0.0	1.0	2.0	3079.0	0.0	50.0	0.0	2105.0	0.0	22319.0	2.0
065-MAUI	0.0	2.0	0.0	43.0	0.0	11528.0	0.0	713.0	0.0	41969.0	0.0
142-MAUI	0.0	5.0	2.0	236.0	0.0	19121.0	0.0	10021.0	1.0	60344.0	3.0
178-MAUI	1.0	3.0	1.0	1721.0	2.0	469.0	0.0	4645.0	0.0	73341.0	9.0
2291-MAUI	35.0	4190.0	0.0	942.0	0.0	129.0	0.0	19179.0	0.0	26511.0	0.0
2296-MAUI	0.0	770.0	0.0	447.0	0.0	4.0	0.0	1976.0	0.0	55689.0	0.0
107-MAUI	0.0	172.0	2.0	294.0	1.0	1605.0	0.0	5170.0	1.0	42716.0	1.0
456-MAUI	0.0	8.0	0.0	272.0	0.0	330.0	0.0	5564.0	0.0	26042.0	0.0
048-MAUI	0.0	3.0	0.0	796.0	3.0	1109.0	0.0	5737.0	0.0	73571.0	13.0
538-MAUI	0.0	0.0	9.0	292.0	0.0	12.0	0.0	4731.0	0.0	31494.0	28.0
700-MAUI	0.0	4.0	0.0	800.0	0.0	128.0	0.0	2587.0	0.0	20981.0	2.0
533-MAUI	0.0	29.0	0.0	388.0	1.0	4310.0	0.0	1999.0	1.0	22331.0	35.0
2310-MAUI	0.0	913.0	0.0	1055.0	0.0	1.0	0.0	3819.0	0.0	45481.0	0.0
648-MAUI	1.0	1.0	2.0	3312.0	0.0	43.0	0.0	3562.0	0.0	27640.0	40.0
341-MAUI	0.0	1.0	0.0	94.0	1.0	264.0	0.0	1628.0	0.0	69456.0	0.0
389-MAUI	0.0	2.0	0.0	24.0	0.0	155.0	1.0	4052.0	0.0	34130.0	2.0
709-MAUI	0.0	0.0	0.0	1258.0	0.0	39.0	0.0	2678.0	2.0	34362.0	79.0
2116-MAUI	0.0	2204.0	0.0	12.0	0.0	22.0	0.0	1325.0	0.0	41200.0	0.0
272-MAUI	0.0	3.0	0.0	1292.0	0.0	2931.0	0.0	1449.0	1.0	64106.0	0.0
2326-MAUI	8.0	1550.0	0.0	1066.0	0.0	4.0	0.0	13540.0	0.0	21815.0	0.0
168-MAUI	0.0	5.0	0.0	350.0	0.0	104.0	0.0	2341.0	0.0	26345.0	37.0
255-MAUI	0.0	9.0	0.0	511.0	1.0	523.0	1.0	4258.0	0.0	53769.0	7.0
279-MAUI	0.0	7.0	0.0	2354.0	0.0	36.0	0.0	8374.0	0.0	17020.0	0.0
125-MAUI	0.0	26.0	0.0	96.0	0.0	27455.0	0.0	835.0	4.0	11683.0	0.0
2316-MAUI	0.0	1469.0	0.0	388.0	0.0	0.0	0.0	4975.0	0.0	35109.0	0.0
224-MAUI	0.0	0.0	53.0	469.0	1.0	474.0	0.0	2074.0	0.0	74823.0	5.0
376-MAUI	0.0	2.0	0.0	25.0	0.0	99.0	0.0	7186.0	0.0	26878.0	2.0
431-MAUI	0.0	24.0	0.0	1655.0	1.0	480.0	0.0	6400.0	1.0	80723.0	0.0
423-MAUI	0.0	0.0	0.0	5016.0	0.0	36.0	0.0	3067.0	0.0	26953.0	52.0
808-MAUI	0.0	0.0	0.0	111.0	0.0	60.0	0.0	2899.0	0.0	24277.0	1.0
725-MAUI	0.0	0.0	0.0	298.0	0.0	18.0	0.0	1585.0	0.0	34275.0	11.0
161-MAUI	0.0	4.0	0.0	490.0	1.0	677.0	1.0	4653.0	0.0	58078.0	12.0
109-MAUI	0.0	27.0	2.0	212.0	0.0	885.0	0.0	6935.0	0.0	46759.0	2.0
491-MAUI	1.0	10.0	0.0	394.0	0.0	494.0	0.0	11606.0	0.0	53031.0	1.0
747-MAUI	0.0	1.0	0.0	190.0	1.0	48.0	0.0	2612.0	0.0	34416.0	0.0
017-MAUI	0.0	37.0	0.0	859.0	0.0	523.0	0.0	2287.0	0.0	52497.0	0.0
130-MAUI	0.0	4.0	0.0	13713.0	1.0	482.0	0.0	7876.0	0.0	51538.0	147.0
432-MAUI	0.0	6.0	0.0	1450.0	0.0	391.0	0.0	8056.0	0.0	22519.0	1.0
358-MAUI	2.0	1.0	2.0	3214.0	1.0	349.0	0.0	9952.0	0.0	73847.0	73.0
066-MAUI	0.0	0.0	0.0	15.0	0.0	4152.0	0.0	154.0	0.0	20773.0	0.0
576-MAUI	0.0	0.0	4.0	114.0	0.0	36.0	0.0	3632.0	0.0	31204.0	1.0
593-MAUI	2.0	2.0	184.0	193.0	1.0	238.0	0.0	4079.0	0.0	76534.0	5.0
521-MAUI	0.0	11.0	0.0	69.0	0.0	130.0	0.0	3399.0	0.0	24500.0	5.0
016-MAUI	0.0	42.0	0.0	2172.0	0.0	926.0	0.0	4965.0	0.0	70929.0	0.0
562-MAUI	0.0	0.0	0.0	4048.0	0.0	51.0	0.0	3924.0	0.0	24185.0	9.0
015-MAUI	1.0	20.0	2.0	1960.0	1.0	608.0	0.0	4051.0	0.0	51704.0	0.0
028-MAUI	0.0	0.0	1.0	19.0	0.0	1397.0	0.0	4923.0	0.0	39134.0	0.0
254-MAUI	2.0	6.0	0.0	251.0	0.0	667.0	1.0	8758.0	0.0	59498.0	6.0
071-MAUI	2.0	4.0	38.0	4574.0	2.0	328.0	0.0	2900.0	0.0	65047.0	2.0
612-MAUI	0.0	401.0	0.0	84.0	1.0	3024.0	0.0	820.0	1.0	46911.0	6.0
444-MAUI	0.0	3.0	0.0	40.0	0.0	29.0	0.0	4637.0	0.0	30906.0	74.0
337-MAUI	4.0	3.0	4.0	1827.0	0.0	295.0	0.0	11105.0	0.0	79841.0	38.0
149-MAUI	1.0	17.0	0.0	260.0	0.0	914.0	0.0	5620.0	0.0	66856.0	0.0
143-MAUI	0.0	12.0	3.0	135.0	0.0	32479.0	0.0	3225.0	2.0	31898.0	6.0
2111-MAUI	0.0	1829.0	0.0	11.0	0.0	106.0	0.0	17639.0	0.0	36859.0	0.0
485-MAUI	0.0	13.0	0.0	111.0	3.0	611.0	0.0	1101.0	2.0	70611.0	4.0
144-MAUI	0.0	2.0	1.0	113.0	0.0	19882.0	0.0	1762.0	0.0	36931.0	1.0
070-MAUI	1.0	4.0	60.0	826.0	1.0	425.0	0.0	3600.0	0.0	71983.0	7.0
628-MAUI	1.0	5.0	0.0	241.0	0.0	747.0	0.0	3959.0	0.0	76456.0	56.0
303-MAUI	0.0	4.0	0.0	393.0	0.0	907.0	0.0	4632.0	0.0	60954.0	162.0
647-MAUI	0.0	0.0	0.0	674.0	0.0	28.0	0.0	251.0	0.0	31552.0	9.0
394-MAUI	0.0	0.0	0.0	32.0	0.0	66.0	0.0	3295.0	0.0	31022.0	0.0
807-MAUI	0.0	46.0	0.0	86.0	0.0	266.0	0.0	1788.0	0.0	8042.0	0.0
126-MAUI	2.0	23.0	1.0	74.0	0.0	23356.0	0.0	949.0	5.0	13217.0	1.0
172-MAUI	2.0	5.0	0.0	5179.0	0.0	633.0	0.0	13755.0	0.0	73843.0	0.0
280-MAUI	1.0	4.0	0.0	575.0	0.0	34.0	0.0	7235.0	0.0	23286.0	0.0
486-MAUI	0.0	9.0	0.0	135.0	2.0	999.0	0.0	1122.0	2.0	69026.0	1.0
534-MAUI	0.0	22.0	0.0	561.0	0.0	10789.0	0.0	1736.0	1.0	29650.0	19.0
2102-MAUI	0.0	173.0	0.0	0.0	0.0	0.0	0.0	161.0	0.0	53942.0	0.0
801-MAUI	0.0	2.0	0.0	49.0	0.0	175.0	0.0	14087.0	0.0	24151.0	0.0
508-MAUI	0.0	5.0	0.0	306.0	0.0	24.0	0.0	297.0	0.0	30993.0	4.0
287-MAUI	0.0	9.0	0.0	162.0	0.0	580.0	0.0	10854.0	0.0	61083.0	0.0
710-MAUI	0.0	1.0	0.0	2111.0	0.0	15.0	0.0	2803.0	0.0	33110.0	136.0
2109-MAUI	0.0	5166.0	0.0	52.0	0.0	160.0	0.0	13287.0	0.0	29333.0	0.0
315-MAUI	0.0	7.0	0.0	30.0	0.0	299.0	0.0	13980.0	0.0	76228.0	0.0
495-MAUI	0.0	2.0	0.0	20.0	0.0	67.0	0.0	9513.0	0.0	24671.0	0.0
2095-MAUI	0.0	297.0	0.0	1.0	0.0	0.0	0.0	3473.0	0.0	50326.0	0.0
156-MAUI	0.0	8.0	0.0	2050.0	0.0	799.0	0.0	2169.0	0.0	57943.0	66.0
344-MAUI	0.0	0.0	0.0	79.0	0.0	140.0	0.0	1424.0	0.0	35124.0	0.0
677-MAUI	0.0	2.0	0.0	20.0	0.0	6667.0	0.0	5361.0	0.0	31225.0	0.0
702-MAUI	0.0	6.0	0.0	101.0	0.0	151.0	0.0	1447.0	0.0	20501.0	3.0
496-MAUI	0.0	9.0	0.0	49.0	0.0	141.0	0.0	1959.0	0.0	20092.0	0.0
290-MAUI	0.0	0.0	0.0	60.0	0.0	53.0	0.0	8946.0	0.0	27688.0	0.0
509-MAUI	0.0	0.0	0.0	172.0	0.0	78.0	0.0	3550.0	0.0	16672.0	1.0
487-MAUI	0.0	4.0	0.0	83.0	2.0	494.0	0.0	1441.0	3.0	51544.0	1.0
382-MAUI	1.0	6.0	0.0	1735.0	1.0	208.0	0.0	5100.0	0.0	71591.0	2.0
022-MAUI	0.0	11.0	0.0	202.0	7.0	1122.0	0.0	4986.0	0.0	48473.0	0.0
201-MAUI	1.0	10.0	1.0	227.0	0.0	8689.0	0.0	3069.0	0.0	24772.0	0.0
630-MAUI	0.0	11.0	1.0	702.0	1.0	966.0	1.0	5544.0	0.0	57989.0	198.0
2334-MAUI	0.0	235.0	0.0	572.0	0.0	2.0	0.0	2191.0	0.0	48639.0	0.0
796-MAUI	0.0	3.0	0.0	62.0	0.0	109.0	0.0	900.0	0.0	37733.0	0.0
714-MAUI	0.0	14.0	0.0	100.0	0.0	93.0	0.0	3029.0	0.0	18253.0	1.0
169-MAUI	0.0	2.0	0.0	783.0	0.0	41.0	0.0	4131.0	0.0	28557.0	26.0
131-MAUI	0.0	1.0	1.0	10762.0	0.0	447.0	0.0	5516.0	0.0	71685.0	61.0
545-MAUI	0.0	2.0	2.0	32.0	0.0	105.0	0.0	879.0	0.0	31788.0	5.0
736-MAUI	0.0	0.0	23.0	9.0	0.0	36.0	0.0	762.0	0.0	32492.0	30.0
618-MAUI	0.0	2.0	0.0	1089.0	0.0	121.0	0.0	7573.0	1.0	22936.0	166.0
059-MAUI	0.0	11.0	0.0	531.0	3.0	814.0	1.0	3814.0	0.0	54114.0	180.0
034-MAUI	2.0	10.0	0.0	9451.0	5.0	361.0	0.0	5307.0	0.0	49116.0	15.0
212-MAUI	2.0	8.0	65.0	7381.0	0.0	330.0	0.0	4698.0	40.0	81890.0	3.0
108-MAUI	0.0	181.0	13.0	476.0	0.0	1904.0	0.0	4473.0	3.0	44057.0	7.0
754-MAUI	1.0	0.0	0.0	119.0	0.0	131.0	0.0	7532.0	0.0	43299.0	51.0
045-MAUI	0.0	1.0	0.0	258.0	0.0	54.0	0.0	3755.0	0.0	21665.0	9.0
571-MAUI	0.0	1.0	0.0	234.0	0.0	181.0	0.0	4600.0	0.0	21851.0	113.0
054-MAUI	0.0	0.0	0.0	257.0	1.0	317.0	0.0	14228.0	5.0	68637.0	76.0
377-MAUI	0.0	1.0	0.0	22.0	0.0	91.0	0.0	6587.0	0.0	24963.0	0.0
395-MAUI	0.0	1.0	0.0	75.0	0.0	72.0	0.0	3568.0	0.0	29420.0	2.0
033-MAUI	0.0	2.0	0.0	6510.0	5.0	436.0	0.0	3897.0	0.0	45168.0	7.0
040-MAUI	0.0	2.0	0.0	1056.0	0.0	562.0	0.0	9316.0	0.0	73526.0	1.0
812-MAUI	0.0	3.0	0.0	434.0	0.0	90.0	0.0	2167.0	0.0	18590.0	6.0
794-MAUI	0.0	3.0	0.0	627.0	0.0	47.0	0.0	1183.0	0.0	29270.0	2.0
563-MAUI	0.0	0.0	0.0	42.0	0.0	28.0	0.0	1013.0	0.0	39619.0	0.0
430-MAUI	0.0	18.0	0.0	3282.0	2.0	558.0	0.0	13129.0	1.0	60006.0	1.0
429-MAUI	1.0	20.0	0.0	2508.0	1.0	497.0	0.0	9615.0	1.0	59274.0	0.0
523-MAUI	0.0	0.0	0.0	21.0	0.0	101.0	0.0	2384.0	0.0	19955.0	9.0
018-MAUI	0.0	7.0	0.0	167.0	0.0	83.0	0.0	8530.0	0.0	27865.0	0.0
173-MAUI	1.0	29.0	0.0	9240.0	1.0	925.0	0.0	15323.0	0.0	54860.0	1.0
027-MAUI	0.0	1.0	0.0	19.0	0.0	788.0	0.0	3945.0	0.0	38897.0	0.0
121-MAUI	0.0	16.0	1.0	539.0	11.0	1145.0	2.0	3711.0	0.0	36251.0	1.0
2308-MAUI	0.0	1802.0	0.0	2090.0	0.0	6.0	0.0	3662.0	0.0	55677.0	0.0
2335-MAUI	0.0	254.0	0.0	441.0	0.0	0.0	0.0	2797.0	0.0	48941.0	0.0
010-MAUI	1.0	5.0	1.0	12997.0	1.0	407.0	0.0	4801.0	0.0	64652.0	10.0
611-MAUI	0.0	523.0	0.0	62.0	0.0	4179.0	0.0	470.0	0.0	46273.0	4.0
790-MAUI	0.0	0.0	0.0	1575.0	0.0	61.0	0.0	997.0	0.0	33013.0	40.0
544-MAUI	0.0	6.0	0.0	88.0	0.0	103.0	0.0	2934.0	0.0	30794.0	1.0
561-MAUI	0.0	1.0	0.0	432.0	0.0	63.0	0.0	1702.0	0.0	30428.0	2.0
304-MAUI	1.0	8.0	0.0	589.0	1.0	488.0	1.0	7775.0	1.0	46584.0	35.0
2328-MAUI	9.0	2241.0	0.0	565.0	0.0	5.0	0.0	7424.0	0.0	33365.0	0.0
183-MAUI	3.0	10.0	0.0	562.0	2.0	946.0	0.0	10562.0	0.0	74631.0	22.0
2330-MAUI	40.0	1530.0	0.0	1453.0	0.0	4.0	0.0	8598.0	0.0	33473.0	0.0
002-MAUI	8.0	5.0	0.0	15182.0	2.0	555.0	0.0	6325.0	0.0	72738.0	0.0
678-MAUI	0.0	4.0	0.0	10.0	0.0	8292.0	0.0	4263.0	0.0	36754.0	1.0
266-MAUI	1.0	8.0	0.0	1850.0	0.0	604.0	0.0	5215.0	1.0	50598.0	3.0
2115-MAUI	0.0	6115.0	0.0	1.0	0.0	23.0	0.0	3069.0	0.0	38370.0	0.0
438-MAUI	0.0	5.0	0.0	573.0	4.0	791.0	0.0	7093.0	0.0	53221.0	18.0
594-MAUI	0.0	4.0	0.0	238.0	0.0	321.0	0.0	5999.0	2.0	71222.0	4.0
418-MAUI	0.0	16.0	0.0	487.0	0.0	846.0	0.0	6623.0	0.0	61531.0	0.0
467-MAUI	1.0	1.0	1.0	585.0	0.0	387.0	0.0	907.0	0.0	73188.0	6.0
507-MAUI	0.0	9.0	0.0	1739.0	0.0	85.0	0.0	334.0	0.0	30150.0	23.0
657-MAUI	0.0	1.0	0.0	751.0	1.0	969.0	0.0	6211.0	0.0	57813.0	2.0
687-MAUI	0.0	0.0	0.0	83.0	0.0	73.0	0.0	14558.0	0.0	18784.0	0.0
413-MAUI	0.0	15.0	0.0	147.0	0.0	716.0	0.0	5008.0	0.0	42520.0	9.0
778-MAUI	0.0	4.0	0.0	45.0	0.0	76.0	0.0	2939.0	0.0	24023.0	23.0
2289-MAUI	7.0	3947.0	0.0	1251.0	0.0	131.0	0.0	19795.0	0.0	31792.0	0.0
2332-MAUI	0.0	103.0	0.0	385.0	0.0	4.0	0.0	3153.0	0.0	50850.0	0.0
445-MAUI	0.0	1.0	0.0	14.0	0.0	33.0	0.0	4714.0	0.0	31100.0	48.0
659-MAUI	0.0	0.0	0.0	22.0	0.0	127.0	0.0	1331.0	0.0	13237.0	3.0
726-MAUI	1.0	1.0	11.0	21.0	0.0	45.0	0.0	1737.0	0.0	39020.0	20.0
2325-MAUI	5.0	5534.0	0.0	659.0	0.0	7.0	0.0	15014.0	0.0	32403.0	0.0
137-MAUI	1.0	18.0	0.0	1985.0	2.0	1152.0	0.0	7904.0	0.0	46690.0	1.0
552-MAUI	0.0	17.0	0.0	240.0	1.0	12877.0	0.0	3822.0	2.0	37939.0	11.0
595-MAUI	0.0	6.0	180.0	205.0	1.0	443.0	0.0	3527.0	1.0	86586.0	15.0
811-MAUI	0.0	3.0	0.0	247.0	0.0	158.0	1.0	968.0	0.0	12410.0	0.0
260-MAUI	1.0	1.0	0.0	523.0	0.0	738.0	0.0	4311.0	1.0	79696.0	563.0
049-MAUI	0.0	19.0	0.0	957.0	1.0	1105.0	3.0	6786.0	0.0	59491.0	3.0
268-MAUI	0.0	9.0	0.0	271.0	0.0	823.0	1.0	8684.0	1.0	56067.0	48.0
2317-MAUI	41.0	2338.0	0.0	258.0	0.0	1.0	0.0	5683.0	0.0	31893.0	0.0
2300-MAUI	0.0	440.0	0.0	311.0	0.0	5.0	0.0	2029.0	0.0	53718.0	0.0
2290-MAUI	13.0	3639.0	0.0	717.0	0.0	5.0	0.0	12043.0	0.0	29222.0	0.0
190-MAUI	0.0	75.0	1.0	152.0	0.0	357.0	0.0	1900.0	3.0	46497.0	0.0
425-MAUI	0.0	0.0	3.0	151.0	0.0	20.0	0.0	552.0	0.0	37512.0	69.0
506-MAUI	0.0	1.0	1.0	469.0	0.0	30.0	0.0	895.0	0.0	33763.0	11.0
707-MAUI	0.0	0.0	113.0	313.0	1.0	336.0	0.0	7450.0	54.0	86023.0	14.0
770-MAUI	0.0	110.0	0.0	500.0	0.0	48.0	0.0	12708.0	0.0	19259.0	0.0
2091-MAUI	0.0	1696.0	0.0	69.0	0.0	886.0	0.0	9273.0	0.0	13002.0	0.0
2112-MAUI	0.0	1271.0	0.0	3.0	0.0	4.0	0.0	4072.0	0.0	47496.0	0.0
2298-MAUI	0.0	446.0	0.0	267.0	0.0	4.0	0.0	1528.0	0.0	52326.0	0.0
522-MAUI	0.0	3.0	0.0	40.0	0.0	233.0	0.0	5526.0	0.0	21100.0	3.0
082-MAUI	12.0	4.0	0.0	7222.0	1.0	333.0	0.0	8951.0	0.0	77657.0	36.0
256-MAUI	1.0	7.0	0.0	1084.0	0.0	669.0	0.0	8430.0	0.0	58163.0	7.0
539-MAUI	0.0	0.0	0.0	29.0	0.0	29.0	0.0	2440.0	0.0	31222.0	11.0
412-MAUI	0.0	7.0	0.0	109.0	0.0	486.0	0.0	12173.0	0.0	47775.0	12.0
753-MAUI	1.0	6.0	0.0	164.0	0.0	59.0	0.0	5830.0	3.0	35838.0	3.0
658-MAUI	0.0	0.0	0.0	32.0	0.0	86.0	1.0	2481.0	0.0	22177.0	13.0
578-MAUI	0.0	3.0	0.0	106.0	0.0	45.0	0.0	5339.0	0.0	29748.0	2.0
2336-MAUI	0.0	442.0	0.0	945.0	0.0	1.0	0.0	1561.0	0.0	50976.0	0.0
261-MAUI	1.0	1.0	0.0	202.0	3.0	485.0	0.0	6232.0	0.0	55451.0	148.0
2097-MAUI	0.0	219.0	0.0	4.0	0.0	22.0	0.0	368.0	0.0	51441.0	0.0
124-MAUI	0.0	46.0	2.0	111.0	0.0	15641.0	0.0	1115.0	3.0	16191.0	0.0
474-MAUI	0.0	0.0	0.0	337.0	5.0	533.0	0.0	669.0	0.0	70577.0	1.0
166-MAUI	0.0	2.0	12.0	1723.0	3.0	577.0	0.0	6188.0	0.0	65024.0	58.0
185-MAUI	3.0	2.0	0.0	9206.0	0.0	833.0	0.0	12875.0	10.0	52503.0	83.0
511-MAUI	0.0	1.0	0.0	97.0	0.0	125.0	0.0	2076.0	0.0	9170.0	3.0
273-MAUI	0.0	9.0	0.0	602.0	1.0	4048.0	0.0	832.0	0.0	77119.0	2.0
223-MAUI	1.0	4.0	0.0	1647.0	2.0	540.0	0.0	2835.0	1.0	70053.0	29.0
480-MAUI	0.0	0.0	0.0	1768.0	0.0	12.0	0.0	160.0	0.0	34985.0	35.0
2094-MAUI	0.0	227.0	0.0	7.0	0.0	30.0	0.0	2621.0	0.0	40521.0	0.0
249-MAUI	3.0	1.0	3.0	884.0	0.0	258.0	0.0	18823.0	0.0	77754.0	21.0
2331-MAUI	0.0	382.0	0.0	477.0	0.0	2.0	0.0	2835.0	0.0	50464.0	0.0
001-MAUI	0.0	3.0	3.0	7461.0	0.0	598.0	0.0	5021.0	1.0	76908.0	0.0
084-MAUI	0.0	27.0	0.0	13986.0	14.0	495.0	0.0	1774.0	3.0	60910.0	0.0
230-MAUI	1.0	42.0	2.0	100.0	0.0	124.0	0.0	17814.0	0.0	29734.0	2.0
503-MAUI	0.0	2.0	0.0	1764.0	0.0	386.0	0.0	2121.0	0.0	79211.0	76.0
250-MAUI	3.0	4.0	0.0	2875.0	0.0	255.0	0.0	15538.0	1.0	60012.0	5.0
046-MAUI	0.0	0.0	0.0	46.0	0.0	36.0	2.0	3720.0	0.0	21669.0	1.0
053-MAUI	0.0	0.0	0.0	391.0	4.0	397.0	0.0	10785.0	60.0	85217.0	94.0
629-MAUI	0.0	4.0	0.0	3251.0	0.0	767.0	1.0	7168.0	0.0	64157.0	117.0
481-MAUI	0.0	0.0	0.0	60.0	0.0	31.0	0.0	338.0	0.0	27512.0	7.0
720-MAUI	0.0	3.0	0.0	76.0	0.0	53.0	0.0	2488.0	0.0	30522.0	0.0
2327-MAUI	11.0	4629.0	0.0	762.0	0.0	5.0	0.0	4846.0	0.0	36111.0	0.0
411-MAUI	1.0	11.0	0.0	145.0	0.0	557.0	0.0	8190.0	0.0	53615.0	19.0
682-MAUI	0.0	13.0	0.0	1466.0	0.0	452.0	0.0	5664.0	0.0	63097.0	0.0
771-MAUI	0.0	111.0	0.0	1320.0	1.0	47.0	0.0	8814.0	0.0	19230.0	0.0
003-MAUI	6.0	3.0	1131.0	4135.0	5.0	567.0	0.0	9150.0	0.0	58279.0	20.0
737-MAUI	0.0	0.0	0.0	6.0	0.0	37.0	0.0	382.0	0.0	27714.0	2.0
291-MAUI	0.0	2.0	0.0	23.0	1.0	67.0	0.0	6610.0	0.0	21702.0	0.0
2309-MAUI	1.0	4101.0	0.0	3184.0	0.0	30.0	0.0	7421.0	0.0	39904.0	0.0
435-MAUI	1.0	3.0	0.0	391.0	0.0	632.0	0.0	6968.0	0.0	73501.0	95.0
776-MAUI	0.0	10.0	0.0	53.0	0.0	63.0	0.0	2466.0	0.0	19414.0	15.0
2297-MAUI	0.0	813.0	0.0	489.0	0.0	3.0	0.0	3642.0	0.0	50797.0	0.0
077-MAUI	0.0	8.0	0.0	2795.0	2.0	681.0	0.0	4977.0	0.0	50862.0	1.0
660-MAUI	0.0	1.0	0.0	37.0	0.0	157.0	0.0	10665.0	0.0	14744.0	0.0
706-MAUI	0.0	1.0	268.0	8814.0	1.0	250.0	0.0	7041.0	5.0	67547.0	5.0
772-MAUI	0.0	85.0	0.0	942.0	0.0	24.0	0.0	10188.0	0.0	21692.0	0.0
550-MAUI	0.0	19.0	1.0	338.0	0.0	4589.0	0.0	5127.0	0.0	48470.0	18.0
353-MAUI	1.0	7.0	0.0	18.0	0.0	150.0	0.0	10925.0	0.0	31122.0	0.0
208-MAUI	0.0	0.0	0.0	434.0	0.0	27.0	0.0	318.0	0.0	35083.0	2.0
764-MAUI	0.0	5.0	0.0	5.0	0.0	5189.0	0.0	197.0	0.0	19427.0	0.0
342-MAUI	0.0	18.0	0.0	33.0	0.0	214.0	0.0	75.0	0.0	36609.0	0.0
437-MAUI	0.0	0.0	0.0	23.0	0.0	83.0	0.0	1526.0	0.0	31188.0	5.0
305-MAUI	0.0	2.0	0.0	1025.0	0.0	579.0	1.0	10610.0	0.0	71899.0	30.0
213-MAUI	2.0	5.0	0.0	3473.0	0.0	338.0	0.0	4539.0	0.0	79961.0	7.0
755-MAUI	1.0	1.0	0.0	1650.0	0.0	26.0	0.0	3642.0	0.0	43108.0	134.0
205-MAUI	1.0	2.0	19.0	4238.0	0.0	390.0	0.0	3721.0	0.0	82390.0	6.0
617-MAUI	9.0	2.0	0.0	181.0	0.0	24.0	0.0	2431.0	0.0	28340.0	171.0
616-MAUI	0.0	3.0	8.0	178.0	0.0	12.0	0.0	4600.0	0.0	25245.0	7.0
708-MAUI	0.0	1.0	217.0	3945.0	1.0	148.0	0.0	7663.0	38.0	65501.0	227.0
115-MAUI	3.0	7.0	0.0	892.0	4.0	581.0	0.0	2410.0	3.0	53281.0	0.0
331-MAUI	0.0	3.0	0.0	82.0	0.0	111.0	0.0	3503.0	0.0	23486.0	1.0
162-MAUI	0.0	8.0	0.0	299.0	0.0	527.0	0.0	6259.0	0.0	62349.0	41.0
419-MAUI	1.0	12.0	0.0	199.0	0.0	779.0	0.0	11181.0	0.0	48376.0	0.0
800-MAUI	0.0	2.0	0.0	35.0	0.0	63.0	1.0	8219.0	0.0	18260.0	1.0
354-MAUI	0.0	3.0	0.0	16.0	0.0	58.0	0.0	9375.0	0.0	30836.0	0.0
009-MAUI	3.0	5.0	5.0	3886.0	0.0	442.0	0.0	3739.0	3.0	57104.0	2.0
2093-MAUI	0.0	498.0	0.0	105.0	0.0	1217.0	0.0	13663.0	0.0	11258.0	0.0
529-MAUI	3.0	4.0	0.0	398.0	3.0	568.0	0.0	10379.0	0.0	73482.0	28.0
095-MAUI	0.0	2.0	0.0	66.0	1.0	2538.0	0.0	11984.0	0.0	25564.0	0.0
021-MAUI	2.0	16.0	0.0	591.0	0.0	643.0	1.0	10688.0	1.0	74600.0	3.0
078-MAUI	0.0	12.0	0.0	943.0	0.0	861.0	0.0	3602.0	0.0	41931.0	0.0
288-MAUI	0.0	20.0	0.0	844.0	0.0	501.0	0.0	4405.0	0.0	74338.0	0.0
462-MAUI	0.0	0.0	0.0	38.0	0.0	184.0	0.0	1721.0	0.0	25226.0	350.0
191-MAUI	0.0	19.0	0.0	30.0	0.0	775.0	0.0	1406.0	1.0	42388.0	0.0
2117-MAUI	0.0	2460.0	0.0	5.0	0.0	37.0	0.0	8798.0	0.0	36819.0	0.0
101-MAUI	0.0	0.0	0.0	25.0	0.0	191.0	0.0	277.0	0.0	64994.0	0.0
2293-MAUI	22.0	1043.0	0.0	1119.0	0.0	9.0	0.0	25857.0	0.0	25610.0	0.0
217-MAUI	0.0	3.0	0.0	13.0	0.0	56.0	0.0	1612.0	0.0	26873.0	0.0
267-MAUI	0.0	38.0	0.0	1125.0	0.0	1035.0	0.0	4663.0	66.0	48501.0	5.0
072-MAUI	7.0	0.0	1.0	763.0	6.0	358.0	0.0	5226.0	0.0	56538.0	18.0
719-MAUI	0.0	5.0	0.0	449.0	0.0	129.0	0.0	2643.0	0.0	20651.0	0.0
064-MAUI	0.0	2.0	0.0	49.0	0.0	4995.0	0.0	274.0	0.0	34113.0	0.0
446-MAUI	0.0	3.0	0.0	56.0	0.0	36.0	0.0	1889.0	0.0	27475.0	3.0
434-MAUI	0.0	10.0	0.0	133.0	0.0	115.0	0.0	5219.0	0.0	32703.0	1.0
406-MAUI	0.0	2.0	0.0	233.0	0.0	38.0	0.0	2129.0	0.0	31239.0	2.0
375-MAUI	1.0	6.0	0.0	86.0	0.0	95.0	0.0	3465.0	0.0	29977.0	3.0
360-MAUI	0.0	0.0	0.0	4372.0	1.0	219.0	0.0	8875.0	1.0	73648.0	19.0
211-MAUI	0.0	1.0	0.0	959.0	0.0	247.0	0.0	1785.0	0.0	87751.0	0.0
197-MAUI	3.0	4.0	328.0	1363.0	0.0	221.0	0.0	7566.0	0.0	87260.0	44.0
297-MAUI	0.0	5.0	0.0	776.0	1.0	658.0	0.0	2456.0	1.0	55016.0	1.0
316-MAUI	0.0	15.0	0.0	94.0	2.0	412.0	0.0	4629.0	0.0	79884.0	0.0
232-MAUI	2.0	36.0	0.0	72.0	0.0	131.0	0.0	16771.0	1.0	25837.0	3.0
2092-MAUI	0.0	645.0	0.0	110.0	0.0	1376.0	0.0	7997.0	0.0	13071.0	0.0
2101-MAUI	0.0	2018.0	0.0	2.0	0.0	3.0	0.0	547.0	0.0	57814.0	0.0
813-MAUI	0.0	4.0	0.0	246.0	0.0	112.0	0.0	3008.0	0.0	17398.0	0.0
455-MAUI	0.0	3.0	0.0	51.0	1.0	44.0	0.0	2039.0	0.0	11524.0	0.0
479-MAUI	0.0	0.0	0.0	181.0	0.0	25.0	0.0	1656.0	0.0	28811.0	141.0
436-MAUI	0.0	2.0	0.0	181.0	2.0	532.0	0.0	4894.0	0.0	86453.0	3.0
248-MAUI	1.0	4.0	0.0	6607.0	1.0	182.0	0.0	6637.0	38.0	69091.0	27.0
582-MAUI	0.0	3.0	0.0	2951.0	0.0	1099.0	0.0	7360.0	0.0	63261.0	51.0
238-MAUI	6.0	58.0	1.0	47.0	0.0	2932.0	0.0	2005.0	0.0	23928.0	1.0
302-MAUI	0.0	0.0	0.0	1685.0	0.0	99.0	0.0	2678.0	0.0	26716.0	0.0
155-MAUI	0.0	10.0	0.0	4223.0	2.0	763.0	0.0	3060.0	1.0	71115.0	37.0
570-MAUI	0.0	8.0	0.0	129.0	0.0	569.0	1.0	10945.0	0.0	44795.0	100.0
011-MAUI	5.0	9.0	0.0	362.0	1.0	456.0	0.0	5233.0	0.0	75743.0	4.0
089-MAUI	0.0	1.0	0.0	477.0	1.0	951.0	0.0	1972.0	1.0	62211.0	0.0
229-MAUI	2.0	88.0	0.0	70.0	2.0	313.0	0.0	14866.0	0.0	25750.0	1.0
494-MAUI	0.0	2.0	0.0	45.0	0.0	131.0	0.0	9691.0	0.0	20539.0	1.0
400-MAUI	0.0	21.0	0.0	45.0	0.0	3071.0	0.0	646.0	0.0	32790.0	1.0
2118-MAUI	0.0	3621.0	0.0	0.0	0.0	1.0	0.0	6937.0	0.0	30044.0	0.0
2294-MAUI	49.0	3036.0	0.0	2488.0	0.0	746.0	0.0	22284.0	0.0	30231.0	0.0
196-MAUI	7.0	14.0	2.0	1010.0	0.0	249.0	0.0	7560.0	1.0	92029.0	106.0
381-MAUI	0.0	19.0	0.0	11281.0	3.0	510.0	0.0	10011.0	0.0	62394.0	1.0
2110-MAUI	0.0	8709.0	0.0	8.0	0.0	133.0	0.0	6010.0	0.0	21095.0	0.0
225-MAUI	1.0	2.0	30.0	686.0	2.0	328.0	0.0	3005.0	0.0	86190.0	48.0
387-MAUI	0.0	1.0	0.0	45.0	0.0	73.0	0.0	3324.0	0.0	34822.0	2.0
470-MAUI	3.0	3.0	0.0	2947.0	3.0	347.0	0.0	6279.0	1.0	76907.0	47.0
492-MAUI	0.0	14.0	0.0	445.0	1.0	589.0	0.0	12915.0	0.0	56984.0	0.0
262-MAUI	0.0	3.0	0.0	676.0	1.0	800.0	0.0	10065.0	4.0	62780.0	27.0
171-MAUI	1.0	6.0	0.0	2038.0	9.0	745.0	0.0	17277.0	0.0	58223.0	1.0
292-MAUI	0.0	1.0	0.0	10.0	0.0	3892.0	0.0	2894.0	0.0	22280.0	0.0
206-MAUI	0.0	0.0	0.0	3094.0	0.0	23.0	0.0	2008.0	0.0	30739.0	0.0
498-MAUI	0.0	4.0	1.0	1242.0	0.0	81.0	0.0	672.0	0.0	24453.0	2.0
683-MAUI	0.0	16.0	0.0	758.0	1.0	468.0	0.0	16660.0	0.0	69478.0	0.0
184-MAUI	0.0	14.0	0.0	585.0	1.0	912.0	0.0	15970.0	0.0	62626.0	2.0
060-MAUI	0.0	13.0	0.0	1324.0	2.0	1062.0	3.0	2656.0	0.0	48879.0	71.0
138-MAUI	0.0	44.0	0.0	5136.0	1.0	721.0	0.0	8225.0	0.0	44301.0	1.0
167-MAUI	3.0	7.0	0.0	1855.0	3.0	543.0	0.0	4530.0	4.0	59768.0	64.0
219-MAUI	0.0	0.0	0.0	13.0	0.0	121.0	0.0	688.0	0.0	25238.0	0.0
605-MAUI	0.0	5.0	0.0	59.0	0.0	208.0	0.0	4635.0	0.0	22274.0	1.0
083-MAUI	3.0	7.0	4.0	1831.0	0.0	326.0	0.0	11682.0	3.0	49854.0	61.0
443-MAUI	0.0	2.0	0.0	24.0	0.0	266.0	0.0	3421.0	0.0	13789.0	36.0
806-MAUI	0.0	33.0	0.0	99.0	0.0	226.0	0.0	2951.0	0.0	20380.0	2.0
218-MAUI	0.0	1.0	0.0	39.0	0.0	51.0	0.0	1224.0	0.0	29015.0	0.0
718-MAUI	0.0	3.0	0.0	134.0	0.0	148.0	0.0	8002.0	0.0	20249.0	0.0
405-MAUI	0.0	0.0	0.0	83.0	0.0	21.0	0.0	2224.0	0.0	29484.0	4.0
2313-MAUI	0.0	2664.0	0.0	411.0	0.0	0.0	0.0	2269.0	0.0	47581.0	0.0
499-MAUI	0.0	3.0	0.0	557.0	0.0	92.0	0.0	1178.0	0.0	28977.0	1.0
777-MAUI	0.0	7.0	0.0	27.0	0.0	39.0	1.0	2593.0	0.0	24234.0	23.0
298-MAUI	0.0	1.0	0.0	864.0	0.0	697.0	0.0	3182.0	0.0	59341.0	0.0
789-MAUI	1.0	0.0	35.0	35.0	0.0	57.0	0.0	50.0	1.0	30519.0	6.0
043-MAUI	0.0	1.0	0.0	3519.0	0.0	812.0	0.0	2361.0	0.0	35607.0	25.0
2299-MAUI	0.0	504.0	0.0	328.0	0.0	1.0	0.0	1987.0	0.0	47675.0	0.0
019-MAUI	0.0	9.0	0.0	816.0	0.0	112.0	0.0	3917.0	0.0	29909.0	0.0
2312-MAUI	11.0	5365.0	0.0	3470.0	0.0	2.0	0.0	3351.0	0.0	42973.0	3.0
236-MAUI	1.0	360.0	0.0	45.0	0.0	1444.0	0.0	6569.0	0.0	50834.0	3.0
207-MAUI	0.0	17.0	0.0	310.0	0.0	54.0	0.0	1871.0	0.0	29558.0	4.0
515-MAUI	0.0	1.0	0.0	221.0	0.0	44.0	0.0	1348.0	0.0	38745.0	0.0
035-MAUI	1.0	2.0	35.0	15823.0	5.0	475.0	0.0	4847.0	0.0	59336.0	4.0
150-MAUI	1.0	19.0	0.0	511.0	2.0	959.0	0.0	4854.0	0.0	70495.0	1.0
540-MAUI	0.0	1.0	0.0	1876.0	0.0	38.0	0.0	2952.0	0.0	30436.0	3.0
120-MAUI	0.0	5.0	0.0	6986.0	0.0	965.0	2.0	5007.0	2.0	50656.0	3.0
332-MAUI	1.0	0.0	0.0	43.0	0.0	77.0	1.0	7849.0	0.0	22109.0	0.0
528-MAUI	1.0	4.0	0.0	282.0	0.0	362.0	0.0	2940.0	0.0	85103.0	0.0
148-MAUI	2.0	40.0	0.0	564.0	6.0	1062.0	0.0	7138.0	0.0	53312.0	39.0
2329-MAUI	27.0	2824.0	0.0	751.0	0.0	2.0	0.0	8507.0	0.0	33252.0	0.0
551-MAUI	0.0	14.0	0.0	359.0	0.0	3335.0	0.0	5263.0	6.0	54941.0	19.0
195-MAUI	25.0	14.0	3.0	16364.0	0.0	146.0	0.0	10183.0	1.0	102750.0	341.0
399-MAUI	0.0	40.0	3.0	53.0	0.0	4975.0	0.0	2993.0	0.0	32992.0	2.0
090-MAUI	1.0	2.0	253.0	217.0	4.0	685.0	0.0	2324.0	2.0	51563.0	2.0
139-MAUI	0.0	49.0	0.0	7336.0	3.0	1191.0	0.0	8629.0	0.0	46342.0	0.0
713-MAUI	0.0	8.0	0.0	228.0	0.0	87.0	0.0	975.0	0.0	13448.0	11.0
583-MAUI	8.0	11.0	0.0	262.0	1.0	835.0	1.0	13738.0	0.0	67177.0	76.0
2119-MAUI	0.0	1052.0	0.0	1.0	0.0	0.0	0.0	5051.0	0.0	47476.0	0.0
044-MAUI	2.0	9.0	0.0	1356.0	4.0	851.0	0.0	7425.0	0.0	47732.0	3.0
516-MAUI	0.0	2.0	2.0	153.0	0.0	22.0	0.0	1352.0	0.0	32600.0	1.0
527-MAUI	0.0	5.0	0.0	345.0	2.0	540.0	0.0	5634.0	2.0	87706.0	2.0
607-MAUI	0.0	9.0	0.0	113.0	0.0	399.0	0.0	2814.0	0.0	31066.0	0.0
231-MAUI	0.0	63.0	0.0	92.0	0.0	123.0	0.0	17177.0	0.0	29116.0	3.0
2114-MAUI	0.0	5751.0	0.0	69.0	0.0	244.0	0.0	10302.0	0.0	29519.0	0.0
165-MAUI	2.0	3.0	0.0	1244.0	3.0	736.0	0.0	13964.0	0.0	61579.0	238.0
610-MAUI	0.0	228.0	0.0	58.0	0.0	3811.0	0.0	490.0	1.0	41822.0	4.0
497-MAUI	0.0	0.0	0.0	270.0	0.0	98.0	0.0	1290.0	0.0	27464.0	0.0
510-MAUI	0.0	2.0	0.0	781.0	1.0	137.0	0.0	3147.0	0.0	21646.0	1.0
805-MAUI	0.0	2.0	0.0	276.0	0.0	295.0	0.0	3825.0	0.0	28797.0	3.0
504-MAUI	0.0	3.0	0.0	27091.0	0.0	189.0	0.0	2140.0	0.0	78730.0	64.0
711-MAUI	0.0	0.0	0.0	510.0	0.0	47.0	0.0	6096.0	0.0	33991.0	14.0
384-MAUI	0.0	3.0	0.0	454.0	1.0	169.0	0.0	8813.0	0.0	32077.0	0.0
795-MAUI	0.0	1.0	0.0	105.0	0.0	89.0	0.0	693.0	1.0	39888.0	0.0
2099-MAUI	0.0	63.0	0.0	1.0	0.0	2.0	0.0	339.0	0.0	55117.0	0.0
2318-MAUI	3.0	761.0	0.0	233.0	0.0	1.0	0.0	7244.0	0.0	28457.0	0.0
749-MAUI	0.0	0.0	0.0	91.0	0.0	42.0	0.0	5418.0	0.0	29024.0	0.0
461-MAUI	0.0	1.0	0.0	38.0	0.0	277.0	0.0	13101.0	0.0	17928.0	293.0
635-MAUI	0.0	1.0	0.0	128.0	0.0	83.0	0.0	2397.0	1.0	33335.0	0.0
237-MAUI	11.0	200.0	0.0	79.0	0.0	2992.0	0.0	3776.0	0.0	35087.0	3.0
023-MAUI	0.0	8.0	0.0	2879.0	0.0	648.0	3.0	11337.0	0.0	44678.0	0.0
636-MAUI	0.0	2.0	0.0	10.0	0.0	108.0	0.0	349.0	0.0	34672.0	0.0
573-MAUI	0.0	2.0	0.0	467.0	0.0	136.0	0.0	7010.0	0.0	25256.0	108.0
712-MAUI	0.0	0.0	0.0	232.0	0.0	89.0	0.0	721.0	0.0	15611.0	0.0
388-MAUI	0.0	0.0	0.0	374.0	0.0	104.0	0.0	4701.0	0.0	26728.0	0.0
116-MAUI	0.0	0.0	0.0	268.0	3.0	682.0	0.0	1001.0	1.0	60815.0	2.0
424-MAUI	0.0	0.0	1.0	1760.0	0.0	42.0	0.0	3015.0	0.0	30454.0	12.0
2120-MAUI	0.0	7595.0	0.0	0.0	0.0	8.0	0.0	3895.0	0.0	37436.0	0.0
2113-MAUI	0.0	7144.0	0.0	24.0	0.0	93.0	0.0	10470.0	0.0	30005.0	0.0
748-MAUI	0.0	0.0	0.0	33.0	0.0	95.0	0.0	691.0	0.0	24524.0	8.0
439-MAUI	0.0	4.0	0.0	370.0	0.0	706.0	0.0	9661.0	0.0	62281.0	1.0
154-MAUI	0.0	6.0	0.0	546.0	0.0	721.0	0.0	1484.0	2.0	53857.0	12.0
2311-MAUI	0.0	1015.0	0.0	1129.0	0.0	8.0	0.0	8689.0	0.0	51446.0	22.0
096-MAUI	0.0	1.0	1.0	87.0	1.0	2427.0	0.0	9111.0	0.0	31426.0	3.0
352-MAUI	0.0	8.0	0.0	873.0	0.0	114.0	0.0	11602.0	0.0	27746.0	0.0
407-MAUI	2.0	0.0	0.0	98.0	0.0	58.0	0.0	3644.0	0.0	34188.0	4.0
393-MAUI	0.0	1.0	1.0	56.0	0.0	145.0	0.0	1223.0	0.0	31994.0	0.0
2315-MAUI	5.0	1354.0	0.0	354.0	0.0	0.0	0.0	2113.0	0.0	29237.0	0.0
2295-MAUI	0.0	659.0	0.0	359.0	0.0	3.0	0.0	1459.0	0.0	54550.0	0.0
634-MAUI	0.0	4.0	0.0	23.0	0.0	52.0	0.0	1394.0	1.0	41250.0	4.0
385-MAUI	0.0	8.0	0.0	825.0	0.0	60.0	0.0	7562.0	0.0	33106.0	1.0
577-MAUI	0.0	0.0	0.0	98.0	0.0	68.0	0.0	2351.0	0.0	35083.0	3.0
2098-MAUI	0.0	1346.0	0.0	2.0	0.0	3.0	0.0	317.0	0.0	50850.0	0.0
606-MAUI	0.0	8.0	0.0	62.0	0.0	833.0	0.0	3485.0	0.0	22334.0	0.0
113-MAUI	1.0	3.0	0.0	535.0	5.0	1687.0	0.0	1825.0	5.0	65105.0	0.0
202-MAUI	0.0	12.0	0.0	266.0	0.0	5814.0	0.0	4592.0	0.0	34024.0	2.0
278-MAUI	0.0	8.0	0.0	1627.0	0.0	58.0	0.0	11123.0	0.0	19149.0	5.0
338-MAUI	0.0	9.0	0.0	7259.0	0.0	317.0	0.0	854.0	0.0	86844.0	57.0
359-MAUI	0.0	0.0	0.0	2730.0	0.0	375.0	0.0	13820.0	0.0	78625.0	98.0
047-MAUI	0.0	10.0	2.0	198.0	0.0	1021.0	0.0	7338.0	0.0	73574.0	6.0
299-MAUI	0.0	19.0	0.0	454.0	0.0	836.0	0.0	1035.0	0.0	64194.0	0.0
532-MAUI	0.0	81.0	0.0	1277.0	1.0	10357.0	0.0	3373.0	1.0	48303.0	36.0
289-MAUI	0.0	9.0	0.0	118.0	0.0	68.0	0.0	8092.0	0.0	30669.0	0.0
2100-MAUI	0.0	2135.0	0.0	1.0	0.0	2.0	0.0	2037.0	0.0	47754.0	0.0
383-MAUI	0.0	5.0	0.0	892.0	0.0	364.0	0.0	13252.0	0.0	66570.0	2.0
317-MAUI	0.0	28.0	0.0	52.0	0.0	446.0	0.0	5323.0	0.0	86981.0	0.0
177-MAUI	2.0	0.0	0.0	17181.0	0.0	186.0	0.0	8260.0	0.0	80223.0	7.0
493-MAUI	0.0	9.0	0.0	576.0	1.0	645.0	0.0	6119.0	0.0	47159.0	1.0
685-MAUI	0.0	0.0	0.0	81.0	0.0	44.0	0.0	23679.0	0.0	14009.0	0.0
646-MAUI	0.0	0.0	0.0	706.0	0.0	71.0	0.0	2343.0	0.0	31042.0	2.0
724-MAUI	0.0	1.0	0.0	62.0	0.0	71.0	0.0	1898.0	0.0	31326.0	0.0
572-MAUI	0.0	4.0	0.0	357.0	0.0	307.0	0.0	3711.0	0.0	18853.0	8.0
114-MAUI	1.0	2.0	1.0	2081.0	5.0	773.0	0.0	2952.0	8.0	58224.0	0.0
433-MAUI	0.0	9.0	0.0	328.0	0.0	187.0	0.0	4107.0	0.0	30344.0	0.0
701-MAUI	0.0	1.0	0.0	51.0	0.0	109.0	0.0	4507.0	0.0	22686.0	2.0
132-MAUI	0.0	4.0	11.0	4547.0	1.0	832.0	0.0	980.0	1.0	61642.0	2.0
2314-MAUI	0.0	827.0	0.0	1654.0	0.0	0.0	0.0	5572.0	0.0	41655.0	0.0
