# Supplementary material for: Synergistic effects of plant genotype and soil microbiome on growth in Lotus japonicus
Source: FEMS Microbiol Ecol. 2024 Apr 27;100(5):fiae056. doi: 10.1093/femsec/fiae056 (PMC11068475; doi:10.1093/femsec/fiae056)
Supplement: fiae056_Supplemental_Files [file fiae056_supplemental_files.zip › SupplementalMaterials/MicrobiomeData_taxainfo.csv]

	Strain_information	domain	phylum	class	order	family	genus
DB_11991	S000621436 uncultured bacterium; BANW484	Bacteria	Proteobacteria	NotAssigned	NotAssigned	NotAssigned	NotAssigned
DB_10862	S001447436 uncultured bacterium; Fec179	Bacteria	Firmicutes	Bacilli	Bacillales	NotAssigned	NotAssigned
DB_30159	S001022010 uncultured Pseudomonas sp.; woFOC_R25	Bacteria	Proteobacteria	Gammaproteobacteria	Pseudomonadales	Pseudomonadaceae	NotAssigned
DB_15776	S001222864 uncultured bacterium; PSsurf19	Bacteria	Proteobacteria	Alphaproteobacteria	Rhodobacterales	Rhodobacteraceae	NotAssigned
DB_22151	S004201876 uncultured bacterium; QKAB3ZB021	Bacteria	Proteobacteria	Betaproteobacteria	Nitrosomonadales	Nitrosomonadaceae	Nitrosomonas
DB_36951	S000729060 uncultured bacterium; 5-62	Bacteria	Proteobacteria	Betaproteobacteria	Burkholderiales	Comamonadaceae	NotAssigned
DB_30329	S003688387 uncultured bacterium; DB6ROB07	Bacteria	Proteobacteria	Betaproteobacteria	Burkholderiales	Oxalobacteraceae	NotAssigned
DB_8093	S002988589 Pseudomonas fluorescens; A14	Bacteria	Proteobacteria	Gammaproteobacteria	Pseudomonadales	Pseudomonadaceae	Pseudomonas
DB_16882	S000585594 uncultured bacterium; AKAU3547	Bacteria	Proteobacteria	NotAssigned	NotAssigned	NotAssigned	NotAssigned
DB_29944	S001346995 uncultured beta proteobacterium; T3_46	Bacteria	Proteobacteria	Betaproteobacteria	Burkholderiales	Burkholderiaceae	Ralstonia
DB_11368	S003783787 uncultured delta proteobacterium; RFLP band pattern 13	Bacteria	Proteobacteria	Betaproteobacteria	Burkholderiales	Comamonadaceae	Polaromonas
DB_38242	S001561754 Asticcacaulis sp. enrichment culture clone Sa4_4.4	Bacteria	Proteobacteria	Alphaproteobacteria	Caulobacterales	Caulobacteraceae	Asticcacaulis
DB_15175	S003781298 uncultured bacterium; S23_089	Bacteria	Proteobacteria	Betaproteobacteria	Burkholderiales	Burkholderiaceae	Ralstonia
DB_603	S000804138 uncultured bacterium; WEC005	Bacteria	Cyanobacteria/Chloroplast	Chloroplast	NotAssigned	Chloroplast	NotAssigned
DB_35077	S002320825 uncultured bacterium; Pb5-33	Bacteria	Proteobacteria	Alphaproteobacteria	Rhizobiales	Rhizobiaceae	NotAssigned
DB_3288	S004215759 Nocardiopsaceae GXUN10	Bacteria	NotAssigned	NotAssigned	NotAssigned	NotAssigned	NotAssigned
DB_23755	S003024661 uncultured organism; ELU0124-T310-S-NI_000239	Bacteria	Proteobacteria	Gammaproteobacteria	Enterobacteriales	Enterobacteriaceae	NotAssigned
DB_20699	S004201853 uncultured bacterium; QKAB3ZB031	Bacteria	Proteobacteria	Alphaproteobacteria	Sphingomonadales	Sphingomonadaceae	NotAssigned
DB_23795	S002039376 uncultured bacterium; KR-173	Bacteria	Proteobacteria	Betaproteobacteria	Burkholderiales	NotAssigned	NotAssigned
DB_18856	S002039376 uncultured bacterium; KR-173	Bacteria	Proteobacteria	Betaproteobacteria	Burkholderiales	NotAssigned	NotAssigned
DB_35550	S003589097 uncultured Asticcacaulis sp.; CH2-91	Bacteria	Proteobacteria	Alphaproteobacteria	Caulobacterales	Caulobacteraceae	Asticcacaulis
DB_34890	S003626653 uncultured Halospirulina sp.; R1-71	Bacteria	Cyanobacteria/Chloroplast	Chloroplast	NotAssigned	Chloroplast	NotAssigned
DB_1972	S003618281 Flavobacterium sp. ICM 206	Bacteria	Bacteroidetes	Flavobacteriia	Flavobacteriales	Flavobacteriaceae	Flavobacterium
DB_20864	S001087179 uncultured Duganella sp.; DDV2W1u36	Bacteria	Proteobacteria	Betaproteobacteria	Burkholderiales	Oxalobacteraceae	NotAssigned
DB_14597	S001741497 uncultured Pseudomonas sp.; L6B-194	Bacteria	Proteobacteria	Gammaproteobacteria	Pseudomonadales	Pseudomonadaceae	Pseudomonas
DB_16228	S004518200 uncultured beta proteobacterium; A16-23	Bacteria	Proteobacteria	Betaproteobacteria	Burkholderiales	Burkholderiaceae	Ralstonia
DB_8933	S002039376 uncultured bacterium; KR-173	Bacteria	Proteobacteria	Betaproteobacteria	Burkholderiales	NotAssigned	NotAssigned
DB_2683	S004428037 uncultured bacterium; SIFF883_N9D4_16S_B	Bacteria	Proteobacteria	Alphaproteobacteria	Sphingomonadales	Sphingomonadaceae	Sphingobium
DB_31437	S004505797 Kosakonia cowanii; G5C_0m_01	Bacteria	Proteobacteria	Gammaproteobacteria	Enterobacteriales	Enterobacteriaceae	Kosakonia
DB_23840	S003055731 uncultured alpha proteobacterium; W-LLP61	Bacteria	Proteobacteria	Alphaproteobacteria	Rhizobiales	NotAssigned	NotAssigned
DB_2838	S001741432 uncultured Pseudomonas sp.; L6B-52	Bacteria	NotAssigned	NotAssigned	NotAssigned	NotAssigned	NotAssigned
DB_18977	S003055466 uncultured Rhizobium sp.; S-LLP1	Bacteria	Proteobacteria	Alphaproteobacteria	Rhizobiales	NotAssigned	NotAssigned
DB_25983	S003733899 uncultured proteobacterium; DDOUBB07	Bacteria	Cyanobacteria/Chloroplast	Chloroplast	NotAssigned	Chloroplast	NotAssigned
DB_35104	S004503960 Caulobacter sp. M59	Bacteria	Proteobacteria	Alphaproteobacteria	Caulobacterales	Caulobacteraceae	Caulobacter
DB_10548	S000772601 uncultured bacterium; G49	Bacteria	Proteobacteria	Betaproteobacteria	Burkholderiales	Alcaligenaceae	NotAssigned
DB_1722	Gifu	Gifu	Gifu	Gifu	Gifu	Gifu	Gifu
DB_29515	S000514105 uncultured Pseudomonas sp.; 29	Bacteria	Proteobacteria	NotAssigned	NotAssigned	NotAssigned	NotAssigned
DB_32048	S000639771 uncultured bacterium; EV818SWSAP13	Bacteria	Proteobacteria	Betaproteobacteria	Burkholderiales	NotAssigned	NotAssigned
DB_18993	S003914623 uncultured beta proteobacterium; C-5-56	Bacteria	Proteobacteria	Betaproteobacteria	Burkholderiales	Burkholderiales_incertae_sedis	Sphaerotilus
DB_24953	S001296210 uncultured bacterium; TSNSR001_C23	Bacteria	Proteobacteria	Betaproteobacteria	Burkholderiales	Oxalobacteraceae	Massilia
DB_18349	S004137519 uncultured bacterium; nbw104b09c1	Bacteria	Proteobacteria	Alphaproteobacteria	Sphingomonadales	Sphingomonadaceae	Novosphingobium
DB_25444	Gifu	Gifu	Gifu	Gifu	Gifu	Gifu	Gifu
DB_14889	S003281123 Pseudomonas sp. NI3(2012)	Bacteria	Proteobacteria	Gammaproteobacteria	Pseudomonadales	Pseudomonadaceae	Pseudomonas
DB_17692	S004215759 Nocardiopsaceae GXUN10	Bacteria	NotAssigned	NotAssigned	NotAssigned	NotAssigned	NotAssigned
DB_28821	S001944461 uncultured bacterium; PBXB36	Bacteria	Bacteroidetes	Sphingobacteriia	Sphingobacteriales	Sphingobacteriaceae	NotAssigned
DB_33325	S002300963 uncultured bacterium; BSS102	Bacteria	Proteobacteria	Betaproteobacteria	NotAssigned	NotAssigned	NotAssigned
DB_27741	S004126368 Bradyrhizobium sp. SUT-PR48	Bacteria	Proteobacteria	Alphaproteobacteria	Rhizobiales	Bradyrhizobiaceae	Bradyrhizobium
DB_31379	S004405694 uncultured bacterium; Free_1500_Bac020_F15	Bacteria	Proteobacteria	NotAssigned	NotAssigned	NotAssigned	NotAssigned
DB_19209	Gifu	Gifu	Gifu	Gifu	Gifu	Gifu	Gifu
DB_6299	S002039376 uncultured bacterium; KR-173	Bacteria	Proteobacteria	Betaproteobacteria	Burkholderiales	NotAssigned	NotAssigned
DB_29095	S001282709 uncultured bacterium; I9S18K_ML_057	Bacteria	Proteobacteria	Betaproteobacteria	Burkholderiales	NotAssigned	NotAssigned
DB_28996	S000372748 uncultured bacterium; 005C-A07	Bacteria	Proteobacteria	Alphaproteobacteria	Caulobacterales	Caulobacteraceae	Caulobacter
DB_37093	S002399332 uncultured bacterium; JH53	Bacteria	Proteobacteria	Betaproteobacteria	Burkholderiales	Comamonadaceae	Acidovorax
DB_1244	S001564540 uncultured bacterium; Unfilt_MembB08	Bacteria	Proteobacteria	Betaproteobacteria	Burkholderiales	Burkholderiaceae	Ralstonia
DB_9597	S002971352 uncultured bacterium; AcL_F01	Bacteria	Proteobacteria	NotAssigned	NotAssigned	NotAssigned	NotAssigned
DB_3665	Gifu	Gifu	Gifu	Gifu	Gifu	Gifu	Gifu
DB_27344	S002086714 uncultured eukaryote; ncd660h11c1	Bacteria	Cyanobacteria/Chloroplast	Chloroplast	NotAssigned	Chloroplast	NotAssigned
DB_21953	S000729060 uncultured bacterium; 5-62	Bacteria	Proteobacteria	Betaproteobacteria	Burkholderiales	Comamonadaceae	NotAssigned
DB_7329	S000978602 uncultured Alcaligenes sp.; OUT14	Bacteria	Proteobacteria	Betaproteobacteria	Burkholderiales	Alcaligenaceae	NotAssigned
DB_32807	S001670715 uncultured bacterium; DP3.5.11	Bacteria	Proteobacteria	NotAssigned	NotAssigned	NotAssigned	NotAssigned
DB_8879	S001587298 uncultured beta proteobacterium; 2B-COM	Bacteria	Proteobacteria	Betaproteobacteria	Burkholderiales	Comamonadaceae	NotAssigned
DB_11057	S004436145 uncultured bacterium; LY69	Bacteria	Proteobacteria	NotAssigned	NotAssigned	NotAssigned	NotAssigned
DB_14134	S000830691 uncultured bacterium; Elev_16S_1189	Bacteria	Proteobacteria	Betaproteobacteria	NotAssigned	NotAssigned	NotAssigned
DB_32038	S004196504 uncultured bacterium; 87B	Bacteria	Proteobacteria	Alphaproteobacteria	Rhizobiales	Bradyrhizobiaceae	NotAssigned
DB_19620	Gifu	Gifu	Gifu	Gifu	Gifu	Gifu	Gifu
DB_17568	S003954767 uncultured Pseudomonas sp.; C146Chl085	Bacteria	Proteobacteria	Gammaproteobacteria	Pseudomonadales	Pseudomonadaceae	Pseudomonas
DB_34532	S003228906 uncultured bacterium; 1169	Bacteria	Proteobacteria	Betaproteobacteria	Burkholderiales	Oxalobacteraceae	NotAssigned
DB_9140	S003456069 uncultured bacterium; EMIRGE_OTU_s1t2b_6849	Bacteria	Proteobacteria	Betaproteobacteria	NotAssigned	NotAssigned	NotAssigned
DB_31855	S004174498 uncultured bacterium; ncd2655b09c1	Bacteria	Proteobacteria	Betaproteobacteria	Burkholderiales	Comamonadaceae	NotAssigned
DB_18023	S000804173 uncultured bacterium; WEC099	Bacteria	Cyanobacteria/Chloroplast	Chloroplast	NotAssigned	Chloroplast	NotAssigned
DB_6781	S002507727 uncultured Sphingomonas sp.; SS15	Bacteria	Proteobacteria	Alphaproteobacteria	Sphingomonadales	Sphingomonadaceae	NotAssigned
DB_29483	S004505797 Kosakonia cowanii; G5C_0m_01	Bacteria	Proteobacteria	Gammaproteobacteria	Enterobacteriales	Enterobacteriaceae	Kosakonia
DB_7828	S000978602 uncultured Alcaligenes sp.; OUT14	Bacteria	Proteobacteria	Betaproteobacteria	Burkholderiales	Alcaligenaceae	NotAssigned
DB_11352	S003612251 Taonella mepensis (T); H1	Bacteria	Proteobacteria	Alphaproteobacteria	Sneathiellales	Sneathiellaceae	Taonella
DB_24658	S003055731 uncultured alpha proteobacterium; W-LLP61	Bacteria	Proteobacteria	Alphaproteobacteria	Rhizobiales	NotAssigned	NotAssigned
DB_27740	S003428391 uncultured bacterium; MD-178-10-3292_KP6-2N-P_W750_05B02	Bacteria	Proteobacteria	Gammaproteobacteria	Enterobacteriales	Enterobacteriaceae	NotAssigned
DB_38483	S004215759 Nocardiopsaceae GXUN10	Bacteria	NotAssigned	NotAssigned	NotAssigned	NotAssigned	NotAssigned
DB_33360	S001928714 uncultured bacterium; p04_C02	Bacteria	Proteobacteria	Alphaproteobacteria	Sphingomonadales	Sphingomonadaceae	Sphingomonas
DB_36225	S004223721 Massilia sp. BAB-3568	Bacteria	Proteobacteria	Betaproteobacteria	Burkholderiales	Oxalobacteraceae	Massilia
DB_13649	S004234238 Novosphingobium sp. ST 6-06	Bacteria	Proteobacteria	Alphaproteobacteria	Sphingomonadales	Sphingomonadaceae	Novosphingobium
DB_26080	S001149612 uncultured bacterium; SM2F22	Bacteria	Proteobacteria	Gammaproteobacteria	Enterobacteriales	Enterobacteriaceae	Raoultella
DB_30797	S004505797 Kosakonia cowanii; G5C_0m_01	Bacteria	Proteobacteria	Gammaproteobacteria	Enterobacteriales	Enterobacteriaceae	Kosakonia
DB_38813	S003589097 uncultured Asticcacaulis sp.; CH2-91	Bacteria	Proteobacteria	Alphaproteobacteria	Caulobacterales	Caulobacteraceae	Asticcacaulis
DB_32686	S003456117 uncultured bacterium; EMIRGE_OTU_s1t2b_9659	Bacteria	Bacteroidetes	Flavobacteriia	Flavobacteriales	Flavobacteriaceae	Flavobacterium
DB_6120	S004370190 uncultured bacterium; II960TT01AN2TM	Bacteria	Bacteroidetes	Flavobacteriia	Flavobacteriales	Flavobacteriaceae	Flavobacterium
DB_31166	S002399467 uncultured bacterium; YH201	Bacteria	Proteobacteria	Gammaproteobacteria	Xanthomonadales	Xanthomonadaceae	NotAssigned
DB_15716	S002974467 uncultured bacterium; 1112851587102	Bacteria	Proteobacteria	Betaproteobacteria	Burkholderiales	Comamonadaceae	Ramlibacter
DB_17851	S002971352 uncultured bacterium; AcL_F01	Bacteria	Proteobacteria	NotAssigned	NotAssigned	NotAssigned	NotAssigned
DB_18694	S001670715 uncultured bacterium; DP3.5.11	Bacteria	Proteobacteria	NotAssigned	NotAssigned	NotAssigned	NotAssigned
DB_5823	S000013634 uncultured bacterium	Bacteria	Proteobacteria	Betaproteobacteria	Burkholderiales	Comamonadaceae	Curvibacter
DB_11869	S003457628 uncultured bacterium; EMIRGE_OTU_s5t4a_9132	Bacteria	Proteobacteria	Betaproteobacteria	Burkholderiales	Comamonadaceae	NotAssigned
DB_4239	S004463276 uncultured bacterium; YD200-13	Bacteria	Proteobacteria	Betaproteobacteria	Burkholderiales	NotAssigned	NotAssigned
DB_23519	S004532659 Kosakonia cowanii; HME8565	Bacteria	Proteobacteria	Gammaproteobacteria	Enterobacteriales	Enterobacteriaceae	Kosakonia
DB_32377	S004436177 uncultured bacterium; HZ29	Bacteria	Proteobacteria	Gammaproteobacteria	Pseudomonadales	Pseudomonadaceae	NotAssigned
DB_7513	S001329532 Lysobacter sp. KC-EP-S8	Bacteria	Proteobacteria	Gammaproteobacteria	Xanthomonadales	Xanthomonadaceae	Lysobacter
DB_8355	S002327671 uncultured beta proteobacterium; SHAJ038	Bacteria	Proteobacteria	Betaproteobacteria	Burkholderiales	Burkholderiaceae	Burkholderia
DB_5178	S001149535 uncultured bacterium; SM1F40	Bacteria	Proteobacteria	Alphaproteobacteria	Rhizobiales	Bradyrhizobiaceae	Bradyrhizobium
DB_35225	S003543864 uncultured Variovorax sp.; deep66	Bacteria	Proteobacteria	Betaproteobacteria	Burkholderiales	Comamonadaceae	NotAssigned
DB_3080	S001085342 uncultured Delftia sp.; TSM1Q1u70	Bacteria	Proteobacteria	NotAssigned	NotAssigned	NotAssigned	NotAssigned
DB_10285	S003288197 Rhizobium sp. shin9-1	Bacteria	Proteobacteria	Alphaproteobacteria	Rhizobiales	Rhizobiaceae	Rhizobium
DB_28890	S004526521 uncultured bacterium; M31P2A2	Bacteria	Proteobacteria	Betaproteobacteria	Burkholderiales	NotAssigned	NotAssigned
DB_6288	S002039376 uncultured bacterium; KR-173	Bacteria	Proteobacteria	Betaproteobacteria	Burkholderiales	NotAssigned	NotAssigned
DB_31416	S004581945 uncultured Herbaspirillum sp.; PB7H06	Bacteria	Proteobacteria	Betaproteobacteria	Burkholderiales	Oxalobacteraceae	Herbaspirillum
DB_2145	S000804121 uncultured bacterium; YEC113	Bacteria	Proteobacteria	Betaproteobacteria	Burkholderiales	Comamonadaceae	Acidovorax
DB_1479	S004581945 uncultured Herbaspirillum sp.; PB7H06	Bacteria	Proteobacteria	Betaproteobacteria	Burkholderiales	Oxalobacteraceae	Herbaspirillum
DB_5432	Gifu	Gifu	Gifu	Gifu	Gifu	Gifu	Gifu
DB_17188	S000724708 uncultured bacterium; SE222	Bacteria	Proteobacteria	Betaproteobacteria	Burkholderiales	Comamonadaceae	Pelomonas
DB_35756	S003553902 uncultured bacterium; 7-23	Bacteria	Proteobacteria	Betaproteobacteria	Burkholderiales	Burkholderiaceae	Cupriavidus
DB_22938	S004174498 uncultured bacterium; ncd2655b09c1	Bacteria	Proteobacteria	Betaproteobacteria	Burkholderiales	Comamonadaceae	NotAssigned
DB_15842	S000804090 uncultured bacterium; YEC009	Bacteria	Proteobacteria	Alphaproteobacteria	Rhizobiales	Rhizobiaceae	Rhizobium
DB_17343	S004190679 uncultured bacterium; RKtaTu2877	Bacteria	Proteobacteria	Alphaproteobacteria	Sphingomonadales	Sphingomonadaceae	Novosphingobium
DB_13359	S004568899 uncultured bacterium; B21_1341	Bacteria	Proteobacteria	Alphaproteobacteria	Caulobacterales	Caulobacteraceae	NotAssigned
DB_37787	S004234019 Caulobacter sp. CR 7-03	Bacteria	Proteobacteria	Alphaproteobacteria	Caulobacterales	Caulobacteraceae	Caulobacter
DB_13793	S002039376 uncultured bacterium; KR-173	Bacteria	Proteobacteria	Betaproteobacteria	Burkholderiales	NotAssigned	NotAssigned
DB_35582	S000457344 uncultured bacterium; TM01	Bacteria	Proteobacteria	Betaproteobacteria	Burkholderiales	Burkholderiaceae	Ralstonia
DB_17499	S000978602 uncultured Alcaligenes sp.; OUT14	Bacteria	Proteobacteria	Betaproteobacteria	Burkholderiales	Alcaligenaceae	NotAssigned
DB_572	S000905573 uncultured Rhodocyclales bacterium; COREB67	Bacteria	Proteobacteria	Betaproteobacteria	Burkholderiales	Burkholderiaceae	Ralstonia
DB_9119	S004174397 uncultured bacterium; ncd2599h01c1	Bacteria	Proteobacteria	Betaproteobacteria	Burkholderiales	Oxalobacteraceae	Massilia
DB_21815	S003288197 Rhizobium sp. shin9-1	Bacteria	Proteobacteria	Alphaproteobacteria	Rhizobiales	Rhizobiaceae	Rhizobium
DB_14208	S001741421 uncultured Pseudomonas sp.; L6B-39	Bacteria	Proteobacteria	Gammaproteobacteria	Pseudomonadales	Pseudomonadaceae	Pseudomonas
DB_6538	S000804138 uncultured bacterium; WEC005	Bacteria	Cyanobacteria/Chloroplast	Chloroplast	NotAssigned	Chloroplast	NotAssigned
DB_4278	S002297469 uncultured Comamonadaceae bacterium; YL112	Bacteria	Proteobacteria	Betaproteobacteria	Burkholderiales	Burkholderiales_incertae_sedis	Xylophilus
DB_3355	S003456589 uncultured bacterium; EMIRGE_OTU_s2b2b_12754	Bacteria	Proteobacteria	NotAssigned	NotAssigned	NotAssigned	NotAssigned
DB_37563	S000734317 uncultured bacterium; FW1m70	Bacteria	Proteobacteria	NotAssigned	NotAssigned	NotAssigned	NotAssigned
DB_8413	S004076678 arsenic-oxidizing bacterium C05	Bacteria	Proteobacteria	Betaproteobacteria	Burkholderiales	NotAssigned	NotAssigned
DB_36130	S002917323 Herbaspirillum lusitanum; IPR-Pv583	Bacteria	Proteobacteria	Betaproteobacteria	Burkholderiales	Oxalobacteraceae	Herbaspirillum
DB_16190	S002971352 uncultured bacterium; AcL_F01	Bacteria	Proteobacteria	NotAssigned	NotAssigned	NotAssigned	NotAssigned
DB_35721	S004215759 Nocardiopsaceae GXUN10	Bacteria	NotAssigned	NotAssigned	NotAssigned	NotAssigned	NotAssigned
DB_34806	S004497127 Caulobacter sp. 267	Bacteria	Proteobacteria	Alphaproteobacteria	Caulobacterales	Caulobacteraceae	Caulobacter
DB_32887	S002871495 uncultured bacterium; 09-083	Bacteria	Proteobacteria	Gammaproteobacteria	Pseudomonadales	Pseudomonadaceae	NotAssigned
DB_36291	Gifu	Gifu	Gifu	Gifu	Gifu	Gifu	Gifu
DB_9116	S004532659 Kosakonia cowanii; HME8565	Bacteria	Proteobacteria	Gammaproteobacteria	Enterobacteriales	Enterobacteriaceae	Kosakonia
DB_35772	S004459873 Sphingobium sp. W2.10-97	Bacteria	Proteobacteria	Alphaproteobacteria	Sphingomonadales	Sphingomonadaceae	Sphingobium
DB_10478	S001741432 uncultured Pseudomonas sp.; L6B-52	Bacteria	NotAssigned	NotAssigned	NotAssigned	NotAssigned	NotAssigned
DB_26379	S001037198 uncultured bacterium; 471SS_E01	Bacteria	Proteobacteria	Alphaproteobacteria	Rhizobiales	NotAssigned	NotAssigned
DB_36321	S000734232 uncultured bacterium; FW1m32	Bacteria	Proteobacteria	Gammaproteobacteria	Pseudomonadales	Pseudomonadaceae	NotAssigned
DB_3687	S003060736 uncultured bacterium; Giantp OTU33	Bacteria	NotAssigned	NotAssigned	NotAssigned	NotAssigned	NotAssigned
DB_5196	Gifu	Gifu	Gifu	Gifu	Gifu	Gifu	Gifu
DB_29384	S001670715 uncultured bacterium; DP3.5.11	Bacteria	Proteobacteria	NotAssigned	NotAssigned	NotAssigned	NotAssigned
DB_18093	S003587479 uncultured Acidovorax sp.; Set 2-15	Bacteria	Proteobacteria	Betaproteobacteria	Burkholderiales	Comamonadaceae	Acidovorax
DB_24306	S001129466 uncultured bacterium; PB2_aai21h07	Bacteria	Proteobacteria	Gammaproteobacteria	Enterobacteriales	Enterobacteriaceae	NotAssigned
DB_19304	S004427017 uncultured bacterium; SICX1216_N9D3_16S_B	Bacteria	Proteobacteria	Alphaproteobacteria	Caulobacterales	Caulobacteraceae	Asticcacaulis
DB_12145	Gifu	Gifu	Gifu	Gifu	Gifu	Gifu	Gifu
DB_7903	S002399332 uncultured bacterium; JH53	Bacteria	Proteobacteria	Betaproteobacteria	Burkholderiales	Comamonadaceae	Acidovorax
DB_18752	S001741432 uncultured Pseudomonas sp.; L6B-52	Bacteria	NotAssigned	NotAssigned	NotAssigned	NotAssigned	NotAssigned
DB_32001	S003688387 uncultured bacterium; DB6ROB07	Bacteria	Proteobacteria	Betaproteobacteria	Burkholderiales	Oxalobacteraceae	NotAssigned
DB_35834	S004487059 Enterobacter sp. UIWRF0139	Bacteria	Proteobacteria	Gammaproteobacteria	Enterobacteriales	Enterobacteriaceae	Enterobacter
DB_30728	S003060819 uncultured marine bacterium; Tc-65	Bacteria	Proteobacteria	NotAssigned	NotAssigned	NotAssigned	NotAssigned
DB_14825	S001670715 uncultured bacterium; DP3.5.11	Bacteria	Proteobacteria	NotAssigned	NotAssigned	NotAssigned	NotAssigned
DB_7105	S002502429 uncultured bacterium; 15	Bacteria	Proteobacteria	Alphaproteobacteria	Caulobacterales	Caulobacteraceae	Brevundimonas
DB_13486	S003357285 uncultured organism; ELU0138-T119-S-NIPCRAMgANa_000401	Bacteria	Proteobacteria	Betaproteobacteria	Burkholderiales	Comamonadaceae	Delftia
DB_35754	S004426761 uncultured bacterium; SICT910_N9D2_16S_B	Bacteria	Proteobacteria	Gammaproteobacteria	Xanthomonadales	Xanthomonadaceae	NotAssigned
DB_650	S004054230 Paenibacillus sp. C-1B	Bacteria	Firmicutes	Bacilli	Bacillales	Paenibacillaceae 1	Paenibacillus
DB_6693	S003055466 uncultured Rhizobium sp.; S-LLP1	Bacteria	Proteobacteria	Alphaproteobacteria	Rhizobiales	NotAssigned	NotAssigned
DB_8329	S000804138 uncultured bacterium; WEC005	Bacteria	Cyanobacteria/Chloroplast	Chloroplast	NotAssigned	Chloroplast	NotAssigned
DB_10737	S001597820 uncultured bacterium; Z227	Bacteria	Proteobacteria	Alphaproteobacteria	Sneathiellales	Sneathiellaceae	Ferrovibrio
DB_35426	S004455980 Rhizobium leguminosarum bv. trifolii; NGB-CR105	Bacteria	Proteobacteria	Alphaproteobacteria	Rhizobiales	Rhizobiaceae	Rhizobium
DB_17292	S004503960 Caulobacter sp. M59	Bacteria	Proteobacteria	Alphaproteobacteria	Caulobacterales	Caulobacteraceae	Caulobacter
DB_24988	S003688387 uncultured bacterium; DB6ROB07	Bacteria	Proteobacteria	Betaproteobacteria	Burkholderiales	Oxalobacteraceae	NotAssigned
DB_35751	S002039376 uncultured bacterium; KR-173	Bacteria	Proteobacteria	Betaproteobacteria	Burkholderiales	NotAssigned	NotAssigned
DB_31504	S002024790 uncultured bacterium; CF83	Bacteria	Cyanobacteria/Chloroplast	Chloroplast	NotAssigned	Chloroplast	NotAssigned
DB_37037	S004518200 uncultured beta proteobacterium; A16-23	Bacteria	Proteobacteria	Betaproteobacteria	Burkholderiales	Burkholderiaceae	Ralstonia
DB_31127	S004503960 Caulobacter sp. M59	Bacteria	Proteobacteria	Alphaproteobacteria	Caulobacterales	Caulobacteraceae	Caulobacter
DB_8725	S004453123 Ferrovibrio sp. LM-6	Bacteria	Proteobacteria	Alphaproteobacteria	Sneathiellales	Sneathiellaceae	Ferrovibrio
DB_7958	S001037198 uncultured bacterium; 471SS_E01	Bacteria	Proteobacteria	Alphaproteobacteria	Rhizobiales	NotAssigned	NotAssigned
DB_32995	S002108357 uncultured bacterium; ncd818h01c1	Bacteria	Bacteroidetes	Flavobacteriia	Flavobacteriales	Flavobacteriaceae	Flavobacterium
DB_34938	S001928684 uncultured bacterium; p03_B07	Bacteria	Proteobacteria	Betaproteobacteria	Burkholderiales	Comamonadaceae	NotAssigned
DB_13358	S001037198 uncultured bacterium; 471SS_E01	Bacteria	Proteobacteria	Alphaproteobacteria	Rhizobiales	NotAssigned	NotAssigned
DB_5664	S001741432 uncultured Pseudomonas sp.; L6B-52	Bacteria	NotAssigned	NotAssigned	NotAssigned	NotAssigned	NotAssigned
DB_5461	S004428037 uncultured bacterium; SIFF883_N9D4_16S_B	Bacteria	Proteobacteria	Alphaproteobacteria	Sphingomonadales	Sphingomonadaceae	Sphingobium
DB_8974	S000742573 uncultured bacterium; U33	Bacteria	Proteobacteria	Alphaproteobacteria	Rhizobiales	Rhizobiaceae	Rhizobium
DB_2937	S001273494 uncultured bacterium; DBRE01L18	Bacteria	Proteobacteria	Alphaproteobacteria	Rhizobiales	Rhizobiaceae	Rhizobium
DB_29297	S002171372 uncultured bacterium; C16	Bacteria	Proteobacteria	NotAssigned	NotAssigned	NotAssigned	NotAssigned
DB_23581	S004226158 Janthinobacterium sp. AD144	Bacteria	Proteobacteria	Betaproteobacteria	Burkholderiales	Oxalobacteraceae	Janthinobacterium
DB_31087	S000923588 uncultured bacterium; LA09	Bacteria	Proteobacteria	Betaproteobacteria	Burkholderiales	Burkholderiales_incertae_sedis	NotAssigned
DB_21823	S000804138 uncultured bacterium; WEC005	Bacteria	Cyanobacteria/Chloroplast	Chloroplast	NotAssigned	Chloroplast	NotAssigned
DB_25065	S000840196 uncultured bacterium; 31a07	Bacteria	NotAssigned	NotAssigned	NotAssigned	NotAssigned	NotAssigned
DB_25763	S004581945 uncultured Herbaspirillum sp.; PB7H06	Bacteria	Proteobacteria	Betaproteobacteria	Burkholderiales	Oxalobacteraceae	Herbaspirillum
DB_32620	S000804150 uncultured bacterium; WEC027	Bacteria	NotAssigned	NotAssigned	NotAssigned	NotAssigned	NotAssigned
DB_15456	Gifu	Gifu	Gifu	Gifu	Gifu	Gifu	Gifu
DB_4486	S001037198 uncultured bacterium; 471SS_E01	Bacteria	Proteobacteria	Alphaproteobacteria	Rhizobiales	NotAssigned	NotAssigned
DB_33037	S004459002 Telluria mixta; type strain: DSM 29330; 6	Bacteria	Proteobacteria	Betaproteobacteria	Burkholderiales	Oxalobacteraceae	Massilia
DB_17218	S002971313 uncultured bacterium; AcL_A12	Bacteria	Proteobacteria	Alphaproteobacteria	Rhizobiales	Rhizobiaceae	NotAssigned
DB_510	S002399433 uncultured bacterium; J244	Bacteria	Proteobacteria	Betaproteobacteria	Burkholderiales	Oxalobacteraceae	Herbaspirillum
DB_6055	S004174498 uncultured bacterium; ncd2655b09c1	Bacteria	Proteobacteria	Betaproteobacteria	Burkholderiales	Comamonadaceae	NotAssigned
DB_29220	S004174498 uncultured bacterium; ncd2655b09c1	Bacteria	Proteobacteria	Betaproteobacteria	Burkholderiales	Comamonadaceae	NotAssigned
DB_23965	S004487059 Enterobacter sp. UIWRF0139	Bacteria	Proteobacteria	Gammaproteobacteria	Enterobacteriales	Enterobacteriaceae	Enterobacter
DB_32600	Gifu	Gifu	Gifu	Gifu	Gifu	Gifu	Gifu
DB_32096	S004529774 uncultured bacterium; S2	Bacteria	Proteobacteria	Alphaproteobacteria	Sphingomonadales	Sphingomonadaceae	Sphingobium
DB_1978	S003709146 uncultured bacterium; C_D12_C	Bacteria	Proteobacteria	Alphaproteobacteria	Rhizobiales	Bradyrhizobiaceae	NotAssigned
DB_18582	S004216368 Enterobacter sp. HT-Z59	Bacteria	Proteobacteria	Gammaproteobacteria	Enterobacteriales	Enterobacteriaceae	Enterobacter
DB_28910	S002223526 Chitinophaga sp. Z2-YC6856	Bacteria	Bacteroidetes	Sphingobacteriia	Sphingobacteriales	Chitinophagaceae	Chitinophaga
DB_15977	S001037198 uncultured bacterium; 471SS_E01	Bacteria	Proteobacteria	Alphaproteobacteria	Rhizobiales	NotAssigned	NotAssigned
DB_32217	S001037198 uncultured bacterium; 471SS_E01	Bacteria	Proteobacteria	Alphaproteobacteria	Rhizobiales	NotAssigned	NotAssigned
DB_15332	Gifu	Gifu	Gifu	Gifu	Gifu	Gifu	Gifu
DB_8244	S003636276 uncultured bacterium; FE_0_05	Bacteria	Proteobacteria	Betaproteobacteria	Burkholderiales	Oxalobacteraceae	Herbaspirillum
DB_1459	S003913929 uncultured bacterium; TJUFYQ2013042405WS-1	Bacteria	Proteobacteria	Gammaproteobacteria	Pseudomonadales	Pseudomonadaceae	Pseudomonas
DB_26106	S001222564 uncultured beta proteobacterium; MFC-B162-A10	Bacteria	Proteobacteria	Betaproteobacteria	NotAssigned	NotAssigned	NotAssigned
DB_11780	S002507950 uncultured Bacillales bacterium; SSF012	Bacteria	Firmicutes	Bacilli	Bacillales	NotAssigned	NotAssigned
DB_31625	S000427766 Sphingomonas sp. BRW2	Bacteria	Proteobacteria	Alphaproteobacteria	Sphingomonadales	Sphingomonadaceae	Sphingobium
DB_5370	S002399377 uncultured bacterium; f18	Bacteria	Proteobacteria	Gammaproteobacteria	Enterobacteriales	Enterobacteriaceae	NotAssigned
DB_16224	S004427017 uncultured bacterium; SICX1216_N9D3_16S_B	Bacteria	Proteobacteria	Alphaproteobacteria	Caulobacterales	Caulobacteraceae	Asticcacaulis
DB_12459	S003060736 uncultured bacterium; Giantp OTU33	Bacteria	NotAssigned	NotAssigned	NotAssigned	NotAssigned	NotAssigned
DB_25233	S000859757 Rhizobium leguminosarum; PB154	Bacteria	Proteobacteria	Alphaproteobacteria	Rhizobiales	Rhizobiaceae	Rhizobium
DB_3716	Gifu	Gifu	Gifu	Gifu	Gifu	Gifu	Gifu
DB_10776	S001944441 uncultured bacterium; JBXB41	Bacteria	Proteobacteria	Betaproteobacteria	NotAssigned	NotAssigned	NotAssigned
DB_33928	S004374804 uncultured bacterium; IJ1ZXBL01CAKGD	Bacteria	Proteobacteria	Betaproteobacteria	Burkholderiales	Oxalobacteraceae	Massilia
DB_9507	S004505797 Kosakonia cowanii; G5C_0m_01	Bacteria	Proteobacteria	Gammaproteobacteria	Enterobacteriales	Enterobacteriaceae	Kosakonia
DB_27240	S004581945 uncultured Herbaspirillum sp.; PB7H06	Bacteria	Proteobacteria	Betaproteobacteria	Burkholderiales	Oxalobacteraceae	Herbaspirillum
DB_31330	S002039376 uncultured bacterium; KR-173	Bacteria	Proteobacteria	Betaproteobacteria	Burkholderiales	NotAssigned	NotAssigned
DB_28442	S001123277 uncultured bacterium; AFYEL_aaj66b06	Bacteria	Proteobacteria	Betaproteobacteria	Burkholderiales	Comamonadaceae	NotAssigned
DB_9068	Gifu	Gifu	Gifu	Gifu	Gifu	Gifu	Gifu
DB_6487	S002971352 uncultured bacterium; AcL_F01	Bacteria	Proteobacteria	NotAssigned	NotAssigned	NotAssigned	NotAssigned
DB_10458	S000266232 Bradyrhizobium sp. AM45	Bacteria	Proteobacteria	NotAssigned	NotAssigned	NotAssigned	Bradyrhizobium
DB_31777	S000804135 uncultured bacterium; WEC001	Bacteria	Bacteroidetes	Flavobacteriia	Flavobacteriales	Flavobacteriaceae	NotAssigned
DB_34673	S004530315 Delftia sp. BFE44L	Bacteria	Proteobacteria	Betaproteobacteria	Burkholderiales	Comamonadaceae	Delftia
DB_36461	S003060819 uncultured marine bacterium; Tc-65	Bacteria	Proteobacteria	NotAssigned	NotAssigned	NotAssigned	NotAssigned
DB_28795	S002971352 uncultured bacterium; AcL_F01	Bacteria	Proteobacteria	NotAssigned	NotAssigned	NotAssigned	NotAssigned
DB_6852	S004407984 uncultured bacterium; XZ6-37	Bacteria	Proteobacteria	Betaproteobacteria	Burkholderiales	Oxalobacteraceae	Massilia
DB_17776	S004170897 uncultured bacterium; ncd1467f04c1	Bacteria	Proteobacteria	Alphaproteobacteria	Rhizobiales	Bradyrhizobiaceae	NotAssigned
DB_6712	S004531788 Enterobacteriaceae bacterium OUC_Est2	Bacteria	Proteobacteria	Gammaproteobacteria	Enterobacteriales	Enterobacteriaceae	NotAssigned
DB_15229	S004191370 uncultured bacterium; DGGE gel band dnb-2	Bacteria	Proteobacteria	Betaproteobacteria	Burkholderiales	NotAssigned	NotAssigned
DB_7697	S004061872 Delftia sp. Cs1-4	Bacteria	Proteobacteria	Betaproteobacteria	Burkholderiales	Comamonadaceae	Delftia
DB_20191	S004174397 uncultured bacterium; ncd2599h01c1	Bacteria	Proteobacteria	Betaproteobacteria	Burkholderiales	Oxalobacteraceae	Massilia
DB_734	S004055030 Caulobacter sp. 01SU2-P	Bacteria	Proteobacteria	Alphaproteobacteria	Caulobacterales	Caulobacteraceae	Caulobacter
DB_466	S004530249 Chitinophagaceae bacterium BFE17I	Bacteria	Bacteroidetes	Sphingobacteriia	Sphingobacteriales	Chitinophagaceae	Filimonas
DB_33950	S002348683 uncultured bacterium; ZBAF2-14	Bacteria	Proteobacteria	Alphaproteobacteria	Rhizobiales	Rhizobiaceae	Shinella
DB_27301	S002971352 uncultured bacterium; AcL_F01	Bacteria	Proteobacteria	NotAssigned	NotAssigned	NotAssigned	NotAssigned
DB_9008	S001750956 uncultured bacterium; MONS_IW0905_83	Bacteria	Proteobacteria	Betaproteobacteria	Burkholderiales	NotAssigned	NotAssigned
DB_38243	S004503376 Herbaspirillum sp. UYSB35	Bacteria	Proteobacteria	Betaproteobacteria	Burkholderiales	Oxalobacteraceae	Herbaspirillum
DB_29096	S004215759 Nocardiopsaceae GXUN10	Bacteria	NotAssigned	NotAssigned	NotAssigned	NotAssigned	NotAssigned
DB_16320	S004394881 uncultured bacterium; IJ1ZXBL01AAT9O	Bacteria	Proteobacteria	Alphaproteobacteria	Rhizobiales	Bradyrhizobiaceae	NotAssigned
DB_36136	S003589097 uncultured Asticcacaulis sp.; CH2-91	Bacteria	Proteobacteria	Alphaproteobacteria	Caulobacterales	Caulobacteraceae	Asticcacaulis
DB_14180	S002507919 uncultured Sphingomonadaceae bacterium; SDM010	Bacteria	Proteobacteria	Alphaproteobacteria	Sphingomonadales	Sphingomonadaceae	Sphingomonas
DB_12622	S004201876 uncultured bacterium; QKAB3ZB021	Bacteria	Proteobacteria	Betaproteobacteria	Nitrosomonadales	Nitrosomonadaceae	Nitrosomonas
DB_13973	S001182136 uncultured bacterium; MB20	Bacteria	Proteobacteria	Betaproteobacteria	Burkholderiales	Comamonadaceae	Variovorax
DB_19861	S003060819 uncultured marine bacterium; Tc-65	Bacteria	Proteobacteria	NotAssigned	NotAssigned	NotAssigned	NotAssigned
DB_27130	S002507944 uncultured Sphingomonadales bacterium; SSF006	Bacteria	Proteobacteria	Alphaproteobacteria	Sphingomonadales	Sphingomonadaceae	NotAssigned
DB_18628	S004226158 Janthinobacterium sp. AD144	Bacteria	Proteobacteria	Betaproteobacteria	Burkholderiales	Oxalobacteraceae	Janthinobacterium
DB_14335	S002024712 uncultured bacterium; TF57	Bacteria	Proteobacteria	Gammaproteobacteria	Pseudomonadales	Pseudomonadaceae	Azomonas
DB_2311	S000401538 Rhizobium sp. NK32	Bacteria	Proteobacteria	Alphaproteobacteria	Rhizobiales	Rhizobiaceae	Rhizobium
DB_25848	S001037198 uncultured bacterium; 471SS_E01	Bacteria	Proteobacteria	Alphaproteobacteria	Rhizobiales	NotAssigned	NotAssigned
DB_26781	S002442206 Flavobacterium sp. R-38313	Bacteria	Bacteroidetes	Flavobacteriia	Flavobacteriales	Flavobacteriaceae	Flavobacterium
DB_16737	S001741688 uncultured Pseudomonas sp.; L6B-522	Bacteria	Proteobacteria	Gammaproteobacteria	Pseudomonadales	Pseudomonadaceae	Pseudomonas
DB_4750	S002988589 Pseudomonas fluorescens; A14	Bacteria	Proteobacteria	Gammaproteobacteria	Pseudomonadales	Pseudomonadaceae	Pseudomonas
DB_19493	S001670715 uncultured bacterium; DP3.5.11	Bacteria	Proteobacteria	NotAssigned	NotAssigned	NotAssigned	NotAssigned
DB_20185	S001670715 uncultured bacterium; DP3.5.11	Bacteria	Proteobacteria	NotAssigned	NotAssigned	NotAssigned	NotAssigned
DB_25348	S000729060 uncultured bacterium; 5-62	Bacteria	Proteobacteria	Betaproteobacteria	Burkholderiales	Comamonadaceae	NotAssigned
DB_38004	S003560296 uncultured bacterium; MY 41	Bacteria	Firmicutes	Bacilli	Bacillales	Bacillaceae 1	Saccharococcus
DB_38626	S004455980 Rhizobium leguminosarum bv. trifolii; NGB-CR105	Bacteria	Proteobacteria	Alphaproteobacteria	Rhizobiales	Rhizobiaceae	Rhizobium
DB_19776	S001037198 uncultured bacterium; 471SS_E01	Bacteria	Proteobacteria	Alphaproteobacteria	Rhizobiales	NotAssigned	NotAssigned
DB_18906	S001741432 uncultured Pseudomonas sp.; L6B-52	Bacteria	NotAssigned	NotAssigned	NotAssigned	NotAssigned	NotAssigned
DB_35390	S004226158 Janthinobacterium sp. AD144	Bacteria	Proteobacteria	Betaproteobacteria	Burkholderiales	Oxalobacteraceae	Janthinobacterium
DB_6682	S002351161 Caulobacter vibrioides; QS2	Bacteria	Proteobacteria	Alphaproteobacteria	Caulobacterales	Caulobacteraceae	Caulobacter
DB_15432	S002039376 uncultured bacterium; KR-173	Bacteria	Proteobacteria	Betaproteobacteria	Burkholderiales	NotAssigned	NotAssigned
DB_33224	S003595239 uncultured Bradyrhizobium sp.; R-41	Bacteria	Proteobacteria	Alphaproteobacteria	Rhizobiales	Bradyrhizobiaceae	NotAssigned
DB_1974	S001222564 uncultured beta proteobacterium; MFC-B162-A10	Bacteria	Proteobacteria	Betaproteobacteria	NotAssigned	NotAssigned	NotAssigned
DB_26065	S004174498 uncultured bacterium; ncd2655b09c1	Bacteria	Proteobacteria	Betaproteobacteria	Burkholderiales	Comamonadaceae	NotAssigned
DB_38715	S004503960 Caulobacter sp. M59	Bacteria	Proteobacteria	Alphaproteobacteria	Caulobacterales	Caulobacteraceae	Caulobacter
DB_24942	S001340687 uncultured marine bacterium; BM1-4-54	Bacteria	Proteobacteria	NotAssigned	NotAssigned	NotAssigned	NotAssigned
DB_20237	S003605795 bacterium enrichment culture clone ADE_75	Bacteria	Proteobacteria	Betaproteobacteria	Burkholderiales	Oxalobacteraceae	NotAssigned
DB_25418	S004394881 uncultured bacterium; IJ1ZXBL01AAT9O	Bacteria	Proteobacteria	Alphaproteobacteria	Rhizobiales	Bradyrhizobiaceae	NotAssigned
DB_25804	S003811831 Novosphingobium resinovorum; SQ85	Bacteria	Proteobacteria	Alphaproteobacteria	Sphingomonadales	Sphingomonadaceae	Novosphingobium
DB_1440	S004431672 uncultured bacterium; GOB-C51	Bacteria	Proteobacteria	Alphaproteobacteria	Caulobacterales	Caulobacteraceae	Caulobacter
DB_36468	S002223526 Chitinophaga sp. Z2-YC6856	Bacteria	Bacteroidetes	Sphingobacteriia	Sphingobacteriales	Chitinophagaceae	Chitinophaga
DB_15088	S004187467 uncultured bacterium; BYL1-12	Bacteria	Proteobacteria	Betaproteobacteria	Burkholderiales	Comamonadaceae	Polaromonas
DB_12796	S003288197 Rhizobium sp. shin9-1	Bacteria	Proteobacteria	Alphaproteobacteria	Rhizobiales	Rhizobiaceae	Rhizobium
DB_6749	S000623395 uncultured phototrophic eukaryote; RS 8-Bact62	Bacteria	NotAssigned	NotAssigned	NotAssigned	NotAssigned	NotAssigned
DB_16116	S004585122 uncultured Delftia sp.; MBR Cr 0.4ppm 19	Bacteria	Proteobacteria	Betaproteobacteria	Burkholderiales	Comamonadaceae	Delftia
DB_16334	S001037198 uncultured bacterium; 471SS_E01	Bacteria	Proteobacteria	Alphaproteobacteria	Rhizobiales	NotAssigned	NotAssigned
DB_21569	S001191783 uncultured bacterium; sl1393	Bacteria	Proteobacteria	Gammaproteobacteria	Pseudomonadales	Pseudomonadaceae	Pseudomonas
DB_13059	S000804138 uncultured bacterium; WEC005	Bacteria	Cyanobacteria/Chloroplast	Chloroplast	NotAssigned	Chloroplast	NotAssigned
DB_24643	S000804138 uncultured bacterium; WEC005	Bacteria	Cyanobacteria/Chloroplast	Chloroplast	NotAssigned	Chloroplast	NotAssigned
DB_16388	S002399359 uncultured bacterium; Q149	Bacteria	Proteobacteria	Gammaproteobacteria	Pseudomonadales	Pseudomonadaceae	NotAssigned
DB_31170	S000804138 uncultured bacterium; WEC005	Bacteria	Cyanobacteria/Chloroplast	Chloroplast	NotAssigned	Chloroplast	NotAssigned
DB_30196	S004532770 Ensifer sp. C2-10	Bacteria	Proteobacteria	Alphaproteobacteria	Rhizobiales	Rhizobiaceae	Rhizobium
DB_29959	S000729060 uncultured bacterium; 5-62	Bacteria	Proteobacteria	Betaproteobacteria	Burkholderiales	Comamonadaceae	NotAssigned
DB_17970	S003230256 uncultured bacterium; NN27	Bacteria	Cyanobacteria/Chloroplast	Cyanobacteria	NotAssigned	Cyanobacteria_Family_XI	NotAssigned
DB_27234	S004526521 uncultured bacterium; M31P2A2	Bacteria	Proteobacteria	Betaproteobacteria	Burkholderiales	NotAssigned	NotAssigned
DB_16673	S001037198 uncultured bacterium; 471SS_E01	Bacteria	Proteobacteria	Alphaproteobacteria	Rhizobiales	NotAssigned	NotAssigned
DB_24076	S001037198 uncultured bacterium; 471SS_E01	Bacteria	Proteobacteria	Alphaproteobacteria	Rhizobiales	NotAssigned	NotAssigned
DB_17378	S000734268 uncultured bacterium; FW1m105	Bacteria	Bacteroidetes	Flavobacteriia	Flavobacteriales	Flavobacteriaceae	NotAssigned
DB_30165	S003288197 Rhizobium sp. shin9-1	Bacteria	Proteobacteria	Alphaproteobacteria	Rhizobiales	Rhizobiaceae	Rhizobium
DB_28085	S004174498 uncultured bacterium; ncd2655b09c1	Bacteria	Proteobacteria	Betaproteobacteria	Burkholderiales	Comamonadaceae	NotAssigned
DB_34173	S001208357 uncultured beta proteobacterium; 16G1	Bacteria	Proteobacteria	Betaproteobacteria	Burkholderiales	Oxalobacteraceae	NotAssigned
DB_19952	S000804135 uncultured bacterium; WEC001	Bacteria	Bacteroidetes	Flavobacteriia	Flavobacteriales	Flavobacteriaceae	NotAssigned
DB_9148	S004585122 uncultured Delftia sp.; MBR Cr 0.4ppm 19	Bacteria	Proteobacteria	Betaproteobacteria	Burkholderiales	Comamonadaceae	Delftia
DB_4698	S004585122 uncultured Delftia sp.; MBR Cr 0.4ppm 19	Bacteria	Proteobacteria	Betaproteobacteria	Burkholderiales	Comamonadaceae	Delftia
DB_7463	S001928684 uncultured bacterium; p03_B07	Bacteria	Proteobacteria	Betaproteobacteria	Burkholderiales	Comamonadaceae	NotAssigned
DB_25118	S003543525 uncultured Pseudomonas sp.; MH-31	Bacteria	Proteobacteria	Gammaproteobacteria	Enterobacteriales	Enterobacteriaceae	NotAssigned
DB_3701	S003002933 uncultured organism; ELU0029-T142-S-NIPCRAMgANa_000170	Bacteria	Proteobacteria	Betaproteobacteria	Burkholderiales	Comamonadaceae	Delftia
DB_7968	S001083614 uncultured Methylobacterium sp.; VSJ5Q1u60	Bacteria	Proteobacteria	Gammaproteobacteria	Enterobacteriales	Enterobacteriaceae	NotAssigned
DB_12930	S002032935 Herbaspirillum sp. I-Bh15-17	Bacteria	Proteobacteria	Betaproteobacteria	Burkholderiales	Oxalobacteraceae	Herbaspirillum
DB_28349	S003705086 uncultured beta proteobacterium; D53	Bacteria	Proteobacteria	Betaproteobacteria	Burkholderiales	Comamonadaceae	Acidovorax
DB_17087	S002039376 uncultured bacterium; KR-173	Bacteria	Proteobacteria	Betaproteobacteria	Burkholderiales	NotAssigned	NotAssigned
DB_30592	S002560831 uncultured bacterium; ncd457a12c1	Bacteria	Proteobacteria	Betaproteobacteria	Burkholderiales	Comamonadaceae	Acidovorax
DB_7154	S004190679 uncultured bacterium; RKtaTu2877	Bacteria	Proteobacteria	Alphaproteobacteria	Sphingomonadales	Sphingomonadaceae	Novosphingobium
DB_24186	S002971352 uncultured bacterium; AcL_F01	Bacteria	Proteobacteria	NotAssigned	NotAssigned	NotAssigned	NotAssigned
DB_25527	S004547487 uncultured bacterium; OTU76	Bacteria	Proteobacteria	Gammaproteobacteria	Enterobacteriales	Enterobacteriaceae	Pantoea
DB_425	S000743023 uncultured beta proteobacterium; F16AGEub7	Bacteria	Proteobacteria	Betaproteobacteria	Burkholderiales	NotAssigned	NotAssigned
DB_15367	S001037198 uncultured bacterium; 471SS_E01	Bacteria	Proteobacteria	Alphaproteobacteria	Rhizobiales	NotAssigned	NotAssigned
DB_1792	S004215759 Nocardiopsaceae GXUN10	Bacteria	NotAssigned	NotAssigned	NotAssigned	NotAssigned	NotAssigned
DB_34868	S004536122 Enterobacter sp. NRRU-D47	Bacteria	Proteobacteria	Gammaproteobacteria	Enterobacteriales	Enterobacteriaceae	Enterobacter
DB_27077	S002971352 uncultured bacterium; AcL_F01	Bacteria	Proteobacteria	NotAssigned	NotAssigned	NotAssigned	NotAssigned
DB_11665	S002036248 uncultured bacterium; RLSM66	Bacteria	Proteobacteria	Alphaproteobacteria	Rhizobiales	Methylobacteriaceae	Methylobacterium
DB_6792	S000734268 uncultured bacterium; FW1m105	Bacteria	Bacteroidetes	Flavobacteriia	Flavobacteriales	Flavobacteriaceae	NotAssigned
DB_11482	S001176858 uncultured soil bacterium; B5_22	Bacteria	Proteobacteria	NotAssigned	NotAssigned	NotAssigned	NotAssigned
DB_2379	S002971338 uncultured bacterium; AcL_D10	Bacteria	Proteobacteria	Alphaproteobacteria	Caulobacterales	Caulobacteraceae	Brevundimonas
DB_11040	S003589097 uncultured Asticcacaulis sp.; CH2-91	Bacteria	Proteobacteria	Alphaproteobacteria	Caulobacterales	Caulobacteraceae	Asticcacaulis
DB_12105	S001571992 uncultured bacterium; W_0307_34	Bacteria	Proteobacteria	Alphaproteobacteria	Rhizobiales	Beijerinckiaceae	NotAssigned
DB_21284	S002330332 uncultured beta proteobacterium; SHNX570	Bacteria	Proteobacteria	Betaproteobacteria	Burkholderiales	Burkholderiaceae	Burkholderia
DB_28159	S003306259 uncultured alpha proteobacterium; RS2-58	Bacteria	Proteobacteria	Alphaproteobacteria	Caulobacterales	Caulobacteraceae	NotAssigned
DB_29631	S001030139 uncultured bacterium; nbt113f07	Bacteria	Proteobacteria	Betaproteobacteria	Burkholderiales	Oxalobacteraceae	Janthinobacterium
DB_28975	S004428037 uncultured bacterium; SIFF883_N9D4_16S_B	Bacteria	Proteobacteria	Alphaproteobacteria	Sphingomonadales	Sphingomonadaceae	Sphingobium
DB_1438	S001284515 uncultured Candidatus Liberibacter sp.; GS36	Bacteria	Proteobacteria	Alphaproteobacteria	NotAssigned	NotAssigned	NotAssigned
DB_12207	S000976094 uncultured bacterium; M40C2	Bacteria	Firmicutes	Negativicutes	Selenomonadales	Veillonellaceae	NotAssigned
DB_21673	S004510062 uncultured Oxalobacteraceae bacterium; 15MA	Bacteria	Proteobacteria	Betaproteobacteria	Burkholderiales	Oxalobacteraceae	Herbaspirillum
DB_6050	S004503960 Caulobacter sp. M59	Bacteria	Proteobacteria	Alphaproteobacteria	Caulobacterales	Caulobacteraceae	Caulobacter
DB_7527	Gifu	Gifu	Gifu	Gifu	Gifu	Gifu	Gifu
DB_10172	S001286976 uncultured bacterium; G02_SE4A	Bacteria	Proteobacteria	Gammaproteobacteria	Pseudomonadales	Pseudomonadaceae	NotAssigned
DB_12385	S002024791 uncultured bacterium; CF86	Bacteria	Proteobacteria	Gammaproteobacteria	NotAssigned	NotAssigned	NotAssigned
DB_16901	S004427017 uncultured bacterium; SICX1216_N9D3_16S_B	Bacteria	Proteobacteria	Alphaproteobacteria	Caulobacterales	Caulobacteraceae	Asticcacaulis
DB_29445	S004581945 uncultured Herbaspirillum sp.; PB7H06	Bacteria	Proteobacteria	Betaproteobacteria	Burkholderiales	Oxalobacteraceae	Herbaspirillum
DB_32045	S001447436 uncultured bacterium; Fec179	Bacteria	Firmicutes	Bacilli	Bacillales	NotAssigned	NotAssigned
DB_11479	S004174397 uncultured bacterium; ncd2599h01c1	Bacteria	Proteobacteria	Betaproteobacteria	Burkholderiales	Oxalobacteraceae	Massilia
DB_35030	S003056557 uncultured Rhizobium sp.; W-SHFS 147	Bacteria	Proteobacteria	NotAssigned	NotAssigned	NotAssigned	NotAssigned
DB_17919	S003055152 uncultured Sphingomonas sp.; S-LLR58	Bacteria	Proteobacteria	Alphaproteobacteria	NotAssigned	NotAssigned	NotAssigned
DB_9755	S002024712 uncultured bacterium; TF57	Bacteria	Proteobacteria	Gammaproteobacteria	Pseudomonadales	Pseudomonadaceae	Azomonas
DB_19637	S002399359 uncultured bacterium; Q149	Bacteria	Proteobacteria	Gammaproteobacteria	Pseudomonadales	Pseudomonadaceae	NotAssigned
DB_31289	S004232115 [Pseudomonas] boreopolis; SR1; A	Bacteria	Proteobacteria	Gammaproteobacteria	Xanthomonadales	Xanthomonadaceae	NotAssigned
DB_24681	S004426251 uncultured bacterium; SICT1374_N9D2_16S_B	Bacteria	Proteobacteria	Alphaproteobacteria	Sneathiellales	Sneathiellaceae	Ferrovibrio
DB_19449	S003626860 uncultured bacterium; PMB16S-52	Bacteria	Planctomycetes	Planctomycetia	Planctomycetales	Planctomycetaceae	NotAssigned
DB_15758	S004174498 uncultured bacterium; ncd2655b09c1	Bacteria	Proteobacteria	Betaproteobacteria	Burkholderiales	Comamonadaceae	NotAssigned
DB_21211	S002039376 uncultured bacterium; KR-173	Bacteria	Proteobacteria	Betaproteobacteria	Burkholderiales	NotAssigned	NotAssigned
DB_21877	S000621442 uncultured bacterium; BANW493	Bacteria	Proteobacteria	Betaproteobacteria	Burkholderiales	Comamonadaceae	Acidovorax
DB_21566	S002976688 uncultured bacterium; 1112863845189	Bacteria	Proteobacteria	Betaproteobacteria	Burkholderiales	Comamonadaceae	NotAssigned
DB_11609	S003055745 uncultured alpha proteobacterium; W-LLR44	Bacteria	Proteobacteria	Alphaproteobacteria	Sphingomonadales	Sphingomonadaceae	NotAssigned
DB_29165	S001123367 uncultured bacterium; AFEL_aai29c11	Bacteria	Proteobacteria	Gammaproteobacteria	Enterobacteriales	Enterobacteriaceae	NotAssigned
DB_18524	S002295742 uncultured Rhizobiales bacterium; PRTAB7711	Bacteria	Proteobacteria	Alphaproteobacteria	Rhizobiales	Rhizobiaceae	NotAssigned
DB_1900	S000621444 uncultured bacterium; BANW495	Bacteria	Proteobacteria	Betaproteobacteria	Burkholderiales	Comamonadaceae	Acidovorax
DB_9020	S001134243 uncultured bacterium; 2C228228	Bacteria	Proteobacteria	Betaproteobacteria	NotAssigned	NotAssigned	NotAssigned
DB_25199	S000878728 uncultured bacterium; Chun-s-37	Bacteria	Proteobacteria	NotAssigned	NotAssigned	NotAssigned	NotAssigned
DB_17547	S001037198 uncultured bacterium; 471SS_E01	Bacteria	Proteobacteria	Alphaproteobacteria	Rhizobiales	NotAssigned	NotAssigned
DB_31689	S004205721 uncultured bacterium; 129	Bacteria	Actinobacteria	Actinobacteria	Actinomycetales	Microbacteriaceae	NotAssigned
DB_32195	S000978602 uncultured Alcaligenes sp.; OUT14	Bacteria	Proteobacteria	Betaproteobacteria	Burkholderiales	Alcaligenaceae	NotAssigned
DB_885	S003790887 uncultured bacterium; Reactor3_21	Bacteria	Proteobacteria	Alphaproteobacteria	Sphingomonadales	Sphingomonadaceae	NotAssigned
DB_30959	S001296210 uncultured bacterium; TSNSR001_C23	Bacteria	Proteobacteria	Betaproteobacteria	Burkholderiales	Oxalobacteraceae	Massilia
DB_17843	S003288197 Rhizobium sp. shin9-1	Bacteria	Proteobacteria	Alphaproteobacteria	Rhizobiales	Rhizobiaceae	Rhizobium
DB_31476	S000804138 uncultured bacterium; WEC005	Bacteria	Cyanobacteria/Chloroplast	Chloroplast	NotAssigned	Chloroplast	NotAssigned
DB_37089	S004427017 uncultured bacterium; SICX1216_N9D3_16S_B	Bacteria	Proteobacteria	Alphaproteobacteria	Caulobacterales	Caulobacteraceae	Asticcacaulis
DB_10040	S001868948 uncultured bacterium; ZSB-F7-7	Bacteria	Proteobacteria	Betaproteobacteria	Burkholderiales	NotAssigned	NotAssigned
DB_661	S003060736 uncultured bacterium; Giantp OTU33	Bacteria	NotAssigned	NotAssigned	NotAssigned	NotAssigned	NotAssigned
DB_2548	S003055466 uncultured Rhizobium sp.; S-LLP1	Bacteria	Proteobacteria	Alphaproteobacteria	Rhizobiales	NotAssigned	NotAssigned
DB_30805	S004190679 uncultured bacterium; RKtaTu2877	Bacteria	Proteobacteria	Alphaproteobacteria	Sphingomonadales	Sphingomonadaceae	Novosphingobium
DB_27571	S003055512 uncultured Sphingomonas sp.; S-LLP171	Bacteria	Proteobacteria	Alphaproteobacteria	Sphingomonadales	Sphingomonadaceae	Sphingobium
DB_23289	S000764844 uncultured alpha proteobacterium; RBE1CI-59	Bacteria	Proteobacteria	Alphaproteobacteria	Sphingomonadales	Sphingomonadaceae	Novosphingobium
DB_37995	S004536122 Enterobacter sp. NRRU-D47	Bacteria	Proteobacteria	Gammaproteobacteria	Enterobacteriales	Enterobacteriaceae	Enterobacter
DB_21377	S004548706 Kluyvera sp. mixed culture X13-9	Bacteria	Proteobacteria	Gammaproteobacteria	Enterobacteriales	Enterobacteriaceae	Kluyvera
DB_17856	S004584381 uncultured bacterium; 17-16	Bacteria	Proteobacteria	Gammaproteobacteria	Enterobacteriales	Enterobacteriaceae	Pantoea
DB_29745	S002024790 uncultured bacterium; CF83	Bacteria	Cyanobacteria/Chloroplast	Chloroplast	NotAssigned	Chloroplast	NotAssigned
DB_14336	S004174397 uncultured bacterium; ncd2599h01c1	Bacteria	Proteobacteria	Betaproteobacteria	Burkholderiales	Oxalobacteraceae	Massilia
DB_8067	S004174397 uncultured bacterium; ncd2599h01c1	Bacteria	Proteobacteria	Betaproteobacteria	Burkholderiales	Oxalobacteraceae	Massilia
DB_12279	S003587515 uncultured Acidovorax sp.; Set 4-6	Bacteria	Proteobacteria	Betaproteobacteria	Burkholderiales	Comamonadaceae	NotAssigned
DB_19878	S004234019 Caulobacter sp. CR 7-03	Bacteria	Proteobacteria	Alphaproteobacteria	Caulobacterales	Caulobacteraceae	Caulobacter
DB_28917	S001594382 uncultured bacterium; SHZB723	Bacteria	Proteobacteria	Gammaproteobacteria	Enterobacteriales	Enterobacteriaceae	NotAssigned
DB_20870	S004505797 Kosakonia cowanii; G5C_0m_01	Bacteria	Proteobacteria	Gammaproteobacteria	Enterobacteriales	Enterobacteriaceae	Kosakonia
DB_3210	S002501831 uncultured bacterium; 2-143	Bacteria	Proteobacteria	Gammaproteobacteria	Enterobacteriales	Enterobacteriaceae	NotAssigned
DB_3780	S000804138 uncultured bacterium; WEC005	Bacteria	Cyanobacteria/Chloroplast	Chloroplast	NotAssigned	Chloroplast	NotAssigned
DB_22112	S004585122 uncultured Delftia sp.; MBR Cr 0.4ppm 19	Bacteria	Proteobacteria	Betaproteobacteria	Burkholderiales	Comamonadaceae	Delftia
DB_4108	S000978602 uncultured Alcaligenes sp.; OUT14	Bacteria	Proteobacteria	Betaproteobacteria	Burkholderiales	Alcaligenaceae	NotAssigned
DB_26041	S004174498 uncultured bacterium; ncd2655b09c1	Bacteria	Proteobacteria	Betaproteobacteria	Burkholderiales	Comamonadaceae	NotAssigned
DB_8403	S002302382 uncultured bacterium; Luq_GN460_007	Bacteria	Proteobacteria	Betaproteobacteria	Burkholderiales	Comamonadaceae	Pelomonas
DB_9512	S004205400 uncultured bacterium; denovo311	Bacteria	Proteobacteria	Betaproteobacteria	Burkholderiales	Burkholderiaceae	Burkholderia
DB_25492	S001928684 uncultured bacterium; p03_B07	Bacteria	Proteobacteria	Betaproteobacteria	Burkholderiales	Comamonadaceae	NotAssigned
DB_3392	S003060736 uncultured bacterium; Giantp OTU33	Bacteria	NotAssigned	NotAssigned	NotAssigned	NotAssigned	NotAssigned
DB_8829	S001037198 uncultured bacterium; 471SS_E01	Bacteria	Proteobacteria	Alphaproteobacteria	Rhizobiales	NotAssigned	NotAssigned
DB_27419	S000929627 uncultured beta proteobacterium; F9A7	Bacteria	Proteobacteria	Betaproteobacteria	Burkholderiales	Burkholderiales_incertae_sedis	NotAssigned
DB_6587	S004435328 uncultured bacterium; IAB26	Bacteria	Proteobacteria	Gammaproteobacteria	Pseudomonadales	Pseudomonadaceae	Pseudomonas
DB_6477	Gifu	Gifu	Gifu	Gifu	Gifu	Gifu	Gifu
DB_10738	S004388774 uncultured bacterium; IJ1ZXBL01C7S7I	Bacteria	Firmicutes	Bacilli	Bacillales	Paenibacillaceae 1	Brevibacillus
DB_10953	S000804138 uncultured bacterium; WEC005	Bacteria	Cyanobacteria/Chloroplast	Chloroplast	NotAssigned	Chloroplast	NotAssigned
DB_27942	S004174498 uncultured bacterium; ncd2655b09c1	Bacteria	Proteobacteria	Betaproteobacteria	Burkholderiales	Comamonadaceae	NotAssigned
DB_16883	S001037198 uncultured bacterium; 471SS_E01	Bacteria	Proteobacteria	Alphaproteobacteria	Rhizobiales	NotAssigned	NotAssigned
DB_21467	S002399420 uncultured bacterium; J98	Bacteria	Proteobacteria	Gammaproteobacteria	Pseudomonadales	Pseudomonadaceae	NotAssigned
DB_37846	Gifu	Gifu	Gifu	Gifu	Gifu	Gifu	Gifu
DB_31368	S001037198 uncultured bacterium; 471SS_E01	Bacteria	Proteobacteria	Alphaproteobacteria	Rhizobiales	NotAssigned	NotAssigned
DB_33478	S002039376 uncultured bacterium; KR-173	Bacteria	Proteobacteria	Betaproteobacteria	Burkholderiales	NotAssigned	NotAssigned
DB_25563	S003060736 uncultured bacterium; Giantp OTU33	Bacteria	NotAssigned	NotAssigned	NotAssigned	NotAssigned	NotAssigned
DB_27825	S003783787 uncultured delta proteobacterium; RFLP band pattern 13	Bacteria	Proteobacteria	Betaproteobacteria	Burkholderiales	Comamonadaceae	Polaromonas
DB_29361	S003705086 uncultured beta proteobacterium; D53	Bacteria	Proteobacteria	Betaproteobacteria	Burkholderiales	Comamonadaceae	Acidovorax
DB_8832	S004205404 uncultured bacterium; denovo422	Bacteria	Proteobacteria	Betaproteobacteria	NotAssigned	NotAssigned	NotAssigned
DB_33362	S002285908 uncultured marine bacterium; 16_09_01C06	Bacteria	Proteobacteria	NotAssigned	NotAssigned	NotAssigned	NotAssigned
DB_3480	Gifu	Gifu	Gifu	Gifu	Gifu	Gifu	Gifu
DB_34502	S004394881 uncultured bacterium; IJ1ZXBL01AAT9O	Bacteria	Proteobacteria	Alphaproteobacteria	Rhizobiales	Bradyrhizobiaceae	NotAssigned
DB_6700	S004583983 bacterium enrichment culture; JYJ-18	Bacteria	Bacteroidetes	Flavobacteriia	Flavobacteriales	Flavobacteriaceae	Flavobacterium
DB_28138	S003055777 uncultured Rhizobium sp.; W-LLR297	Bacteria	Proteobacteria	Alphaproteobacteria	Rhizobiales	NotAssigned	NotAssigned
DB_12704	S001087709 uncultured Flavobacterium sp.; DSC2W1u16	Bacteria	Bacteroidetes	Flavobacteriia	Flavobacteriales	Flavobacteriaceae	NotAssigned
DB_7026	Gifu	Gifu	Gifu	Gifu	Gifu	Gifu	Gifu
DB_3582	S000867219 uncultured bacterium; S25_1578	Bacteria	Proteobacteria	Betaproteobacteria	Burkholderiales	Comamonadaceae	Curvibacter
DB_23005	S004174397 uncultured bacterium; ncd2599h01c1	Bacteria	Proteobacteria	Betaproteobacteria	Burkholderiales	Oxalobacteraceae	Massilia
DB_38774	S000863878 uncultured beta proteobacterium; CH_02	Bacteria	Proteobacteria	Betaproteobacteria	Methylophilales	Methylophilaceae	Methylotenera
DB_22812	S003455902 uncultured bacterium; EMIRGE_OTU_s1t2b_1911	Bacteria	Proteobacteria	Betaproteobacteria	Burkholderiales	Comamonadaceae	Rhodoferax
DB_2604	S000978602 uncultured Alcaligenes sp.; OUT14	Bacteria	Proteobacteria	Betaproteobacteria	Burkholderiales	Alcaligenaceae	NotAssigned
DB_14082	S000804138 uncultured bacterium; WEC005	Bacteria	Cyanobacteria/Chloroplast	Chloroplast	NotAssigned	Chloroplast	NotAssigned
DB_34978	S003688387 uncultured bacterium; DB6ROB07	Bacteria	Proteobacteria	Betaproteobacteria	Burkholderiales	Oxalobacteraceae	NotAssigned
DB_36909	S004585122 uncultured Delftia sp.; MBR Cr 0.4ppm 19	Bacteria	Proteobacteria	Betaproteobacteria	Burkholderiales	Comamonadaceae	Delftia
DB_22365	S001447436 uncultured bacterium; Fec179	Bacteria	Firmicutes	Bacilli	Bacillales	NotAssigned	NotAssigned
DB_6022	S003060736 uncultured bacterium; Giantp OTU33	Bacteria	NotAssigned	NotAssigned	NotAssigned	NotAssigned	NotAssigned
DB_10829	S002039376 uncultured bacterium; KR-173	Bacteria	Proteobacteria	Betaproteobacteria	Burkholderiales	NotAssigned	NotAssigned
DB_9269	S001538411 uncultured bacterium; nbw629b11c1	Bacteria	Proteobacteria	Betaproteobacteria	Burkholderiales	Comamonadaceae	Pelomonas
DB_14	S003060736 uncultured bacterium; Giantp OTU33	Bacteria	NotAssigned	NotAssigned	NotAssigned	NotAssigned	NotAssigned
DB_17611	S004505797 Kosakonia cowanii; G5C_0m_01	Bacteria	Proteobacteria	Gammaproteobacteria	Enterobacteriales	Enterobacteriaceae	Kosakonia
DB_7754	S004505500 Enterobacteriaceae bacterium 124G	Bacteria	Proteobacteria	Gammaproteobacteria	Enterobacteriales	Enterobacteriaceae	NotAssigned
DB_22020	S001208357 uncultured beta proteobacterium; 16G1	Bacteria	Proteobacteria	Betaproteobacteria	Burkholderiales	Oxalobacteraceae	NotAssigned
DB_9197	S004585122 uncultured Delftia sp.; MBR Cr 0.4ppm 19	Bacteria	Proteobacteria	Betaproteobacteria	Burkholderiales	Comamonadaceae	Delftia
DB_10405	S000957193 uncultured gamma proteobacterium; EtOH+NO3-c18	Bacteria	Proteobacteria	Betaproteobacteria	Burkholderiales	Oxalobacteraceae	NotAssigned
DB_29770	S003543791 uncultured bacterium; HWGB-141	Bacteria	Proteobacteria	Betaproteobacteria	Burkholderiales	Comamonadaceae	Acidovorax
DB_422	S003456722 uncultured bacterium; EMIRGE_OTU_s3t2d_1052	Bacteria	Proteobacteria	Alphaproteobacteria	Sphingomonadales	NotAssigned	NotAssigned
DB_5371	S004190679 uncultured bacterium; RKtaTu2877	Bacteria	Proteobacteria	Alphaproteobacteria	Sphingomonadales	Sphingomonadaceae	Novosphingobium
DB_7533	S001447436 uncultured bacterium; Fec179	Bacteria	Firmicutes	Bacilli	Bacillales	NotAssigned	NotAssigned
DB_36200	S003228906 uncultured bacterium; 1169	Bacteria	Proteobacteria	Betaproteobacteria	Burkholderiales	Oxalobacteraceae	NotAssigned
DB_23443	S001670715 uncultured bacterium; DP3.5.11	Bacteria	Proteobacteria	NotAssigned	NotAssigned	NotAssigned	NotAssigned
DB_27283	S000356818 uncultured bacterium; KD6-114	Bacteria	Proteobacteria	Betaproteobacteria	Burkholderiales	Comamonadaceae	Rhodoferax
DB_15879	S001176858 uncultured soil bacterium; B5_22	Bacteria	Proteobacteria	NotAssigned	NotAssigned	NotAssigned	NotAssigned
DB_7207	S001176858 uncultured soil bacterium; B5_22	Bacteria	Proteobacteria	NotAssigned	NotAssigned	NotAssigned	NotAssigned
DB_26798	S004459873 Sphingobium sp. W2.10-97	Bacteria	Proteobacteria	Alphaproteobacteria	Sphingomonadales	Sphingomonadaceae	Sphingobium
DB_27365	S002039376 uncultured bacterium; KR-173	Bacteria	Proteobacteria	Betaproteobacteria	Burkholderiales	NotAssigned	NotAssigned
DB_3366	S000804138 uncultured bacterium; WEC005	Bacteria	Cyanobacteria/Chloroplast	Chloroplast	NotAssigned	Chloroplast	NotAssigned
DB_7727	S001670715 uncultured bacterium; DP3.5.11	Bacteria	Proteobacteria	NotAssigned	NotAssigned	NotAssigned	NotAssigned
DB_37157	S002398939 uncultured bacterium; f101	Bacteria	Proteobacteria	Betaproteobacteria	Burkholderiales	Oxalobacteraceae	Massilia
DB_19411	S000743023 uncultured beta proteobacterium; F16AGEub7	Bacteria	Proteobacteria	Betaproteobacteria	Burkholderiales	NotAssigned	NotAssigned
DB_2041	S000457344 uncultured bacterium; TM01	Bacteria	Proteobacteria	Betaproteobacteria	Burkholderiales	Burkholderiaceae	Ralstonia
DB_21548	S000804150 uncultured bacterium; WEC027	Bacteria	NotAssigned	NotAssigned	NotAssigned	NotAssigned	NotAssigned
DB_11401	S004532770 Ensifer sp. C2-10	Bacteria	Proteobacteria	Alphaproteobacteria	Rhizobiales	Rhizobiaceae	Rhizobium
DB_21296	S004248982 uncultured bacterium; Bysf-16-Sf11-122	Bacteria	Proteobacteria	Gammaproteobacteria	Pseudomonadales	Pseudomonadaceae	Rhizobacter
DB_30675	S004360254 uncultured bacterium; IJ1ZXBL01CADUL	Bacteria	Proteobacteria	Alphaproteobacteria	Rhizobiales	NotAssigned	NotAssigned
DB_8910	S001928684 uncultured bacterium; p03_B07	Bacteria	Proteobacteria	Betaproteobacteria	Burkholderiales	Comamonadaceae	NotAssigned
DB_32556	S000764907 uncultured beta proteobacterium; RBE2CI-76	Bacteria	Proteobacteria	Betaproteobacteria	Burkholderiales	Comamonadaceae	Rhodoferax
DB_22125	S004223325 Rhizobium sp. MSSRF QS100	Bacteria	Proteobacteria	Alphaproteobacteria	Rhizobiales	Rhizobiaceae	Rhizobium
DB_1078	S004254072 Bradyrhizobium sp. ADU14	Bacteria	Proteobacteria	Alphaproteobacteria	Rhizobiales	Bradyrhizobiaceae	Bradyrhizobium
DB_12069	S004439619 uncultured Caulobacter sp.; NJFU_SLX-S126	Bacteria	Proteobacteria	Alphaproteobacteria	Caulobacterales	Caulobacteraceae	NotAssigned
DB_5759	S003319573 uncultured endophytic bacterium; Jkk7D12.M13-F	Bacteria	Proteobacteria	Alphaproteobacteria	Rhizobiales	NotAssigned	NotAssigned
DB_8121	Gifu	Gifu	Gifu	Gifu	Gifu	Gifu	Gifu
DB_11760	S004226158 Janthinobacterium sp. AD144	Bacteria	Proteobacteria	Betaproteobacteria	Burkholderiales	Oxalobacteraceae	Janthinobacterium
DB_37254	S001944610 uncultured bacterium; 44	Bacteria	Proteobacteria	Betaproteobacteria	Burkholderiales	Burkholderiaceae	Ralstonia
DB_38251	S000743023 uncultured beta proteobacterium; F16AGEub7	Bacteria	Proteobacteria	Betaproteobacteria	Burkholderiales	NotAssigned	NotAssigned
DB_29305	Gifu	Gifu	Gifu	Gifu	Gifu	Gifu	Gifu
DB_6469	S001670715 uncultured bacterium; DP3.5.11	Bacteria	Proteobacteria	NotAssigned	NotAssigned	NotAssigned	NotAssigned
DB_35093	S004532659 Kosakonia cowanii; HME8565	Bacteria	Proteobacteria	Gammaproteobacteria	Enterobacteriales	Enterobacteriaceae	Kosakonia
DB_32067	S004205404 uncultured bacterium; denovo422	Bacteria	Proteobacteria	Betaproteobacteria	NotAssigned	NotAssigned	NotAssigned
DB_37760	S003589097 uncultured Asticcacaulis sp.; CH2-91	Bacteria	Proteobacteria	Alphaproteobacteria	Caulobacterales	Caulobacteraceae	Asticcacaulis
DB_13392	S004479575 Rhizobium etli; TUTPVSA21	Bacteria	Proteobacteria	Alphaproteobacteria	Rhizobiales	Rhizobiaceae	Rhizobium
DB_21989	S004428037 uncultured bacterium; SIFF883_N9D4_16S_B	Bacteria	Proteobacteria	Alphaproteobacteria	Sphingomonadales	Sphingomonadaceae	Sphingobium
DB_2557	Gifu	Gifu	Gifu	Gifu	Gifu	Gifu	Gifu
DB_20842	S001255872 uncultured bacterium; 1P-1-C13	Bacteria	Proteobacteria	Gammaproteobacteria	Pseudomonadales	Pseudomonadaceae	NotAssigned
DB_14760	S001564540 uncultured bacterium; Unfilt_MembB08	Bacteria	Proteobacteria	Betaproteobacteria	Burkholderiales	Burkholderiaceae	Ralstonia
DB_8609	S000804121 uncultured bacterium; YEC113	Bacteria	Proteobacteria	Betaproteobacteria	Burkholderiales	Comamonadaceae	Acidovorax
DB_15815	S001787302 uncultured gamma proteobacterium; WCG55	Bacteria	Proteobacteria	Gammaproteobacteria	Enterobacteriales	Enterobacteriaceae	NotAssigned
DB_14361	S003060819 uncultured marine bacterium; Tc-65	Bacteria	Proteobacteria	NotAssigned	NotAssigned	NotAssigned	NotAssigned
DB_30712	S004459873 Sphingobium sp. W2.10-97	Bacteria	Proteobacteria	Alphaproteobacteria	Sphingomonadales	Sphingomonadaceae	Sphingobium
DB_29978	S004112516 uncultured beta proteobacterium; Inoculum-OTU2	Bacteria	Proteobacteria	Betaproteobacteria	Burkholderiales	NotAssigned	NotAssigned
DB_15982	S004548645 Brevibacillus sp. mixed culture X6-20	Bacteria	Firmicutes	Bacilli	Bacillales	Paenibacillaceae 1	Brevibacillus
DB_13777	S004234019 Caulobacter sp. CR 7-03	Bacteria	Proteobacteria	Alphaproteobacteria	Caulobacterales	Caulobacteraceae	Caulobacter
DB_16681	S003456589 uncultured bacterium; EMIRGE_OTU_s2b2b_12754	Bacteria	Proteobacteria	NotAssigned	NotAssigned	NotAssigned	NotAssigned
DB_7488	S001025199 uncultured bacterium; nbt02e10	Bacteria	Proteobacteria	Betaproteobacteria	Burkholderiales	Oxalobacteraceae	Janthinobacterium
DB_32732	S004076093 Sinorhizobium sp. Co10c	Bacteria	Proteobacteria	Alphaproteobacteria	Rhizobiales	Rhizobiaceae	Rhizobium
DB_15856	S000804138 uncultured bacterium; WEC005	Bacteria	Cyanobacteria/Chloroplast	Chloroplast	NotAssigned	Chloroplast	NotAssigned
DB_13804	S001928684 uncultured bacterium; p03_B07	Bacteria	Proteobacteria	Betaproteobacteria	Burkholderiales	Comamonadaceae	NotAssigned
DB_28068	S004374174 uncultured bacterium; IJ1ZXBL01CVTJ0	Bacteria	Proteobacteria	Betaproteobacteria	Burkholderiales	Oxalobacteraceae	NotAssigned
DB_356	S001087459 uncultured Flavobacterium sp.; DDC2W1u63	Bacteria	Bacteroidetes	Flavobacteriia	Flavobacteriales	Flavobacteriaceae	NotAssigned
DB_17034	S003060819 uncultured marine bacterium; Tc-65	Bacteria	Proteobacteria	NotAssigned	NotAssigned	NotAssigned	NotAssigned
DB_32139	S004585122 uncultured Delftia sp.; MBR Cr 0.4ppm 19	Bacteria	Proteobacteria	Betaproteobacteria	Burkholderiales	Comamonadaceae	Delftia
DB_2445	S000600164 bacterium 2-2	Bacteria	Proteobacteria	Gammaproteobacteria	Enterobacteriales	Enterobacteriaceae	NotAssigned
DB_37387	S004532659 Kosakonia cowanii; HME8565	Bacteria	Proteobacteria	Gammaproteobacteria	Enterobacteriales	Enterobacteriaceae	Kosakonia
DB_1073	S004115106 uncultured bacterium; Cl-DOTU14	Bacteria	Proteobacteria	Gammaproteobacteria	Enterobacteriales	Enterobacteriaceae	NotAssigned
DB_30591	S004226158 Janthinobacterium sp. AD144	Bacteria	Proteobacteria	Betaproteobacteria	Burkholderiales	Oxalobacteraceae	Janthinobacterium
DB_34283	S003288197 Rhizobium sp. shin9-1	Bacteria	Proteobacteria	Alphaproteobacteria	Rhizobiales	Rhizobiaceae	Rhizobium
DB_1592	S003055702 uncultured Rhizobium sp.; W-LLP132	Bacteria	Proteobacteria	Alphaproteobacteria	Rhizobiales	NotAssigned	NotAssigned
DB_6049	S002024791 uncultured bacterium; CF86	Bacteria	Proteobacteria	Gammaproteobacteria	NotAssigned	NotAssigned	NotAssigned
DB_12945	S004215759 Nocardiopsaceae GXUN10	Bacteria	NotAssigned	NotAssigned	NotAssigned	NotAssigned	NotAssigned
DB_9577	S004599697 uncultured Cyanobacterium sp.; B29; yantianma	Bacteria	Cyanobacteria/Chloroplast	Chloroplast	NotAssigned	Chloroplast	NotAssigned
DB_14794	Gifu	Gifu	Gifu	Gifu	Gifu	Gifu	Gifu
DB_2310	S000804134 uncultured bacterium; YEC282	Bacteria	Proteobacteria	Alphaproteobacteria	Rhizobiales	NotAssigned	NotAssigned
DB_16634	S000621444 uncultured bacterium; BANW495	Bacteria	Proteobacteria	Betaproteobacteria	Burkholderiales	Comamonadaceae	Acidovorax
DB_13510	S003933393 uncultured Denitromonas sp.; SPU:DMJS65	Bacteria	Proteobacteria	Betaproteobacteria	Rhodocyclales	Rhodocyclaceae	NotAssigned
DB_14605	S001943200 uncultured bacterium; Bmj64	Bacteria	Proteobacteria	Betaproteobacteria	Burkholderiales	Oxalobacteraceae	Herbaspirillum
DB_15195	S001670715 uncultured bacterium; DP3.5.11	Bacteria	Proteobacteria	NotAssigned	NotAssigned	NotAssigned	NotAssigned
DB_6919	Gifu	Gifu	Gifu	Gifu	Gifu	Gifu	Gifu
DB_38624	S001741432 uncultured Pseudomonas sp.; L6B-52	Bacteria	NotAssigned	NotAssigned	NotAssigned	NotAssigned	NotAssigned
DB_9863	S004428037 uncultured bacterium; SIFF883_N9D4_16S_B	Bacteria	Proteobacteria	Alphaproteobacteria	Sphingomonadales	Sphingomonadaceae	Sphingobium
DB_25057	S004504319 Bosea vaviloviae; Vaf-18	Bacteria	Proteobacteria	Alphaproteobacteria	Rhizobiales	Bradyrhizobiaceae	Bosea
DB_8292	S001273152 uncultured bacterium; 5101F04	Bacteria	Proteobacteria	Alphaproteobacteria	Rhizobiales	Rhizobiaceae	Rhizobium
DB_16900	S004505797 Kosakonia cowanii; G5C_0m_01	Bacteria	Proteobacteria	Gammaproteobacteria	Enterobacteriales	Enterobacteriaceae	Kosakonia
DB_17019	S003993591 uncultured bacterium; b18-13	Bacteria	Proteobacteria	Betaproteobacteria	Burkholderiales	Comamonadaceae	NotAssigned
DB_24020	S003656349 uncultured Bacteroidetes bacterium; BF09-06_UOC6	Bacteria	Bacteroidetes	Flavobacteriia	Flavobacteriales	Flavobacteriaceae	NotAssigned
DB_29600	S001928684 uncultured bacterium; p03_B07	Bacteria	Proteobacteria	Betaproteobacteria	Burkholderiales	Comamonadaceae	NotAssigned
DB_16595	S001037198 uncultured bacterium; 471SS_E01	Bacteria	Proteobacteria	Alphaproteobacteria	Rhizobiales	NotAssigned	NotAssigned
DB_8430	S004532659 Kosakonia cowanii; HME8565	Bacteria	Proteobacteria	Gammaproteobacteria	Enterobacteriales	Enterobacteriaceae	Kosakonia
DB_10797	Gifu	Gifu	Gifu	Gifu	Gifu	Gifu	Gifu
DB_2706	Gifu	Gifu	Gifu	Gifu	Gifu	Gifu	Gifu
DB_7361	S000514840 uncultured bacterium; 69-6F	Bacteria	Proteobacteria	Betaproteobacteria	Burkholderiales	Comamonadaceae	NotAssigned
DB_22134	Gifu	Gifu	Gifu	Gifu	Gifu	Gifu	Gifu
DB_24115	S001943200 uncultured bacterium; Bmj64	Bacteria	Proteobacteria	Betaproteobacteria	Burkholderiales	Oxalobacteraceae	Herbaspirillum
DB_37726	S001750836 uncultured bacterium; MONS_IW1105_28	Bacteria	Proteobacteria	NotAssigned	NotAssigned	NotAssigned	NotAssigned
DB_29749	S004505797 Kosakonia cowanii; G5C_0m_01	Bacteria	Proteobacteria	Gammaproteobacteria	Enterobacteriales	Enterobacteriaceae	Kosakonia
DB_3561	S004481352 Altererythrobacter sp. WW3	Bacteria	Proteobacteria	Alphaproteobacteria	Sphingomonadales	Erythrobacteraceae	Altererythrobacter
DB_36185	S003967400 Massilia sp. enrichment culture clone MRHull-S-04D	Bacteria	Proteobacteria	Betaproteobacteria	Burkholderiales	Oxalobacteraceae	Massilia
DB_1200	S000621568 uncultured bacterium; BANW650	Bacteria	Proteobacteria	Gammaproteobacteria	Pseudomonadales	Pseudomonadaceae	NotAssigned
DB_26223	S001329532 Lysobacter sp. KC-EP-S8	Bacteria	Proteobacteria	Gammaproteobacteria	Xanthomonadales	Xanthomonadaceae	Lysobacter
DB_19061	S001152654 Hoeflea sp. MH129	Bacteria	Proteobacteria	Alphaproteobacteria	Rhizobiales	Phyllobacteriaceae	Hoeflea
DB_11871	S004374174 uncultured bacterium; IJ1ZXBL01CVTJ0	Bacteria	Proteobacteria	Betaproteobacteria	Burkholderiales	Oxalobacteraceae	NotAssigned
DB_19349	S004505797 Kosakonia cowanii; G5C_0m_01	Bacteria	Proteobacteria	Gammaproteobacteria	Enterobacteriales	Enterobacteriaceae	Kosakonia
DB_24970	S003688387 uncultured bacterium; DB6ROB07	Bacteria	Proteobacteria	Betaproteobacteria	Burkholderiales	Oxalobacteraceae	NotAssigned
DB_13847	S002971352 uncultured bacterium; AcL_F01	Bacteria	Proteobacteria	NotAssigned	NotAssigned	NotAssigned	NotAssigned
DB_34924	S003618281 Flavobacterium sp. ICM 206	Bacteria	Bacteroidetes	Flavobacteriia	Flavobacteriales	Flavobacteriaceae	Flavobacterium
DB_38116	S003618281 Flavobacterium sp. ICM 206	Bacteria	Bacteroidetes	Flavobacteriia	Flavobacteriales	Flavobacteriaceae	Flavobacterium
DB_20554	S003931658 uncultured Photorhabdus sp.; OTUr21	Bacteria	Proteobacteria	NotAssigned	NotAssigned	NotAssigned	NotAssigned
DB_2071	S004542138 uncultured bacterium; T6_0811_69	Bacteria	Proteobacteria	Betaproteobacteria	Burkholderiales	Burkholderiales_incertae_sedis	NotAssigned
DB_4697	S000621444 uncultured bacterium; BANW495	Bacteria	Proteobacteria	Betaproteobacteria	Burkholderiales	Comamonadaceae	Acidovorax
DB_32173	S000621435 uncultured bacterium; BANW483	Bacteria	Proteobacteria	Betaproteobacteria	Burkholderiales	NotAssigned	NotAssigned
DB_34644	S000729060 uncultured bacterium; 5-62	Bacteria	Proteobacteria	Betaproteobacteria	Burkholderiales	Comamonadaceae	NotAssigned
DB_38647	S003230270 uncultured bacterium; NN73	Bacteria	Proteobacteria	NotAssigned	NotAssigned	NotAssigned	NotAssigned
DB_5065	S004216368 Enterobacter sp. HT-Z59	Bacteria	Proteobacteria	Gammaproteobacteria	Enterobacteriales	Enterobacteriaceae	Enterobacter
DB_687	Gifu	Gifu	Gifu	Gifu	Gifu	Gifu	Gifu
DB_33187	S001291461 Caulobacter sp. CpLB26	Bacteria	Proteobacteria	Alphaproteobacteria	Caulobacterales	Caulobacteraceae	Caulobacter
DB_23549	S002039376 uncultured bacterium; KR-173	Bacteria	Proteobacteria	Betaproteobacteria	Burkholderiales	NotAssigned	NotAssigned
DB_23862	S004505797 Kosakonia cowanii; G5C_0m_01	Bacteria	Proteobacteria	Gammaproteobacteria	Enterobacteriales	Enterobacteriaceae	Kosakonia
DB_12440	S001034727 uncultured bacterium; 1P-2-N04	Bacteria	Proteobacteria	Betaproteobacteria	Burkholderiales	Comamonadaceae	Acidovorax
DB_2837	S002399433 uncultured bacterium; J244	Bacteria	Proteobacteria	Betaproteobacteria	Burkholderiales	Oxalobacteraceae	Herbaspirillum
DB_4265	S003055473 uncultured Methylophilus sp.; S-LLP22	Bacteria	Proteobacteria	Betaproteobacteria	NotAssigned	NotAssigned	NotAssigned
DB_8941	S000660180 uncultured bacterium; J-3FACB22	Bacteria	Proteobacteria	Alphaproteobacteria	Rhizobiales	NotAssigned	NotAssigned
DB_1015	Gifu	Gifu	Gifu	Gifu	Gifu	Gifu	Gifu
DB_7415	S000804138 uncultured bacterium; WEC005	Bacteria	Cyanobacteria/Chloroplast	Chloroplast	NotAssigned	Chloroplast	NotAssigned
DB_22047	S004532770 Ensifer sp. C2-10	Bacteria	Proteobacteria	Alphaproteobacteria	Rhizobiales	Rhizobiaceae	Rhizobium
DB_34454	S003739662 uncultured bacterium; NBBAB0409_25	Bacteria	Bacteroidetes	Sphingobacteriia	Sphingobacteriales	Chitinophagaceae	Ferruginibacter
DB_21727	S000840622 uncultured bacterium; FCPU667	Bacteria	Proteobacteria	Betaproteobacteria	Methylophilales	Methylophilaceae	NotAssigned
DB_20036	S003789284 Pseudomonas sp. Azb2	Bacteria	Proteobacteria	Gammaproteobacteria	Pseudomonadales	Pseudomonadaceae	Pseudomonas
DB_32279	S004436145 uncultured bacterium; LY69	Bacteria	Proteobacteria	NotAssigned	NotAssigned	NotAssigned	NotAssigned
DB_18654	S004532659 Kosakonia cowanii; HME8565	Bacteria	Proteobacteria	Gammaproteobacteria	Enterobacteriales	Enterobacteriaceae	Kosakonia
DB_7832	S003456589 uncultured bacterium; EMIRGE_OTU_s2b2b_12754	Bacteria	Proteobacteria	NotAssigned	NotAssigned	NotAssigned	NotAssigned
DB_27115	S002171372 uncultured bacterium; C16	Bacteria	Proteobacteria	NotAssigned	NotAssigned	NotAssigned	NotAssigned
DB_4842	Gifu	Gifu	Gifu	Gifu	Gifu	Gifu	Gifu
DB_34637	S001300720 uncultured bacterium; CK_2C4_112	Bacteria	Proteobacteria	Alphaproteobacteria	Sphingomonadales	Sphingomonadaceae	NotAssigned
DB_12933	S003225724 uncultured beta proteobacterium; Alchichica_AL31_2_1B_148	Bacteria	Proteobacteria	Betaproteobacteria	Burkholderiales	Burkholderiales_incertae_sedis	NotAssigned
DB_2052	S004427017 uncultured bacterium; SICX1216_N9D3_16S_B	Bacteria	Proteobacteria	Alphaproteobacteria	Caulobacterales	Caulobacteraceae	Asticcacaulis
DB_13694	S001037198 uncultured bacterium; 471SS_E01	Bacteria	Proteobacteria	Alphaproteobacteria	Rhizobiales	NotAssigned	NotAssigned
DB_28504	S000867219 uncultured bacterium; S25_1578	Bacteria	Proteobacteria	Betaproteobacteria	Burkholderiales	Comamonadaceae	Curvibacter
DB_18644	S002382767 Enterobacter sp. enrichment culture clone HSL24	Bacteria	Proteobacteria	Gammaproteobacteria	Enterobacteriales	Enterobacteriaceae	Enterobacter
DB_21921	S001670715 uncultured bacterium; DP3.5.11	Bacteria	Proteobacteria	NotAssigned	NotAssigned	NotAssigned	NotAssigned
DB_38570	S004532252 Rhizobium leguminosarum bv. viciae; MMUST-003	Bacteria	Proteobacteria	Alphaproteobacteria	Rhizobiales	Rhizobiaceae	Rhizobium
DB_10244	S003747684 Agrobacterium sp. FB1406	Bacteria	Proteobacteria	Alphaproteobacteria	Rhizobiales	Rhizobiaceae	Rhizobium
DB_8595	S003598481 uncultured soil bacterium; A026	Bacteria	Proteobacteria	Betaproteobacteria	Burkholderiales	Oxalobacteraceae	Duganella
DB_35297	S004504319 Bosea vaviloviae; Vaf-18	Bacteria	Proteobacteria	Alphaproteobacteria	Rhizobiales	Bradyrhizobiaceae	Bosea
DB_15265	S004585122 uncultured Delftia sp.; MBR Cr 0.4ppm 19	Bacteria	Proteobacteria	Betaproteobacteria	Burkholderiales	Comamonadaceae	Delftia
DB_1772	Gifu	Gifu	Gifu	Gifu	Gifu	Gifu	Gifu
DB_18697	S003589097 uncultured Asticcacaulis sp.; CH2-91	Bacteria	Proteobacteria	Alphaproteobacteria	Caulobacterales	Caulobacteraceae	Asticcacaulis
DB_36663	S002039376 uncultured bacterium; KR-173	Bacteria	Proteobacteria	Betaproteobacteria	Burkholderiales	NotAssigned	NotAssigned
DB_19438	Gifu	Gifu	Gifu	Gifu	Gifu	Gifu	Gifu
DB_23476	S000804173 uncultured bacterium; WEC099	Bacteria	Cyanobacteria/Chloroplast	Chloroplast	NotAssigned	Chloroplast	NotAssigned
DB_35766	S004600761 uncultured bacterium; W4SH11	Bacteria	Firmicutes	Bacilli	Bacillales	Paenibacillaceae 1	Paenibacillus
DB_21962	S001112830 uncultured bacterium; A6-4	Bacteria	Proteobacteria	Alphaproteobacteria	Rhizobiales	Bradyrhizobiaceae	NotAssigned
DB_24454	S003439590 uncultured Burkholderia sp.; Bi1H04	Bacteria	Proteobacteria	Betaproteobacteria	Burkholderiales	Burkholderiaceae	Burkholderia
DB_1508	S004137519 uncultured bacterium; nbw104b09c1	Bacteria	Proteobacteria	Alphaproteobacteria	Sphingomonadales	Sphingomonadaceae	Novosphingobium
DB_38649	S003764672 uncultured Xanthomonadaceae bacterium; 01A	Bacteria	Proteobacteria	NotAssigned	NotAssigned	NotAssigned	NotAssigned
DB_197	S002501831 uncultured bacterium; 2-143	Bacteria	Proteobacteria	Gammaproteobacteria	Enterobacteriales	Enterobacteriaceae	NotAssigned
DB_25222	S003228906 uncultured bacterium; 1169	Bacteria	Proteobacteria	Betaproteobacteria	Burkholderiales	Oxalobacteraceae	NotAssigned
DB_35330	S004581945 uncultured Herbaspirillum sp.; PB7H06	Bacteria	Proteobacteria	Betaproteobacteria	Burkholderiales	Oxalobacteraceae	Herbaspirillum
DB_30259	S004505797 Kosakonia cowanii; G5C_0m_01	Bacteria	Proteobacteria	Gammaproteobacteria	Enterobacteriales	Enterobacteriaceae	Kosakonia
DB_23037	S001741432 uncultured Pseudomonas sp.; L6B-52	Bacteria	NotAssigned	NotAssigned	NotAssigned	NotAssigned	NotAssigned
DB_18084	S004505797 Kosakonia cowanii; G5C_0m_01	Bacteria	Proteobacteria	Gammaproteobacteria	Enterobacteriales	Enterobacteriaceae	Kosakonia
DB_21408	S002902055 uncultured Methylobacterium sp.; ver145	Bacteria	Proteobacteria	Alphaproteobacteria	NotAssigned	NotAssigned	NotAssigned
DB_17993	S004503376 Herbaspirillum sp. UYSB35	Bacteria	Proteobacteria	Betaproteobacteria	Burkholderiales	Oxalobacteraceae	Herbaspirillum
DB_32726	S003457110 uncultured bacterium; EMIRGE_OTU_s4t2e_2028	Bacteria	Proteobacteria	Betaproteobacteria	Burkholderiales	Comamonadaceae	NotAssigned
DB_2406	Gifu	Gifu	Gifu	Gifu	Gifu	Gifu	Gifu
DB_36208	S003589097 uncultured Asticcacaulis sp.; CH2-91	Bacteria	Proteobacteria	Alphaproteobacteria	Caulobacterales	Caulobacteraceae	Asticcacaulis
DB_17187	S001284515 uncultured Candidatus Liberibacter sp.; GS36	Bacteria	Proteobacteria	Alphaproteobacteria	NotAssigned	NotAssigned	NotAssigned
DB_28935	S000358235 uncultured Pseudomonas sp.; cEIII49	Bacteria	Proteobacteria	Gammaproteobacteria	Pseudomonadales	Pseudomonadaceae	NotAssigned
DB_30955	S002971352 uncultured bacterium; AcL_F01	Bacteria	Proteobacteria	NotAssigned	NotAssigned	NotAssigned	NotAssigned
DB_1436	S002507865 uncultured Pseudomonadaceae bacterium; SKM008	Bacteria	Proteobacteria	Gammaproteobacteria	Pseudomonadales	Moraxellaceae	Enhydrobacter
DB_9587	S003060736 uncultured bacterium; Giantp OTU33	Bacteria	NotAssigned	NotAssigned	NotAssigned	NotAssigned	NotAssigned
DB_31593	S004585122 uncultured Delftia sp.; MBR Cr 0.4ppm 19	Bacteria	Proteobacteria	Betaproteobacteria	Burkholderiales	Comamonadaceae	Delftia
DB_33986	S004174498 uncultured bacterium; ncd2655b09c1	Bacteria	Proteobacteria	Betaproteobacteria	Burkholderiales	Comamonadaceae	NotAssigned
DB_6825	S001670715 uncultured bacterium; DP3.5.11	Bacteria	Proteobacteria	NotAssigned	NotAssigned	NotAssigned	NotAssigned
DB_11258	Gifu	Gifu	Gifu	Gifu	Gifu	Gifu	Gifu
DB_23191	S001754631 uncultured bacterium; A-79	Bacteria	Proteobacteria	Alphaproteobacteria	NotAssigned	NotAssigned	NotAssigned
DB_34561	S000729060 uncultured bacterium; 5-62	Bacteria	Proteobacteria	Betaproteobacteria	Burkholderiales	Comamonadaceae	NotAssigned
DB_11486	S001284515 uncultured Candidatus Liberibacter sp.; GS36	Bacteria	Proteobacteria	Alphaproteobacteria	NotAssigned	NotAssigned	NotAssigned
DB_15616	S000358674 uncultured bacterium; M32	Bacteria	Proteobacteria	Betaproteobacteria	Burkholderiales	Comamonadaceae	Acidovorax
DB_3150	S001447436 uncultured bacterium; Fec179	Bacteria	Firmicutes	Bacilli	Bacillales	NotAssigned	NotAssigned
DB_15854	Gifu	Gifu	Gifu	Gifu	Gifu	Gifu	Gifu
DB_35662	S003004968 uncultured organism; ELU0032-T156-S-NIPCRAMgANb_000320	Bacteria	Proteobacteria	Alphaproteobacteria	Rhizobiales	Rhizobiaceae	Rhizobium
DB_26541	S004455980 Rhizobium leguminosarum bv. trifolii; NGB-CR105	Bacteria	Proteobacteria	Alphaproteobacteria	Rhizobiales	Rhizobiaceae	Rhizobium
DB_38386	S003457098 uncultured bacterium; EMIRGE_OTU_s4t2e_1815	Bacteria	Proteobacteria	Betaproteobacteria	Burkholderiales	Comamonadaceae	Rhodoferax
DB_36899	S004174498 uncultured bacterium; ncd2655b09c1	Bacteria	Proteobacteria	Betaproteobacteria	Burkholderiales	Comamonadaceae	NotAssigned
DB_32331	S004536122 Enterobacter sp. NRRU-D47	Bacteria	Proteobacteria	Gammaproteobacteria	Enterobacteriales	Enterobacteriaceae	Enterobacter
DB_12150	S001528937 uncultured bacterium; nbw707a05c1	Bacteria	Proteobacteria	Betaproteobacteria	Burkholderiales	Burkholderiales_incertae_sedis	NotAssigned
DB_36134	S004437723 uncultured bacterium; 11170227BO-5-37_C09	Bacteria	Proteobacteria	Betaproteobacteria	Burkholderiales	Comamonadaceae	Caenimonas
DB_14047	S001741432 uncultured Pseudomonas sp.; L6B-52	Bacteria	NotAssigned	NotAssigned	NotAssigned	NotAssigned	NotAssigned
DB_7558	S003060736 uncultured bacterium; Giantp OTU33	Bacteria	NotAssigned	NotAssigned	NotAssigned	NotAssigned	NotAssigned
DB_21021	S001594382 uncultured bacterium; SHZB723	Bacteria	Proteobacteria	Gammaproteobacteria	Enterobacteriales	Enterobacteriaceae	NotAssigned
DB_3620	S003543791 uncultured bacterium; HWGB-141	Bacteria	Proteobacteria	Betaproteobacteria	Burkholderiales	Comamonadaceae	Acidovorax
DB_36323	S004187898 uncultured bacterium; DVBSW_D118	Bacteria	Proteobacteria	NotAssigned	NotAssigned	NotAssigned	NotAssigned
DB_1669	Gifu	Gifu	Gifu	Gifu	Gifu	Gifu	Gifu
DB_14914	S000639789 uncultured bacterium; EV818SWSAP51	Bacteria	Proteobacteria	Betaproteobacteria	Burkholderiales	Burkholderiales_incertae_sedis	NotAssigned
DB_21758	S002303909 uncultured bacterium; ZJ138	Bacteria	Proteobacteria	Gammaproteobacteria	Pseudomonadales	Pseudomonadaceae	Pseudomonas
DB_29453	S002971352 uncultured bacterium; AcL_F01	Bacteria	Proteobacteria	NotAssigned	NotAssigned	NotAssigned	NotAssigned
DB_12724	S003305857 Sphingobium sp. S3H55	Bacteria	Proteobacteria	Alphaproteobacteria	Sphingomonadales	Sphingomonadaceae	Sphingobium
DB_15468	S002037724 uncultured Flavobacterium sp.; SSIM-E12v	Bacteria	Bacteroidetes	Flavobacteriia	Flavobacteriales	Flavobacteriaceae	NotAssigned
DB_7263	S002915789 Pantoea sp. MN2	Bacteria	Proteobacteria	Gammaproteobacteria	Enterobacteriales	Enterobacteriaceae	Pantoea
DB_2302	S001037198 uncultured bacterium; 471SS_E01	Bacteria	Proteobacteria	Alphaproteobacteria	Rhizobiales	NotAssigned	NotAssigned
DB_8231	S003764672 uncultured Xanthomonadaceae bacterium; 01A	Bacteria	Proteobacteria	NotAssigned	NotAssigned	NotAssigned	NotAssigned
DB_21667	S001070170 uncultured bacterium; RP_3aaa03f12	Bacteria	Proteobacteria	Gammaproteobacteria	Enterobacteriales	Enterobacteriaceae	NotAssigned
DB_22767	Gifu	Gifu	Gifu	Gifu	Gifu	Gifu	Gifu
DB_31724	S004137519 uncultured bacterium; nbw104b09c1	Bacteria	Proteobacteria	Alphaproteobacteria	Sphingomonadales	Sphingomonadaceae	Novosphingobium
DB_36333	S004526521 uncultured bacterium; M31P2A2	Bacteria	Proteobacteria	Betaproteobacteria	Burkholderiales	NotAssigned	NotAssigned
DB_20653	S002971352 uncultured bacterium; AcL_F01	Bacteria	Proteobacteria	NotAssigned	NotAssigned	NotAssigned	NotAssigned
DB_37284	S003060819 uncultured marine bacterium; Tc-65	Bacteria	Proteobacteria	NotAssigned	NotAssigned	NotAssigned	NotAssigned
DB_31342	S001267409 uncultured Pseudomonas sp.; CMOF6	Bacteria	Proteobacteria	Gammaproteobacteria	Pseudomonadales	Pseudomonadaceae	Pseudomonas
DB_6639	S002180784 uncultured Rhizobium sp.; A_FplusF8_3H	Bacteria	Proteobacteria	Alphaproteobacteria	Rhizobiales	Rhizobiaceae	Rhizobium
DB_29965	S001083517 uncultured Methylophilus sp.; VSK5Q1u10	Bacteria	Proteobacteria	Betaproteobacteria	Methylophilales	Methylophilaceae	Methylophilus
DB_3078	S003618281 Flavobacterium sp. ICM 206	Bacteria	Bacteroidetes	Flavobacteriia	Flavobacteriales	Flavobacteriaceae	Flavobacterium
DB_11967	S001085342 uncultured Delftia sp.; TSM1Q1u70	Bacteria	Proteobacteria	NotAssigned	NotAssigned	NotAssigned	NotAssigned
DB_9742	S004479579 Rhizobium etli bv. phaseoli; TUTPVSA81	Bacteria	Proteobacteria	Alphaproteobacteria	Rhizobiales	Rhizobiaceae	Rhizobium
DB_21930	S002399332 uncultured bacterium; JH53	Bacteria	Proteobacteria	Betaproteobacteria	Burkholderiales	Comamonadaceae	Acidovorax
DB_20692	S002039376 uncultured bacterium; KR-173	Bacteria	Proteobacteria	Betaproteobacteria	Burkholderiales	NotAssigned	NotAssigned
DB_17238	S003055152 uncultured Sphingomonas sp.; S-LLR58	Bacteria	Proteobacteria	Alphaproteobacteria	NotAssigned	NotAssigned	NotAssigned
DB_33383	S000734268 uncultured bacterium; FW1m105	Bacteria	Bacteroidetes	Flavobacteriia	Flavobacteriales	Flavobacteriaceae	NotAssigned
DB_21261	S004090173 Pseudomonas sp. 68bal	Bacteria	Proteobacteria	Gammaproteobacteria	Pseudomonadales	Pseudomonadaceae	Pseudomonas
DB_14580	S001670715 uncultured bacterium; DP3.5.11	Bacteria	Proteobacteria	NotAssigned	NotAssigned	NotAssigned	NotAssigned
DB_29645	S004505500 Enterobacteriaceae bacterium 124G	Bacteria	Proteobacteria	Gammaproteobacteria	Enterobacteriales	Enterobacteriaceae	NotAssigned
DB_4366	S000978602 uncultured Alcaligenes sp.; OUT14	Bacteria	Proteobacteria	Betaproteobacteria	Burkholderiales	Alcaligenaceae	NotAssigned
DB_33856	S002399377 uncultured bacterium; f18	Bacteria	Proteobacteria	Gammaproteobacteria	Enterobacteriales	Enterobacteriaceae	NotAssigned
DB_33006	S004535712 Duganella sp. T2013	Bacteria	Proteobacteria	Betaproteobacteria	Burkholderiales	Oxalobacteraceae	Duganella
DB_21705	S001037198 uncultured bacterium; 471SS_E01	Bacteria	Proteobacteria	Alphaproteobacteria	Rhizobiales	NotAssigned	NotAssigned
DB_23330	S001300720 uncultured bacterium; CK_2C4_112	Bacteria	Proteobacteria	Alphaproteobacteria	Sphingomonadales	Sphingomonadaceae	NotAssigned
DB_21350	S001564601 uncultured bacterium; Unfilt_MembG09	Bacteria	Proteobacteria	Betaproteobacteria	Burkholderiales	NotAssigned	NotAssigned
DB_29058	S000425021 uncultured gamma proteobacterium; S1-9-CL8	Bacteria	Proteobacteria	Gammaproteobacteria	Pseudomonadales	Pseudomonadaceae	NotAssigned
DB_28375	S004532659 Kosakonia cowanii; HME8565	Bacteria	Proteobacteria	Gammaproteobacteria	Enterobacteriales	Enterobacteriaceae	Kosakonia
DB_24101	S003456847 uncultured bacterium; EMIRGE_OTU_s3t2d_4633	Bacteria	Proteobacteria	Gammaproteobacteria	Xanthomonadales	Xanthomonadaceae	Pseudoxanthomonas
DB_28605	S004174498 uncultured bacterium; ncd2655b09c1	Bacteria	Proteobacteria	Betaproteobacteria	Burkholderiales	Comamonadaceae	NotAssigned
DB_23899	S004505797 Kosakonia cowanii; G5C_0m_01	Bacteria	Proteobacteria	Gammaproteobacteria	Enterobacteriales	Enterobacteriaceae	Kosakonia
DB_23223	S003060819 uncultured marine bacterium; Tc-65	Bacteria	Proteobacteria	NotAssigned	NotAssigned	NotAssigned	NotAssigned
DB_22827	S004373609 uncultured bacterium; IJ1ZXBL01C0VOS	Bacteria	Proteobacteria	Alphaproteobacteria	Rhizobiales	Rhizobiaceae	NotAssigned
DB_31096	S003589097 uncultured Asticcacaulis sp.; CH2-91	Bacteria	Proteobacteria	Alphaproteobacteria	Caulobacterales	Caulobacteraceae	Asticcacaulis
DB_33908	S004223721 Massilia sp. BAB-3568	Bacteria	Proteobacteria	Betaproteobacteria	Burkholderiales	Oxalobacteraceae	Massilia
DB_20701	S001346955 uncultured bacterium; 081028-OL-KR13:4-3	Bacteria	Proteobacteria	Betaproteobacteria	Burkholderiales	Comamonadaceae	NotAssigned
DB_20227	S002039376 uncultured bacterium; KR-173	Bacteria	Proteobacteria	Betaproteobacteria	Burkholderiales	NotAssigned	NotAssigned
DB_25926	S004174498 uncultured bacterium; ncd2655b09c1	Bacteria	Proteobacteria	Betaproteobacteria	Burkholderiales	Comamonadaceae	NotAssigned
DB_34866	Gifu	Gifu	Gifu	Gifu	Gifu	Gifu	Gifu
DB_9548	S004505797 Kosakonia cowanii; G5C_0m_01	Bacteria	Proteobacteria	Gammaproteobacteria	Enterobacteriales	Enterobacteriaceae	Kosakonia
DB_2510	S003618281 Flavobacterium sp. ICM 206	Bacteria	Bacteroidetes	Flavobacteriia	Flavobacteriales	Flavobacteriaceae	Flavobacterium
DB_6194	S001233082 uncultured bacterium; E125	Bacteria	Proteobacteria	Alphaproteobacteria	Caulobacterales	Caulobacteraceae	Asticcacaulis
DB_29420	S000969297 uncultured endolithic bacterium; NB12-WNS	Bacteria	Proteobacteria	Alphaproteobacteria	Rhizobiales	Phyllobacteriaceae	Mesorhizobium
DB_21624	S000689939 uncultured bacterium; FS274-35B-03	Bacteria	Proteobacteria	Betaproteobacteria	Rhodocyclales	Rhodocyclaceae	Azoarcus
DB_22147	S003228906 uncultured bacterium; 1169	Bacteria	Proteobacteria	Betaproteobacteria	Burkholderiales	Oxalobacteraceae	NotAssigned
DB_8686	S000788902 uncultured bacterium; RL311_aam21e01	Bacteria	Proteobacteria	Alphaproteobacteria	Rhizobiales	Rhizobiaceae	NotAssigned
DB_10520	S001132172 uncultured bacterium; cave soil; B14_57	Bacteria	Proteobacteria	Betaproteobacteria	Burkholderiales	Burkholderiaceae	Ralstonia
DB_5174	S004174498 uncultured bacterium; ncd2655b09c1	Bacteria	Proteobacteria	Betaproteobacteria	Burkholderiales	Comamonadaceae	NotAssigned
DB_13286	S004505797 Kosakonia cowanii; G5C_0m_01	Bacteria	Proteobacteria	Gammaproteobacteria	Enterobacteriales	Enterobacteriaceae	Kosakonia
DB_36866	S001027730 uncultured bacterium; nbt227f06	Bacteria	Proteobacteria	Gammaproteobacteria	Pseudomonadales	Pseudomonadaceae	Pseudomonas
DB_10681	S000623395 uncultured phototrophic eukaryote; RS 8-Bact62	Bacteria	NotAssigned	NotAssigned	NotAssigned	NotAssigned	NotAssigned
DB_29183	S003457960 uncultured bacterium; EMIRGE_OTU_s6b4a_3090	Bacteria	Proteobacteria	Betaproteobacteria	Burkholderiales	Comamonadaceae	Rhodoferax
DB_37533	S003783787 uncultured delta proteobacterium; RFLP band pattern 13	Bacteria	Proteobacteria	Betaproteobacteria	Burkholderiales	Comamonadaceae	Polaromonas
DB_16919	S004428037 uncultured bacterium; SIFF883_N9D4_16S_B	Bacteria	Proteobacteria	Alphaproteobacteria	Sphingomonadales	Sphingomonadaceae	Sphingobium
DB_37732	S004503960 Caulobacter sp. M59	Bacteria	Proteobacteria	Alphaproteobacteria	Caulobacterales	Caulobacteraceae	Caulobacter
DB_11145	S001564881 uncultured gamma proteobacterium; B22	Bacteria	Proteobacteria	Gammaproteobacteria	Xanthomonadales	Xanthomonadaceae	Rudaea
DB_287	S003306259 uncultured alpha proteobacterium; RS2-58	Bacteria	Proteobacteria	Alphaproteobacteria	Caulobacterales	Caulobacteraceae	NotAssigned
DB_26949	S001670715 uncultured bacterium; DP3.5.11	Bacteria	Proteobacteria	NotAssigned	NotAssigned	NotAssigned	NotAssigned
DB_22377	S001928684 uncultured bacterium; p03_B07	Bacteria	Proteobacteria	Betaproteobacteria	Burkholderiales	Comamonadaceae	NotAssigned
DB_32812	S002507919 uncultured Sphingomonadaceae bacterium; SDM010	Bacteria	Proteobacteria	Alphaproteobacteria	Sphingomonadales	Sphingomonadaceae	Sphingomonas
DB_15625	S004428037 uncultured bacterium; SIFF883_N9D4_16S_B	Bacteria	Proteobacteria	Alphaproteobacteria	Sphingomonadales	Sphingomonadaceae	Sphingobium
DB_34694	S004174498 uncultured bacterium; ncd2655b09c1	Bacteria	Proteobacteria	Betaproteobacteria	Burkholderiales	Comamonadaceae	NotAssigned
DB_20254	S004497127 Caulobacter sp. 267	Bacteria	Proteobacteria	Alphaproteobacteria	Caulobacterales	Caulobacteraceae	Caulobacter
DB_5860	Gifu	Gifu	Gifu	Gifu	Gifu	Gifu	Gifu
DB_34013	S002154846 uncultured bacterium; M175	Bacteria	Proteobacteria	Betaproteobacteria	Burkholderiales	Burkholderiales_incertae_sedis	NotAssigned
DB_2464	S001037198 uncultured bacterium; 471SS_E01	Bacteria	Proteobacteria	Alphaproteobacteria	Rhizobiales	NotAssigned	NotAssigned
DB_30542	S000356769 uncultured bacterium; KD7-1	Bacteria	Proteobacteria	Betaproteobacteria	Burkholderiales	Oxalobacteraceae	NotAssigned
DB_30716	S003056389 uncultured bacterium; RMWS10	Bacteria	Proteobacteria	Betaproteobacteria	Burkholderiales	Comamonadaceae	NotAssigned
DB_5365	Gifu	Gifu	Gifu	Gifu	Gifu	Gifu	Gifu
DB_19728	S003055745 uncultured alpha proteobacterium; W-LLR44	Bacteria	Proteobacteria	Alphaproteobacteria	Sphingomonadales	Sphingomonadaceae	NotAssigned
DB_7612	S001447436 uncultured bacterium; Fec179	Bacteria	Firmicutes	Bacilli	Bacillales	NotAssigned	NotAssigned
DB_4807	S001037198 uncultured bacterium; 471SS_E01	Bacteria	Proteobacteria	Alphaproteobacteria	Rhizobiales	NotAssigned	NotAssigned
DB_6423	S000623395 uncultured phototrophic eukaryote; RS 8-Bact62	Bacteria	NotAssigned	NotAssigned	NotAssigned	NotAssigned	NotAssigned
DB_7841	S002664678 uncultured bacterium; ncd1627f07c1	Bacteria	Proteobacteria	Betaproteobacteria	Burkholderiales	Oxalobacteraceae	Massilia
DB_5717	S002971352 uncultured bacterium; AcL_F01	Bacteria	Proteobacteria	NotAssigned	NotAssigned	NotAssigned	NotAssigned
DB_24468	S004428037 uncultured bacterium; SIFF883_N9D4_16S_B	Bacteria	Proteobacteria	Alphaproteobacteria	Sphingomonadales	Sphingomonadaceae	Sphingobium
DB_24810	S004174498 uncultured bacterium; ncd2655b09c1	Bacteria	Proteobacteria	Betaproteobacteria	Burkholderiales	Comamonadaceae	NotAssigned
DB_25907	S004394881 uncultured bacterium; IJ1ZXBL01AAT9O	Bacteria	Proteobacteria	Alphaproteobacteria	Rhizobiales	Bradyrhizobiaceae	NotAssigned
DB_28672	S004585122 uncultured Delftia sp.; MBR Cr 0.4ppm 19	Bacteria	Proteobacteria	Betaproteobacteria	Burkholderiales	Comamonadaceae	Delftia
DB_1744	S001572160 uncultured bacterium; A_0706_20	Bacteria	Proteobacteria	Betaproteobacteria	Burkholderiales	Oxalobacteraceae	NotAssigned
DB_28517	S001292922 Bradyrhizobium yuanmingense; TSC3	Bacteria	Proteobacteria	Alphaproteobacteria	Rhizobiales	Bradyrhizobiaceae	Bradyrhizobium
DB_33720	S003288197 Rhizobium sp. shin9-1	Bacteria	Proteobacteria	Alphaproteobacteria	Rhizobiales	Rhizobiaceae	Rhizobium
DB_28280	S001037198 uncultured bacterium; 471SS_E01	Bacteria	Proteobacteria	Alphaproteobacteria	Rhizobiales	NotAssigned	NotAssigned
DB_25967	S001149541 uncultured bacterium; NYM1F101	Bacteria	Proteobacteria	NotAssigned	NotAssigned	NotAssigned	NotAssigned
DB_2794	S004436758 uncultured bacterium; ESBB1BD01	Bacteria	Proteobacteria	Alphaproteobacteria	Sphingomonadales	Sphingomonadaceae	Novosphingobium
DB_23209	S000632565 uncultured bacterium; DR-13	Bacteria	Proteobacteria	Betaproteobacteria	NotAssigned	NotAssigned	NotAssigned
DB_20460	S004374174 uncultured bacterium; IJ1ZXBL01CVTJ0	Bacteria	Proteobacteria	Betaproteobacteria	Burkholderiales	Oxalobacteraceae	NotAssigned
DB_1681	S004437723 uncultured bacterium; 11170227BO-5-37_C09	Bacteria	Proteobacteria	Betaproteobacteria	Burkholderiales	Comamonadaceae	Caenimonas
DB_9678	S004457212 Leptothrix sp. L2D32	Bacteria	Proteobacteria	Betaproteobacteria	Burkholderiales	Burkholderiales_incertae_sedis	Leptothrix
DB_14674	S004526521 uncultured bacterium; M31P2A2	Bacteria	Proteobacteria	Betaproteobacteria	Burkholderiales	NotAssigned	NotAssigned
DB_11923	S003457110 uncultured bacterium; EMIRGE_OTU_s4t2e_2028	Bacteria	Proteobacteria	Betaproteobacteria	Burkholderiales	Comamonadaceae	NotAssigned
DB_14916	S004585122 uncultured Delftia sp.; MBR Cr 0.4ppm 19	Bacteria	Proteobacteria	Betaproteobacteria	Burkholderiales	Comamonadaceae	Delftia
DB_8783	S001093486 Pseudomonas sp. GmFRB011	Bacteria	Proteobacteria	Gammaproteobacteria	Pseudomonadales	Pseudomonadaceae	Pseudomonas
DB_11844	S001132027 uncultured bacterium; cave soil; B5_11	Bacteria	Proteobacteria	Betaproteobacteria	Burkholderiales	Burkholderiaceae	Ralstonia
DB_32663	S000372720 uncultured bacterium; 015C-F01	Bacteria	Proteobacteria	Gammaproteobacteria	Pseudomonadales	Pseudomonadaceae	Serpens
DB_9384	S003322243 uncultured bacterium; W-75	Bacteria	Proteobacteria	Alphaproteobacteria	Rhizobiales	NotAssigned	NotAssigned
DB_12414	S000623395 uncultured phototrophic eukaryote; RS 8-Bact62	Bacteria	NotAssigned	NotAssigned	NotAssigned	NotAssigned	NotAssigned
DB_10688	S002039376 uncultured bacterium; KR-173	Bacteria	Proteobacteria	Betaproteobacteria	Burkholderiales	NotAssigned	NotAssigned
DB_36223	S001176858 uncultured soil bacterium; B5_22	Bacteria	Proteobacteria	NotAssigned	NotAssigned	NotAssigned	NotAssigned
DB_29203	S001593176 uncultured bacterium; 14_D04	Bacteria	Proteobacteria	Alphaproteobacteria	Rhizobiales	Phyllobacteriaceae	NotAssigned
DB_35927	S004505797 Kosakonia cowanii; G5C_0m_01	Bacteria	Proteobacteria	Gammaproteobacteria	Enterobacteriales	Enterobacteriaceae	Kosakonia
DB_16343	S004201925 uncultured bacterium; QKAB1ZG051	Bacteria	Proteobacteria	NotAssigned	NotAssigned	NotAssigned	NotAssigned
DB_32299	S004215759 Nocardiopsaceae GXUN10	Bacteria	NotAssigned	NotAssigned	NotAssigned	NotAssigned	NotAssigned
DB_34893	S003288197 Rhizobium sp. shin9-1	Bacteria	Proteobacteria	Alphaproteobacteria	Rhizobiales	Rhizobiaceae	Rhizobium
DB_16651	S004581945 uncultured Herbaspirillum sp.; PB7H06	Bacteria	Proteobacteria	Betaproteobacteria	Burkholderiales	Oxalobacteraceae	Herbaspirillum
DB_6609	S002507966 uncultured Sphingomonadales bacterium; SSF028	Bacteria	Proteobacteria	Alphaproteobacteria	Sphingomonadales	Sphingomonadaceae	NotAssigned
DB_9357	S004585122 uncultured Delftia sp.; MBR Cr 0.4ppm 19	Bacteria	Proteobacteria	Betaproteobacteria	Burkholderiales	Comamonadaceae	Delftia
DB_18008	S002171372 uncultured bacterium; C16	Bacteria	Proteobacteria	NotAssigned	NotAssigned	NotAssigned	NotAssigned
DB_13766	S000404592 uncultured bacterium; 76	Bacteria	Proteobacteria	Betaproteobacteria	Burkholderiales	Comamonadaceae	NotAssigned
DB_13945	S001928684 uncultured bacterium; p03_B07	Bacteria	Proteobacteria	Betaproteobacteria	Burkholderiales	Comamonadaceae	NotAssigned
DB_9538	S004536122 Enterobacter sp. NRRU-D47	Bacteria	Proteobacteria	Gammaproteobacteria	Enterobacteriales	Enterobacteriaceae	Enterobacter
DB_16996	S003319573 uncultured endophytic bacterium; Jkk7D12.M13-F	Bacteria	Proteobacteria	Alphaproteobacteria	Rhizobiales	NotAssigned	NotAssigned
DB_14343	S004215759 Nocardiopsaceae GXUN10	Bacteria	NotAssigned	NotAssigned	NotAssigned	NotAssigned	NotAssigned
DB_22800	S003060819 uncultured marine bacterium; Tc-65	Bacteria	Proteobacteria	NotAssigned	NotAssigned	NotAssigned	NotAssigned
DB_1844	S003618281 Flavobacterium sp. ICM 206	Bacteria	Bacteroidetes	Flavobacteriia	Flavobacteriales	Flavobacteriaceae	Flavobacterium
DB_14446	S002297525 uncultured beta proteobacterium; YL173	Bacteria	Proteobacteria	Betaproteobacteria	Burkholderiales	NotAssigned	NotAssigned
DB_17979	S001037198 uncultured bacterium; 471SS_E01	Bacteria	Proteobacteria	Alphaproteobacteria	Rhizobiales	NotAssigned	NotAssigned
DB_19991	S004174498 uncultured bacterium; ncd2655b09c1	Bacteria	Proteobacteria	Betaproteobacteria	Burkholderiales	Comamonadaceae	NotAssigned
DB_22061	S001238116 uncultured bacterium; NewOrleansYard3_YD3_032406_120	Bacteria	Proteobacteria	Betaproteobacteria	Burkholderiales	Oxalobacteraceae	Massilia
DB_6343	S004201933 uncultured bacterium; QKAC3ZD011	Bacteria	Proteobacteria	Alphaproteobacteria	Rhodospirillales	NotAssigned	NotAssigned
DB_1688	Gifu	Gifu	Gifu	Gifu	Gifu	Gifu	Gifu
DB_25695	S002411532 Pelomonas saccharophila; C92	Bacteria	Proteobacteria	Betaproteobacteria	Burkholderiales	Comamonadaceae	Pelomonas
DB_37335	S002871479 uncultured bacterium; 09-032	Bacteria	Proteobacteria	Gammaproteobacteria	Pseudomonadales	Pseudomonadaceae	NotAssigned
DB_354	S004215759 Nocardiopsaceae GXUN10	Bacteria	NotAssigned	NotAssigned	NotAssigned	NotAssigned	NotAssigned
DB_12526	S004510074 uncultured Pseudomonadaceae bacterium; 36MA	Bacteria	Proteobacteria	Gammaproteobacteria	Pseudomonadales	Pseudomonadaceae	NotAssigned
DB_19510	S004174498 uncultured bacterium; ncd2655b09c1	Bacteria	Proteobacteria	Betaproteobacteria	Burkholderiales	Comamonadaceae	NotAssigned
DB_31384	S000657258 uncultured bacterium; AH74	Bacteria	Proteobacteria	Betaproteobacteria	Burkholderiales	Oxalobacteraceae	NotAssigned
DB_30717	S002971352 uncultured bacterium; AcL_F01	Bacteria	Proteobacteria	NotAssigned	NotAssigned	NotAssigned	NotAssigned
DB_25060	S001928684 uncultured bacterium; p03_B07	Bacteria	Proteobacteria	Betaproteobacteria	Burkholderiales	Comamonadaceae	NotAssigned
DB_30604	S003753234 Pseudomonas sp. B3078	Bacteria	Proteobacteria	Gammaproteobacteria	Pseudomonadales	Pseudomonadaceae	Pseudomonas
DB_36270	S002413512 uncultured bacterium; hfmB099	Bacteria	Proteobacteria	Betaproteobacteria	Burkholderiales	NotAssigned	NotAssigned
DB_18409	S002039376 uncultured bacterium; KR-173	Bacteria	Proteobacteria	Betaproteobacteria	Burkholderiales	NotAssigned	NotAssigned
DB_12073	S001037198 uncultured bacterium; 471SS_E01	Bacteria	Proteobacteria	Alphaproteobacteria	Rhizobiales	NotAssigned	NotAssigned
DB_11062	S004174498 uncultured bacterium; ncd2655b09c1	Bacteria	Proteobacteria	Betaproteobacteria	Burkholderiales	Comamonadaceae	NotAssigned
DB_23881	S001037198 uncultured bacterium; 471SS_E01	Bacteria	Proteobacteria	Alphaproteobacteria	Rhizobiales	NotAssigned	NotAssigned
DB_11095	S000830691 uncultured bacterium; Elev_16S_1189	Bacteria	Proteobacteria	Betaproteobacteria	NotAssigned	NotAssigned	NotAssigned
DB_38122	S000804138 uncultured bacterium; WEC005	Bacteria	Cyanobacteria/Chloroplast	Chloroplast	NotAssigned	Chloroplast	NotAssigned
DB_26991	S001123277 uncultured bacterium; AFYEL_aaj66b06	Bacteria	Proteobacteria	Betaproteobacteria	Burkholderiales	Comamonadaceae	NotAssigned
DB_5303	S000372720 uncultured bacterium; 015C-F01	Bacteria	Proteobacteria	Gammaproteobacteria	Pseudomonadales	Pseudomonadaceae	Serpens
DB_7506	S004174498 uncultured bacterium; ncd2655b09c1	Bacteria	Proteobacteria	Betaproteobacteria	Burkholderiales	Comamonadaceae	NotAssigned
DB_16951	S004190679 uncultured bacterium; RKtaTu2877	Bacteria	Proteobacteria	Alphaproteobacteria	Sphingomonadales	Sphingomonadaceae	Novosphingobium
DB_37863	S004374804 uncultured bacterium; IJ1ZXBL01CAKGD	Bacteria	Proteobacteria	Betaproteobacteria	Burkholderiales	Oxalobacteraceae	Massilia
DB_2017	S000729060 uncultured bacterium; 5-62	Bacteria	Proteobacteria	Betaproteobacteria	Burkholderiales	Comamonadaceae	NotAssigned
DB_19029	S004581945 uncultured Herbaspirillum sp.; PB7H06	Bacteria	Proteobacteria	Betaproteobacteria	Burkholderiales	Oxalobacteraceae	Herbaspirillum
DB_35551	S003228906 uncultured bacterium; 1169	Bacteria	Proteobacteria	Betaproteobacteria	Burkholderiales	Oxalobacteraceae	NotAssigned
DB_26131	S001085342 uncultured Delftia sp.; TSM1Q1u70	Bacteria	Proteobacteria	NotAssigned	NotAssigned	NotAssigned	NotAssigned
DB_19023	S000878728 uncultured bacterium; Chun-s-37	Bacteria	Proteobacteria	NotAssigned	NotAssigned	NotAssigned	NotAssigned
DB_21302	S004226158 Janthinobacterium sp. AD144	Bacteria	Proteobacteria	Betaproteobacteria	Burkholderiales	Oxalobacteraceae	Janthinobacterium
DB_21099	S004055030 Caulobacter sp. 01SU2-P	Bacteria	Proteobacteria	Alphaproteobacteria	Caulobacterales	Caulobacteraceae	Caulobacter
DB_3625	S000925178 uncultured Comamonadaceae bacterium; 469D6	Bacteria	Proteobacteria	Betaproteobacteria	Burkholderiales	Comamonadaceae	NotAssigned
DB_35233	S004232115 [Pseudomonas] boreopolis; SR1; A	Bacteria	Proteobacteria	Gammaproteobacteria	Xanthomonadales	Xanthomonadaceae	NotAssigned
DB_9591	S003353796 uncultured organism; ELU0127-T314-S-NI_000114	Bacteria	Proteobacteria	Betaproteobacteria	Burkholderiales	Comamonadaceae	Delftia
DB_33205	S001670715 uncultured bacterium; DP3.5.11	Bacteria	Proteobacteria	NotAssigned	NotAssigned	NotAssigned	NotAssigned
DB_14105	S003753119 Pseudomonas sp. A2120	Bacteria	Proteobacteria	Gammaproteobacteria	Pseudomonadales	Pseudomonadaceae	Pseudomonas
DB_27765	S001284515 uncultured Candidatus Liberibacter sp.; GS36	Bacteria	Proteobacteria	Alphaproteobacteria	NotAssigned	NotAssigned	NotAssigned
DB_6648	Gifu	Gifu	Gifu	Gifu	Gifu	Gifu	Gifu
DB_7076	S001037198 uncultured bacterium; 471SS_E01	Bacteria	Proteobacteria	Alphaproteobacteria	Rhizobiales	NotAssigned	NotAssigned
DB_55	S002039376 uncultured bacterium; KR-173	Bacteria	Proteobacteria	Betaproteobacteria	Burkholderiales	NotAssigned	NotAssigned
DB_4352	S002415530 uncultured bacterium; A51	Bacteria	Firmicutes	Bacilli	Bacillales	NotAssigned	NotAssigned
DB_10248	S002424950 uncultured alpha proteobacterium; 1-32	Bacteria	Proteobacteria	Alphaproteobacteria	Rhizobiales	Bradyrhizobiaceae	NotAssigned
DB_28060	S004581945 uncultured Herbaspirillum sp.; PB7H06	Bacteria	Proteobacteria	Betaproteobacteria	Burkholderiales	Oxalobacteraceae	Herbaspirillum
DB_1736	S004190679 uncultured bacterium; RKtaTu2877	Bacteria	Proteobacteria	Alphaproteobacteria	Sphingomonadales	Sphingomonadaceae	Novosphingobium
DB_4963	S004437723 uncultured bacterium; 11170227BO-5-37_C09	Bacteria	Proteobacteria	Betaproteobacteria	Burkholderiales	Comamonadaceae	Caenimonas
DB_34133	S001340687 uncultured marine bacterium; BM1-4-54	Bacteria	Proteobacteria	NotAssigned	NotAssigned	NotAssigned	NotAssigned
DB_9666	S001329532 Lysobacter sp. KC-EP-S8	Bacteria	Proteobacteria	Gammaproteobacteria	Xanthomonadales	Xanthomonadaceae	Lysobacter
DB_1687	S003060819 uncultured marine bacterium; Tc-65	Bacteria	Proteobacteria	NotAssigned	NotAssigned	NotAssigned	NotAssigned
DB_30408	S003060819 uncultured marine bacterium; Tc-65	Bacteria	Proteobacteria	NotAssigned	NotAssigned	NotAssigned	NotAssigned
DB_14751	S002971352 uncultured bacterium; AcL_F01	Bacteria	Proteobacteria	NotAssigned	NotAssigned	NotAssigned	NotAssigned
DB_17945	S004533741 Rhizobium rhizogenes; KFB 323	Bacteria	Proteobacteria	Alphaproteobacteria	Rhizobiales	Rhizobiaceae	Rhizobium
DB_15956	S004505797 Kosakonia cowanii; G5C_0m_01	Bacteria	Proteobacteria	Gammaproteobacteria	Enterobacteriales	Enterobacteriaceae	Kosakonia
DB_21069	S001320232 unidentified bacterium; panc1-38	Bacteria	Proteobacteria	Betaproteobacteria	Burkholderiales	NotAssigned	NotAssigned
DB_30388	S001255918 uncultured bacterium; 3P-3-1-G02	Bacteria	Proteobacteria	Betaproteobacteria	Burkholderiales	Burkholderiaceae	Ralstonia
DB_4376	Gifu	Gifu	Gifu	Gifu	Gifu	Gifu	Gifu
DB_19979	S001176858 uncultured soil bacterium; B5_22	Bacteria	Proteobacteria	NotAssigned	NotAssigned	NotAssigned	NotAssigned
DB_35223	S004215759 Nocardiopsaceae GXUN10	Bacteria	NotAssigned	NotAssigned	NotAssigned	NotAssigned	NotAssigned
DB_35208	S003055745 uncultured alpha proteobacterium; W-LLR44	Bacteria	Proteobacteria	Alphaproteobacteria	Sphingomonadales	Sphingomonadaceae	NotAssigned
DB_8094	S002424884 uncultured organism; AGC1A-18	Bacteria	Proteobacteria	Alphaproteobacteria	Sphingomonadales	Sphingomonadaceae	Novosphingobium
DB_32545	S001022011 uncultured Pseudomonas sp.; woFOC_R26	Bacteria	Proteobacteria	Gammaproteobacteria	Pseudomonadales	Pseudomonadaceae	NotAssigned
DB_6744	S002752601 uncultured bacterium; ncd2679c03c1	Bacteria	Proteobacteria	Gammaproteobacteria	Pseudomonadales	Pseudomonadaceae	Pseudomonas
DB_18611	S004602211 uncultured Paenibacillus sp.; i250	Bacteria	Firmicutes	Bacilli	Bacillales	Paenibacillaceae 1	Paenibacillus
DB_2884	S001329532 Lysobacter sp. KC-EP-S8	Bacteria	Proteobacteria	Gammaproteobacteria	Xanthomonadales	Xanthomonadaceae	Lysobacter
DB_38211	Gifu	Gifu	Gifu	Gifu	Gifu	Gifu	Gifu
DB_24915	S003733079 uncultured bacterium; A0-7	Bacteria	Proteobacteria	Betaproteobacteria	Burkholderiales	Oxalobacteraceae	Undibacterium
DB_21662	S002399332 uncultured bacterium; JH53	Bacteria	Proteobacteria	Betaproteobacteria	Burkholderiales	Comamonadaceae	Acidovorax
DB_8428	S000970179 uncultured bacterium; IYF117	Bacteria	Proteobacteria	NotAssigned	NotAssigned	NotAssigned	NotAssigned
DB_1644	S003802560 uncultured bacterium; HF118	Bacteria	Cyanobacteria/Chloroplast	Chloroplast	NotAssigned	Chloroplast	NotAssigned
DB_34416	S004428037 uncultured bacterium; SIFF883_N9D4_16S_B	Bacteria	Proteobacteria	Alphaproteobacteria	Sphingomonadales	Sphingomonadaceae	Sphingobium
DB_20474	Gifu	Gifu	Gifu	Gifu	Gifu	Gifu	Gifu
DB_37383	S003626660 uncultured Planktothricoides sp.; R1-79	Bacteria	Cyanobacteria/Chloroplast	Chloroplast	NotAssigned	Chloroplast	NotAssigned
DB_21358	S003626653 uncultured Halospirulina sp.; R1-71	Bacteria	Cyanobacteria/Chloroplast	Chloroplast	NotAssigned	Chloroplast	NotAssigned
DB_4367	S000764844 uncultured alpha proteobacterium; RBE1CI-59	Bacteria	Proteobacteria	Alphaproteobacteria	Sphingomonadales	Sphingomonadaceae	Novosphingobium
DB_15989	S002500738 uncultured bacterium; QQSB80	Bacteria	Proteobacteria	Alphaproteobacteria	Rhizobiales	Rhizobiaceae	Rhizobium
DB_21928	S004581945 uncultured Herbaspirillum sp.; PB7H06	Bacteria	Proteobacteria	Betaproteobacteria	Burkholderiales	Oxalobacteraceae	Herbaspirillum
DB_22313	S000804130 uncultured bacterium; YEC264	Bacteria	Proteobacteria	Alphaproteobacteria	Rhizobiales	Rhizobiaceae	Neorhizobium
DB_17794	S001447436 uncultured bacterium; Fec179	Bacteria	Firmicutes	Bacilli	Bacillales	NotAssigned	NotAssigned
DB_24398	S004436145 uncultured bacterium; LY69	Bacteria	Proteobacteria	NotAssigned	NotAssigned	NotAssigned	NotAssigned
DB_18469	S001670715 uncultured bacterium; DP3.5.11	Bacteria	Proteobacteria	NotAssigned	NotAssigned	NotAssigned	NotAssigned
DB_34649	S004551776 uncultured bacterium; HF81	Bacteria	Proteobacteria	Betaproteobacteria	Burkholderiales	NotAssigned	NotAssigned
DB_6265	S004536122 Enterobacter sp. NRRU-D47	Bacteria	Proteobacteria	Gammaproteobacteria	Enterobacteriales	Enterobacteriaceae	Enterobacter
DB_16275	S001741432 uncultured Pseudomonas sp.; L6B-52	Bacteria	NotAssigned	NotAssigned	NotAssigned	NotAssigned	NotAssigned
DB_4128	Gifu	Gifu	Gifu	Gifu	Gifu	Gifu	Gifu
DB_14255	S001447436 uncultured bacterium; Fec179	Bacteria	Firmicutes	Bacilli	Bacillales	NotAssigned	NotAssigned
DB_14427	S002039376 uncultured bacterium; KR-173	Bacteria	Proteobacteria	Betaproteobacteria	Burkholderiales	NotAssigned	NotAssigned
DB_20052	S004388774 uncultured bacterium; IJ1ZXBL01C7S7I	Bacteria	Firmicutes	Bacilli	Bacillales	Paenibacillaceae 1	Brevibacillus
DB_23323	S001447436 uncultured bacterium; Fec179	Bacteria	Firmicutes	Bacilli	Bacillales	NotAssigned	NotAssigned
DB_35207	S000804134 uncultured bacterium; YEC282	Bacteria	Proteobacteria	Alphaproteobacteria	Rhizobiales	NotAssigned	NotAssigned
DB_17428	S001153631 Methylobacterium sp. TC3-7	Bacteria	Proteobacteria	Alphaproteobacteria	Rhizobiales	NotAssigned	Methylobacterium
DB_32949	S004532659 Kosakonia cowanii; HME8565	Bacteria	Proteobacteria	Gammaproteobacteria	Enterobacteriales	Enterobacteriaceae	Kosakonia
DB_3542	S004234248 Sphingobium sp. UR 2-10	Bacteria	Proteobacteria	Alphaproteobacteria	Sphingomonadales	Sphingomonadaceae	Sphingobium
DB_1593	S002399359 uncultured bacterium; Q149	Bacteria	Proteobacteria	Gammaproteobacteria	Pseudomonadales	Pseudomonadaceae	NotAssigned
DB_16204	S003804075 Enterobacter sp. Y3	Bacteria	Proteobacteria	Gammaproteobacteria	Enterobacteriales	Enterobacteriaceae	Enterobacter
DB_37249	S003060819 uncultured marine bacterium; Tc-65	Bacteria	Proteobacteria	NotAssigned	NotAssigned	NotAssigned	NotAssigned
DB_37217	S001928684 uncultured bacterium; p03_B07	Bacteria	Proteobacteria	Betaproteobacteria	Burkholderiales	Comamonadaceae	NotAssigned
DB_11447	S002139322 uncultured bacterium; ncd983c01c1	Bacteria	Proteobacteria	Betaproteobacteria	Burkholderiales	Oxalobacteraceae	Massilia
DB_16039	S004364262 uncultured bacterium; IJ1ZXBL01B8F89	Bacteria	Proteobacteria	Gammaproteobacteria	NotAssigned	NotAssigned	NotAssigned
DB_37045	S004581945 uncultured Herbaspirillum sp.; PB7H06	Bacteria	Proteobacteria	Betaproteobacteria	Burkholderiales	Oxalobacteraceae	Herbaspirillum
DB_5644	S003811110 Pseudomonas sp. DMSP-ZZ	Bacteria	Proteobacteria	Gammaproteobacteria	Pseudomonadales	Pseudomonadaceae	Pseudomonas
DB_32080	S004581945 uncultured Herbaspirillum sp.; PB7H06	Bacteria	Proteobacteria	Betaproteobacteria	Burkholderiales	Oxalobacteraceae	Herbaspirillum
DB_13411	S001868076 uncultured bacterium; NMA45	Bacteria	Verrucomicrobia	Opitutae	Opitutales	Opitutaceae	Opitutus
DB_4643	S001943200 uncultured bacterium; Bmj64	Bacteria	Proteobacteria	Betaproteobacteria	Burkholderiales	Oxalobacteraceae	Herbaspirillum
DB_10951	S003060819 uncultured marine bacterium; Tc-65	Bacteria	Proteobacteria	NotAssigned	NotAssigned	NotAssigned	NotAssigned
DB_17391	S004529902 uncultured Pseudomonas sp.; G04-G1408230611-5-10-M13F(-47)	Bacteria	Proteobacteria	Gammaproteobacteria	Pseudomonadales	Pseudomonadaceae	NotAssigned
DB_13405	S001741432 uncultured Pseudomonas sp.; L6B-52	Bacteria	NotAssigned	NotAssigned	NotAssigned	NotAssigned	NotAssigned
DB_25000	S000840622 uncultured bacterium; FCPU667	Bacteria	Proteobacteria	Betaproteobacteria	Methylophilales	Methylophilaceae	NotAssigned
DB_24005	S001598015 uncultured bacterium; S106	Bacteria	Proteobacteria	Alphaproteobacteria	Caulobacterales	Caulobacteraceae	Caulobacter
DB_34672	S001750775 uncultured bacterium; MONS_SW1105_17	Bacteria	Proteobacteria	Alphaproteobacteria	Sphingomonadales	Sphingomonadaceae	NotAssigned
DB_27699	S004503960 Caulobacter sp. M59	Bacteria	Proteobacteria	Alphaproteobacteria	Caulobacterales	Caulobacteraceae	Caulobacter
DB_369	S003055731 uncultured alpha proteobacterium; W-LLP61	Bacteria	Proteobacteria	Alphaproteobacteria	Rhizobiales	NotAssigned	NotAssigned
DB_2556	S001126266 uncultured bacterium; DL_2aaa02c11	Bacteria	Cyanobacteria/Chloroplast	Chloroplast	NotAssigned	Chloroplast	NotAssigned
DB_998	S000804100 uncultured bacterium; YEC030	Bacteria	Proteobacteria	Alphaproteobacteria	Rhizobiales	Rhizobiaceae	NotAssigned
DB_23720	S003060819 uncultured marine bacterium; Tc-65	Bacteria	Proteobacteria	NotAssigned	NotAssigned	NotAssigned	NotAssigned
DB_23971	S000729060 uncultured bacterium; 5-62	Bacteria	Proteobacteria	Betaproteobacteria	Burkholderiales	Comamonadaceae	NotAssigned
DB_25632	S000729060 uncultured bacterium; 5-62	Bacteria	Proteobacteria	Betaproteobacteria	Burkholderiales	Comamonadaceae	NotAssigned
DB_4232	S003551546 uncultured bacterium; lf3	Bacteria	Proteobacteria	Alphaproteobacteria	Sphingomonadales	Sphingomonadaceae	Novosphingobium
DB_14154	S002171383 uncultured bacterium; C62	Bacteria	Proteobacteria	NotAssigned	NotAssigned	NotAssigned	NotAssigned
DB_34962	S000804100 uncultured bacterium; YEC030	Bacteria	Proteobacteria	Alphaproteobacteria	Rhizobiales	Rhizobiaceae	NotAssigned
DB_26204	S003281123 Pseudomonas sp. NI3(2012)	Bacteria	Proteobacteria	Gammaproteobacteria	Pseudomonadales	Pseudomonadaceae	Pseudomonas
DB_24223	S000623395 uncultured phototrophic eukaryote; RS 8-Bact62	Bacteria	NotAssigned	NotAssigned	NotAssigned	NotAssigned	NotAssigned
DB_14576	S004215471 Pseudomonas sp. 9.1	Bacteria	Proteobacteria	Gammaproteobacteria	Pseudomonadales	Pseudomonadaceae	Pseudomonas
DB_35058	S002039376 uncultured bacterium; KR-173	Bacteria	Proteobacteria	Betaproteobacteria	Burkholderiales	NotAssigned	NotAssigned
DB_31695	S001153927 Hydrogenophaga sp. XJ-L58	Bacteria	Proteobacteria	Betaproteobacteria	Burkholderiales	Comamonadaceae	Hydrogenophaga
DB_23415	S004150115 uncultured bacterium; nck96e08c1	Bacteria	Proteobacteria	Betaproteobacteria	Burkholderiales	Comamonadaceae	Pelomonas
DB_29793	S004205404 uncultured bacterium; denovo422	Bacteria	Proteobacteria	Betaproteobacteria	NotAssigned	NotAssigned	NotAssigned
DB_19739	S002971352 uncultured bacterium; AcL_F01	Bacteria	Proteobacteria	NotAssigned	NotAssigned	NotAssigned	NotAssigned
DB_21479	S004428037 uncultured bacterium; SIFF883_N9D4_16S_B	Bacteria	Proteobacteria	Alphaproteobacteria	Sphingomonadales	Sphingomonadaceae	Sphingobium
DB_9490	S001741432 uncultured Pseudomonas sp.; L6B-52	Bacteria	NotAssigned	NotAssigned	NotAssigned	NotAssigned	NotAssigned
DB_12269	S002540846 uncultured bacterium; ncd455h12c1	Bacteria	Proteobacteria	Betaproteobacteria	Burkholderiales	NotAssigned	NotAssigned
DB_28745	S001021875 uncultured bacterium; C17	Bacteria	Bacteroidetes	Flavobacteriia	Flavobacteriales	Flavobacteriaceae	NotAssigned
DB_4882	S004437982 uncultured bacterium; 11170231B30-60-84_B12	Bacteria	Proteobacteria	Betaproteobacteria	Burkholderiales	Comamonadaceae	NotAssigned
DB_5034	S003589097 uncultured Asticcacaulis sp.; CH2-91	Bacteria	Proteobacteria	Alphaproteobacteria	Caulobacterales	Caulobacteraceae	Asticcacaulis
DB_5491	S004505797 Kosakonia cowanii; G5C_0m_01	Bacteria	Proteobacteria	Gammaproteobacteria	Enterobacteriales	Enterobacteriaceae	Kosakonia
DB_29418	S004530766 Flavobacterium sp. HP7C	Bacteria	Bacteroidetes	Flavobacteriia	Flavobacteriales	Flavobacteriaceae	Flavobacterium
DB_31040	S003288197 Rhizobium sp. shin9-1	Bacteria	Proteobacteria	Alphaproteobacteria	Rhizobiales	Rhizobiaceae	Rhizobium
DB_21743	S004174498 uncultured bacterium; ncd2655b09c1	Bacteria	Proteobacteria	Betaproteobacteria	Burkholderiales	Comamonadaceae	NotAssigned
DB_28551	S001176858 uncultured soil bacterium; B5_22	Bacteria	Proteobacteria	NotAssigned	NotAssigned	NotAssigned	NotAssigned
DB_26558	S004476273 Rhizobium sp. HBU08134	Bacteria	Proteobacteria	Alphaproteobacteria	Rhizobiales	Rhizobiaceae	Rhizobium
DB_16168	S004234269 Sphingobium sp. UR 7-05	Bacteria	Proteobacteria	Alphaproteobacteria	Sphingomonadales	Sphingomonadaceae	Sphingobium
DB_12467	S002039376 uncultured bacterium; KR-173	Bacteria	Proteobacteria	Betaproteobacteria	Burkholderiales	NotAssigned	NotAssigned
DB_3454	S001670715 uncultured bacterium; DP3.5.11	Bacteria	Proteobacteria	NotAssigned	NotAssigned	NotAssigned	NotAssigned
DB_6601	S004585122 uncultured Delftia sp.; MBR Cr 0.4ppm 19	Bacteria	Proteobacteria	Betaproteobacteria	Burkholderiales	Comamonadaceae	Delftia
DB_21128	S004196463 uncultured bacterium; 20B	Bacteria	Proteobacteria	Alphaproteobacteria	Rhizobiales	NotAssigned	NotAssigned
DB_25553	S002872393 uncultured bacterium; 186	Bacteria	Proteobacteria	Gammaproteobacteria	Enterobacteriales	Enterobacteriaceae	NotAssigned
DB_22725	S004544657 uncultured bacterium; V3v4-2	Bacteria	Proteobacteria	Betaproteobacteria	Burkholderiales	Oxalobacteraceae	Noviherbaspirillum
DB_16450	S001131902 uncultured bacterium; cave soil; B3_47	Bacteria	Proteobacteria	Betaproteobacteria	Burkholderiales	Alcaligenaceae	Parapusillimonas
DB_32078	S004374804 uncultured bacterium; IJ1ZXBL01CAKGD	Bacteria	Proteobacteria	Betaproteobacteria	Burkholderiales	Oxalobacteraceae	Massilia
DB_16014	S004585122 uncultured Delftia sp.; MBR Cr 0.4ppm 19	Bacteria	Proteobacteria	Betaproteobacteria	Burkholderiales	Comamonadaceae	Delftia
DB_23692	S003618281 Flavobacterium sp. ICM 206	Bacteria	Bacteroidetes	Flavobacteriia	Flavobacteriales	Flavobacteriaceae	Flavobacterium
DB_21625	S003054991 uncultured beta proteobacterium; S-SHLR37	Bacteria	Proteobacteria	Betaproteobacteria	NotAssigned	NotAssigned	NotAssigned
DB_6719	S004215759 Nocardiopsaceae GXUN10	Bacteria	NotAssigned	NotAssigned	NotAssigned	NotAssigned	NotAssigned
DB_20394	S004226158 Janthinobacterium sp. AD144	Bacteria	Proteobacteria	Betaproteobacteria	Burkholderiales	Oxalobacteraceae	Janthinobacterium
DB_6427	Gifu	Gifu	Gifu	Gifu	Gifu	Gifu	Gifu
DB_18941	S004542156 uncultured bacterium; T6_0811_93	Bacteria	Proteobacteria	Alphaproteobacteria	Sphingomonadales	Sphingomonadaceae	Novosphingobium
DB_22899	S001255906 uncultured bacterium; 1P-2-K17	Bacteria	Proteobacteria	Alphaproteobacteria	Rhizobiales	NotAssigned	NotAssigned
DB_17852	S001037198 uncultured bacterium; 471SS_E01	Bacteria	Proteobacteria	Alphaproteobacteria	Rhizobiales	NotAssigned	NotAssigned
DB_6847	S002039376 uncultured bacterium; KR-173	Bacteria	Proteobacteria	Betaproteobacteria	Burkholderiales	NotAssigned	NotAssigned
DB_34736	S003319506 uncultured endophytic bacterium; Jkk6F12.M13-F	Bacteria	Proteobacteria	Gammaproteobacteria	Xanthomonadales	Xanthomonadaceae	NotAssigned
DB_27581	Gifu	Gifu	Gifu	Gifu	Gifu	Gifu	Gifu
DB_11239	S004451472 Arthrobacter chlorophenolicus; HB28	Bacteria	Actinobacteria	Actinobacteria	Actinomycetales	Micrococcaceae	Arthrobacter
DB_5175	S001741432 uncultured Pseudomonas sp.; L6B-52	Bacteria	NotAssigned	NotAssigned	NotAssigned	NotAssigned	NotAssigned
DB_10730	S001037198 uncultured bacterium; 471SS_E01	Bacteria	Proteobacteria	Alphaproteobacteria	Rhizobiales	NotAssigned	NotAssigned
DB_13072	S002640125 uncultured bacterium; ncd1372e08c1	Bacteria	Proteobacteria	Gammaproteobacteria	Enterobacteriales	Enterobacteriaceae	Pantoea
DB_25005	S004248868 uncultured bacterium; Bysf-51-Sf11-008	Bacteria	Proteobacteria	Betaproteobacteria	Methylophilales	Methylophilaceae	Methylotenera
DB_28987	S002755817 uncultured bacterium; ncd2731a09c1	Bacteria	Proteobacteria	Betaproteobacteria	Burkholderiales	Oxalobacteraceae	Massilia
DB_35642	S003594809 uncultured bacterium; S2_094	Bacteria	Proteobacteria	Betaproteobacteria	Burkholderiales	Oxalobacteraceae	Undibacterium
DB_343	S003207173 uncultured Asticcacaulis sp.; sen329	Bacteria	Proteobacteria	Alphaproteobacteria	Caulobacterales	Caulobacteraceae	Asticcacaulis
DB_810	S004532659 Kosakonia cowanii; HME8565	Bacteria	Proteobacteria	Gammaproteobacteria	Enterobacteriales	Enterobacteriaceae	Kosakonia
DB_13419	S004505797 Kosakonia cowanii; G5C_0m_01	Bacteria	Proteobacteria	Gammaproteobacteria	Enterobacteriales	Enterobacteriaceae	Kosakonia
DB_1851	S004505797 Kosakonia cowanii; G5C_0m_01	Bacteria	Proteobacteria	Gammaproteobacteria	Enterobacteriales	Enterobacteriaceae	Kosakonia
DB_13790	S004190679 uncultured bacterium; RKtaTu2877	Bacteria	Proteobacteria	Alphaproteobacteria	Sphingomonadales	Sphingomonadaceae	Novosphingobium
DB_24535	S001284515 uncultured Candidatus Liberibacter sp.; GS36	Bacteria	Proteobacteria	Alphaproteobacteria	NotAssigned	NotAssigned	NotAssigned
DB_17581	S001447436 uncultured bacterium; Fec179	Bacteria	Firmicutes	Bacilli	Bacillales	NotAssigned	NotAssigned
DB_37186	S001451581 uncultured bacterium; nbw890a02c1	Bacteria	Proteobacteria	Betaproteobacteria	Burkholderiales	Burkholderiaceae	Ralstonia
DB_8795	S001176858 uncultured soil bacterium; B5_22	Bacteria	Proteobacteria	NotAssigned	NotAssigned	NotAssigned	NotAssigned
DB_937	Gifu	Gifu	Gifu	Gifu	Gifu	Gifu	Gifu
DB_614	S003783787 uncultured delta proteobacterium; RFLP band pattern 13	Bacteria	Proteobacteria	Betaproteobacteria	Burkholderiales	Comamonadaceae	Polaromonas
DB_21851	S001928684 uncultured bacterium; p03_B07	Bacteria	Proteobacteria	Betaproteobacteria	Burkholderiales	Comamonadaceae	NotAssigned
DB_22052	S004548645 Brevibacillus sp. mixed culture X6-20	Bacteria	Firmicutes	Bacilli	Bacillales	Paenibacillaceae 1	Brevibacillus
DB_33063	S004232115 [Pseudomonas] boreopolis; SR1; A	Bacteria	Proteobacteria	Gammaproteobacteria	Xanthomonadales	Xanthomonadaceae	NotAssigned
DB_6152	S004505797 Kosakonia cowanii; G5C_0m_01	Bacteria	Proteobacteria	Gammaproteobacteria	Enterobacteriales	Enterobacteriaceae	Kosakonia
DB_24131	S000340067 uncultured sludge bacterium A37	Bacteria	Proteobacteria	NotAssigned	NotAssigned	NotAssigned	NotAssigned
DB_15326	S003060736 uncultured bacterium; Giantp OTU33	Bacteria	NotAssigned	NotAssigned	NotAssigned	NotAssigned	NotAssigned
DB_14715	S000743023 uncultured beta proteobacterium; F16AGEub7	Bacteria	Proteobacteria	Betaproteobacteria	Burkholderiales	NotAssigned	NotAssigned
DB_18530	S002886848 uncultured bacterium; 4-31042	Bacteria	Proteobacteria	Gammaproteobacteria	Enterobacteriales	Enterobacteriaceae	Enterobacter
DB_10579	S004228698 Janthinobacterium sp. S5C1	Bacteria	Proteobacteria	Betaproteobacteria	Burkholderiales	Oxalobacteraceae	Janthinobacterium
DB_38500	S004532659 Kosakonia cowanii; HME8565	Bacteria	Proteobacteria	Gammaproteobacteria	Enterobacteriales	Enterobacteriaceae	Kosakonia
DB_2597	S004226158 Janthinobacterium sp. AD144	Bacteria	Proteobacteria	Betaproteobacteria	Burkholderiales	Oxalobacteraceae	Janthinobacterium
DB_38736	S002104707 uncultured eukaryote; ncd762g07c1	Bacteria	Cyanobacteria/Chloroplast	Chloroplast	NotAssigned	Chloroplast	NotAssigned
DB_9387	S001286976 uncultured bacterium; G02_SE4A	Bacteria	Proteobacteria	Gammaproteobacteria	Pseudomonadales	Pseudomonadaceae	NotAssigned
DB_10899	S000830691 uncultured bacterium; Elev_16S_1189	Bacteria	Proteobacteria	Betaproteobacteria	NotAssigned	NotAssigned	NotAssigned
DB_22287	S002039376 uncultured bacterium; KR-173	Bacteria	Proteobacteria	Betaproteobacteria	Burkholderiales	NotAssigned	NotAssigned
DB_38669	S004174397 uncultured bacterium; ncd2599h01c1	Bacteria	Proteobacteria	Betaproteobacteria	Burkholderiales	Oxalobacteraceae	Massilia
DB_20054	S001741432 uncultured Pseudomonas sp.; L6B-52	Bacteria	NotAssigned	NotAssigned	NotAssigned	NotAssigned	NotAssigned
DB_15759	S002864881 uncultured bacterium; F7	Bacteria	Firmicutes	Bacilli	Bacillales	Bacillales_Incertae Sedis XII	NotAssigned
DB_35410	S000973776 uncultured beta proteobacterium; 183	Bacteria	Proteobacteria	Betaproteobacteria	Methylophilales	Methylophilaceae	NotAssigned
DB_17635	S000804100 uncultured bacterium; YEC030	Bacteria	Proteobacteria	Alphaproteobacteria	Rhizobiales	Rhizobiaceae	NotAssigned
DB_15444	S001740804 uncultured alpha proteobacterium; DBS1f63	Bacteria	Proteobacteria	Alphaproteobacteria	Rhizobiales	Brucellaceae	NotAssigned
DB_30441	S002399293 uncultured bacterium; H189	Bacteria	Proteobacteria	Gammaproteobacteria	Xanthomonadales	Xanthomonadaceae	NotAssigned
DB_3673	S002560831 uncultured bacterium; ncd457a12c1	Bacteria	Proteobacteria	Betaproteobacteria	Burkholderiales	Comamonadaceae	Acidovorax
DB_18249	S001741432 uncultured Pseudomonas sp.; L6B-52	Bacteria	NotAssigned	NotAssigned	NotAssigned	NotAssigned	NotAssigned
DB_21964	S004503960 Caulobacter sp. M59	Bacteria	Proteobacteria	Alphaproteobacteria	Caulobacterales	Caulobacteraceae	Caulobacter
DB_34127	S003055473 uncultured Methylophilus sp.; S-LLP22	Bacteria	Proteobacteria	Betaproteobacteria	NotAssigned	NotAssigned	NotAssigned
DB_37216	S004532659 Kosakonia cowanii; HME8565	Bacteria	Proteobacteria	Gammaproteobacteria	Enterobacteriales	Enterobacteriaceae	Kosakonia
DB_28521	S001135618 uncultured bacterium; 3C002915	Bacteria	Bacteroidetes	Flavobacteriia	Flavobacteriales	Flavobacteriaceae	NotAssigned
DB_15581	S004536122 Enterobacter sp. NRRU-D47	Bacteria	Proteobacteria	Gammaproteobacteria	Enterobacteriales	Enterobacteriaceae	Enterobacter
DB_15435	S003668904 uncultured bacterium; PW10	Bacteria	Firmicutes	Bacilli	Bacillales	Paenibacillaceae 1	Brevibacillus
DB_34707	S002971352 uncultured bacterium; AcL_F01	Bacteria	Proteobacteria	NotAssigned	NotAssigned	NotAssigned	NotAssigned
DB_38792	S000892959 Methylophilales bacterium TP693	Bacteria	Proteobacteria	Betaproteobacteria	Methylophilales	Methylophilaceae	Methylophilus
DB_6042	S003055501 uncultured Sphingobium sp.; S-LLP101	Bacteria	Proteobacteria	Alphaproteobacteria	Sphingomonadales	Sphingomonadaceae	Sphingobium
DB_30076	S001208357 uncultured beta proteobacterium; 16G1	Bacteria	Proteobacteria	Betaproteobacteria	Burkholderiales	Oxalobacteraceae	NotAssigned
DB_20662	S000621458 uncultured bacterium; BANW509	Bacteria	Proteobacteria	Betaproteobacteria	Burkholderiales	NotAssigned	NotAssigned
DB_8294	S001208357 uncultured beta proteobacterium; 16G1	Bacteria	Proteobacteria	Betaproteobacteria	Burkholderiales	Oxalobacteraceae	NotAssigned
DB_10732	S003647234 uncultured bacterium; CB19	Bacteria	Proteobacteria	Alphaproteobacteria	Sphingomonadales	Sphingomonadaceae	Sphingopyxis
DB_9247	S000804138 uncultured bacterium; WEC005	Bacteria	Cyanobacteria/Chloroplast	Chloroplast	NotAssigned	Chloroplast	NotAssigned
DB_16321	S003280421 Novosphingobium sp. MN2-9	Bacteria	Proteobacteria	Alphaproteobacteria	Sphingomonadales	Sphingomonadaceae	Novosphingobium
DB_15189	S004248982 uncultured bacterium; Bysf-16-Sf11-122	Bacteria	Proteobacteria	Gammaproteobacteria	Pseudomonadales	Pseudomonadaceae	Rhizobacter
DB_18133	S001086029 uncultured Bradyrhizobium sp.; VPJ5W1u42	Bacteria	Proteobacteria	Alphaproteobacteria	Rhizobiales	Bradyrhizobiaceae	NotAssigned
DB_441	S000732666 uncultured gamma proteobacterium; E46	Bacteria	Proteobacteria	Gammaproteobacteria	Pseudomonadales	Pseudomonadaceae	NotAssigned
DB_20852	S000743023 uncultured beta proteobacterium; F16AGEub7	Bacteria	Proteobacteria	Betaproteobacteria	Burkholderiales	NotAssigned	NotAssigned
DB_5889	S002092521 uncultured bacterium; ncd648b09c1	Bacteria	Proteobacteria	Gammaproteobacteria	Pseudomonadales	Pseudomonadaceae	Pseudomonas
DB_6528	S002039376 uncultured bacterium; KR-173	Bacteria	Proteobacteria	Betaproteobacteria	Burkholderiales	NotAssigned	NotAssigned
DB_10908	S004534158 bacterium C0134	Bacteria	Proteobacteria	Alphaproteobacteria	Sphingomonadales	Sphingomonadaceae	Novosphingobium
DB_32133	S001528649 uncultured bacterium; nbw693e09c1	Bacteria	Proteobacteria	Alphaproteobacteria	Rhizobiales	Bradyrhizobiaceae	NotAssigned
DB_10722	S000358233 uncultured beta proteobacterium; cEIII47	Bacteria	Proteobacteria	Betaproteobacteria	Burkholderiales	Oxalobacteraceae	NotAssigned
DB_25066	S001284515 uncultured Candidatus Liberibacter sp.; GS36	Bacteria	Proteobacteria	Alphaproteobacteria	NotAssigned	NotAssigned	NotAssigned
DB_15463	S004215164 Asticcacaulis sp. A1-31	Bacteria	Proteobacteria	Alphaproteobacteria	Caulobacterales	Caulobacteraceae	Asticcacaulis
DB_9769	S001741432 uncultured Pseudomonas sp.; L6B-52	Bacteria	NotAssigned	NotAssigned	NotAssigned	NotAssigned	NotAssigned
DB_31229	S004505797 Kosakonia cowanii; G5C_0m_01	Bacteria	Proteobacteria	Gammaproteobacteria	Enterobacteriales	Enterobacteriaceae	Kosakonia
DB_4240	S002399433 uncultured bacterium; J244	Bacteria	Proteobacteria	Betaproteobacteria	Burkholderiales	Oxalobacteraceae	Herbaspirillum
DB_13682	Gifu	Gifu	Gifu	Gifu	Gifu	Gifu	Gifu
DB_5074	Gifu	Gifu	Gifu	Gifu	Gifu	Gifu	Gifu
DB_11989	S001741432 uncultured Pseudomonas sp.; L6B-52	Bacteria	NotAssigned	NotAssigned	NotAssigned	NotAssigned	NotAssigned
DB_1930	S001086996 uncultured Methylophilus sp.; DFC2W2u17	Bacteria	Proteobacteria	Betaproteobacteria	NotAssigned	NotAssigned	NotAssigned
DB_6485	S003626653 uncultured Halospirulina sp.; R1-71	Bacteria	Cyanobacteria/Chloroplast	Chloroplast	NotAssigned	Chloroplast	NotAssigned
DB_11892	S002415530 uncultured bacterium; A51	Bacteria	Firmicutes	Bacilli	Bacillales	NotAssigned	NotAssigned
DB_18192	S001320254 unidentified bacterium; panc1-66	Bacteria	Proteobacteria	Betaproteobacteria	Methylophilales	Methylophilaceae	Methylophilus
DB_24346	S003060736 uncultured bacterium; Giantp OTU33	Bacteria	NotAssigned	NotAssigned	NotAssigned	NotAssigned	NotAssigned
DB_23266	S001928684 uncultured bacterium; p03_B07	Bacteria	Proteobacteria	Betaproteobacteria	Burkholderiales	Comamonadaceae	NotAssigned
DB_33562	S002024712 uncultured bacterium; TF57	Bacteria	Proteobacteria	Gammaproteobacteria	Pseudomonadales	Pseudomonadaceae	Azomonas
DB_11816	S000772601 uncultured bacterium; G49	Bacteria	Proteobacteria	Betaproteobacteria	Burkholderiales	Alcaligenaceae	NotAssigned
DB_15884	S001741815 uncultured Pseudomonas sp.; L6B-299	Bacteria	Proteobacteria	Gammaproteobacteria	Pseudomonadales	Pseudomonadaceae	Pseudomonas
DB_35272	S003618281 Flavobacterium sp. ICM 206	Bacteria	Bacteroidetes	Flavobacteriia	Flavobacteriales	Flavobacteriaceae	Flavobacterium
DB_15717	Gifu	Gifu	Gifu	Gifu	Gifu	Gifu	Gifu
DB_30585	S003456589 uncultured bacterium; EMIRGE_OTU_s2b2b_12754	Bacteria	Proteobacteria	NotAssigned	NotAssigned	NotAssigned	NotAssigned
DB_31005	S001447436 uncultured bacterium; Fec179	Bacteria	Firmicutes	Bacilli	Bacillales	NotAssigned	NotAssigned
DB_14155	S001741432 uncultured Pseudomonas sp.; L6B-52	Bacteria	NotAssigned	NotAssigned	NotAssigned	NotAssigned	NotAssigned
DB_37181	S004487059 Enterobacter sp. UIWRF0139	Bacteria	Proteobacteria	Gammaproteobacteria	Enterobacteriales	Enterobacteriaceae	Enterobacter
DB_2024	S002501831 uncultured bacterium; 2-143	Bacteria	Proteobacteria	Gammaproteobacteria	Enterobacteriales	Enterobacteriaceae	NotAssigned
DB_26311	S001176858 uncultured soil bacterium; B5_22	Bacteria	Proteobacteria	NotAssigned	NotAssigned	NotAssigned	NotAssigned
DB_20030	S004487059 Enterobacter sp. UIWRF0139	Bacteria	Proteobacteria	Gammaproteobacteria	Enterobacteriales	Enterobacteriaceae	Enterobacter
DB_14819	S002039376 uncultured bacterium; KR-173	Bacteria	Proteobacteria	Betaproteobacteria	Burkholderiales	NotAssigned	NotAssigned
DB_17396	S002039376 uncultured bacterium; KR-173	Bacteria	Proteobacteria	Betaproteobacteria	Burkholderiales	NotAssigned	NotAssigned
DB_25543	S004551857 uncultured Altererythrobacter sp.; b1_7	Bacteria	Proteobacteria	Alphaproteobacteria	Sphingomonadales	Erythrobacteraceae	Altererythrobacter
DB_8021	S004374174 uncultured bacterium; IJ1ZXBL01CVTJ0	Bacteria	Proteobacteria	Betaproteobacteria	Burkholderiales	Oxalobacteraceae	NotAssigned
DB_34332	S004500086 Rhizobium tropici; PTD1	Bacteria	Proteobacteria	Alphaproteobacteria	Rhizobiales	Rhizobiaceae	Rhizobium
DB_16533	S001037198 uncultured bacterium; 471SS_E01	Bacteria	Proteobacteria	Alphaproteobacteria	Rhizobiales	NotAssigned	NotAssigned
DB_23004	S002903740 uncultured beta proteobacterium; HG-B02257	Bacteria	Proteobacteria	Betaproteobacteria	Methylophilales	Methylophilaceae	NotAssigned
DB_28162	S001176877 uncultured soil bacterium; T8_8	Bacteria	Proteobacteria	Gammaproteobacteria	Pseudomonadales	Pseudomonadaceae	Pseudomonas
DB_9099	S001670715 uncultured bacterium; DP3.5.11	Bacteria	Proteobacteria	NotAssigned	NotAssigned	NotAssigned	NotAssigned
DB_21554	S003587515 uncultured Acidovorax sp.; Set 4-6	Bacteria	Proteobacteria	Betaproteobacteria	Burkholderiales	Comamonadaceae	NotAssigned
DB_906	S001943200 uncultured bacterium; Bmj64	Bacteria	Proteobacteria	Betaproteobacteria	Burkholderiales	Oxalobacteraceae	Herbaspirillum
DB_33664	S004462423 Burkholderia sp. HB1	Bacteria	Proteobacteria	Betaproteobacteria	Burkholderiales	Burkholderiaceae	Burkholderia
DB_8701	S003739662 uncultured bacterium; NBBAB0409_25	Bacteria	Bacteroidetes	Sphingobacteriia	Sphingobacteriales	Chitinophagaceae	Ferruginibacter
DB_18659	S002320828 uncultured bacterium; Pb5-93	Bacteria	Proteobacteria	Alphaproteobacteria	Sphingomonadales	Sphingomonadaceae	Sphingopyxis
DB_34376	S001741432 uncultured Pseudomonas sp.; L6B-52	Bacteria	NotAssigned	NotAssigned	NotAssigned	NotAssigned	NotAssigned
DB_34834	S003288197 Rhizobium sp. shin9-1	Bacteria	Proteobacteria	Alphaproteobacteria	Rhizobiales	Rhizobiaceae	Rhizobium
DB_21079	S002507944 uncultured Sphingomonadales bacterium; SSF006	Bacteria	Proteobacteria	Alphaproteobacteria	Sphingomonadales	Sphingomonadaceae	NotAssigned
DB_20148	S001680939 uncultured bacterium; FR_B_G3	Bacteria	Proteobacteria	Gammaproteobacteria	Xanthomonadales	Xanthomonadaceae	NotAssigned
DB_36577	S003256499 uncultured bacterium; OT-2-C8	Bacteria	Proteobacteria	Alphaproteobacteria	Rhodobacterales	Rhodobacteraceae	NotAssigned
DB_36442	S003288197 Rhizobium sp. shin9-1	Bacteria	Proteobacteria	Alphaproteobacteria	Rhizobiales	Rhizobiaceae	Rhizobium
DB_25816	S004585122 uncultured Delftia sp.; MBR Cr 0.4ppm 19	Bacteria	Proteobacteria	Betaproteobacteria	Burkholderiales	Comamonadaceae	Delftia
DB_27658	S000729060 uncultured bacterium; 5-62	Bacteria	Proteobacteria	Betaproteobacteria	Burkholderiales	Comamonadaceae	NotAssigned
DB_25431	S002086714 uncultured eukaryote; ncd660h11c1	Bacteria	Cyanobacteria/Chloroplast	Chloroplast	NotAssigned	Chloroplast	NotAssigned
DB_7877	S003280421 Novosphingobium sp. MN2-9	Bacteria	Proteobacteria	Alphaproteobacteria	Sphingomonadales	Sphingomonadaceae	Novosphingobium
DB_27016	S004585122 uncultured Delftia sp.; MBR Cr 0.4ppm 19	Bacteria	Proteobacteria	Betaproteobacteria	Burkholderiales	Comamonadaceae	Delftia
DB_25903	S001295944 uncultured bacterium; TSNIR002_C21	Bacteria	Proteobacteria	Betaproteobacteria	Burkholderiales	Oxalobacteraceae	NotAssigned
DB_30372	S004518108 uncultured Streptophyta; 3260-247	Bacteria	Cyanobacteria/Chloroplast	Chloroplast	NotAssigned	Chloroplast	NotAssigned
DB_7796	S002971352 uncultured bacterium; AcL_F01	Bacteria	Proteobacteria	NotAssigned	NotAssigned	NotAssigned	NotAssigned
DB_26980	S001585961 uncultured bacterium; Kis08_29	Bacteria	Proteobacteria	Alphaproteobacteria	Sphingomonadales	Sphingomonadaceae	NotAssigned
DB_32294	S002399394 uncultured bacterium; fy30	Bacteria	Proteobacteria	Alphaproteobacteria	Rhizobiales	Rhizobiaceae	NotAssigned
DB_19268	S003562985 uncultured bacterium; Nan27	Bacteria	Proteobacteria	Betaproteobacteria	Burkholderiales	Comamonadaceae	Polaromonas
DB_26473	S004599697 uncultured Cyanobacterium sp.; B29; yantianma	Bacteria	Cyanobacteria/Chloroplast	Chloroplast	NotAssigned	Chloroplast	NotAssigned
DB_34714	S004190679 uncultured bacterium; RKtaTu2877	Bacteria	Proteobacteria	Alphaproteobacteria	Sphingomonadales	Sphingomonadaceae	Novosphingobium
DB_23310	S004457212 Leptothrix sp. L2D32	Bacteria	Proteobacteria	Betaproteobacteria	Burkholderiales	Burkholderiales_incertae_sedis	Leptothrix
DB_35532	S000764844 uncultured alpha proteobacterium; RBE1CI-59	Bacteria	Proteobacteria	Alphaproteobacteria	Sphingomonadales	Sphingomonadaceae	Novosphingobium
DB_4059	S000720842 uncultured Paucibacter sp.; IS9	Bacteria	Proteobacteria	Betaproteobacteria	Burkholderiales	Comamonadaceae	Kinneretia
DB_30566	S004532659 Kosakonia cowanii; HME8565	Bacteria	Proteobacteria	Gammaproteobacteria	Enterobacteriales	Enterobacteriaceae	Kosakonia
DB_7995	S001255906 uncultured bacterium; 1P-2-K17	Bacteria	Proteobacteria	Alphaproteobacteria	Rhizobiales	NotAssigned	NotAssigned
DB_16196	S001670715 uncultured bacterium; DP3.5.11	Bacteria	Proteobacteria	NotAssigned	NotAssigned	NotAssigned	NotAssigned
DB_12808	S002039376 uncultured bacterium; KR-173	Bacteria	Proteobacteria	Betaproteobacteria	Burkholderiales	NotAssigned	NotAssigned
DB_14406	S001132114 uncultured bacterium; cave soil; B5_143	Bacteria	Proteobacteria	Betaproteobacteria	Burkholderiales	Burkholderiaceae	Ralstonia
DB_23042	S004518107 uncultured Delftia sp.; 3260-203	Bacteria	Proteobacteria	Betaproteobacteria	Burkholderiales	Comamonadaceae	Delftia
DB_26308	S001178503 uncultured Delftia sp.; GI5-007-G05	Bacteria	Proteobacteria	Betaproteobacteria	Burkholderiales	Comamonadaceae	Delftia
DB_35372	S001037198 uncultured bacterium; 471SS_E01	Bacteria	Proteobacteria	Alphaproteobacteria	Rhizobiales	NotAssigned	NotAssigned
DB_21424	S004503960 Caulobacter sp. M59	Bacteria	Proteobacteria	Alphaproteobacteria	Caulobacterales	Caulobacteraceae	Caulobacter
DB_14641	S001670715 uncultured bacterium; DP3.5.11	Bacteria	Proteobacteria	NotAssigned	NotAssigned	NotAssigned	NotAssigned
DB_13933	S004453123 Ferrovibrio sp. LM-6	Bacteria	Proteobacteria	Alphaproteobacteria	Sneathiellales	Sneathiellaceae	Ferrovibrio
DB_24337	S000804130 uncultured bacterium; YEC264	Bacteria	Proteobacteria	Alphaproteobacteria	Rhizobiales	Rhizobiaceae	Neorhizobium
DB_29579	S001873185 Paenibacillus elgii; KUDC1030	Bacteria	Firmicutes	Bacilli	Bacillales	Paenibacillaceae 1	Paenibacillus
DB_8978	S003449628 uncultured bacterium; C2-09	Bacteria	Proteobacteria	Betaproteobacteria	Burkholderiales	Burkholderiaceae	Ralstonia
DB_31043	S002039376 uncultured bacterium; KR-173	Bacteria	Proteobacteria	Betaproteobacteria	Burkholderiales	NotAssigned	NotAssigned
DB_11001	S002039376 uncultured bacterium; KR-173	Bacteria	Proteobacteria	Betaproteobacteria	Burkholderiales	NotAssigned	NotAssigned
DB_12062	S004428037 uncultured bacterium; SIFF883_N9D4_16S_B	Bacteria	Proteobacteria	Alphaproteobacteria	Sphingomonadales	Sphingomonadaceae	Sphingobium
DB_23334	S004459873 Sphingobium sp. W2.10-97	Bacteria	Proteobacteria	Alphaproteobacteria	Sphingomonadales	Sphingomonadaceae	Sphingobium
DB_17352	S002913220 Massilia namucuonensis (T); 333-1-0411	Bacteria	Proteobacteria	Betaproteobacteria	Burkholderiales	Oxalobacteraceae	Massilia
DB_1805	Gifu	Gifu	Gifu	Gifu	Gifu	Gifu	Gifu
DB_6886	S000621444 uncultured bacterium; BANW495	Bacteria	Proteobacteria	Betaproteobacteria	Burkholderiales	Comamonadaceae	Acidovorax
DB_26103	S004201919 uncultured bacterium; QKAC3ZB021	Bacteria	Proteobacteria	Alphaproteobacteria	Sphingomonadales	Sphingomonadaceae	Sphingopyxis
DB_11297	S001037198 uncultured bacterium; 471SS_E01	Bacteria	Proteobacteria	Alphaproteobacteria	Rhizobiales	NotAssigned	NotAssigned
DB_11000	S001928684 uncultured bacterium; p03_B07	Bacteria	Proteobacteria	Betaproteobacteria	Burkholderiales	Comamonadaceae	NotAssigned
DB_15792	S004505500 Enterobacteriaceae bacterium 124G	Bacteria	Proteobacteria	Gammaproteobacteria	Enterobacteriales	Enterobacteriaceae	NotAssigned
DB_22613	S002380948 uncultured bacterium; freshwater_UV_H11	Bacteria	Proteobacteria	Betaproteobacteria	Burkholderiales	Comamonadaceae	Pelomonas
DB_11332	S004150111 uncultured bacterium; nck95f03c1	Bacteria	Proteobacteria	Betaproteobacteria	Burkholderiales	Comamonadaceae	Pelomonas
DB_16609	S000804130 uncultured bacterium; YEC264	Bacteria	Proteobacteria	Alphaproteobacteria	Rhizobiales	Rhizobiaceae	Neorhizobium
DB_4115	S004200736 uncultured bacterium; b32	Bacteria	Proteobacteria	Betaproteobacteria	Burkholderiales	Comamonadaceae	Acidovorax
DB_17727	S002902083 uncultured Sphingomonas sp.; ver177	Bacteria	Proteobacteria	Alphaproteobacteria	Sphingomonadales	Sphingomonadaceae	Sphingomonas
DB_28736	S003456725 uncultured bacterium; EMIRGE_OTU_s3t2d_1089	Bacteria	Proteobacteria	Betaproteobacteria	Burkholderiales	Oxalobacteraceae	NotAssigned
DB_25753	S003802560 uncultured bacterium; HF118	Bacteria	Cyanobacteria/Chloroplast	Chloroplast	NotAssigned	Chloroplast	NotAssigned
DB_9133	S004597395 uncultured Caulobacter sp.; CXZX8	Bacteria	Proteobacteria	Alphaproteobacteria	Caulobacterales	Caulobacteraceae	Caulobacter
DB_37168	S004505797 Kosakonia cowanii; G5C_0m_01	Bacteria	Proteobacteria	Gammaproteobacteria	Enterobacteriales	Enterobacteriaceae	Kosakonia
DB_4489	S000623395 uncultured phototrophic eukaryote; RS 8-Bact62	Bacteria	NotAssigned	NotAssigned	NotAssigned	NotAssigned	NotAssigned
DB_5004	Gifu	Gifu	Gifu	Gifu	Gifu	Gifu	Gifu
DB_3011	S004585113 uncultured Afipia sp.; MBR Cr 0.4ppm 10	Bacteria	Proteobacteria	Alphaproteobacteria	Rhizobiales	Bradyrhizobiaceae	NotAssigned
DB_17373	S001037198 uncultured bacterium; 471SS_E01	Bacteria	Proteobacteria	Alphaproteobacteria	Rhizobiales	NotAssigned	NotAssigned
DB_33538	S003456589 uncultured bacterium; EMIRGE_OTU_s2b2b_12754	Bacteria	Proteobacteria	NotAssigned	NotAssigned	NotAssigned	NotAssigned
DB_13910	S002902890 uncultured bacterium; Q7650-HYBA	Bacteria	Proteobacteria	Betaproteobacteria	Burkholderiales	Burkholderiales_incertae_sedis	NotAssigned
DB_38320	S001928684 uncultured bacterium; p03_B07	Bacteria	Proteobacteria	Betaproteobacteria	Burkholderiales	Comamonadaceae	NotAssigned
DB_19756	S000804134 uncultured bacterium; YEC282	Bacteria	Proteobacteria	Alphaproteobacteria	Rhizobiales	NotAssigned	NotAssigned
DB_38077	Gifu	Gifu	Gifu	Gifu	Gifu	Gifu	Gifu
DB_10338	S004503960 Caulobacter sp. M59	Bacteria	Proteobacteria	Alphaproteobacteria	Caulobacterales	Caulobacteraceae	Caulobacter
DB_7646	Gifu	Gifu	Gifu	Gifu	Gifu	Gifu	Gifu
DB_13363	S001670715 uncultured bacterium; DP3.5.11	Bacteria	Proteobacteria	NotAssigned	NotAssigned	NotAssigned	NotAssigned
DB_14531	S001741432 uncultured Pseudomonas sp.; L6B-52	Bacteria	NotAssigned	NotAssigned	NotAssigned	NotAssigned	NotAssigned
DB_24897	S002039376 uncultured bacterium; KR-173	Bacteria	Proteobacteria	Betaproteobacteria	Burkholderiales	NotAssigned	NotAssigned
DB_13557	S000729060 uncultured bacterium; 5-62	Bacteria	Proteobacteria	Betaproteobacteria	Burkholderiales	Comamonadaceae	NotAssigned
DB_10147	S001406307 uncultured bacterium; nbw767e11c1	Bacteria	Proteobacteria	Alphaproteobacteria	Rhizobiales	Rhizobiaceae	Rhizobium
DB_26055	S002971352 uncultured bacterium; AcL_F01	Bacteria	Proteobacteria	NotAssigned	NotAssigned	NotAssigned	NotAssigned
DB_16978	S004581929 uncultured Acidovorax sp.; PxSH01	Bacteria	Proteobacteria	Betaproteobacteria	Burkholderiales	Comamonadaceae	NotAssigned
DB_30608	S000734268 uncultured bacterium; FW1m105	Bacteria	Bacteroidetes	Flavobacteriia	Flavobacteriales	Flavobacteriaceae	NotAssigned
DB_19905	S002913220 Massilia namucuonensis (T); 333-1-0411	Bacteria	Proteobacteria	Betaproteobacteria	Burkholderiales	Oxalobacteraceae	Massilia
DB_38375	S003914623 uncultured beta proteobacterium; C-5-56	Bacteria	Proteobacteria	Betaproteobacteria	Burkholderiales	Burkholderiales_incertae_sedis	Sphaerotilus
DB_32939	S004463276 uncultured bacterium; YD200-13	Bacteria	Proteobacteria	Betaproteobacteria	Burkholderiales	NotAssigned	NotAssigned
DB_1836	Gifu	Gifu	Gifu	Gifu	Gifu	Gifu	Gifu
DB_18547	S004504318 Tardiphaga robiniae; Vaf-07	Bacteria	Proteobacteria	Alphaproteobacteria	Rhizobiales	Bradyrhizobiaceae	Tardiphaga
DB_11504	S001942934 uncultured Pseudomonas sp.; W5S42	Bacteria	Proteobacteria	Betaproteobacteria	Burkholderiales	Comamonadaceae	Pelomonas
DB_12631	S000804130 uncultured bacterium; YEC264	Bacteria	Proteobacteria	Alphaproteobacteria	Rhizobiales	Rhizobiaceae	Neorhizobium
DB_7789	S001273200 uncultured bacterium; 5101H22	Bacteria	Proteobacteria	Betaproteobacteria	Burkholderiales	Alcaligenaceae	NotAssigned
DB_22984	S004374804 uncultured bacterium; IJ1ZXBL01CAKGD	Bacteria	Proteobacteria	Betaproteobacteria	Burkholderiales	Oxalobacteraceae	Massilia
DB_2042	S000804090 uncultured bacterium; YEC009	Bacteria	Proteobacteria	Alphaproteobacteria	Rhizobiales	Rhizobiaceae	Rhizobium
DB_33497	S000971785 unidentified bacterium; M3_Rhizo_SP6_1	Bacteria	Proteobacteria	Betaproteobacteria	Burkholderiales	Comamonadaceae	Variovorax
DB_3571	S001741432 uncultured Pseudomonas sp.; L6B-52	Bacteria	NotAssigned	NotAssigned	NotAssigned	NotAssigned	NotAssigned
DB_18365	S003055731 uncultured alpha proteobacterium; W-LLP61	Bacteria	Proteobacteria	Alphaproteobacteria	Rhizobiales	NotAssigned	NotAssigned
DB_37475	S002971352 uncultured bacterium; AcL_F01	Bacteria	Proteobacteria	NotAssigned	NotAssigned	NotAssigned	NotAssigned
DB_20093	S001928684 uncultured bacterium; p03_B07	Bacteria	Proteobacteria	Betaproteobacteria	Burkholderiales	Comamonadaceae	NotAssigned
DB_8611	S004581945 uncultured Herbaspirillum sp.; PB7H06	Bacteria	Proteobacteria	Betaproteobacteria	Burkholderiales	Oxalobacteraceae	Herbaspirillum
DB_9578	S003950935 uncultured Devosia sp.; C114100227	Bacteria	Proteobacteria	Alphaproteobacteria	Rhizobiales	Hyphomicrobiaceae	Devosia
DB_6522	S000971785 unidentified bacterium; M3_Rhizo_SP6_1	Bacteria	Proteobacteria	Betaproteobacteria	Burkholderiales	Comamonadaceae	Variovorax
DB_32168	S004551038 uncultured Pseudomonas sp.; DDEN01	Bacteria	Proteobacteria	Gammaproteobacteria	Pseudomonadales	Pseudomonadaceae	Pseudomonas
DB_16635	S002919443 uncultured bacterium; PRCCB_PI050R	Bacteria	Proteobacteria	NotAssigned	NotAssigned	NotAssigned	NotAssigned
DB_23913	S002518738 uncultured bacterium; Sh-104	Bacteria	Proteobacteria	Betaproteobacteria	Burkholderiales	Comamonadaceae	NotAssigned
DB_16054	S001149535 uncultured bacterium; SM1F40	Bacteria	Proteobacteria	Alphaproteobacteria	Rhizobiales	Bradyrhizobiaceae	Bradyrhizobium
DB_5052	S001787302 uncultured gamma proteobacterium; WCG55	Bacteria	Proteobacteria	Gammaproteobacteria	Enterobacteriales	Enterobacteriaceae	NotAssigned
DB_9580	S004532252 Rhizobium leguminosarum bv. viciae; MMUST-003	Bacteria	Proteobacteria	Alphaproteobacteria	Rhizobiales	Rhizobiaceae	Rhizobium
DB_34078	S004217583 Jiella aquimaris (T); LZB041	Bacteria	Proteobacteria	Alphaproteobacteria	Rhizobiales	Aurantimonadaceae	Jiella
DB_21926	S003711361 Pseudomonas fluorescens; E4	Bacteria	Proteobacteria	Gammaproteobacteria	Pseudomonadales	Pseudomonadaceae	Pseudomonas
DB_35480	S001087709 uncultured Flavobacterium sp.; DSC2W1u16	Bacteria	Bacteroidetes	Flavobacteriia	Flavobacteriales	Flavobacteriaceae	NotAssigned
DB_15379	S004526521 uncultured bacterium; M31P2A2	Bacteria	Proteobacteria	Betaproteobacteria	Burkholderiales	NotAssigned	NotAssigned
DB_20076	S004532659 Kosakonia cowanii; HME8565	Bacteria	Proteobacteria	Gammaproteobacteria	Enterobacteriales	Enterobacteriaceae	Kosakonia
DB_16501	S003004943 uncultured organism; ELU0032-T156-S-NIPCRAMgANb_000295	Bacteria	Proteobacteria	Betaproteobacteria	Burkholderiales	Comamonadaceae	Delftia
DB_10997	S003228906 uncultured bacterium; 1169	Bacteria	Proteobacteria	Betaproteobacteria	Burkholderiales	Oxalobacteraceae	NotAssigned
DB_25428	S004503960 Caulobacter sp. M59	Bacteria	Proteobacteria	Alphaproteobacteria	Caulobacterales	Caulobacteraceae	Caulobacter
DB_24061	S003056557 uncultured Rhizobium sp.; W-SHFS 147	Bacteria	Proteobacteria	NotAssigned	NotAssigned	NotAssigned	NotAssigned
DB_5450	S000840622 uncultured bacterium; FCPU667	Bacteria	Proteobacteria	Betaproteobacteria	Methylophilales	Methylophilaceae	NotAssigned
DB_18998	S002039376 uncultured bacterium; KR-173	Bacteria	Proteobacteria	Betaproteobacteria	Burkholderiales	NotAssigned	NotAssigned
DB_2957	Gifu	Gifu	Gifu	Gifu	Gifu	Gifu	Gifu
DB_11587	S002223526 Chitinophaga sp. Z2-YC6856	Bacteria	Bacteroidetes	Sphingobacteriia	Sphingobacteriales	Chitinophagaceae	Chitinophaga
DB_26648	S004453123 Ferrovibrio sp. LM-6	Bacteria	Proteobacteria	Alphaproteobacteria	Sneathiellales	Sneathiellaceae	Ferrovibrio
DB_26024	Gifu	Gifu	Gifu	Gifu	Gifu	Gifu	Gifu
DB_6640	S004479575 Rhizobium etli; TUTPVSA21	Bacteria	Proteobacteria	Alphaproteobacteria	Rhizobiales	Rhizobiaceae	Rhizobium
DB_30706	S001928684 uncultured bacterium; p03_B07	Bacteria	Proteobacteria	Betaproteobacteria	Burkholderiales	Comamonadaceae	NotAssigned
DB_28659	S003302736 Asticcacaulis solisilvae (T); CGM1-3EN	Bacteria	Proteobacteria	Alphaproteobacteria	Caulobacterales	Caulobacteraceae	Asticcacaulis
DB_8290	S000925187 uncultured Comamonadaceae bacterium; 469E3	Bacteria	Proteobacteria	Betaproteobacteria	Burkholderiales	Comamonadaceae	Rhodoferax
DB_30846	S002971352 uncultured bacterium; AcL_F01	Bacteria	Proteobacteria	NotAssigned	NotAssigned	NotAssigned	NotAssigned
DB_23487	Gifu	Gifu	Gifu	Gifu	Gifu	Gifu	Gifu
DB_27101	S000381878 Caulobacter fusiformis; ATCC15257	Bacteria	Proteobacteria	Alphaproteobacteria	Caulobacterales	Caulobacteraceae	Caulobacter
DB_12880	S002399377 uncultured bacterium; f18	Bacteria	Proteobacteria	Gammaproteobacteria	Enterobacteriales	Enterobacteriaceae	NotAssigned
DB_19811	S001670715 uncultured bacterium; DP3.5.11	Bacteria	Proteobacteria	NotAssigned	NotAssigned	NotAssigned	NotAssigned
DB_25762	S004505797 Kosakonia cowanii; G5C_0m_01	Bacteria	Proteobacteria	Gammaproteobacteria	Enterobacteriales	Enterobacteriaceae	Kosakonia
DB_14599	S001208357 uncultured beta proteobacterium; 16G1	Bacteria	Proteobacteria	Betaproteobacteria	Burkholderiales	Oxalobacteraceae	NotAssigned
DB_31402	S004503960 Caulobacter sp. M59	Bacteria	Proteobacteria	Alphaproteobacteria	Caulobacterales	Caulobacteraceae	Caulobacter
DB_34925	S001208357 uncultured beta proteobacterium; 16G1	Bacteria	Proteobacteria	Betaproteobacteria	Burkholderiales	Oxalobacteraceae	NotAssigned
DB_34292	Gifu	Gifu	Gifu	Gifu	Gifu	Gifu	Gifu
DB_13262	S003693975 uncultured bacterium; LONG_SPR_08D	Bacteria	Proteobacteria	Gammaproteobacteria	Pseudomonadales	Pseudomonadaceae	Rhizobacter
DB_7898	S001037198 uncultured bacterium; 471SS_E01	Bacteria	Proteobacteria	Alphaproteobacteria	Rhizobiales	NotAssigned	NotAssigned
DB_35175	S000804134 uncultured bacterium; YEC282	Bacteria	Proteobacteria	Alphaproteobacteria	Rhizobiales	NotAssigned	NotAssigned
DB_5747	S003391583 uncultured bacterium; SEV1DF121	Bacteria	Proteobacteria	Alphaproteobacteria	Sphingomonadales	NotAssigned	NotAssigned
DB_595	S001255872 uncultured bacterium; 1P-1-C13	Bacteria	Proteobacteria	Gammaproteobacteria	Pseudomonadales	Pseudomonadaceae	NotAssigned
DB_14190	S000621442 uncultured bacterium; BANW493	Bacteria	Proteobacteria	Betaproteobacteria	Burkholderiales	Comamonadaceae	Acidovorax
DB_24525	S000340067 uncultured sludge bacterium A37	Bacteria	Proteobacteria	NotAssigned	NotAssigned	NotAssigned	NotAssigned
DB_4421	S003230515 uncultured beta proteobacterium; JXS2-62	Bacteria	Proteobacteria	Betaproteobacteria	NotAssigned	NotAssigned	NotAssigned
DB_17488	S001022011 uncultured Pseudomonas sp.; woFOC_R26	Bacteria	Proteobacteria	Gammaproteobacteria	Pseudomonadales	Pseudomonadaceae	NotAssigned
DB_35076	S004538744 Pseudomonas sp. SRP1412	Bacteria	Proteobacteria	Gammaproteobacteria	Pseudomonadales	Pseudomonadaceae	Pseudomonas
DB_17267	S002173870 uncultured Pseudomonas sp.; S8-542	Bacteria	Proteobacteria	Gammaproteobacteria	Pseudomonadales	Pseudomonadaceae	Pseudomonas
DB_2020	S002024712 uncultured bacterium; TF57	Bacteria	Proteobacteria	Gammaproteobacteria	Pseudomonadales	Pseudomonadaceae	Azomonas
DB_19187	S004585122 uncultured Delftia sp.; MBR Cr 0.4ppm 19	Bacteria	Proteobacteria	Betaproteobacteria	Burkholderiales	Comamonadaceae	Delftia
DB_17825	S003479578 uncultured bacterium; A28	Bacteria	Proteobacteria	Betaproteobacteria	Methylophilales	Methylophilaceae	Methylophilus
DB_6442	S002971352 uncultured bacterium; AcL_F01	Bacteria	Proteobacteria	NotAssigned	NotAssigned	NotAssigned	NotAssigned
DB_23778	S000623413 uncultured bacterium; RS 8-Bact43	Bacteria	Proteobacteria	Betaproteobacteria	Burkholderiales	Oxalobacteraceae	Janthinobacterium
DB_27800	S003736392 uncultured bacterium; AK3b3_50r_50f	Bacteria	Proteobacteria	Betaproteobacteria	Burkholderiales	Comamonadaceae	Limnohabitans
DB_12485	S003605431 bacterium enrichment culture clone PF-1_31	Bacteria	Proteobacteria	Betaproteobacteria	Burkholderiales	NotAssigned	NotAssigned
DB_33305	S004505797 Kosakonia cowanii; G5C_0m_01	Bacteria	Proteobacteria	Gammaproteobacteria	Enterobacteriales	Enterobacteriaceae	Kosakonia
DB_23600	S001022010 uncultured Pseudomonas sp.; woFOC_R25	Bacteria	Proteobacteria	Gammaproteobacteria	Pseudomonadales	Pseudomonadaceae	NotAssigned
DB_10229	S000804138 uncultured bacterium; WEC005	Bacteria	Cyanobacteria/Chloroplast	Chloroplast	NotAssigned	Chloroplast	NotAssigned
DB_22133	S004551857 uncultured Altererythrobacter sp.; b1_7	Bacteria	Proteobacteria	Alphaproteobacteria	Sphingomonadales	Erythrobacteraceae	Altererythrobacter
DB_18936	S004446623 Flavobacterium sp. 4-T-2	Bacteria	Bacteroidetes	Flavobacteriia	Flavobacteriales	Flavobacteriaceae	Flavobacterium
DB_21160	S002664678 uncultured bacterium; ncd1627f07c1	Bacteria	Proteobacteria	Betaproteobacteria	Burkholderiales	Oxalobacteraceae	Massilia
DB_24157	S004137519 uncultured bacterium; nbw104b09c1	Bacteria	Proteobacteria	Alphaproteobacteria	Sphingomonadales	Sphingomonadaceae	Novosphingobium
DB_18377	S002320825 uncultured bacterium; Pb5-33	Bacteria	Proteobacteria	Alphaproteobacteria	Rhizobiales	Rhizobiaceae	NotAssigned
DB_36126	S001233082 uncultured bacterium; E125	Bacteria	Proteobacteria	Alphaproteobacteria	Caulobacterales	Caulobacteraceae	Asticcacaulis
DB_207	S002024790 uncultured bacterium; CF83	Bacteria	Cyanobacteria/Chloroplast	Chloroplast	NotAssigned	Chloroplast	NotAssigned
DB_37170	S002398939 uncultured bacterium; f101	Bacteria	Proteobacteria	Betaproteobacteria	Burkholderiales	Oxalobacteraceae	Massilia
DB_2209	S001151289 uncultured bacterium; GW 23	Bacteria	Proteobacteria	Betaproteobacteria	Burkholderiales	Comamonadaceae	Rhodoferax
DB_29615	S001447436 uncultured bacterium; Fec179	Bacteria	Firmicutes	Bacilli	Bacillales	NotAssigned	NotAssigned
DB_14392	S002871479 uncultured bacterium; 09-032	Bacteria	Proteobacteria	Gammaproteobacteria	Pseudomonadales	Pseudomonadaceae	NotAssigned
DB_592	S003055745 uncultured alpha proteobacterium; W-LLR44	Bacteria	Proteobacteria	Alphaproteobacteria	Sphingomonadales	Sphingomonadaceae	NotAssigned
DB_10695	S003344396 uncultured organism; ELU0083-T389-S-NI_000527	Bacteria	Proteobacteria	Betaproteobacteria	Burkholderiales	Burkholderiales_incertae_sedis	NotAssigned
DB_6317	S001943200 uncultured bacterium; Bmj64	Bacteria	Proteobacteria	Betaproteobacteria	Burkholderiales	Oxalobacteraceae	Herbaspirillum
DB_18450	S002469190 uncultured bacterium; SRDP-BE07	Bacteria	Proteobacteria	Betaproteobacteria	Burkholderiales	Comamonadaceae	Acidovorax
DB_27965	S000660180 uncultured bacterium; J-3FACB22	Bacteria	Proteobacteria	Alphaproteobacteria	Rhizobiales	NotAssigned	NotAssigned
DB_38613	S003739662 uncultured bacterium; NBBAB0409_25	Bacteria	Bacteroidetes	Sphingobacteriia	Sphingobacteriales	Chitinophagaceae	Ferruginibacter
DB_11603	S002137401 uncultured bacterium; ncd984a08c1	Bacteria	Proteobacteria	Betaproteobacteria	Burkholderiales	Oxalobacteraceae	Massilia
DB_176	S004228698 Janthinobacterium sp. S5C1	Bacteria	Proteobacteria	Betaproteobacteria	Burkholderiales	Oxalobacteraceae	Janthinobacterium
DB_34351	S000804173 uncultured bacterium; WEC099	Bacteria	Cyanobacteria/Chloroplast	Chloroplast	NotAssigned	Chloroplast	NotAssigned
DB_805	S004585122 uncultured Delftia sp.; MBR Cr 0.4ppm 19	Bacteria	Proteobacteria	Betaproteobacteria	Burkholderiales	Comamonadaceae	Delftia
DB_15779	S002501450 uncultured bacterium; C27	Bacteria	Proteobacteria	Betaproteobacteria	Methylophilales	Methylophilaceae	NotAssigned
DB_12317	S001087273 uncultured Methylophilus sp.; DDC2W1u65	Bacteria	Proteobacteria	Betaproteobacteria	Methylophilales	Methylophilaceae	NotAssigned
DB_3763	S001086996 uncultured Methylophilus sp.; DFC2W2u17	Bacteria	Proteobacteria	Betaproteobacteria	NotAssigned	NotAssigned	NotAssigned
DB_31805	S004248982 uncultured bacterium; Bysf-16-Sf11-122	Bacteria	Proteobacteria	Gammaproteobacteria	Pseudomonadales	Pseudomonadaceae	Rhizobacter
DB_30019	S004457212 Leptothrix sp. L2D32	Bacteria	Proteobacteria	Betaproteobacteria	Burkholderiales	Burkholderiales_incertae_sedis	Leptothrix
DB_2031	S001037230 uncultured bacterium; 471SS_H07	Bacteria	Proteobacteria	Alphaproteobacteria	Caulobacterales	Caulobacteraceae	Asticcacaulis
DB_5321	S002424941 uncultured alpha proteobacterium; 2-45	Bacteria	Proteobacteria	Alphaproteobacteria	Rhizobiales	Rhizobiaceae	Rhizobium
DB_3066	S003055235 uncultured Pseudomonas sp.; S-LFP75	Bacteria	Proteobacteria	Alphaproteobacteria	Sphingomonadales	Sphingomonadaceae	NotAssigned
DB_32041	S003617209 Terrimonas ferruginea; M2	Bacteria	Bacteroidetes	Sphingobacteriia	Sphingobacteriales	Chitinophagaceae	Terrimonas
DB_7786	S001564743 uncultured bacterium; Unfilt_WallC11	Bacteria	Proteobacteria	Betaproteobacteria	Burkholderiales	Comamonadaceae	NotAssigned
DB_32769	S001037198 uncultured bacterium; 471SS_E01	Bacteria	Proteobacteria	Alphaproteobacteria	Rhizobiales	NotAssigned	NotAssigned
DB_4739	S002399433 uncultured bacterium; J244	Bacteria	Proteobacteria	Betaproteobacteria	Burkholderiales	Oxalobacteraceae	Herbaspirillum
DB_37092	S003288197 Rhizobium sp. shin9-1	Bacteria	Proteobacteria	Alphaproteobacteria	Rhizobiales	Rhizobiaceae	Rhizobium
DB_11908	S003605330 uncultured Streptophyta; M9C23	Bacteria	Cyanobacteria/Chloroplast	Chloroplast	NotAssigned	Chloroplast	NotAssigned
DB_8380	S001037198 uncultured bacterium; 471SS_E01	Bacteria	Proteobacteria	Alphaproteobacteria	Rhizobiales	NotAssigned	NotAssigned
DB_20772	S002039376 uncultured bacterium; KR-173	Bacteria	Proteobacteria	Betaproteobacteria	Burkholderiales	NotAssigned	NotAssigned
DB_24987	S000620264 uncultured soil bacterium; TB8	Bacteria	Proteobacteria	Betaproteobacteria	Burkholderiales	Comamonadaceae	Variovorax
DB_16361	S001670715 uncultured bacterium; DP3.5.11	Bacteria	Proteobacteria	NotAssigned	NotAssigned	NotAssigned	NotAssigned
DB_9993	S004532252 Rhizobium leguminosarum bv. viciae; MMUST-003	Bacteria	Proteobacteria	Alphaproteobacteria	Rhizobiales	Rhizobiaceae	Rhizobium
DB_1700	S002966200 Rhizobium vitis; hswx105	Bacteria	Proteobacteria	Alphaproteobacteria	Rhizobiales	Rhizobiaceae	Rhizobium
DB_7874	S004115106 uncultured bacterium; Cl-DOTU14	Bacteria	Proteobacteria	Gammaproteobacteria	Enterobacteriales	Enterobacteriaceae	NotAssigned
DB_35241	S004459873 Sphingobium sp. W2.10-97	Bacteria	Proteobacteria	Alphaproteobacteria	Sphingomonadales	Sphingomonadaceae	Sphingobium
DB_28440	S003551546 uncultured bacterium; lf3	Bacteria	Proteobacteria	Alphaproteobacteria	Sphingomonadales	Sphingomonadaceae	Novosphingobium
DB_4140	S004190679 uncultured bacterium; RKtaTu2877	Bacteria	Proteobacteria	Alphaproteobacteria	Sphingomonadales	Sphingomonadaceae	Novosphingobium
DB_1633	S003277778 Rhizobium sp. X111	Bacteria	Proteobacteria	Alphaproteobacteria	Rhizobiales	Rhizobiaceae	Rhizobium
DB_31093	S001123277 uncultured bacterium; AFYEL_aaj66b06	Bacteria	Proteobacteria	Betaproteobacteria	Burkholderiales	Comamonadaceae	NotAssigned
DB_22232	S000840622 uncultured bacterium; FCPU667	Bacteria	Proteobacteria	Betaproteobacteria	Methylophilales	Methylophilaceae	NotAssigned
DB_12314	S000774497 uncultured beta proteobacterium; MKC18	Bacteria	Proteobacteria	Betaproteobacteria	Burkholderiales	Comamonadaceae	Ramlibacter
DB_3289	S000804121 uncultured bacterium; YEC113	Bacteria	Proteobacteria	Betaproteobacteria	Burkholderiales	Comamonadaceae	Acidovorax
DB_14941	S004585122 uncultured Delftia sp.; MBR Cr 0.4ppm 19	Bacteria	Proteobacteria	Betaproteobacteria	Burkholderiales	Comamonadaceae	Delftia
DB_22922	S004196504 uncultured bacterium; 87B	Bacteria	Proteobacteria	Alphaproteobacteria	Rhizobiales	Bradyrhizobiaceae	NotAssigned
DB_13611	S004507014 Duganella sp. NA350	Bacteria	Proteobacteria	Betaproteobacteria	Burkholderiales	Oxalobacteraceae	Duganella
DB_13034	S002461530 uncultured bacterium; 4Fc19	Bacteria	Proteobacteria	Gammaproteobacteria	Enterobacteriales	Enterobacteriaceae	NotAssigned
DB_36063	S004505797 Kosakonia cowanii; G5C_0m_01	Bacteria	Proteobacteria	Gammaproteobacteria	Enterobacteriales	Enterobacteriaceae	Kosakonia
DB_18877	S002971352 uncultured bacterium; AcL_F01	Bacteria	Proteobacteria	NotAssigned	NotAssigned	NotAssigned	NotAssigned
DB_10536	S001296612 uncultured bacterium; TSSUR001_A19	Bacteria	Proteobacteria	Alphaproteobacteria	Rhizobiales	Rhizobiaceae	NotAssigned
DB_5812	S002971313 uncultured bacterium; AcL_A12	Bacteria	Proteobacteria	Alphaproteobacteria	Rhizobiales	Rhizobiaceae	NotAssigned
DB_38322	Gifu	Gifu	Gifu	Gifu	Gifu	Gifu	Gifu
DB_35111	S003319623 uncultured endophytic bacterium; Jkk8A03.M13-F	Bacteria	Proteobacteria	Betaproteobacteria	Burkholderiales	NotAssigned	NotAssigned
DB_9264	S002399377 uncultured bacterium; f18	Bacteria	Proteobacteria	Gammaproteobacteria	Enterobacteriales	Enterobacteriaceae	NotAssigned
DB_27480	S001449385 uncultured bacterium; BH33-226	Bacteria	Proteobacteria	Gammaproteobacteria	Enterobacteriales	Enterobacteriaceae	NotAssigned
DB_1006	S003457628 uncultured bacterium; EMIRGE_OTU_s5t4a_9132	Bacteria	Proteobacteria	Betaproteobacteria	Burkholderiales	Comamonadaceae	NotAssigned
DB_832	Gifu	Gifu	Gifu	Gifu	Gifu	Gifu	Gifu
DB_34093	S003228906 uncultured bacterium; 1169	Bacteria	Proteobacteria	Betaproteobacteria	Burkholderiales	Oxalobacteraceae	NotAssigned
DB_33693	S004462423 Burkholderia sp. HB1	Bacteria	Proteobacteria	Betaproteobacteria	Burkholderiales	Burkholderiaceae	Burkholderia
DB_9246	Gifu	Gifu	Gifu	Gifu	Gifu	Gifu	Gifu
DB_29377	Gifu	Gifu	Gifu	Gifu	Gifu	Gifu	Gifu
DB_7972	Gifu	Gifu	Gifu	Gifu	Gifu	Gifu	Gifu
DB_911	S003688387 uncultured bacterium; DB6ROB07	Bacteria	Proteobacteria	Betaproteobacteria	Burkholderiales	Oxalobacteraceae	NotAssigned
DB_7382	S004548645 Brevibacillus sp. mixed culture X6-20	Bacteria	Firmicutes	Bacilli	Bacillales	Paenibacillaceae 1	Brevibacillus
DB_26292	S004583983 bacterium enrichment culture; JYJ-18	Bacteria	Bacteroidetes	Flavobacteriia	Flavobacteriales	Flavobacteriaceae	Flavobacterium
DB_5671	S003055499 uncultured alpha proteobacterium; S-LLP90	Bacteria	Proteobacteria	Betaproteobacteria	Burkholderiales	Comamonadaceae	NotAssigned
DB_18414	S002039376 uncultured bacterium; KR-173	Bacteria	Proteobacteria	Betaproteobacteria	Burkholderiales	NotAssigned	NotAssigned
DB_33193	S000626433 uncultured Mesorhizobium sp.; TM9_1	Bacteria	Proteobacteria	Alphaproteobacteria	Rhizobiales	Phyllobacteriaceae	Phyllobacterium
DB_763	S001447436 uncultured bacterium; Fec179	Bacteria	Firmicutes	Bacilli	Bacillales	NotAssigned	NotAssigned
DB_6894	S004585122 uncultured Delftia sp.; MBR Cr 0.4ppm 19	Bacteria	Proteobacteria	Betaproteobacteria	Burkholderiales	Comamonadaceae	Delftia
DB_15209	S004526521 uncultured bacterium; M31P2A2	Bacteria	Proteobacteria	Betaproteobacteria	Burkholderiales	NotAssigned	NotAssigned
DB_35072	S001072005 uncultured bacterium; RPSD_1aaa02d07	Bacteria	Proteobacteria	Gammaproteobacteria	Enterobacteriales	Enterobacteriaceae	NotAssigned
DB_18280	S000372748 uncultured bacterium; 005C-A07	Bacteria	Proteobacteria	Alphaproteobacteria	Caulobacterales	Caulobacteraceae	Caulobacter
DB_31853	S004487059 Enterobacter sp. UIWRF0139	Bacteria	Proteobacteria	Gammaproteobacteria	Enterobacteriales	Enterobacteriaceae	Enterobacter
DB_28667	S003285598 Limnohabitans parvus; R6W-3-7	Bacteria	Proteobacteria	Betaproteobacteria	Burkholderiales	Comamonadaceae	Limnohabitans
DB_487	S002871495 uncultured bacterium; 09-083	Bacteria	Proteobacteria	Gammaproteobacteria	Pseudomonadales	Pseudomonadaceae	NotAssigned
DB_23032	S000804138 uncultured bacterium; WEC005	Bacteria	Cyanobacteria/Chloroplast	Chloroplast	NotAssigned	Chloroplast	NotAssigned
DB_11519	S000356769 uncultured bacterium; KD7-1	Bacteria	Proteobacteria	Betaproteobacteria	Burkholderiales	Oxalobacteraceae	NotAssigned
DB_3526	S003055235 uncultured Pseudomonas sp.; S-LFP75	Bacteria	Proteobacteria	Alphaproteobacteria	Sphingomonadales	Sphingomonadaceae	NotAssigned
DB_24653	S000804121 uncultured bacterium; YEC113	Bacteria	Proteobacteria	Betaproteobacteria	Burkholderiales	Comamonadaceae	Acidovorax
DB_21368	S003654777 uncultured bacterium; lp370	Bacteria	Proteobacteria	Alphaproteobacteria	Rhizobiales	Bradyrhizobiaceae	NotAssigned
DB_7139	S001340687 uncultured marine bacterium; BM1-4-54	Bacteria	Proteobacteria	NotAssigned	NotAssigned	NotAssigned	NotAssigned
DB_20041	S000804108 uncultured bacterium; YEC063	Bacteria	Proteobacteria	Alphaproteobacteria	Rhizobiales	NotAssigned	NotAssigned
DB_5504	S002915789 Pantoea sp. MN2	Bacteria	Proteobacteria	Gammaproteobacteria	Enterobacteriales	Enterobacteriaceae	Pantoea
DB_14432	S004009091 Devosia sp. PL021	Bacteria	Proteobacteria	Alphaproteobacteria	Rhizobiales	Hyphomicrobiaceae	Devosia
DB_24011	S001928684 uncultured bacterium; p03_B07	Bacteria	Proteobacteria	Betaproteobacteria	Burkholderiales	Comamonadaceae	NotAssigned
DB_25284	S002039376 uncultured bacterium; KR-173	Bacteria	Proteobacteria	Betaproteobacteria	Burkholderiales	NotAssigned	NotAssigned
DB_15300	S002399420 uncultured bacterium; J98	Bacteria	Proteobacteria	Gammaproteobacteria	Pseudomonadales	Pseudomonadaceae	NotAssigned
DB_27543	S001329532 Lysobacter sp. KC-EP-S8	Bacteria	Proteobacteria	Gammaproteobacteria	Xanthomonadales	Xanthomonadaceae	Lysobacter
DB_11601	S004503960 Caulobacter sp. M59	Bacteria	Proteobacteria	Alphaproteobacteria	Caulobacterales	Caulobacteraceae	Caulobacter
DB_17758	S002171383 uncultured bacterium; C62	Bacteria	Proteobacteria	NotAssigned	NotAssigned	NotAssigned	NotAssigned
DB_21818	S000734268 uncultured bacterium; FW1m105	Bacteria	Bacteroidetes	Flavobacteriia	Flavobacteriales	Flavobacteriaceae	NotAssigned
DB_7327	S004505797 Kosakonia cowanii; G5C_0m_01	Bacteria	Proteobacteria	Gammaproteobacteria	Enterobacteriales	Enterobacteriaceae	Kosakonia
DB_29197	S003288197 Rhizobium sp. shin9-1	Bacteria	Proteobacteria	Alphaproteobacteria	Rhizobiales	Rhizobiaceae	Rhizobium
DB_15359	S004505797 Kosakonia cowanii; G5C_0m_01	Bacteria	Proteobacteria	Gammaproteobacteria	Enterobacteriales	Enterobacteriaceae	Kosakonia
DB_35900	Gifu	Gifu	Gifu	Gifu	Gifu	Gifu	Gifu
DB_19552	S001123502 uncultured bacterium; AFEL3_aao16f06	Bacteria	Firmicutes	Bacilli	Bacillales	Planococcaceae	NotAssigned
DB_3267	Gifu	Gifu	Gifu	Gifu	Gifu	Gifu	Gifu
DB_17763	S001928684 uncultured bacterium; p03_B07	Bacteria	Proteobacteria	Betaproteobacteria	Burkholderiales	Comamonadaceae	NotAssigned
DB_24199	S004503960 Caulobacter sp. M59	Bacteria	Proteobacteria	Alphaproteobacteria	Caulobacterales	Caulobacteraceae	Caulobacter
DB_12625	S001149541 uncultured bacterium; NYM1F101	Bacteria	Proteobacteria	NotAssigned	NotAssigned	NotAssigned	NotAssigned
DB_13639	S001598015 uncultured bacterium; S106	Bacteria	Proteobacteria	Alphaproteobacteria	Caulobacterales	Caulobacteraceae	Caulobacter
DB_18127	S002179845 uncultured bacterium; RH2138	Bacteria	Proteobacteria	Deltaproteobacteria	Bdellovibrionales	Bdellovibrionaceae	Bdellovibrio
DB_21382	S004215759 Nocardiopsaceae GXUN10	Bacteria	NotAssigned	NotAssigned	NotAssigned	NotAssigned	NotAssigned
DB_26023	S000804121 uncultured bacterium; YEC113	Bacteria	Proteobacteria	Betaproteobacteria	Burkholderiales	Comamonadaceae	Acidovorax
DB_3938	S004174397 uncultured bacterium; ncd2599h01c1	Bacteria	Proteobacteria	Betaproteobacteria	Burkholderiales	Oxalobacteraceae	Massilia
DB_38634	S004539833 Rhizobium lusitanum; COPE75	Bacteria	Proteobacteria	Alphaproteobacteria	Rhizobiales	Rhizobiaceae	Rhizobium
DB_18279	S001151289 uncultured bacterium; GW 23	Bacteria	Proteobacteria	Betaproteobacteria	Burkholderiales	Comamonadaceae	Rhodoferax
DB_16459	S004215759 Nocardiopsaceae GXUN10	Bacteria	NotAssigned	NotAssigned	NotAssigned	NotAssigned	NotAssigned
DB_26060	S002399332 uncultured bacterium; JH53	Bacteria	Proteobacteria	Betaproteobacteria	Burkholderiales	Comamonadaceae	Acidovorax
DB_15947	S004548645 Brevibacillus sp. mixed culture X6-20	Bacteria	Firmicutes	Bacilli	Bacillales	Paenibacillaceae 1	Brevibacillus
DB_24659	S002871495 uncultured bacterium; 09-083	Bacteria	Proteobacteria	Gammaproteobacteria	Pseudomonadales	Pseudomonadaceae	NotAssigned
DB_10704	S002171372 uncultured bacterium; C16	Bacteria	Proteobacteria	NotAssigned	NotAssigned	NotAssigned	NotAssigned
DB_5383	S004215759 Nocardiopsaceae GXUN10	Bacteria	NotAssigned	NotAssigned	NotAssigned	NotAssigned	NotAssigned
DB_19899	S001741432 uncultured Pseudomonas sp.; L6B-52	Bacteria	NotAssigned	NotAssigned	NotAssigned	NotAssigned	NotAssigned
DB_16639	S001465272 uncultured bacterium; nbu415a02c1	Bacteria	Proteobacteria	Alphaproteobacteria	Sphingomonadales	Sphingomonadaceae	Novosphingobium
DB_4118	S001670715 uncultured bacterium; DP3.5.11	Bacteria	Proteobacteria	NotAssigned	NotAssigned	NotAssigned	NotAssigned
DB_23943	S000729060 uncultured bacterium; 5-62	Bacteria	Proteobacteria	Betaproteobacteria	Burkholderiales	Comamonadaceae	NotAssigned
DB_10903	S003207048 uncultured Herbaspirillum sp.; mat497	Bacteria	Proteobacteria	Betaproteobacteria	Burkholderiales	Oxalobacteraceae	Herbaspirillum
DB_4978	S003626865 uncultured Methylibium sp.; PMB16s-67	Bacteria	Proteobacteria	Betaproteobacteria	Burkholderiales	Burkholderiales_incertae_sedis	Methylibium
DB_1909	S002399337 uncultured bacterium; JH88	Bacteria	Proteobacteria	Betaproteobacteria	Burkholderiales	NotAssigned	NotAssigned
DB_4459	S001087522 uncultured Caulobacter sp.; DDC2W1u25	Bacteria	NotAssigned	NotAssigned	NotAssigned	NotAssigned	NotAssigned
DB_18718	S002039376 uncultured bacterium; KR-173	Bacteria	Proteobacteria	Betaproteobacteria	Burkholderiales	NotAssigned	NotAssigned
DB_24736	S002971352 uncultured bacterium; AcL_F01	Bacteria	Proteobacteria	NotAssigned	NotAssigned	NotAssigned	NotAssigned
DB_34249	S003288197 Rhizobium sp. shin9-1	Bacteria	Proteobacteria	Alphaproteobacteria	Rhizobiales	Rhizobiaceae	Rhizobium
DB_33698	S003612251 Taonella mepensis (T); H1	Bacteria	Proteobacteria	Alphaproteobacteria	Sneathiellales	Sneathiellaceae	Taonella
DB_6315	S000621436 uncultured bacterium; BANW484	Bacteria	Proteobacteria	NotAssigned	NotAssigned	NotAssigned	NotAssigned
DB_16892	S003618281 Flavobacterium sp. ICM 206	Bacteria	Bacteroidetes	Flavobacteriia	Flavobacteriales	Flavobacteriaceae	Flavobacterium
DB_21057	S001670715 uncultured bacterium; DP3.5.11	Bacteria	Proteobacteria	NotAssigned	NotAssigned	NotAssigned	NotAssigned
DB_34597	S004455980 Rhizobium leguminosarum bv. trifolii; NGB-CR105	Bacteria	Proteobacteria	Alphaproteobacteria	Rhizobiales	Rhizobiaceae	Rhizobium
DB_499	S001528649 uncultured bacterium; nbw693e09c1	Bacteria	Proteobacteria	Alphaproteobacteria	Rhizobiales	Bradyrhizobiaceae	NotAssigned
DB_19793	Gifu	Gifu	Gifu	Gifu	Gifu	Gifu	Gifu
DB_22289	S003733899 uncultured proteobacterium; DDOUBB07	Bacteria	Cyanobacteria/Chloroplast	Chloroplast	NotAssigned	Chloroplast	NotAssigned
DB_10701	S001329532 Lysobacter sp. KC-EP-S8	Bacteria	Proteobacteria	Gammaproteobacteria	Xanthomonadales	Xanthomonadaceae	Lysobacter
DB_6035	S004493014 Rhizobium tropici; KXJ24	Bacteria	Proteobacteria	Alphaproteobacteria	Rhizobiales	Rhizobiaceae	Rhizobium
DB_29479	S004226158 Janthinobacterium sp. AD144	Bacteria	Proteobacteria	Betaproteobacteria	Burkholderiales	Oxalobacteraceae	Janthinobacterium
DB_12191	S001671638 uncultured gamma proteobacterium; H20B12cA	Bacteria	Proteobacteria	Gammaproteobacteria	Pseudomonadales	Pseudomonadaceae	NotAssigned
DB_26066	S003747684 Agrobacterium sp. FB1406	Bacteria	Proteobacteria	Alphaproteobacteria	Rhizobiales	Rhizobiaceae	Rhizobium
DB_37719	S002254659 uncultured bacterium; nby401d11c1	Bacteria	Proteobacteria	Betaproteobacteria	Burkholderiales	Oxalobacteraceae	Massilia
DB_35877	S001941932 uncultured bacterium; M-6	Bacteria	Proteobacteria	Betaproteobacteria	Burkholderiales	NotAssigned	NotAssigned
DB_31508	S002039376 uncultured bacterium; KR-173	Bacteria	Proteobacteria	Betaproteobacteria	Burkholderiales	NotAssigned	NotAssigned
DB_19517	S004216368 Enterobacter sp. HT-Z59	Bacteria	Proteobacteria	Gammaproteobacteria	Enterobacteriales	Enterobacteriaceae	Enterobacter
DB_32902	S002507944 uncultured Sphingomonadales bacterium; SSF006	Bacteria	Proteobacteria	Alphaproteobacteria	Sphingomonadales	Sphingomonadaceae	NotAssigned
DB_1210	S002239775 uncultured bacterium; US235M	Bacteria	Proteobacteria	Betaproteobacteria	Burkholderiales	Comamonadaceae	NotAssigned
DB_21114	S004248982 uncultured bacterium; Bysf-16-Sf11-122	Bacteria	Proteobacteria	Gammaproteobacteria	Pseudomonadales	Pseudomonadaceae	Rhizobacter
DB_34406	S003456847 uncultured bacterium; EMIRGE_OTU_s3t2d_4633	Bacteria	Proteobacteria	Gammaproteobacteria	Xanthomonadales	Xanthomonadaceae	Pseudoxanthomonas
DB_13794	S004526240 uncultured bacterium; M21A109DI	Bacteria	Proteobacteria	Betaproteobacteria	Burkholderiales	Oxalobacteraceae	Massilia
DB_27872	S004374174 uncultured bacterium; IJ1ZXBL01CVTJ0	Bacteria	Proteobacteria	Betaproteobacteria	Burkholderiales	Oxalobacteraceae	NotAssigned
DB_10262	S001741432 uncultured Pseudomonas sp.; L6B-52	Bacteria	NotAssigned	NotAssigned	NotAssigned	NotAssigned	NotAssigned
DB_4141	S004436986 uncultured bacterium; ABH-60	Bacteria	Proteobacteria	Alphaproteobacteria	Sphingomonadales	Sphingomonadaceae	Novosphingobium
DB_27860	S002039376 uncultured bacterium; KR-173	Bacteria	Proteobacteria	Betaproteobacteria	Burkholderiales	NotAssigned	NotAssigned
DB_52	S004548645 Brevibacillus sp. mixed culture X6-20	Bacteria	Firmicutes	Bacilli	Bacillales	Paenibacillaceae 1	Brevibacillus
DB_36382	S000804121 uncultured bacterium; YEC113	Bacteria	Proteobacteria	Betaproteobacteria	Burkholderiales	Comamonadaceae	Acidovorax
DB_22461	S004174498 uncultured bacterium; ncd2655b09c1	Bacteria	Proteobacteria	Betaproteobacteria	Burkholderiales	Comamonadaceae	NotAssigned
DB_34687	S004599697 uncultured Cyanobacterium sp.; B29; yantianma	Bacteria	Cyanobacteria/Chloroplast	Chloroplast	NotAssigned	Chloroplast	NotAssigned
DB_34994	S001566472 uncultured bacterium; FW3_57C	Bacteria	Proteobacteria	Alphaproteobacteria	Sphingomonadales	Sphingomonadaceae	Sphingobium
DB_31183	S001741432 uncultured Pseudomonas sp.; L6B-52	Bacteria	NotAssigned	NotAssigned	NotAssigned	NotAssigned	NotAssigned
DB_32412	Gifu	Gifu	Gifu	Gifu	Gifu	Gifu	Gifu
DB_1056	S003626653 uncultured Halospirulina sp.; R1-71	Bacteria	Cyanobacteria/Chloroplast	Chloroplast	NotAssigned	Chloroplast	NotAssigned
DB_13474	S004532659 Kosakonia cowanii; HME8565	Bacteria	Proteobacteria	Gammaproteobacteria	Enterobacteriales	Enterobacteriaceae	Kosakonia
DB_31113	S000743023 uncultured beta proteobacterium; F16AGEub7	Bacteria	Proteobacteria	Betaproteobacteria	Burkholderiales	NotAssigned	NotAssigned
DB_12964	S004597006 uncultured bacterium; PEKCLN109	Bacteria	Proteobacteria	Betaproteobacteria	Burkholderiales	Oxalobacteraceae	Noviherbaspirillum
DB_32694	S001037198 uncultured bacterium; 471SS_E01	Bacteria	Proteobacteria	Alphaproteobacteria	Rhizobiales	NotAssigned	NotAssigned
DB_9015	Gifu	Gifu	Gifu	Gifu	Gifu	Gifu	Gifu
DB_22739	S001129473 uncultured bacterium; PB1_aai27e07	Bacteria	Proteobacteria	Gammaproteobacteria	Enterobacteriales	Enterobacteriaceae	NotAssigned
DB_32687	S001071893 uncultured bacterium; RPSD_1aaa03a08	Bacteria	Proteobacteria	Gammaproteobacteria	Enterobacteriales	Enterobacteriaceae	NotAssigned
DB_17665	S001568510 uncultured Pseudomonas sp.; P1s-331	Bacteria	Proteobacteria	Gammaproteobacteria	Pseudomonadales	Pseudomonadaceae	Pseudomonas
DB_35331	S003996377 uncultured bacterium; SL32	Bacteria	Proteobacteria	Alphaproteobacteria	Rhizobiales	NotAssigned	NotAssigned
DB_15323	S004045395 Lactococcus raffinolactis; LHC17	Bacteria	Proteobacteria	Betaproteobacteria	Burkholderiales	Comamonadaceae	Delftia
DB_35139	S000978602 uncultured Alcaligenes sp.; OUT14	Bacteria	Proteobacteria	Betaproteobacteria	Burkholderiales	Alcaligenaceae	NotAssigned
DB_15583	S004551857 uncultured Altererythrobacter sp.; b1_7	Bacteria	Proteobacteria	Alphaproteobacteria	Sphingomonadales	Erythrobacteraceae	Altererythrobacter
DB_17384	S003055702 uncultured Rhizobium sp.; W-LLP132	Bacteria	Proteobacteria	Alphaproteobacteria	Rhizobiales	NotAssigned	NotAssigned
DB_18800	S003288197 Rhizobium sp. shin9-1	Bacteria	Proteobacteria	Alphaproteobacteria	Rhizobiales	Rhizobiaceae	Rhizobium
DB_5883	S000623395 uncultured phototrophic eukaryote; RS 8-Bact62	Bacteria	NotAssigned	NotAssigned	NotAssigned	NotAssigned	NotAssigned
DB_34818	S004548645 Brevibacillus sp. mixed culture X6-20	Bacteria	Firmicutes	Bacilli	Bacillales	Paenibacillaceae 1	Brevibacillus
DB_4306	S001943200 uncultured bacterium; Bmj64	Bacteria	Proteobacteria	Betaproteobacteria	Burkholderiales	Oxalobacteraceae	Herbaspirillum
DB_7414	S004426999 uncultured bacterium; SICX1064_N9D3_16S_B	Bacteria	Proteobacteria	Alphaproteobacteria	Rhizobiales	Bradyrhizobiaceae	NotAssigned
DB_2942	Gifu	Gifu	Gifu	Gifu	Gifu	Gifu	Gifu
DB_13255	S000345562 uncultured bacterium; RB7C6	Bacteria	Proteobacteria	Betaproteobacteria	Hydrogenophilales	Hydrogenophilaceae	Thiobacillus
DB_26520	S004426999 uncultured bacterium; SICX1064_N9D3_16S_B	Bacteria	Proteobacteria	Alphaproteobacteria	Rhizobiales	Bradyrhizobiaceae	NotAssigned
DB_29480	S004174498 uncultured bacterium; ncd2655b09c1	Bacteria	Proteobacteria	Betaproteobacteria	Burkholderiales	Comamonadaceae	NotAssigned
DB_31465	S004223325 Rhizobium sp. MSSRF QS100	Bacteria	Proteobacteria	Alphaproteobacteria	Rhizobiales	Rhizobiaceae	Rhizobium
DB_16565	S004503960 Caulobacter sp. M59	Bacteria	Proteobacteria	Alphaproteobacteria	Caulobacterales	Caulobacteraceae	Caulobacter
DB_35404	S002039376 uncultured bacterium; KR-173	Bacteria	Proteobacteria	Betaproteobacteria	Burkholderiales	NotAssigned	NotAssigned
DB_19135	S003060819 uncultured marine bacterium; Tc-65	Bacteria	Proteobacteria	NotAssigned	NotAssigned	NotAssigned	NotAssigned
DB_28053	S000356769 uncultured bacterium; KD7-1	Bacteria	Proteobacteria	Betaproteobacteria	Burkholderiales	Oxalobacteraceae	NotAssigned
DB_33341	S004510116 uncultured Denitromonas sp.; SA58	Bacteria	Proteobacteria	Betaproteobacteria	Rhodocyclales	Rhodocyclaceae	NotAssigned
DB_10395	S001286976 uncultured bacterium; G02_SE4A	Bacteria	Proteobacteria	Gammaproteobacteria	Pseudomonadales	Pseudomonadaceae	NotAssigned
DB_36454	S004534771 Rhizobium tropici; SRA1	Bacteria	Proteobacteria	Alphaproteobacteria	Rhizobiales	Rhizobiaceae	Rhizobium
DB_1731	S004061872 Delftia sp. Cs1-4	Bacteria	Proteobacteria	Betaproteobacteria	Burkholderiales	Comamonadaceae	Delftia
DB_34301	S002710464 uncultured bacterium; ncd2188f11c1	Bacteria	Firmicutes	Bacilli	Bacillales	Paenibacillaceae 1	Paenibacillus
DB_23967	S004427017 uncultured bacterium; SICX1216_N9D3_16S_B	Bacteria	Proteobacteria	Alphaproteobacteria	Caulobacterales	Caulobacteraceae	Asticcacaulis
DB_2316	S004487059 Enterobacter sp. UIWRF0139	Bacteria	Proteobacteria	Gammaproteobacteria	Enterobacteriales	Enterobacteriaceae	Enterobacter
DB_642	S001085342 uncultured Delftia sp.; TSM1Q1u70	Bacteria	Proteobacteria	NotAssigned	NotAssigned	NotAssigned	NotAssigned
DB_16535	S002039376 uncultured bacterium; KR-173	Bacteria	Proteobacteria	Betaproteobacteria	Burkholderiales	NotAssigned	NotAssigned
DB_17160	S001928684 uncultured bacterium; p03_B07	Bacteria	Proteobacteria	Betaproteobacteria	Burkholderiales	Comamonadaceae	NotAssigned
DB_17773	S002039376 uncultured bacterium; KR-173	Bacteria	Proteobacteria	Betaproteobacteria	Burkholderiales	NotAssigned	NotAssigned
DB_2982	S000804121 uncultured bacterium; YEC113	Bacteria	Proteobacteria	Betaproteobacteria	Burkholderiales	Comamonadaceae	Acidovorax
DB_7316	S004374804 uncultured bacterium; IJ1ZXBL01CAKGD	Bacteria	Proteobacteria	Betaproteobacteria	Burkholderiales	Oxalobacteraceae	Massilia
DB_23766	S003228906 uncultured bacterium; 1169	Bacteria	Proteobacteria	Betaproteobacteria	Burkholderiales	Oxalobacteraceae	NotAssigned
DB_30276	S004585122 uncultured Delftia sp.; MBR Cr 0.4ppm 19	Bacteria	Proteobacteria	Betaproteobacteria	Burkholderiales	Comamonadaceae	Delftia
DB_652	S001151289 uncultured bacterium; GW 23	Bacteria	Proteobacteria	Betaproteobacteria	Burkholderiales	Comamonadaceae	Rhodoferax
DB_35414	S001670715 uncultured bacterium; DP3.5.11	Bacteria	Proteobacteria	NotAssigned	NotAssigned	NotAssigned	NotAssigned
DB_14007	S003229970 uncultured bacterium; MW47	Bacteria	Proteobacteria	Betaproteobacteria	Burkholderiales	Oxalobacteraceae	Herbaspirillum
DB_945	S001034617 uncultured Sphingobium sp.; 1P-2-G05	Bacteria	Proteobacteria	Alphaproteobacteria	Sphingomonadales	Sphingomonadaceae	Sphingobium
DB_18897	S004215759 Nocardiopsaceae GXUN10	Bacteria	NotAssigned	NotAssigned	NotAssigned	NotAssigned	NotAssigned
DB_17217	S001670715 uncultured bacterium; DP3.5.11	Bacteria	Proteobacteria	NotAssigned	NotAssigned	NotAssigned	NotAssigned
DB_12243	S002871479 uncultured bacterium; 09-032	Bacteria	Proteobacteria	Gammaproteobacteria	Pseudomonadales	Pseudomonadaceae	NotAssigned
DB_35931	S002971352 uncultured bacterium; AcL_F01	Bacteria	Proteobacteria	NotAssigned	NotAssigned	NotAssigned	NotAssigned
DB_31265	S004505797 Kosakonia cowanii; G5C_0m_01	Bacteria	Proteobacteria	Gammaproteobacteria	Enterobacteriales	Enterobacteriaceae	Kosakonia
DB_23084	S000372720 uncultured bacterium; 015C-F01	Bacteria	Proteobacteria	Gammaproteobacteria	Pseudomonadales	Pseudomonadaceae	Serpens
DB_13516	S001735584 uncultured bacterium; MM6	Bacteria	Proteobacteria	NotAssigned	NotAssigned	NotAssigned	NotAssigned
DB_23866	S001125619 uncultured bacterium; CE2_c03	Bacteria	Proteobacteria	Gammaproteobacteria	Enterobacteriales	Enterobacteriaceae	NotAssigned
DB_27374	S002180784 uncultured Rhizobium sp.; A_FplusF8_3H	Bacteria	Proteobacteria	Alphaproteobacteria	Rhizobiales	Rhizobiaceae	Rhizobium
DB_31601	S001252838 uncultured gamma proteobacterium; xjgc-160	Bacteria	Proteobacteria	Gammaproteobacteria	Xanthomonadales	Sinobacteraceae	Steroidobacter
DB_35164	S001928684 uncultured bacterium; p03_B07	Bacteria	Proteobacteria	Betaproteobacteria	Burkholderiales	Comamonadaceae	NotAssigned
DB_29263	S000804138 uncultured bacterium; WEC005	Bacteria	Cyanobacteria/Chloroplast	Chloroplast	NotAssigned	Chloroplast	NotAssigned
DB_5379	S004234024 Duganella sp. CR 7-09	Bacteria	Proteobacteria	Betaproteobacteria	Burkholderiales	Oxalobacteraceae	Duganella
DB_24461	S001176858 uncultured soil bacterium; B5_22	Bacteria	Proteobacteria	NotAssigned	NotAssigned	NotAssigned	NotAssigned
DB_1413	S000381878 Caulobacter fusiformis; ATCC15257	Bacteria	Proteobacteria	Alphaproteobacteria	Caulobacterales	Caulobacteraceae	Caulobacter
DB_26856	S004086163 Delftia tsuruhatensis; OTU-d3	Bacteria	Proteobacteria	Betaproteobacteria	Burkholderiales	Comamonadaceae	Delftia
DB_27191	S001670715 uncultured bacterium; DP3.5.11	Bacteria	Proteobacteria	NotAssigned	NotAssigned	NotAssigned	NotAssigned
DB_27231	S000514105 uncultured Pseudomonas sp.; 29	Bacteria	Proteobacteria	NotAssigned	NotAssigned	NotAssigned	NotAssigned
DB_20807	S004541734 uncultured bacterium; T1_0211_80	Bacteria	Proteobacteria	Betaproteobacteria	Burkholderiales	Comamonadaceae	Rhodoferax
DB_10972	S001328472 Sphingosinicella vermicomposti (T); YC7378	Bacteria	Proteobacteria	Alphaproteobacteria	Sphingomonadales	Sphingomonadaceae	Sphingosinicella
DB_13629	S000623395 uncultured phototrophic eukaryote; RS 8-Bact62	Bacteria	NotAssigned	NotAssigned	NotAssigned	NotAssigned	NotAssigned
DB_28481	S004536122 Enterobacter sp. NRRU-D47	Bacteria	Proteobacteria	Gammaproteobacteria	Enterobacteriales	Enterobacteriaceae	Enterobacter
DB_16986	S001571992 uncultured bacterium; W_0307_34	Bacteria	Proteobacteria	Alphaproteobacteria	Rhizobiales	Beijerinckiaceae	NotAssigned
DB_16436	S001273494 uncultured bacterium; DBRE01L18	Bacteria	Proteobacteria	Alphaproteobacteria	Rhizobiales	Rhizobiaceae	Rhizobium
DB_6096	S000401538 Rhizobium sp. NK32	Bacteria	Proteobacteria	Alphaproteobacteria	Rhizobiales	Rhizobiaceae	Rhizobium
DB_22959	Gifu	Gifu	Gifu	Gifu	Gifu	Gifu	Gifu
DB_12597	S002399433 uncultured bacterium; J244	Bacteria	Proteobacteria	Betaproteobacteria	Burkholderiales	Oxalobacteraceae	Herbaspirillum
DB_22516	S001741432 uncultured Pseudomonas sp.; L6B-52	Bacteria	NotAssigned	NotAssigned	NotAssigned	NotAssigned	NotAssigned
DB_26624	S004532770 Ensifer sp. C2-10	Bacteria	Proteobacteria	Alphaproteobacteria	Rhizobiales	Rhizobiaceae	Rhizobium
DB_4082	S002411532 Pelomonas saccharophila; C92	Bacteria	Proteobacteria	Betaproteobacteria	Burkholderiales	Comamonadaceae	Pelomonas
DB_22948	S003783787 uncultured delta proteobacterium; RFLP band pattern 13	Bacteria	Proteobacteria	Betaproteobacteria	Burkholderiales	Comamonadaceae	Polaromonas
DB_760	Gifu	Gifu	Gifu	Gifu	Gifu	Gifu	Gifu
DB_16000	S002971352 uncultured bacterium; AcL_F01	Bacteria	Proteobacteria	NotAssigned	NotAssigned	NotAssigned	NotAssigned
DB_30264	S004426999 uncultured bacterium; SICX1064_N9D3_16S_B	Bacteria	Proteobacteria	Alphaproteobacteria	Rhizobiales	Bradyrhizobiaceae	NotAssigned
DB_29121	S004036627 uncultured proteobacterium; sd-jx51	Bacteria	Proteobacteria	Alphaproteobacteria	Rhizobiales	NotAssigned	NotAssigned
DB_5569	S004503960 Caulobacter sp. M59	Bacteria	Proteobacteria	Alphaproteobacteria	Caulobacterales	Caulobacteraceae	Caulobacter
DB_34044	S003589097 uncultured Asticcacaulis sp.; CH2-91	Bacteria	Proteobacteria	Alphaproteobacteria	Caulobacterales	Caulobacteraceae	Asticcacaulis
DB_31059	S001406307 uncultured bacterium; nbw767e11c1	Bacteria	Proteobacteria	Alphaproteobacteria	Rhizobiales	Rhizobiaceae	Rhizobium
DB_22530	S000971785 unidentified bacterium; M3_Rhizo_SP6_1	Bacteria	Proteobacteria	Betaproteobacteria	Burkholderiales	Comamonadaceae	Variovorax
DB_35692	S001153927 Hydrogenophaga sp. XJ-L58	Bacteria	Proteobacteria	Betaproteobacteria	Burkholderiales	Comamonadaceae	Hydrogenophaga
DB_17293	Gifu	Gifu	Gifu	Gifu	Gifu	Gifu	Gifu
DB_21951	S004407984 uncultured bacterium; XZ6-37	Bacteria	Proteobacteria	Betaproteobacteria	Burkholderiales	Oxalobacteraceae	Massilia
DB_5278	S004428037 uncultured bacterium; SIFF883_N9D4_16S_B	Bacteria	Proteobacteria	Alphaproteobacteria	Sphingomonadales	Sphingomonadaceae	Sphingobium
DB_15553	S004174397 uncultured bacterium; ncd2599h01c1	Bacteria	Proteobacteria	Betaproteobacteria	Burkholderiales	Oxalobacteraceae	Massilia
DB_22738	S004581945 uncultured Herbaspirillum sp.; PB7H06	Bacteria	Proteobacteria	Betaproteobacteria	Burkholderiales	Oxalobacteraceae	Herbaspirillum
DB_24063	S004369296 uncultured bacterium; IJ1ZXBL01CICKX	Bacteria	Proteobacteria	Alphaproteobacteria	Rhizobiales	Rhizobiaceae	Ensifer
DB_1604	Gifu	Gifu	Gifu	Gifu	Gifu	Gifu	Gifu
DB_13610	S000976111 uncultured bacterium; M0C18	Bacteria	Proteobacteria	Betaproteobacteria	Burkholderiales	Comamonadaceae	NotAssigned
DB_27657	S003228906 uncultured bacterium; 1169	Bacteria	Proteobacteria	Betaproteobacteria	Burkholderiales	Oxalobacteraceae	NotAssigned
DB_10343	S001255872 uncultured bacterium; 1P-1-C13	Bacteria	Proteobacteria	Gammaproteobacteria	Pseudomonadales	Pseudomonadaceae	NotAssigned
DB_15724	S002956056 Paenibacillus sp. 112T	Bacteria	Firmicutes	Bacilli	Bacillales	Paenibacillaceae 1	Paenibacillus
DB_5584	Gifu	Gifu	Gifu	Gifu	Gifu	Gifu	Gifu
DB_10331	S004462141 Methylophilus sp. TWE2	Bacteria	Proteobacteria	Betaproteobacteria	Methylophilales	Methylophilaceae	Methylophilus
DB_16745	S001741644 uncultured Pseudomonas sp.; L6B-469	Bacteria	Proteobacteria	Gammaproteobacteria	Pseudomonadales	Pseudomonadaceae	Pseudomonas
DB_1757	S003705086 uncultured beta proteobacterium; D53	Bacteria	Proteobacteria	Betaproteobacteria	Burkholderiales	Comamonadaceae	Acidovorax
DB_37435	S003618281 Flavobacterium sp. ICM 206	Bacteria	Bacteroidetes	Flavobacteriia	Flavobacteriales	Flavobacteriaceae	Flavobacterium
DB_11847	S001447436 uncultured bacterium; Fec179	Bacteria	Firmicutes	Bacilli	Bacillales	NotAssigned	NotAssigned
DB_37568	S002411532 Pelomonas saccharophila; C92	Bacteria	Proteobacteria	Betaproteobacteria	Burkholderiales	Comamonadaceae	Pelomonas
DB_28230	S004428037 uncultured bacterium; SIFF883_N9D4_16S_B	Bacteria	Proteobacteria	Alphaproteobacteria	Sphingomonadales	Sphingomonadaceae	Sphingobium
DB_11730	S003996377 uncultured bacterium; SL32	Bacteria	Proteobacteria	Alphaproteobacteria	Rhizobiales	NotAssigned	NotAssigned
DB_10977	S004428037 uncultured bacterium; SIFF883_N9D4_16S_B	Bacteria	Proteobacteria	Alphaproteobacteria	Sphingomonadales	Sphingomonadaceae	Sphingobium
DB_35919	S002507859 uncultured Sphingomonadaceae bacterium; SKM002	Bacteria	Proteobacteria	NotAssigned	NotAssigned	NotAssigned	NotAssigned
DB_564	S001941932 uncultured bacterium; M-6	Bacteria	Proteobacteria	Betaproteobacteria	Burkholderiales	NotAssigned	NotAssigned
DB_24065	S002424950 uncultured alpha proteobacterium; 1-32	Bacteria	Proteobacteria	Alphaproteobacteria	Rhizobiales	Bradyrhizobiaceae	NotAssigned
DB_10313	Gifu	Gifu	Gifu	Gifu	Gifu	Gifu	Gifu
DB_4926	S002871541 uncultured bacterium; 09-339	Bacteria	NotAssigned	NotAssigned	NotAssigned	NotAssigned	NotAssigned
DB_24899	S000372720 uncultured bacterium; 015C-F01	Bacteria	Proteobacteria	Gammaproteobacteria	Pseudomonadales	Pseudomonadaceae	Serpens
DB_37085	S003228906 uncultured bacterium; 1169	Bacteria	Proteobacteria	Betaproteobacteria	Burkholderiales	Oxalobacteraceae	NotAssigned
DB_32963	S003931658 uncultured Photorhabdus sp.; OTUr21	Bacteria	Proteobacteria	NotAssigned	NotAssigned	NotAssigned	NotAssigned
DB_27189	S004201933 uncultured bacterium; QKAC3ZD011	Bacteria	Proteobacteria	Alphaproteobacteria	Rhodospirillales	NotAssigned	NotAssigned
DB_25898	S001670715 uncultured bacterium; DP3.5.11	Bacteria	Proteobacteria	NotAssigned	NotAssigned	NotAssigned	NotAssigned
DB_21164	S001346955 uncultured bacterium; 081028-OL-KR13:4-3	Bacteria	Proteobacteria	Betaproteobacteria	Burkholderiales	Comamonadaceae	NotAssigned
DB_35731	S000971785 unidentified bacterium; M3_Rhizo_SP6_1	Bacteria	Proteobacteria	Betaproteobacteria	Burkholderiales	Comamonadaceae	Variovorax
DB_31268	S001070344 uncultured bacterium; RP_3aaa03f02	Bacteria	Proteobacteria	Gammaproteobacteria	Enterobacteriales	Enterobacteriaceae	NotAssigned
DB_10295	S004539833 Rhizobium lusitanum; COPE75	Bacteria	Proteobacteria	Alphaproteobacteria	Rhizobiales	Rhizobiaceae	Rhizobium
DB_34819	S000743023 uncultured beta proteobacterium; F16AGEub7	Bacteria	Proteobacteria	Betaproteobacteria	Burkholderiales	NotAssigned	NotAssigned
DB_8953	S003618281 Flavobacterium sp. ICM 206	Bacteria	Bacteroidetes	Flavobacteriia	Flavobacteriales	Flavobacteriaceae	Flavobacterium
DB_26177	S003699759 uncultured bacterium; H112	Bacteria	Proteobacteria	Gammaproteobacteria	Enterobacteriales	Enterobacteriaceae	Salmonella
DB_23517	S003280421 Novosphingobium sp. MN2-9	Bacteria	Proteobacteria	Alphaproteobacteria	Sphingomonadales	Sphingomonadaceae	Novosphingobium
DB_2204	S001406307 uncultured bacterium; nbw767e11c1	Bacteria	Proteobacteria	Alphaproteobacteria	Rhizobiales	Rhizobiaceae	Rhizobium
DB_4532	S004530418 Janthinobacterium sp. CC13O	Bacteria	Proteobacteria	Betaproteobacteria	Burkholderiales	Oxalobacteraceae	Janthinobacterium
DB_5649	S003564514 uncultured bacterium; ZH16a11	Bacteria	Proteobacteria	Betaproteobacteria	Burkholderiales	Comamonadaceae	NotAssigned
DB_21596	S004226158 Janthinobacterium sp. AD144	Bacteria	Proteobacteria	Betaproteobacteria	Burkholderiales	Oxalobacteraceae	Janthinobacterium
DB_26848	S003055824 uncultured Bosea sp.; W-LLS142	Bacteria	Proteobacteria	Alphaproteobacteria	Rhizobiales	Bradyrhizobiaceae	Bosea
DB_5453	S004532659 Kosakonia cowanii; HME8565	Bacteria	Proteobacteria	Gammaproteobacteria	Enterobacteriales	Enterobacteriaceae	Kosakonia
DB_24762	S004226158 Janthinobacterium sp. AD144	Bacteria	Proteobacteria	Betaproteobacteria	Burkholderiales	Oxalobacteraceae	Janthinobacterium
DB_35454	S001124263 uncultured bacterium; BB1_h06	Bacteria	Proteobacteria	Gammaproteobacteria	Enterobacteriales	Enterobacteriaceae	NotAssigned
DB_12343	S003456589 uncultured bacterium; EMIRGE_OTU_s2b2b_12754	Bacteria	Proteobacteria	NotAssigned	NotAssigned	NotAssigned	NotAssigned
DB_14606	S004374174 uncultured bacterium; IJ1ZXBL01CVTJ0	Bacteria	Proteobacteria	Betaproteobacteria	Burkholderiales	Oxalobacteraceae	NotAssigned
DB_32230	S004174498 uncultured bacterium; ncd2655b09c1	Bacteria	Proteobacteria	Betaproteobacteria	Burkholderiales	Comamonadaceae	NotAssigned
DB_21887	S002884624 uncultured bacterium; L2870_14	Bacteria	Proteobacteria	Alphaproteobacteria	Sphingomonadales	Sphingomonadaceae	Novosphingobium
DB_7088	S003060736 uncultured bacterium; Giantp OTU33	Bacteria	NotAssigned	NotAssigned	NotAssigned	NotAssigned	NotAssigned
DB_14513	S002424941 uncultured alpha proteobacterium; 2-45	Bacteria	Proteobacteria	Alphaproteobacteria	Rhizobiales	Rhizobiaceae	Rhizobium
DB_12478	S003697509 uncultured beta proteobacterium; Naica_1_1B_4	Bacteria	Proteobacteria	Betaproteobacteria	Burkholderiales	Comamonadaceae	Delftia
DB_26109	S001176858 uncultured soil bacterium; B5_22	Bacteria	Proteobacteria	NotAssigned	NotAssigned	NotAssigned	NotAssigned
DB_4623	S001178503 uncultured Delftia sp.; GI5-007-G05	Bacteria	Proteobacteria	Betaproteobacteria	Burkholderiales	Comamonadaceae	Delftia
DB_32437	S004174498 uncultured bacterium; ncd2655b09c1	Bacteria	Proteobacteria	Betaproteobacteria	Burkholderiales	Comamonadaceae	NotAssigned
DB_31014	S003288197 Rhizobium sp. shin9-1	Bacteria	Proteobacteria	Alphaproteobacteria	Rhizobiales	Rhizobiaceae	Rhizobium
DB_3840	Gifu	Gifu	Gifu	Gifu	Gifu	Gifu	Gifu
DB_8216	S004474796 Rhizobium sp. SL003B-34A	Bacteria	Proteobacteria	Alphaproteobacteria	Rhizobiales	Rhizobiaceae	Rhizobium
DB_9276	S002295678 uncultured bacterium; H09	Bacteria	Proteobacteria	Betaproteobacteria	Burkholderiales	Comamonadaceae	NotAssigned
DB_4929	S004394881 uncultured bacterium; IJ1ZXBL01AAT9O	Bacteria	Proteobacteria	Alphaproteobacteria	Rhizobiales	Bradyrhizobiaceae	NotAssigned
DB_879	S002086714 uncultured eukaryote; ncd660h11c1	Bacteria	Cyanobacteria/Chloroplast	Chloroplast	NotAssigned	Chloroplast	NotAssigned
DB_24218	S002348711 uncultured bacterium; ZBAF3-8	Bacteria	Proteobacteria	Alphaproteobacteria	Caulobacterales	Caulobacteraceae	NotAssigned
DB_15313	S003281123 Pseudomonas sp. NI3(2012)	Bacteria	Proteobacteria	Gammaproteobacteria	Pseudomonadales	Pseudomonadaceae	Pseudomonas
DB_34222	Gifu	Gifu	Gifu	Gifu	Gifu	Gifu	Gifu
DB_31363	S004532659 Kosakonia cowanii; HME8565	Bacteria	Proteobacteria	Gammaproteobacteria	Enterobacteriales	Enterobacteriaceae	Kosakonia
DB_26182	S003719247 Mucilaginibacter polytrichastri (T); RG4-7	Bacteria	Bacteroidetes	Sphingobacteriia	Sphingobacteriales	Sphingobacteriaceae	Mucilaginibacter
DB_19106	S004215759 Nocardiopsaceae GXUN10	Bacteria	NotAssigned	NotAssigned	NotAssigned	NotAssigned	NotAssigned
DB_38482	S004365043 uncultured bacterium; IJ1ZXBL01C0CVD	Bacteria	Proteobacteria	Alphaproteobacteria	Rhizobiales	Bradyrhizobiaceae	NotAssigned
DB_18413	S002971352 uncultured bacterium; AcL_F01	Bacteria	Proteobacteria	NotAssigned	NotAssigned	NotAssigned	NotAssigned
DB_7195	S004529774 uncultured bacterium; S2	Bacteria	Proteobacteria	Alphaproteobacteria	Sphingomonadales	Sphingomonadaceae	Sphingobium
DB_32159	S003688387 uncultured bacterium; DB6ROB07	Bacteria	Proteobacteria	Betaproteobacteria	Burkholderiales	Oxalobacteraceae	NotAssigned
DB_17857	Gifu	Gifu	Gifu	Gifu	Gifu	Gifu	Gifu
DB_19640	S003004842 uncultured organism; ELU0032-T156-S-NIPCRAMgANb_000194	Bacteria	Proteobacteria	Betaproteobacteria	Burkholderiales	Comamonadaceae	Delftia
DB_35762	S003055466 uncultured Rhizobium sp.; S-LLP1	Bacteria	Proteobacteria	Alphaproteobacteria	Rhizobiales	NotAssigned	NotAssigned
DB_28556	S000957193 uncultured gamma proteobacterium; EtOH+NO3-c18	Bacteria	Proteobacteria	Betaproteobacteria	Burkholderiales	Oxalobacteraceae	NotAssigned
DB_6777	S003003134 uncultured organism; ELU0029-T142-S-NIPCRAMgANa_000371	Bacteria	Proteobacteria	Betaproteobacteria	Burkholderiales	Comamonadaceae	Delftia
DB_29510	S001944459 uncultured bacterium; PBXB24	Bacteria	Proteobacteria	Alphaproteobacteria	Rhizobiales	NotAssigned	NotAssigned
DB_6701	S004530418 Janthinobacterium sp. CC13O	Bacteria	Proteobacteria	Betaproteobacteria	Burkholderiales	Oxalobacteraceae	Janthinobacterium
DB_16567	S003228906 uncultured bacterium; 1169	Bacteria	Proteobacteria	Betaproteobacteria	Burkholderiales	Oxalobacteraceae	NotAssigned
DB_26907	S003914623 uncultured beta proteobacterium; C-5-56	Bacteria	Proteobacteria	Betaproteobacteria	Burkholderiales	Burkholderiales_incertae_sedis	Sphaerotilus
DB_13577	S004234198 Nocardioides sp. SR 1-16	Bacteria	Actinobacteria	Actinobacteria	Actinomycetales	Nocardioidaceae	Nocardioides
DB_13857	S004582687 uncultured bacterium; ED81	Bacteria	Proteobacteria	Betaproteobacteria	Burkholderiales	Burkholderiaceae	Burkholderia
DB_35036	S001572008 uncultured bacterium; W_0307_31	Bacteria	Proteobacteria	Betaproteobacteria	NotAssigned	NotAssigned	NotAssigned
DB_30831	S004532659 Kosakonia cowanii; HME8565	Bacteria	Proteobacteria	Gammaproteobacteria	Enterobacteriales	Enterobacteriaceae	Kosakonia
DB_626	S003055466 uncultured Rhizobium sp.; S-LLP1	Bacteria	Proteobacteria	Alphaproteobacteria	Rhizobiales	NotAssigned	NotAssigned
DB_30756	S002300963 uncultured bacterium; BSS102	Bacteria	Proteobacteria	Betaproteobacteria	NotAssigned	NotAssigned	NotAssigned
DB_16762	S001449385 uncultured bacterium; BH33-226	Bacteria	Proteobacteria	Gammaproteobacteria	Enterobacteriales	Enterobacteriaceae	NotAssigned
DB_34446	S004548706 Kluyvera sp. mixed culture X13-9	Bacteria	Proteobacteria	Gammaproteobacteria	Enterobacteriales	Enterobacteriaceae	Kluyvera
DB_29758	S001928684 uncultured bacterium; p03_B07	Bacteria	Proteobacteria	Betaproteobacteria	Burkholderiales	Comamonadaceae	NotAssigned
DB_29908	S004174397 uncultured bacterium; ncd2599h01c1	Bacteria	Proteobacteria	Betaproteobacteria	Burkholderiales	Oxalobacteraceae	Massilia
DB_17002	S001022010 uncultured Pseudomonas sp.; woFOC_R25	Bacteria	Proteobacteria	Gammaproteobacteria	Pseudomonadales	Pseudomonadaceae	NotAssigned
DB_32460	S003626653 uncultured Halospirulina sp.; R1-71	Bacteria	Cyanobacteria/Chloroplast	Chloroplast	NotAssigned	Chloroplast	NotAssigned
DB_4192	S003636276 uncultured bacterium; FE_0_05	Bacteria	Proteobacteria	Betaproteobacteria	Burkholderiales	Oxalobacteraceae	Herbaspirillum
DB_23353	S004190679 uncultured bacterium; RKtaTu2877	Bacteria	Proteobacteria	Alphaproteobacteria	Sphingomonadales	Sphingomonadaceae	Novosphingobium
DB_33361	S003618281 Flavobacterium sp. ICM 206	Bacteria	Bacteroidetes	Flavobacteriia	Flavobacteriales	Flavobacteriaceae	Flavobacterium
DB_33575	S001336092 uncultured Burkholderiales bacterium; 4-1_5	Bacteria	Proteobacteria	Betaproteobacteria	Burkholderiales	Comamonadaceae	Rhodoferax
DB_32500	S000743023 uncultured beta proteobacterium; F16AGEub7	Bacteria	Proteobacteria	Betaproteobacteria	Burkholderiales	NotAssigned	NotAssigned
DB_16463	S003456589 uncultured bacterium; EMIRGE_OTU_s2b2b_12754	Bacteria	Proteobacteria	NotAssigned	NotAssigned	NotAssigned	NotAssigned
DB_33412	S001670715 uncultured bacterium; DP3.5.11	Bacteria	Proteobacteria	NotAssigned	NotAssigned	NotAssigned	NotAssigned
DB_15797	S002039376 uncultured bacterium; KR-173	Bacteria	Proteobacteria	Betaproteobacteria	Burkholderiales	NotAssigned	NotAssigned
DB_2886	S000804173 uncultured bacterium; WEC099	Bacteria	Cyanobacteria/Chloroplast	Chloroplast	NotAssigned	Chloroplast	NotAssigned
DB_37115	S000804100 uncultured bacterium; YEC030	Bacteria	Proteobacteria	Alphaproteobacteria	Rhizobiales	Rhizobiaceae	NotAssigned
DB_22728	S000804138 uncultured bacterium; WEC005	Bacteria	Cyanobacteria/Chloroplast	Chloroplast	NotAssigned	Chloroplast	NotAssigned
DB_31418	S004248982 uncultured bacterium; Bysf-16-Sf11-122	Bacteria	Proteobacteria	Gammaproteobacteria	Pseudomonadales	Pseudomonadaceae	Rhizobacter
DB_33446	S002039376 uncultured bacterium; KR-173	Bacteria	Proteobacteria	Betaproteobacteria	Burkholderiales	NotAssigned	NotAssigned
DB_30436	S004493582 Caulobacter sp. Iso17	Bacteria	Proteobacteria	Alphaproteobacteria	Caulobacterales	Caulobacteraceae	Caulobacter
DB_9270	S001153927 Hydrogenophaga sp. XJ-L58	Bacteria	Proteobacteria	Betaproteobacteria	Burkholderiales	Comamonadaceae	Hydrogenophaga
DB_351	S003225657 uncultured alpha proteobacterium; Alchichica_AQ1_2_1B_199	Bacteria	Proteobacteria	Alphaproteobacteria	Rhizobiales	Hyphomicrobiaceae	Hyphomicrobium
DB_33860	S003262932 Chitinophaga sancti; NBRC 16033	Bacteria	Bacteroidetes	Sphingobacteriia	Sphingobacteriales	Chitinophagaceae	Chitinophaga
DB_34260	S000128974 uncultured alpha proteobacterium; BIfci17	Bacteria	Proteobacteria	Alphaproteobacteria	NotAssigned	NotAssigned	NotAssigned
DB_35361	S004544657 uncultured bacterium; V3v4-2	Bacteria	Proteobacteria	Betaproteobacteria	Burkholderiales	Oxalobacteraceae	Noviherbaspirillum
DB_15389	S003319623 uncultured endophytic bacterium; Jkk8A03.M13-F	Bacteria	Proteobacteria	Betaproteobacteria	Burkholderiales	NotAssigned	NotAssigned
DB_31050	S001255906 uncultured bacterium; 1P-2-K17	Bacteria	Proteobacteria	Alphaproteobacteria	Rhizobiales	NotAssigned	NotAssigned
DB_14402	S001670715 uncultured bacterium; DP3.5.11	Bacteria	Proteobacteria	NotAssigned	NotAssigned	NotAssigned	NotAssigned
DB_23224	S001022010 uncultured Pseudomonas sp.; woFOC_R25	Bacteria	Proteobacteria	Gammaproteobacteria	Pseudomonadales	Pseudomonadaceae	NotAssigned
DB_31900	S003626660 uncultured Planktothricoides sp.; R1-79	Bacteria	Cyanobacteria/Chloroplast	Chloroplast	NotAssigned	Chloroplast	NotAssigned
DB_27404	S000355656 uncultured bacterium; cvf56045	Bacteria	Firmicutes	Bacilli	NotAssigned	NotAssigned	NotAssigned
DB_769	S000371554 uncultured bacterium; Urania-2B-25; BC05-2B-25	Bacteria	Firmicutes	Bacilli	Bacillales	Paenibacillaceae 1	Paenibacillus
DB_27987	S001447436 uncultured bacterium; Fec179	Bacteria	Firmicutes	Bacilli	Bacillales	NotAssigned	NotAssigned
DB_9768	S004602211 uncultured Paenibacillus sp.; i250	Bacteria	Firmicutes	Bacilli	Bacillales	Paenibacillaceae 1	Paenibacillus
DB_19633	S003305740 Oxalobacteraceae bacterium M1Ju1	Bacteria	Proteobacteria	Betaproteobacteria	Burkholderiales	Oxalobacteraceae	Noviherbaspirillum
DB_16937	S003589097 uncultured Asticcacaulis sp.; CH2-91	Bacteria	Proteobacteria	Alphaproteobacteria	Caulobacterales	Caulobacteraceae	Asticcacaulis
DB_15178	S004500086 Rhizobium tropici; PTD1	Bacteria	Proteobacteria	Alphaproteobacteria	Rhizobiales	Rhizobiaceae	Rhizobium
DB_25136	S000772601 uncultured bacterium; G49	Bacteria	Proteobacteria	Betaproteobacteria	Burkholderiales	Alcaligenaceae	NotAssigned
DB_37745	S001670715 uncultured bacterium; DP3.5.11	Bacteria	Proteobacteria	NotAssigned	NotAssigned	NotAssigned	NotAssigned
DB_34238	S004584381 uncultured bacterium; 17-16	Bacteria	Proteobacteria	Gammaproteobacteria	Enterobacteriales	Enterobacteriaceae	Pantoea
DB_18649	S001037198 uncultured bacterium; 471SS_E01	Bacteria	Proteobacteria	Alphaproteobacteria	Rhizobiales	NotAssigned	NotAssigned
DB_24969	S004112516 uncultured beta proteobacterium; Inoculum-OTU2	Bacteria	Proteobacteria	Betaproteobacteria	Burkholderiales	NotAssigned	NotAssigned
DB_27617	S002988589 Pseudomonas fluorescens; A14	Bacteria	Proteobacteria	Gammaproteobacteria	Pseudomonadales	Pseudomonadaceae	Pseudomonas
DB_26016	S004126368 Bradyrhizobium sp. SUT-PR48	Bacteria	Proteobacteria	Alphaproteobacteria	Rhizobiales	Bradyrhizobiaceae	Bradyrhizobium
DB_32632	S002399433 uncultured bacterium; J244	Bacteria	Proteobacteria	Betaproteobacteria	Burkholderiales	Oxalobacteraceae	Herbaspirillum
DB_2997	S002024712 uncultured bacterium; TF57	Bacteria	Proteobacteria	Gammaproteobacteria	Pseudomonadales	Pseudomonadaceae	Azomonas
DB_29967	S004535947 Nitratireductor sp. AYSJSOM4	Bacteria	Proteobacteria	Alphaproteobacteria	Rhizobiales	Phyllobacteriaceae	Nitratireductor
DB_6037	Gifu	Gifu	Gifu	Gifu	Gifu	Gifu	Gifu
DB_2613	S002971352 uncultured bacterium; AcL_F01	Bacteria	Proteobacteria	NotAssigned	NotAssigned	NotAssigned	NotAssigned
DB_16826	S001670715 uncultured bacterium; DP3.5.11	Bacteria	Proteobacteria	NotAssigned	NotAssigned	NotAssigned	NotAssigned
DB_11617	S003060819 uncultured marine bacterium; Tc-65	Bacteria	Proteobacteria	NotAssigned	NotAssigned	NotAssigned	NotAssigned
DB_13334	S003456185 uncultured bacterium; EMIRGE_OTU_s1t2b_16924	Bacteria	Proteobacteria	Betaproteobacteria	Burkholderiales	Comamonadaceae	NotAssigned
DB_38522	S003802560 uncultured bacterium; HF118	Bacteria	Cyanobacteria/Chloroplast	Chloroplast	NotAssigned	Chloroplast	NotAssigned
DB_24611	S001741657 uncultured Pseudomonas sp.; L6B-484	Bacteria	Proteobacteria	Gammaproteobacteria	Pseudomonadales	Pseudomonadaceae	Pseudomonas
DB_22144	S002039376 uncultured bacterium; KR-173	Bacteria	Proteobacteria	Betaproteobacteria	Burkholderiales	NotAssigned	NotAssigned
DB_3204	S003616536 Paenibacillus pectinilyticus; BJC16-A32	Bacteria	Firmicutes	Bacilli	Bacillales	Paenibacillaceae 1	Paenibacillus
DB_37225	S004505797 Kosakonia cowanii; G5C_0m_01	Bacteria	Proteobacteria	Gammaproteobacteria	Enterobacteriales	Enterobacteriaceae	Kosakonia
DB_22540	S001025544 uncultured bacterium; nbt10d06	Bacteria	Proteobacteria	Gammaproteobacteria	Pseudomonadales	Pseudomonadaceae	Pseudomonas
DB_21481	S002871479 uncultured bacterium; 09-032	Bacteria	Proteobacteria	Gammaproteobacteria	Pseudomonadales	Pseudomonadaceae	NotAssigned
DB_9102	S004223178 Escherichia sp. BAB-4271	Bacteria	Proteobacteria	Gammaproteobacteria	Enterobacteriales	Enterobacteriaceae	Escherichia
DB_29027	S003228298 uncultured bacterium; 1514	Bacteria	Proteobacteria	Alphaproteobacteria	Caulobacterales	Caulobacteraceae	Caulobacter
DB_21123	S001176858 uncultured soil bacterium; B5_22	Bacteria	Proteobacteria	NotAssigned	NotAssigned	NotAssigned	NotAssigned
DB_2101	S004585122 uncultured Delftia sp.; MBR Cr 0.4ppm 19	Bacteria	Proteobacteria	Betaproteobacteria	Burkholderiales	Comamonadaceae	Delftia
DB_5169	S003626653 uncultured Halospirulina sp.; R1-71	Bacteria	Cyanobacteria/Chloroplast	Chloroplast	NotAssigned	Chloroplast	NotAssigned
DB_12966	S001928684 uncultured bacterium; p03_B07	Bacteria	Proteobacteria	Betaproteobacteria	Burkholderiales	Comamonadaceae	NotAssigned
DB_23088	S001939155 uncultured bacterium; mesophilic_alkaline-11	Bacteria	NotAssigned	NotAssigned	NotAssigned	NotAssigned	NotAssigned
DB_31129	S003562985 uncultured bacterium; Nan27	Bacteria	Proteobacteria	Betaproteobacteria	Burkholderiales	Comamonadaceae	Polaromonas
DB_8224	S004543255 BTEX-degrading bacterium enrichment culture; 27	Bacteria	Proteobacteria	Betaproteobacteria	Burkholderiales	Alcaligenaceae	Achromobacter
DB_35965	S002399293 uncultured bacterium; H189	Bacteria	Proteobacteria	Gammaproteobacteria	Xanthomonadales	Xanthomonadaceae	NotAssigned
DB_23767	S001327042 uncultured bacterium; MumSBC08	Bacteria	Actinobacteria	Actinobacteria	Actinomycetales	NotAssigned	NotAssigned
DB_6226	Gifu	Gifu	Gifu	Gifu	Gifu	Gifu	Gifu
DB_34280	S003230494 uncultured Achromobacter sp.; JXS1-59	Bacteria	Proteobacteria	Betaproteobacteria	NotAssigned	NotAssigned	NotAssigned
DB_30774	S000732666 uncultured gamma proteobacterium; E46	Bacteria	Proteobacteria	Gammaproteobacteria	Pseudomonadales	Pseudomonadaceae	NotAssigned
DB_23763	S004174498 uncultured bacterium; ncd2655b09c1	Bacteria	Proteobacteria	Betaproteobacteria	Burkholderiales	Comamonadaceae	NotAssigned
DB_16112	S001670715 uncultured bacterium; DP3.5.11	Bacteria	Proteobacteria	NotAssigned	NotAssigned	NotAssigned	NotAssigned
DB_4261	S000804121 uncultured bacterium; YEC113	Bacteria	Proteobacteria	Betaproteobacteria	Burkholderiales	Comamonadaceae	Acidovorax
DB_27418	S002039376 uncultured bacterium; KR-173	Bacteria	Proteobacteria	Betaproteobacteria	Burkholderiales	NotAssigned	NotAssigned
DB_32194	S002398939 uncultured bacterium; f101	Bacteria	Proteobacteria	Betaproteobacteria	Burkholderiales	Oxalobacteraceae	Massilia
DB_32994	S001750956 uncultured bacterium; MONS_IW0905_83	Bacteria	Proteobacteria	Betaproteobacteria	Burkholderiales	NotAssigned	NotAssigned
DB_21112	S004174397 uncultured bacterium; ncd2599h01c1	Bacteria	Proteobacteria	Betaproteobacteria	Burkholderiales	Oxalobacteraceae	Massilia
DB_38188	S004174498 uncultured bacterium; ncd2655b09c1	Bacteria	Proteobacteria	Betaproteobacteria	Burkholderiales	Comamonadaceae	NotAssigned
DB_33142	S004248982 uncultured bacterium; Bysf-16-Sf11-122	Bacteria	Proteobacteria	Gammaproteobacteria	Pseudomonadales	Pseudomonadaceae	Rhizobacter
DB_34557	S000882522 uncultured bacterium; F42	Bacteria	Proteobacteria	Betaproteobacteria	NotAssigned	NotAssigned	NotAssigned
DB_27460	S003307472 uncultured bacterium; G1CLN41	Bacteria	Proteobacteria	Betaproteobacteria	Burkholderiales	NotAssigned	NotAssigned
DB_2323	S003060819 uncultured marine bacterium; Tc-65	Bacteria	Proteobacteria	NotAssigned	NotAssigned	NotAssigned	NotAssigned
DB_1481	S002024790 uncultured bacterium; CF83	Bacteria	Cyanobacteria/Chloroplast	Chloroplast	NotAssigned	Chloroplast	NotAssigned
DB_3950	S001670715 uncultured bacterium; DP3.5.11	Bacteria	Proteobacteria	NotAssigned	NotAssigned	NotAssigned	NotAssigned
DB_38341	S002039376 uncultured bacterium; KR-173	Bacteria	Proteobacteria	Betaproteobacteria	Burkholderiales	NotAssigned	NotAssigned
DB_12500	S004526521 uncultured bacterium; M31P2A2	Bacteria	Proteobacteria	Betaproteobacteria	Burkholderiales	NotAssigned	NotAssigned
DB_34073	S001037198 uncultured bacterium; 471SS_E01	Bacteria	Proteobacteria	Alphaproteobacteria	Rhizobiales	NotAssigned	NotAssigned
DB_12101	S004137519 uncultured bacterium; nbw104b09c1	Bacteria	Proteobacteria	Alphaproteobacteria	Sphingomonadales	Sphingomonadaceae	Novosphingobium
DB_26565	S001034627 uncultured Ralstonia sp.; 1P-2-G19	Bacteria	Proteobacteria	Betaproteobacteria	Burkholderiales	Burkholderiaceae	Ralstonia
DB_31411	Gifu	Gifu	Gifu	Gifu	Gifu	Gifu	Gifu
DB_36507	S000356769 uncultured bacterium; KD7-1	Bacteria	Proteobacteria	Betaproteobacteria	Burkholderiales	Oxalobacteraceae	NotAssigned
DB_29042	S004493582 Caulobacter sp. Iso17	Bacteria	Proteobacteria	Alphaproteobacteria	Caulobacterales	Caulobacteraceae	Caulobacter
DB_2296	S004234019 Caulobacter sp. CR 7-03	Bacteria	Proteobacteria	Alphaproteobacteria	Caulobacterales	Caulobacteraceae	Caulobacter
DB_36835	S003319639 uncultured endophytic bacterium; Jkk8B08.M13-F	Bacteria	Proteobacteria	Alphaproteobacteria	Caulobacterales	Caulobacteraceae	NotAssigned
DB_4262	S003008637 uncultured organism; ELU0038-T189-S-NPCRAMgANb_000248	Bacteria	Proteobacteria	Betaproteobacteria	Burkholderiales	Comamonadaceae	Delftia
DB_14631	S000585594 uncultured bacterium; AKAU3547	Bacteria	Proteobacteria	NotAssigned	NotAssigned	NotAssigned	NotAssigned
DB_8263	S001670715 uncultured bacterium; DP3.5.11	Bacteria	Proteobacteria	NotAssigned	NotAssigned	NotAssigned	NotAssigned
DB_12337	S004226158 Janthinobacterium sp. AD144	Bacteria	Proteobacteria	Betaproteobacteria	Burkholderiales	Oxalobacteraceae	Janthinobacterium
DB_25675	S002871495 uncultured bacterium; 09-083	Bacteria	Proteobacteria	Gammaproteobacteria	Pseudomonadales	Pseudomonadaceae	NotAssigned
DB_2480	S000621458 uncultured bacterium; BANW509	Bacteria	Proteobacteria	Betaproteobacteria	Burkholderiales	NotAssigned	NotAssigned
DB_31443	S002540846 uncultured bacterium; ncd455h12c1	Bacteria	Proteobacteria	Betaproteobacteria	Burkholderiales	NotAssigned	NotAssigned
DB_17155	S001027855 uncultured bacterium; nbt81e05	Bacteria	Proteobacteria	Betaproteobacteria	Burkholderiales	Oxalobacteraceae	Janthinobacterium
DB_4628	S002971352 uncultured bacterium; AcL_F01	Bacteria	Proteobacteria	NotAssigned	NotAssigned	NotAssigned	NotAssigned
DB_36040	S003228906 uncultured bacterium; 1169	Bacteria	Proteobacteria	Betaproteobacteria	Burkholderiales	Oxalobacteraceae	NotAssigned
DB_25500	S002502436 uncultured bacterium; 18	Bacteria	Proteobacteria	Betaproteobacteria	Burkholderiales	Comamonadaceae	NotAssigned
DB_36881	S004598694 uncultured Hyphomicrobiaceae bacterium; SBROB10_ 18	Bacteria	Proteobacteria	Alphaproteobacteria	Rhizobiales	NotAssigned	NotAssigned
DB_28283	S004174498 uncultured bacterium; ncd2655b09c1	Bacteria	Proteobacteria	Betaproteobacteria	Burkholderiales	Comamonadaceae	NotAssigned
DB_10204	S004215759 Nocardiopsaceae GXUN10	Bacteria	NotAssigned	NotAssigned	NotAssigned	NotAssigned	NotAssigned
DB_35024	S001266181 uncultured Rhodobacterales bacterium; AMMA7	Bacteria	Proteobacteria	NotAssigned	NotAssigned	NotAssigned	NotAssigned
DB_22661	S001670715 uncultured bacterium; DP3.5.11	Bacteria	Proteobacteria	NotAssigned	NotAssigned	NotAssigned	NotAssigned
DB_5986	S002024712 uncultured bacterium; TF57	Bacteria	Proteobacteria	Gammaproteobacteria	Pseudomonadales	Pseudomonadaceae	Azomonas
DB_13006	S004215759 Nocardiopsaceae GXUN10	Bacteria	NotAssigned	NotAssigned	NotAssigned	NotAssigned	NotAssigned
DB_19066	S004215759 Nocardiopsaceae GXUN10	Bacteria	NotAssigned	NotAssigned	NotAssigned	NotAssigned	NotAssigned
DB_14285	S001447447 uncultured bacterium; Fec239	Bacteria	Proteobacteria	Gammaproteobacteria	Pseudomonadales	Pseudomonadaceae	NotAssigned
DB_4409	S004462423 Burkholderia sp. HB1	Bacteria	Proteobacteria	Betaproteobacteria	Burkholderiales	Burkholderiaceae	Burkholderia
DB_20176	S003319573 uncultured endophytic bacterium; Jkk7D12.M13-F	Bacteria	Proteobacteria	Alphaproteobacteria	Rhizobiales	NotAssigned	NotAssigned
DB_6761	S002754765 uncultured bacterium; ncd2713c08c1	Bacteria	Proteobacteria	Gammaproteobacteria	Pseudomonadales	Pseudomonadaceae	NotAssigned
DB_4340	S001022011 uncultured Pseudomonas sp.; woFOC_R26	Bacteria	Proteobacteria	Gammaproteobacteria	Pseudomonadales	Pseudomonadaceae	NotAssigned
DB_268	S003207195 uncultured Burkholderia sp.; sen330	Bacteria	Proteobacteria	Betaproteobacteria	Burkholderiales	Burkholderiaceae	Burkholderia
DB_32553	S004382612 uncultured bacterium; IJ1ZXBL01C5ZT8	Bacteria	Proteobacteria	Alphaproteobacteria	Rhizobiales	NotAssigned	NotAssigned
DB_16439	S004234051 Novosphingobium sp. DR 3-11	Bacteria	Proteobacteria	Alphaproteobacteria	Sphingomonadales	Sphingomonadaceae	Novosphingobium
DB_29154	S000729060 uncultured bacterium; 5-62	Bacteria	Proteobacteria	Betaproteobacteria	Burkholderiales	Comamonadaceae	NotAssigned
DB_17073	S004583983 bacterium enrichment culture; JYJ-18	Bacteria	Bacteroidetes	Flavobacteriia	Flavobacteriales	Flavobacteriaceae	Flavobacterium
DB_13364	S000731171 uncultured bacterium; SC-150	Bacteria	Proteobacteria	Alphaproteobacteria	Rhizobiales	Rhizobiaceae	Kaistia
DB_15699	S004372407 uncultured bacterium; IJ1ZXBL01A2BNH	Bacteria	Proteobacteria	NotAssigned	NotAssigned	NotAssigned	NotAssigned
DB_33202	S004174397 uncultured bacterium; ncd2599h01c1	Bacteria	Proteobacteria	Betaproteobacteria	Burkholderiales	Oxalobacteraceae	Massilia
DB_24302	S002295678 uncultured bacterium; H09	Bacteria	Proteobacteria	Betaproteobacteria	Burkholderiales	Comamonadaceae	NotAssigned
DB_4960	S001743535 Bradyrhizobium sp. CTFI52	Bacteria	Proteobacteria	Alphaproteobacteria	Rhizobiales	Bradyrhizobiaceae	Bradyrhizobium
DB_33332	S004505797 Kosakonia cowanii; G5C_0m_01	Bacteria	Proteobacteria	Gammaproteobacteria	Enterobacteriales	Enterobacteriaceae	Kosakonia
DB_13128	S001670715 uncultured bacterium; DP3.5.11	Bacteria	Proteobacteria	NotAssigned	NotAssigned	NotAssigned	NotAssigned
DB_18641	S003705809 uncultured bacterium; 16S-G6-1-2B	Bacteria	Proteobacteria	Alphaproteobacteria	Sphingomonadales	Sphingomonadaceae	NotAssigned
DB_36077	S001125616 uncultured bacterium; CE2_c12	Bacteria	Proteobacteria	Gammaproteobacteria	Enterobacteriales	Enterobacteriaceae	NotAssigned
DB_25275	S004226158 Janthinobacterium sp. AD144	Bacteria	Proteobacteria	Betaproteobacteria	Burkholderiales	Oxalobacteraceae	Janthinobacterium
DB_11658	S002971352 uncultured bacterium; AcL_F01	Bacteria	Proteobacteria	NotAssigned	NotAssigned	NotAssigned	NotAssigned
DB_8803	S003007478 uncultured organism; ELU0036-T191-S-NIPCRAMgANb_000326	Bacteria	Proteobacteria	Betaproteobacteria	Burkholderiales	Comamonadaceae	Delftia
DB_20179	Gifu	Gifu	Gifu	Gifu	Gifu	Gifu	Gifu
DB_36391	S003457110 uncultured bacterium; EMIRGE_OTU_s4t2e_2028	Bacteria	Proteobacteria	Betaproteobacteria	Burkholderiales	Comamonadaceae	NotAssigned
DB_23685	S004503376 Herbaspirillum sp. UYSB35	Bacteria	Proteobacteria	Betaproteobacteria	Burkholderiales	Oxalobacteraceae	Herbaspirillum
DB_11649	S001037198 uncultured bacterium; 471SS_E01	Bacteria	Proteobacteria	Alphaproteobacteria	Rhizobiales	NotAssigned	NotAssigned
DB_7184	S004462423 Burkholderia sp. HB1	Bacteria	Proteobacteria	Betaproteobacteria	Burkholderiales	Burkholderiaceae	Burkholderia
DB_18451	S003802560 uncultured bacterium; HF118	Bacteria	Cyanobacteria/Chloroplast	Chloroplast	NotAssigned	Chloroplast	NotAssigned
DB_37376	S004372326 uncultured bacterium; II960TT01B0J44	Bacteria	Proteobacteria	Alphaproteobacteria	Rhizobiales	Bradyrhizobiaceae	NotAssigned
DB_933	S004086163 Delftia tsuruhatensis; OTU-d3	Bacteria	Proteobacteria	Betaproteobacteria	Burkholderiales	Comamonadaceae	Delftia
DB_20298	S002971352 uncultured bacterium; AcL_F01	Bacteria	Proteobacteria	NotAssigned	NotAssigned	NotAssigned	NotAssigned
DB_10182	S003357027 uncultured organism; ELU0138-T119-S-NIPCRAMgANa_000143	Bacteria	Proteobacteria	Betaproteobacteria	Burkholderiales	Comamonadaceae	Delftia
DB_28048	S002399420 uncultured bacterium; J98	Bacteria	Proteobacteria	Gammaproteobacteria	Pseudomonadales	Pseudomonadaceae	NotAssigned
DB_25261	S003626653 uncultured Halospirulina sp.; R1-71	Bacteria	Cyanobacteria/Chloroplast	Chloroplast	NotAssigned	Chloroplast	NotAssigned
DB_11873	S004457212 Leptothrix sp. L2D32	Bacteria	Proteobacteria	Betaproteobacteria	Burkholderiales	Burkholderiales_incertae_sedis	Leptothrix
DB_31048	S002971338 uncultured bacterium; AcL_D10	Bacteria	Proteobacteria	Alphaproteobacteria	Caulobacterales	Caulobacteraceae	Brevundimonas
DB_25730	Gifu	Gifu	Gifu	Gifu	Gifu	Gifu	Gifu
DB_25596	S004548706 Kluyvera sp. mixed culture X13-9	Bacteria	Proteobacteria	Gammaproteobacteria	Enterobacteriales	Enterobacteriaceae	Kluyvera
DB_38701	S003688387 uncultured bacterium; DB6ROB07	Bacteria	Proteobacteria	Betaproteobacteria	Burkholderiales	Oxalobacteraceae	NotAssigned
DB_1169	S004205404 uncultured bacterium; denovo422	Bacteria	Proteobacteria	Betaproteobacteria	NotAssigned	NotAssigned	NotAssigned
DB_28179	S002202198 uncultured bacterium; 6-4	Bacteria	Proteobacteria	Betaproteobacteria	NotAssigned	NotAssigned	NotAssigned
DB_24565	S000733044 uncultured Burkholderia sp.; 63-30	Bacteria	Proteobacteria	Betaproteobacteria	Burkholderiales	NotAssigned	NotAssigned
DB_1043	S000384595 Aquaspirillum arcticum (T); IAM 14963	Bacteria	Proteobacteria	Betaproteobacteria	NotAssigned	NotAssigned	NotAssigned
DB_15308	S002971352 uncultured bacterium; AcL_F01	Bacteria	Proteobacteria	NotAssigned	NotAssigned	NotAssigned	NotAssigned
DB_18283	S000804173 uncultured bacterium; WEC099	Bacteria	Cyanobacteria/Chloroplast	Chloroplast	NotAssigned	Chloroplast	NotAssigned
DB_18418	S004499659 Novosphingobium sp. THG-DN6.20	Bacteria	Proteobacteria	Alphaproteobacteria	Sphingomonadales	Sphingomonadaceae	Novosphingobium
DB_35828	S004234024 Duganella sp. CR 7-09	Bacteria	Proteobacteria	Betaproteobacteria	Burkholderiales	Oxalobacteraceae	Duganella
DB_17313	S002411532 Pelomonas saccharophila; C92	Bacteria	Proteobacteria	Betaproteobacteria	Burkholderiales	Comamonadaceae	Pelomonas
DB_28002	S004174498 uncultured bacterium; ncd2655b09c1	Bacteria	Proteobacteria	Betaproteobacteria	Burkholderiales	Comamonadaceae	NotAssigned
DB_9673	S004459873 Sphingobium sp. W2.10-97	Bacteria	Proteobacteria	Alphaproteobacteria	Sphingomonadales	Sphingomonadaceae	Sphingobium
DB_17039	S002039376 uncultured bacterium; KR-173	Bacteria	Proteobacteria	Betaproteobacteria	Burkholderiales	NotAssigned	NotAssigned
DB_27387	S001034333 uncultured Acidovorax sp.; 1P-1-D15	Bacteria	Proteobacteria	Betaproteobacteria	Burkholderiales	Comamonadaceae	Acidovorax
DB_3456	S000266232 Bradyrhizobium sp. AM45	Bacteria	Proteobacteria	NotAssigned	NotAssigned	NotAssigned	Bradyrhizobium
DB_15767	S003612251 Taonella mepensis (T); H1	Bacteria	Proteobacteria	Alphaproteobacteria	Sneathiellales	Sneathiellaceae	Taonella
DB_32805	S004585122 uncultured Delftia sp.; MBR Cr 0.4ppm 19	Bacteria	Proteobacteria	Betaproteobacteria	Burkholderiales	Comamonadaceae	Delftia
DB_1186	S004534771 Rhizobium tropici; SRA1	Bacteria	Proteobacteria	Alphaproteobacteria	Rhizobiales	Rhizobiaceae	Rhizobium
DB_6721	S002024790 uncultured bacterium; CF83	Bacteria	Cyanobacteria/Chloroplast	Chloroplast	NotAssigned	Chloroplast	NotAssigned
DB_20423	S002162180 uncultured beta proteobacterium; ZS-2-184	Bacteria	Proteobacteria	Betaproteobacteria	NotAssigned	NotAssigned	NotAssigned
DB_2402	S000804121 uncultured bacterium; YEC113	Bacteria	Proteobacteria	Betaproteobacteria	Burkholderiales	Comamonadaceae	Acidovorax
DB_36073	S004234019 Caulobacter sp. CR 7-03	Bacteria	Proteobacteria	Alphaproteobacteria	Caulobacterales	Caulobacteraceae	Caulobacter
DB_3101	S004536122 Enterobacter sp. NRRU-D47	Bacteria	Proteobacteria	Gammaproteobacteria	Enterobacteriales	Enterobacteriaceae	Enterobacter
DB_12826	S004503376 Herbaspirillum sp. UYSB35	Bacteria	Proteobacteria	Betaproteobacteria	Burkholderiales	Oxalobacteraceae	Herbaspirillum
DB_14952	S001035779 uncultured Ralstonia sp.; 3P-4-1-L20	Bacteria	Proteobacteria	Betaproteobacteria	Burkholderiales	Burkholderiaceae	Ralstonia
DB_20319	S000957192 uncultured beta proteobacterium; EtOH+NO3-c09	Bacteria	Proteobacteria	Betaproteobacteria	Burkholderiales	Comamonadaceae	Diaphorobacter
DB_34756	S002971352 uncultured bacterium; AcL_F01	Bacteria	Proteobacteria	NotAssigned	NotAssigned	NotAssigned	NotAssigned
DB_24200	S001741432 uncultured Pseudomonas sp.; L6B-52	Bacteria	NotAssigned	NotAssigned	NotAssigned	NotAssigned	NotAssigned
DB_33443	S004500086 Rhizobium tropici; PTD1	Bacteria	Proteobacteria	Alphaproteobacteria	Rhizobiales	Rhizobiaceae	Rhizobium
DB_23664	S000836472 uncultured bacterium; WEC132	Bacteria	Proteobacteria	Alphaproteobacteria	Rhizobiales	NotAssigned	NotAssigned
DB_25004	Gifu	Gifu	Gifu	Gifu	Gifu	Gifu	Gifu
DB_1846	S000623395 uncultured phototrophic eukaryote; RS 8-Bact62	Bacteria	NotAssigned	NotAssigned	NotAssigned	NotAssigned	NotAssigned
DB_9586	S002399433 uncultured bacterium; J244	Bacteria	Proteobacteria	Betaproteobacteria	Burkholderiales	Oxalobacteraceae	Herbaspirillum
DB_25162	S004102246 uncultured bacterium; T2_ML208	Bacteria	Proteobacteria	Betaproteobacteria	Burkholderiales	Burkholderiaceae	Ralstonia
DB_37128	S001153927 Hydrogenophaga sp. XJ-L58	Bacteria	Proteobacteria	Betaproteobacteria	Burkholderiales	Comamonadaceae	Hydrogenophaga
DB_34933	S004373973 uncultured bacterium; IJ1ZXBL01B5M3H	Bacteria	Proteobacteria	Betaproteobacteria	Burkholderiales	Oxalobacteraceae	NotAssigned
DB_24509	S002039376 uncultured bacterium; KR-173	Bacteria	Proteobacteria	Betaproteobacteria	Burkholderiales	NotAssigned	NotAssigned
DB_15951	S004232115 [Pseudomonas] boreopolis; SR1; A	Bacteria	Proteobacteria	Gammaproteobacteria	Xanthomonadales	Xanthomonadaceae	NotAssigned
DB_25921	S004170897 uncultured bacterium; ncd1467f04c1	Bacteria	Proteobacteria	Alphaproteobacteria	Rhizobiales	Bradyrhizobiaceae	NotAssigned
DB_15853	S004215759 Nocardiopsaceae GXUN10	Bacteria	NotAssigned	NotAssigned	NotAssigned	NotAssigned	NotAssigned
DB_6203	S001741432 uncultured Pseudomonas sp.; L6B-52	Bacteria	NotAssigned	NotAssigned	NotAssigned	NotAssigned	NotAssigned
DB_9859	S004510062 uncultured Oxalobacteraceae bacterium; 15MA	Bacteria	Proteobacteria	Betaproteobacteria	Burkholderiales	Oxalobacteraceae	Herbaspirillum
DB_11412	S004583983 bacterium enrichment culture; JYJ-18	Bacteria	Bacteroidetes	Flavobacteriia	Flavobacteriales	Flavobacteriaceae	Flavobacterium
DB_1709	S001085342 uncultured Delftia sp.; TSM1Q1u70	Bacteria	Proteobacteria	NotAssigned	NotAssigned	NotAssigned	NotAssigned
DB_29476	S001287910 uncultured bacterium; NP.93	Bacteria	Proteobacteria	Betaproteobacteria	Burkholderiales	Comamonadaceae	NotAssigned
DB_21083	S004543255 BTEX-degrading bacterium enrichment culture; 27	Bacteria	Proteobacteria	Betaproteobacteria	Burkholderiales	Alcaligenaceae	Achromobacter
DB_35630	S001136016 uncultured bacterium; 3C003367	Bacteria	Proteobacteria	Alphaproteobacteria	Rhizobiales	Bradyrhizobiaceae	Tardiphaga
DB_23894	S001741432 uncultured Pseudomonas sp.; L6B-52	Bacteria	NotAssigned	NotAssigned	NotAssigned	NotAssigned	NotAssigned
DB_1647	S003906276 uncultured Rhizobium sp.	Bacteria	Proteobacteria	Alphaproteobacteria	Rhizobiales	Rhizobiaceae	NotAssigned
DB_5583	S004503960 Caulobacter sp. M59	Bacteria	Proteobacteria	Alphaproteobacteria	Caulobacterales	Caulobacteraceae	Caulobacter
DB_12102	S000743023 uncultured beta proteobacterium; F16AGEub7	Bacteria	Proteobacteria	Betaproteobacteria	Burkholderiales	NotAssigned	NotAssigned
DB_13449	S003453877 uncultured bacterium; WB123	Bacteria	Proteobacteria	Betaproteobacteria	Burkholderiales	Burkholderiaceae	Ralstonia
DB_19290	S004089435 Rhizobium sp. CO61May	Bacteria	Proteobacteria	Alphaproteobacteria	Rhizobiales	Rhizobiaceae	Rhizobium
DB_21159	S001143271 uncultured bacterium; 1M02	Bacteria	Proteobacteria	Betaproteobacteria	NotAssigned	NotAssigned	NotAssigned
DB_30536	S003228906 uncultured bacterium; 1169	Bacteria	Proteobacteria	Betaproteobacteria	Burkholderiales	Oxalobacteraceae	NotAssigned
DB_21733	S000923588 uncultured bacterium; LA09	Bacteria	Proteobacteria	Betaproteobacteria	Burkholderiales	Burkholderiales_incertae_sedis	NotAssigned
DB_8741	S001208357 uncultured beta proteobacterium; 16G1	Bacteria	Proteobacteria	Betaproteobacteria	Burkholderiales	Oxalobacteraceae	NotAssigned
DB_4451	S004505797 Kosakonia cowanii; G5C_0m_01	Bacteria	Proteobacteria	Gammaproteobacteria	Enterobacteriales	Enterobacteriaceae	Kosakonia
DB_24018	S001291461 Caulobacter sp. CpLB26	Bacteria	Proteobacteria	Alphaproteobacteria	Caulobacterales	Caulobacteraceae	Caulobacter
DB_36226	S004234259 Caulobacter sp. UR 6-06	Bacteria	Proteobacteria	Alphaproteobacteria	Caulobacterales	Caulobacteraceae	Caulobacter
DB_19306	S003624153 uncultured bacterium; NYS001289	Bacteria	Proteobacteria	Alphaproteobacteria	Sphingomonadales	Sphingomonadaceae	NotAssigned
DB_27527	S002871495 uncultured bacterium; 09-083	Bacteria	Proteobacteria	Gammaproteobacteria	Pseudomonadales	Pseudomonadaceae	NotAssigned
DB_30741	S004505797 Kosakonia cowanii; G5C_0m_01	Bacteria	Proteobacteria	Gammaproteobacteria	Enterobacteriales	Enterobacteriaceae	Kosakonia
DB_32481	S002198835 uncultured Ralstonia sp.; BF64A_U15	Bacteria	Proteobacteria	Betaproteobacteria	Burkholderiales	Burkholderiaceae	Ralstonia
DB_4864	Gifu	Gifu	Gifu	Gifu	Gifu	Gifu	Gifu
DB_18304	S000804135 uncultured bacterium; WEC001	Bacteria	Bacteroidetes	Flavobacteriia	Flavobacteriales	Flavobacteriaceae	NotAssigned
DB_13720	S001670715 uncultured bacterium; DP3.5.11	Bacteria	Proteobacteria	NotAssigned	NotAssigned	NotAssigned	NotAssigned
DB_29697	Gifu	Gifu	Gifu	Gifu	Gifu	Gifu	Gifu
DB_26181	S004428037 uncultured bacterium; SIFF883_N9D4_16S_B	Bacteria	Proteobacteria	Alphaproteobacteria	Sphingomonadales	Sphingomonadaceae	Sphingobium
DB_30989	S004503960 Caulobacter sp. M59	Bacteria	Proteobacteria	Alphaproteobacteria	Caulobacterales	Caulobacteraceae	Caulobacter
DB_2019	S002974896 uncultured bacterium; 1112865250954	Bacteria	Proteobacteria	Alphaproteobacteria	Rhizobiales	Hyphomicrobiaceae	Hyphomicrobium
DB_13506	S001750695 uncultured bacterium; MONS_SW0306_29	Bacteria	Proteobacteria	Alphaproteobacteria	Rhizobiales	NotAssigned	NotAssigned
DB_577	S001447436 uncultured bacterium; Fec179	Bacteria	Firmicutes	Bacilli	Bacillales	NotAssigned	NotAssigned
DB_23105	Gifu	Gifu	Gifu	Gifu	Gifu	Gifu	Gifu
DB_26507	S001037230 uncultured bacterium; 471SS_H07	Bacteria	Proteobacteria	Alphaproteobacteria	Caulobacterales	Caulobacteraceae	Asticcacaulis
DB_15981	S001178927 uncultured Ralstonia sp.; GI6-1-E07	Bacteria	Proteobacteria	Betaproteobacteria	Burkholderiales	Burkholderiaceae	Ralstonia
DB_30693	S003589097 uncultured Asticcacaulis sp.; CH2-91	Bacteria	Proteobacteria	Alphaproteobacteria	Caulobacterales	Caulobacteraceae	Asticcacaulis
DB_20994	S000266232 Bradyrhizobium sp. AM45	Bacteria	Proteobacteria	NotAssigned	NotAssigned	NotAssigned	Bradyrhizobium
DB_9266	S003764672 uncultured Xanthomonadaceae bacterium; 01A	Bacteria	Proteobacteria	NotAssigned	NotAssigned	NotAssigned	NotAssigned
DB_26623	S002024712 uncultured bacterium; TF57	Bacteria	Proteobacteria	Gammaproteobacteria	Pseudomonadales	Pseudomonadaceae	Azomonas
DB_16270	S000372720 uncultured bacterium; 015C-F01	Bacteria	Proteobacteria	Gammaproteobacteria	Pseudomonadales	Pseudomonadaceae	Serpens
DB_20783	S001944459 uncultured bacterium; PBXB24	Bacteria	Proteobacteria	Alphaproteobacteria	Rhizobiales	NotAssigned	NotAssigned
DB_20422	S003060736 uncultured bacterium; Giantp OTU33	Bacteria	NotAssigned	NotAssigned	NotAssigned	NotAssigned	NotAssigned
DB_28314	S001495241 uncultured bacterium; nbw229h03c1	Bacteria	Proteobacteria	Gammaproteobacteria	Pseudomonadales	Pseudomonadaceae	Pseudomonas
DB_17283	S003802560 uncultured bacterium; HF118	Bacteria	Cyanobacteria/Chloroplast	Chloroplast	NotAssigned	Chloroplast	NotAssigned
DB_7586	S004232115 [Pseudomonas] boreopolis; SR1; A	Bacteria	Proteobacteria	Gammaproteobacteria	Xanthomonadales	Xanthomonadaceae	NotAssigned
DB_7082	S004081779 Novosphingobium sp. iMX1	Bacteria	Proteobacteria	Alphaproteobacteria	Sphingomonadales	Sphingomonadaceae	Novosphingobium
DB_2367	S000623395 uncultured phototrophic eukaryote; RS 8-Bact62	Bacteria	NotAssigned	NotAssigned	NotAssigned	NotAssigned	NotAssigned
DB_17247	S000705475 uncultured bacterium; aaa26f04	Bacteria	Proteobacteria	Alphaproteobacteria	Rhizobiales	Rhizobiaceae	Shinella
DB_18017	S000774497 uncultured beta proteobacterium; MKC18	Bacteria	Proteobacteria	Betaproteobacteria	Burkholderiales	Comamonadaceae	Ramlibacter
DB_11735	S004201862 uncultured bacterium; QKAB1ZH051	Bacteria	NotAssigned	NotAssigned	NotAssigned	NotAssigned	NotAssigned
DB_13632	S002254659 uncultured bacterium; nby401d11c1	Bacteria	Proteobacteria	Betaproteobacteria	Burkholderiales	Oxalobacteraceae	Massilia
DB_5576	S002024790 uncultured bacterium; CF83	Bacteria	Cyanobacteria/Chloroplast	Chloroplast	NotAssigned	Chloroplast	NotAssigned
DB_118	S000621581 uncultured bacterium; BANW671	Bacteria	Proteobacteria	Betaproteobacteria	NotAssigned	NotAssigned	NotAssigned
DB_5836	Gifu	Gifu	Gifu	Gifu	Gifu	Gifu	Gifu
DB_4464	S001037198 uncultured bacterium; 471SS_E01	Bacteria	Proteobacteria	Alphaproteobacteria	Rhizobiales	NotAssigned	NotAssigned
DB_37880	S003543791 uncultured bacterium; HWGB-141	Bacteria	Proteobacteria	Betaproteobacteria	Burkholderiales	Comamonadaceae	Acidovorax
DB_17722	S002501831 uncultured bacterium; 2-143	Bacteria	Proteobacteria	Gammaproteobacteria	Enterobacteriales	Enterobacteriaceae	NotAssigned
DB_10404	S003701092 uncultured bacterium; RS-E48	Bacteria	Proteobacteria	Betaproteobacteria	Burkholderiales	Comamonadaceae	Polaromonas
DB_18144	S002039376 uncultured bacterium; KR-173	Bacteria	Proteobacteria	Betaproteobacteria	Burkholderiales	NotAssigned	NotAssigned
DB_3231	S001149541 uncultured bacterium; NYM1F101	Bacteria	Proteobacteria	NotAssigned	NotAssigned	NotAssigned	NotAssigned
DB_24722	S002399332 uncultured bacterium; JH53	Bacteria	Proteobacteria	Betaproteobacteria	Burkholderiales	Comamonadaceae	Acidovorax
DB_33668	S004505797 Kosakonia cowanii; G5C_0m_01	Bacteria	Proteobacteria	Gammaproteobacteria	Enterobacteriales	Enterobacteriaceae	Kosakonia
DB_18476	S001340687 uncultured marine bacterium; BM1-4-54	Bacteria	Proteobacteria	NotAssigned	NotAssigned	NotAssigned	NotAssigned
DB_13369	S002903740 uncultured beta proteobacterium; HG-B02257	Bacteria	Proteobacteria	Betaproteobacteria	Methylophilales	Methylophilaceae	NotAssigned
DB_7198	Gifu	Gifu	Gifu	Gifu	Gifu	Gifu	Gifu
DB_35661	S003802560 uncultured bacterium; HF118	Bacteria	Cyanobacteria/Chloroplast	Chloroplast	NotAssigned	Chloroplast	NotAssigned
DB_11409	S004374012 uncultured bacterium; IJ1ZXBL01AP4C2	Bacteria	Proteobacteria	Betaproteobacteria	Burkholderiales	Oxalobacteraceae	NotAssigned
DB_14103	S001208357 uncultured beta proteobacterium; 16G1	Bacteria	Proteobacteria	Betaproteobacteria	Burkholderiales	Oxalobacteraceae	NotAssigned
DB_19956	S003055745 uncultured alpha proteobacterium; W-LLR44	Bacteria	Proteobacteria	Alphaproteobacteria	Sphingomonadales	Sphingomonadaceae	NotAssigned
DB_9781	S002024790 uncultured bacterium; CF83	Bacteria	Cyanobacteria/Chloroplast	Chloroplast	NotAssigned	Chloroplast	NotAssigned
DB_36706	S000829519 uncultured Bradyrhizobiaceae bacterium; Amb_16S_951	Bacteria	Proteobacteria	NotAssigned	NotAssigned	NotAssigned	NotAssigned
DB_6674	S004459873 Sphingobium sp. W2.10-97	Bacteria	Proteobacteria	Alphaproteobacteria	Sphingomonadales	Sphingomonadaceae	Sphingobium
DB_11606	S003055466 uncultured Rhizobium sp.; S-LLP1	Bacteria	Proteobacteria	Alphaproteobacteria	Rhizobiales	NotAssigned	NotAssigned
DB_4586	Gifu	Gifu	Gifu	Gifu	Gifu	Gifu	Gifu
DB_23492	S003948982 uncultured bacterium; B387	Bacteria	Proteobacteria	Gammaproteobacteria	Xanthomonadales	Xanthomonadaceae	Stenotrophomonas
DB_17413	S000410844 uncultured bacterium; oc17	Bacteria	Proteobacteria	Betaproteobacteria	Burkholderiales	NotAssigned	NotAssigned
DB_31440	S004248982 uncultured bacterium; Bysf-16-Sf11-122	Bacteria	Proteobacteria	Gammaproteobacteria	Pseudomonadales	Pseudomonadaceae	Rhizobacter
DB_3733	S004474409 Rhizobium sp. SCAUf15	Bacteria	Proteobacteria	Alphaproteobacteria	Rhizobiales	Rhizobiaceae	Rhizobium
DB_38309	S001150130 uncultured bacterium; DE00599B12	Bacteria	Cyanobacteria/Chloroplast	Chloroplast	NotAssigned	Chloroplast	NotAssigned
DB_18604	S001670715 uncultured bacterium; DP3.5.11	Bacteria	Proteobacteria	NotAssigned	NotAssigned	NotAssigned	NotAssigned
DB_24777	S002971352 uncultured bacterium; AcL_F01	Bacteria	Proteobacteria	NotAssigned	NotAssigned	NotAssigned	NotAssigned
DB_28548	S001300720 uncultured bacterium; CK_2C4_112	Bacteria	Proteobacteria	Alphaproteobacteria	Sphingomonadales	Sphingomonadaceae	NotAssigned
DB_15363	S003688387 uncultured bacterium; DB6ROB07	Bacteria	Proteobacteria	Betaproteobacteria	Burkholderiales	Oxalobacteraceae	NotAssigned
DB_32434	S004379522 uncultured bacterium; II960TT01ADN6A	Bacteria	Proteobacteria	Betaproteobacteria	Burkholderiales	Oxalobacteraceae	NotAssigned
DB_37395	S002171372 uncultured bacterium; C16	Bacteria	Proteobacteria	NotAssigned	NotAssigned	NotAssigned	NotAssigned
DB_35218	S003260020 bacterium PR2	Bacteria	Proteobacteria	Gammaproteobacteria	Pseudomonadales	Pseudomonadaceae	Pseudomonas
DB_12971	S002902704 uncultured bacterium; Q7433-ASSA	Bacteria	Proteobacteria	Betaproteobacteria	NotAssigned	NotAssigned	NotAssigned
DB_33920	S004374804 uncultured bacterium; IJ1ZXBL01CAKGD	Bacteria	Proteobacteria	Betaproteobacteria	Burkholderiales	Oxalobacteraceae	Massilia
DB_29644	S000734268 uncultured bacterium; FW1m105	Bacteria	Bacteroidetes	Flavobacteriia	Flavobacteriales	Flavobacteriaceae	NotAssigned
DB_8715	S002171383 uncultured bacterium; C62	Bacteria	Proteobacteria	NotAssigned	NotAssigned	NotAssigned	NotAssigned
DB_20338	S001178503 uncultured Delftia sp.; GI5-007-G05	Bacteria	Proteobacteria	Betaproteobacteria	Burkholderiales	Comamonadaceae	Delftia
DB_36891	S003055466 uncultured Rhizobium sp.; S-LLP1	Bacteria	Proteobacteria	Alphaproteobacteria	Rhizobiales	NotAssigned	NotAssigned
DB_19866	S004394881 uncultured bacterium; IJ1ZXBL01AAT9O	Bacteria	Proteobacteria	Alphaproteobacteria	Rhizobiales	Bradyrhizobiaceae	NotAssigned
DB_27197	S001037198 uncultured bacterium; 471SS_E01	Bacteria	Proteobacteria	Alphaproteobacteria	Rhizobiales	NotAssigned	NotAssigned
DB_4414	S001284515 uncultured Candidatus Liberibacter sp.; GS36	Bacteria	Proteobacteria	Alphaproteobacteria	NotAssigned	NotAssigned	NotAssigned
DB_16380	S002502436 uncultured bacterium; 18	Bacteria	Proteobacteria	Betaproteobacteria	Burkholderiales	Comamonadaceae	NotAssigned
DB_7487	S002086714 uncultured eukaryote; ncd660h11c1	Bacteria	Cyanobacteria/Chloroplast	Chloroplast	NotAssigned	Chloroplast	NotAssigned
DB_2423	Gifu	Gifu	Gifu	Gifu	Gifu	Gifu	Gifu
DB_21787	S003661664 uncultured beta proteobacterium; SeqBetaT14	Bacteria	Proteobacteria	NotAssigned	NotAssigned	NotAssigned	NotAssigned
DB_34776	S004174330 uncultured bacterium; ncd2565f09c1	Bacteria	Proteobacteria	Betaproteobacteria	Burkholderiales	Oxalobacteraceae	Massilia
DB_37345	S003445449 uncultured Sphingomonas sp.; 18	Bacteria	Proteobacteria	Alphaproteobacteria	Sphingomonadales	Sphingomonadaceae	Sphingorhabdus
DB_15158	S004518200 uncultured beta proteobacterium; A16-23	Bacteria	Proteobacteria	Betaproteobacteria	Burkholderiales	Burkholderiaceae	Ralstonia
DB_26012	S001741432 uncultured Pseudomonas sp.; L6B-52	Bacteria	NotAssigned	NotAssigned	NotAssigned	NotAssigned	NotAssigned
DB_2185	Gifu	Gifu	Gifu	Gifu	Gifu	Gifu	Gifu
DB_8062	S002039376 uncultured bacterium; KR-173	Bacteria	Proteobacteria	Betaproteobacteria	Burkholderiales	NotAssigned	NotAssigned
DB_35340	S004428037 uncultured bacterium; SIFF883_N9D4_16S_B	Bacteria	Proteobacteria	Alphaproteobacteria	Sphingomonadales	Sphingomonadaceae	Sphingobium
DB_12588	S001741432 uncultured Pseudomonas sp.; L6B-52	Bacteria	NotAssigned	NotAssigned	NotAssigned	NotAssigned	NotAssigned
DB_17029	S001082866 uncultured Pseudomonas sp.; BSX3Q1u79	Bacteria	Proteobacteria	Gammaproteobacteria	Pseudomonadales	Pseudomonadaceae	NotAssigned
DB_20712	S003319623 uncultured endophytic bacterium; Jkk8A03.M13-F	Bacteria	Proteobacteria	Betaproteobacteria	Burkholderiales	NotAssigned	NotAssigned
DB_29462	S001264372 Novosphingobium subterraneum; F-4	Bacteria	Proteobacteria	Alphaproteobacteria	Sphingomonadales	Sphingomonadaceae	Novosphingobium
DB_23093	S004503960 Caulobacter sp. M59	Bacteria	Proteobacteria	Alphaproteobacteria	Caulobacterales	Caulobacteraceae	Caulobacter
DB_38057	S002398939 uncultured bacterium; f101	Bacteria	Proteobacteria	Betaproteobacteria	Burkholderiales	Oxalobacteraceae	Massilia
DB_2242	S002024743 uncultured bacterium; TF191	Bacteria	Proteobacteria	Gammaproteobacteria	Pseudomonadales	Pseudomonadaceae	Pseudomonas
DB_17228	S002137401 uncultured bacterium; ncd984a08c1	Bacteria	Proteobacteria	Betaproteobacteria	Burkholderiales	Oxalobacteraceae	Massilia
DB_31912	Gifu	Gifu	Gifu	Gifu	Gifu	Gifu	Gifu
DB_3444	S003993591 uncultured bacterium; b18-13	Bacteria	Proteobacteria	Betaproteobacteria	Burkholderiales	Comamonadaceae	NotAssigned
DB_36912	S004585122 uncultured Delftia sp.; MBR Cr 0.4ppm 19	Bacteria	Proteobacteria	Betaproteobacteria	Burkholderiales	Comamonadaceae	Delftia
DB_6836	S004580458 uncultured Methylovorus sp.; 34	Bacteria	Proteobacteria	Betaproteobacteria	Methylophilales	Methylophilaceae	NotAssigned
DB_38429	S000804121 uncultured bacterium; YEC113	Bacteria	Proteobacteria	Betaproteobacteria	Burkholderiales	Comamonadaceae	Acidovorax
DB_1652	Gifu	Gifu	Gifu	Gifu	Gifu	Gifu	Gifu
DB_14069	S001037198 uncultured bacterium; 471SS_E01	Bacteria	Proteobacteria	Alphaproteobacteria	Rhizobiales	NotAssigned	NotAssigned
DB_22576	Gifu	Gifu	Gifu	Gifu	Gifu	Gifu	Gifu
DB_802	S000971785 unidentified bacterium; M3_Rhizo_SP6_1	Bacteria	Proteobacteria	Betaproteobacteria	Burkholderiales	Comamonadaceae	Variovorax
DB_35184	S000804100 uncultured bacterium; YEC030	Bacteria	Proteobacteria	Alphaproteobacteria	Rhizobiales	Rhizobiaceae	NotAssigned
DB_20666	S000804138 uncultured bacterium; WEC005	Bacteria	Cyanobacteria/Chloroplast	Chloroplast	NotAssigned	Chloroplast	NotAssigned
DB_12235	S004457212 Leptothrix sp. L2D32	Bacteria	Proteobacteria	Betaproteobacteria	Burkholderiales	Burkholderiales_incertae_sedis	Leptothrix
DB_323	S004535712 Duganella sp. T2013	Bacteria	Proteobacteria	Betaproteobacteria	Burkholderiales	Oxalobacteraceae	Duganella
DB_8584	S004462423 Burkholderia sp. HB1	Bacteria	Proteobacteria	Betaproteobacteria	Burkholderiales	Burkholderiaceae	Burkholderia
DB_2796	S004543255 BTEX-degrading bacterium enrichment culture; 27	Bacteria	Proteobacteria	Betaproteobacteria	Burkholderiales	Alcaligenaceae	Achromobacter
DB_11007	S003008624 uncultured organism; ELU0038-T189-S-NPCRAMgANb_000235	Bacteria	Proteobacteria	Betaproteobacteria	Burkholderiales	Comamonadaceae	Delftia
DB_7102	Gifu	Gifu	Gifu	Gifu	Gifu	Gifu	Gifu
DB_34412	S004505797 Kosakonia cowanii; G5C_0m_01	Bacteria	Proteobacteria	Gammaproteobacteria	Enterobacteriales	Enterobacteriaceae	Kosakonia
DB_29599	S004174397 uncultured bacterium; ncd2599h01c1	Bacteria	Proteobacteria	Betaproteobacteria	Burkholderiales	Oxalobacteraceae	Massilia
DB_34808	S003589097 uncultured Asticcacaulis sp.; CH2-91	Bacteria	Proteobacteria	Alphaproteobacteria	Caulobacterales	Caulobacteraceae	Asticcacaulis
DB_23796	S001670715 uncultured bacterium; DP3.5.11	Bacteria	Proteobacteria	NotAssigned	NotAssigned	NotAssigned	NotAssigned
DB_27308	S003380866 uncultured organism; ELU0180-T56-S-NIPCRAMgANa_000175	Bacteria	Proteobacteria	Betaproteobacteria	Burkholderiales	Comamonadaceae	Delftia
DB_35099	S004505797 Kosakonia cowanii; G5C_0m_01	Bacteria	Proteobacteria	Gammaproteobacteria	Enterobacteriales	Enterobacteriaceae	Kosakonia
DB_13338	S004539833 Rhizobium lusitanum; COPE75	Bacteria	Proteobacteria	Alphaproteobacteria	Rhizobiales	Rhizobiaceae	Rhizobium
DB_35745	S004205404 uncultured bacterium; denovo422	Bacteria	Proteobacteria	Betaproteobacteria	NotAssigned	NotAssigned	NotAssigned
DB_13908	S004585122 uncultured Delftia sp.; MBR Cr 0.4ppm 19	Bacteria	Proteobacteria	Betaproteobacteria	Burkholderiales	Comamonadaceae	Delftia
DB_8459	S001037198 uncultured bacterium; 471SS_E01	Bacteria	Proteobacteria	Alphaproteobacteria	Rhizobiales	NotAssigned	NotAssigned
DB_13797	S001124263 uncultured bacterium; BB1_h06	Bacteria	Proteobacteria	Gammaproteobacteria	Enterobacteriales	Enterobacteriaceae	NotAssigned
DB_5725	S004234019 Caulobacter sp. CR 7-03	Bacteria	Proteobacteria	Alphaproteobacteria	Caulobacterales	Caulobacteraceae	Caulobacter
DB_10914	S001273152 uncultured bacterium; 5101F04	Bacteria	Proteobacteria	Alphaproteobacteria	Rhizobiales	Rhizobiaceae	Rhizobium
DB_18455	S004600758 uncultured Paenibacillus sp.; W4SH8	Bacteria	Firmicutes	Bacilli	Bacillales	Paenibacillaceae 1	Paenibacillus
DB_26126	S004216368 Enterobacter sp. HT-Z59	Bacteria	Proteobacteria	Gammaproteobacteria	Enterobacteriales	Enterobacteriaceae	Enterobacter
DB_19082	S001037198 uncultured bacterium; 471SS_E01	Bacteria	Proteobacteria	Alphaproteobacteria	Rhizobiales	NotAssigned	NotAssigned
DB_23503	Gifu	Gifu	Gifu	Gifu	Gifu	Gifu	Gifu
DB_15263	S001250272 uncultured bacterium; D92E39	Bacteria	Proteobacteria	Betaproteobacteria	Burkholderiales	NotAssigned	NotAssigned
DB_17097	S002974474 uncultured bacterium; 1112851587106	Bacteria	Proteobacteria	Betaproteobacteria	Burkholderiales	Oxalobacteraceae	Massilia
DB_7889	S004581945 uncultured Herbaspirillum sp.; PB7H06	Bacteria	Proteobacteria	Betaproteobacteria	Burkholderiales	Oxalobacteraceae	Herbaspirillum
DB_3482	S002902083 uncultured Sphingomonas sp.; ver177	Bacteria	Proteobacteria	Alphaproteobacteria	Sphingomonadales	Sphingomonadaceae	Sphingomonas
DB_21621	S002501578 uncultured bacterium; DR216	Bacteria	Proteobacteria	Betaproteobacteria	Burkholderiales	Oxalobacteraceae	Herbaspirillum
DB_31648	S004585122 uncultured Delftia sp.; MBR Cr 0.4ppm 19	Bacteria	Proteobacteria	Betaproteobacteria	Burkholderiales	Comamonadaceae	Delftia
DB_35898	S001086996 uncultured Methylophilus sp.; DFC2W2u17	Bacteria	Proteobacteria	Betaproteobacteria	NotAssigned	NotAssigned	NotAssigned
DB_28685	S002664678 uncultured bacterium; ncd1627f07c1	Bacteria	Proteobacteria	Betaproteobacteria	Burkholderiales	Oxalobacteraceae	Massilia
DB_6198	Gifu	Gifu	Gifu	Gifu	Gifu	Gifu	Gifu
DB_27690	Gifu	Gifu	Gifu	Gifu	Gifu	Gifu	Gifu
DB_2285	S003535933 uncultured bacterium; AC0C1BC07	Bacteria	Proteobacteria	Alphaproteobacteria	Sphingomonadales	Sphingomonadaceae	Rhizorhapis
DB_19935	S004216368 Enterobacter sp. HT-Z59	Bacteria	Proteobacteria	Gammaproteobacteria	Enterobacteriales	Enterobacteriaceae	Enterobacter
DB_2109	S000732009 uncultured bacterium; Won35(0625)	Bacteria	Proteobacteria	Betaproteobacteria	Burkholderiales	Comamonadaceae	NotAssigned
DB_2126	S001037198 uncultured bacterium; 471SS_E01	Bacteria	Proteobacteria	Alphaproteobacteria	Rhizobiales	NotAssigned	NotAssigned
DB_1442	S003553902 uncultured bacterium; 7-23	Bacteria	Proteobacteria	Betaproteobacteria	Burkholderiales	Burkholderiaceae	Cupriavidus
DB_6668	S003649396 uncultured bacterium; gls194	Bacteria	Bacteroidetes	Flavobacteriia	Flavobacteriales	Flavobacteriaceae	Flavobacterium
DB_14965	S003749367 Sphingomonas sp. TMW1	Bacteria	Proteobacteria	Alphaproteobacteria	Sphingomonadales	Sphingomonadaceae	Sphingobium
DB_25997	S002971352 uncultured bacterium; AcL_F01	Bacteria	Proteobacteria	NotAssigned	NotAssigned	NotAssigned	NotAssigned
DB_16254	S004174498 uncultured bacterium; ncd2655b09c1	Bacteria	Proteobacteria	Betaproteobacteria	Burkholderiales	Comamonadaceae	NotAssigned
DB_22936	S003589097 uncultured Asticcacaulis sp.; CH2-91	Bacteria	Proteobacteria	Alphaproteobacteria	Caulobacterales	Caulobacteraceae	Asticcacaulis
DB_5909	S002975088 uncultured bacterium; 1112869341483	Bacteria	Proteobacteria	Betaproteobacteria	Burkholderiales	Comamonadaceae	Ramlibacter
DB_14306	S001025639 uncultured bacterium; nbt05c05	Bacteria	Proteobacteria	Betaproteobacteria	Burkholderiales	NotAssigned	NotAssigned
DB_23721	S004541763 uncultured bacterium; T1_0611_47	Bacteria	Proteobacteria	Alphaproteobacteria	Sphingomonadales	Sphingomonadaceae	Novosphingobium
DB_10324	S003739662 uncultured bacterium; NBBAB0409_25	Bacteria	Bacteroidetes	Sphingobacteriia	Sphingobacteriales	Chitinophagaceae	Ferruginibacter
DB_14722	S000621442 uncultured bacterium; BANW493	Bacteria	Proteobacteria	Betaproteobacteria	Burkholderiales	Comamonadaceae	Acidovorax
DB_3800	S002399433 uncultured bacterium; J244	Bacteria	Proteobacteria	Betaproteobacteria	Burkholderiales	Oxalobacteraceae	Herbaspirillum
DB_23618	S003319506 uncultured endophytic bacterium; Jkk6F12.M13-F	Bacteria	Proteobacteria	Gammaproteobacteria	Xanthomonadales	Xanthomonadaceae	NotAssigned
DB_22119	S000410844 uncultured bacterium; oc17	Bacteria	Proteobacteria	Betaproteobacteria	Burkholderiales	NotAssigned	NotAssigned
DB_28222	S004190679 uncultured bacterium; RKtaTu2877	Bacteria	Proteobacteria	Alphaproteobacteria	Sphingomonadales	Sphingomonadaceae	Novosphingobium
DB_5031	S003783636 uncultured bacterium; c339	Bacteria	Proteobacteria	Alphaproteobacteria	Sphingomonadales	Sphingomonadaceae	Sphingomonas
DB_26941	S003288197 Rhizobium sp. shin9-1	Bacteria	Proteobacteria	Alphaproteobacteria	Rhizobiales	Rhizobiaceae	Rhizobium
DB_15912	S004196504 uncultured bacterium; 87B	Bacteria	Proteobacteria	Alphaproteobacteria	Rhizobiales	Bradyrhizobiaceae	NotAssigned
DB_3608	S002616144 uncultured bacterium; ncd1310b06c1	Bacteria	Proteobacteria	Betaproteobacteria	Burkholderiales	Burkholderiales_incertae_sedis	Ideonella
DB_17931	S003927537 Novosphingobium panipatense; 263ZG8	Bacteria	Proteobacteria	Alphaproteobacteria	Sphingomonadales	Sphingomonadaceae	Novosphingobium
DB_27541	S000440933 uncultured bacterium; Hot Creek 44	Bacteria	Firmicutes	Bacilli	Bacillales	Bacillales_Incertae Sedis XII	NotAssigned
DB_3327	S002954117 Rhizobium sp. MBJ2	Bacteria	Proteobacteria	Alphaproteobacteria	Rhizobiales	Rhizobiaceae	Rhizobium
DB_30718	S000957192 uncultured beta proteobacterium; EtOH+NO3-c09	Bacteria	Proteobacteria	Betaproteobacteria	Burkholderiales	Comamonadaceae	Diaphorobacter
DB_25787	S000840196 uncultured bacterium; 31a07	Bacteria	NotAssigned	NotAssigned	NotAssigned	NotAssigned	NotAssigned
DB_4651	S001027855 uncultured bacterium; nbt81e05	Bacteria	Proteobacteria	Betaproteobacteria	Burkholderiales	Oxalobacteraceae	Janthinobacterium
DB_4099	S001320232 unidentified bacterium; panc1-38	Bacteria	Proteobacteria	Betaproteobacteria	Burkholderiales	NotAssigned	NotAssigned
DB_7988	Gifu	Gifu	Gifu	Gifu	Gifu	Gifu	Gifu
DB_20575	S004503376 Herbaspirillum sp. UYSB35	Bacteria	Proteobacteria	Betaproteobacteria	Burkholderiales	Oxalobacteraceae	Herbaspirillum
DB_9905	S003342937 uncultured organism; ELU0080-T380-S-NI_000496	Bacteria	Proteobacteria	Alphaproteobacteria	Rhizobiales	Rhizobiaceae	Rhizobium
DB_38760	S004394881 uncultured bacterium; IJ1ZXBL01AAT9O	Bacteria	Proteobacteria	Alphaproteobacteria	Rhizobiales	Bradyrhizobiaceae	NotAssigned
DB_5566	S002907793 bacterium 7(2010)	Bacteria	Proteobacteria	Gammaproteobacteria	Pseudomonadales	Pseudomonadaceae	Pseudomonas
DB_26257	S003688453 uncultured bacterium; LT3WAC11	Bacteria	Proteobacteria	Betaproteobacteria	Burkholderiales	Burkholderiaceae	Ralstonia
DB_32426	S002971352 uncultured bacterium; AcL_F01	Bacteria	Proteobacteria	NotAssigned	NotAssigned	NotAssigned	NotAssigned
DB_18196	S004539833 Rhizobium lusitanum; COPE75	Bacteria	Proteobacteria	Alphaproteobacteria	Rhizobiales	Rhizobiaceae	Rhizobium
DB_10684	Gifu	Gifu	Gifu	Gifu	Gifu	Gifu	Gifu
DB_10991	S002971352 uncultured bacterium; AcL_F01	Bacteria	Proteobacteria	NotAssigned	NotAssigned	NotAssigned	NotAssigned
DB_10572	S001670715 uncultured bacterium; DP3.5.11	Bacteria	Proteobacteria	NotAssigned	NotAssigned	NotAssigned	NotAssigned
DB_8084	S001741432 uncultured Pseudomonas sp.; L6B-52	Bacteria	NotAssigned	NotAssigned	NotAssigned	NotAssigned	NotAssigned
DB_9850	S003082582 uncultured bacterium; CR214_1	Bacteria	Proteobacteria	Betaproteobacteria	Burkholderiales	NotAssigned	NotAssigned
DB_22956	S004585122 uncultured Delftia sp.; MBR Cr 0.4ppm 19	Bacteria	Proteobacteria	Betaproteobacteria	Burkholderiales	Comamonadaceae	Delftia
DB_20756	S001021875 uncultured bacterium; C17	Bacteria	Bacteroidetes	Flavobacteriia	Flavobacteriales	Flavobacteriaceae	NotAssigned
DB_33556	S001670715 uncultured bacterium; DP3.5.11	Bacteria	Proteobacteria	NotAssigned	NotAssigned	NotAssigned	NotAssigned
DB_24932	S003595239 uncultured Bradyrhizobium sp.; R-41	Bacteria	Proteobacteria	Alphaproteobacteria	Rhizobiales	Bradyrhizobiaceae	NotAssigned
DB_38472	S002966200 Rhizobium vitis; hswx105	Bacteria	Proteobacteria	Alphaproteobacteria	Rhizobiales	Rhizobiaceae	Rhizobium
DB_25564	S004232115 [Pseudomonas] boreopolis; SR1; A	Bacteria	Proteobacteria	Gammaproteobacteria	Xanthomonadales	Xanthomonadaceae	NotAssigned
DB_4539	S001928684 uncultured bacterium; p03_B07	Bacteria	Proteobacteria	Betaproteobacteria	Burkholderiales	Comamonadaceae	NotAssigned
DB_9447	S000965444 Rhizobium radiobacter; G-1-22	Bacteria	Proteobacteria	Alphaproteobacteria	Rhizobiales	Rhizobiaceae	Rhizobium
DB_18086	S002514359 uncultured bacterium; MUP3A02	Bacteria	Proteobacteria	Betaproteobacteria	Methylophilales	Methylophilaceae	NotAssigned
DB_24332	Gifu	Gifu	Gifu	Gifu	Gifu	Gifu	Gifu
DB_13661	S000905573 uncultured Rhodocyclales bacterium; COREB67	Bacteria	Proteobacteria	Betaproteobacteria	Burkholderiales	Burkholderiaceae	Ralstonia
DB_22573	S004428037 uncultured bacterium; SIFF883_N9D4_16S_B	Bacteria	Proteobacteria	Alphaproteobacteria	Sphingomonadales	Sphingomonadaceae	Sphingobium
DB_35904	S000729060 uncultured bacterium; 5-62	Bacteria	Proteobacteria	Betaproteobacteria	Burkholderiales	Comamonadaceae	NotAssigned
DB_13133	S003228906 uncultured bacterium; 1169	Bacteria	Proteobacteria	Betaproteobacteria	Burkholderiales	Oxalobacteraceae	NotAssigned
DB_7707	S004201933 uncultured bacterium; QKAC3ZD011	Bacteria	Proteobacteria	Alphaproteobacteria	Rhodospirillales	NotAssigned	NotAssigned
DB_972	S000804121 uncultured bacterium; YEC113	Bacteria	Proteobacteria	Betaproteobacteria	Burkholderiales	Comamonadaceae	Acidovorax
DB_25606	S001037198 uncultured bacterium; 471SS_E01	Bacteria	Proteobacteria	Alphaproteobacteria	Rhizobiales	NotAssigned	NotAssigned
DB_11222	S004428037 uncultured bacterium; SIFF883_N9D4_16S_B	Bacteria	Proteobacteria	Alphaproteobacteria	Sphingomonadales	Sphingomonadaceae	Sphingobium
DB_33261	S001149633 uncultured bacterium; SM2F24	Bacteria	Proteobacteria	Betaproteobacteria	Burkholderiales	NotAssigned	NotAssigned
DB_7430	S004511552 uncultured bacterium; H33	Bacteria	Proteobacteria	Alphaproteobacteria	Rhizobiales	Hyphomicrobiaceae	Devosia
DB_29502	S000401538 Rhizobium sp. NK32	Bacteria	Proteobacteria	Alphaproteobacteria	Rhizobiales	Rhizobiaceae	Rhizobium
DB_5611	S003307637 uncultured bacterium; L2CLN14	Bacteria	Proteobacteria	Betaproteobacteria	Burkholderiales	Oxalobacteraceae	NotAssigned
DB_18716	S002971352 uncultured bacterium; AcL_F01	Bacteria	Proteobacteria	NotAssigned	NotAssigned	NotAssigned	NotAssigned
DB_32356	S004532659 Kosakonia cowanii; HME8565	Bacteria	Proteobacteria	Gammaproteobacteria	Enterobacteriales	Enterobacteriaceae	Kosakonia
DB_35221	S004234248 Sphingobium sp. UR 2-10	Bacteria	Proteobacteria	Alphaproteobacteria	Sphingomonadales	Sphingomonadaceae	Sphingobium
DB_38257	S001237956 uncultured bacterium; 051102_S1_W_T_SDP18_036	Bacteria	Proteobacteria	Betaproteobacteria	Burkholderiales	Comamonadaceae	Hydrogenophaga
DB_11463	S000734268 uncultured bacterium; FW1m105	Bacteria	Bacteroidetes	Flavobacteriia	Flavobacteriales	Flavobacteriaceae	NotAssigned
DB_10006	S004532659 Kosakonia cowanii; HME8565	Bacteria	Proteobacteria	Gammaproteobacteria	Enterobacteriales	Enterobacteriaceae	Kosakonia
DB_7726	S004201870 uncultured bacterium; QKAB4ZH111	Bacteria	Proteobacteria	Gammaproteobacteria	Xanthomonadales	Xanthomonadaceae	Thermomonas
DB_29604	S001670715 uncultured bacterium; DP3.5.11	Bacteria	Proteobacteria	NotAssigned	NotAssigned	NotAssigned	NotAssigned
DB_32338	S004426999 uncultured bacterium; SICX1064_N9D3_16S_B	Bacteria	Proteobacteria	Alphaproteobacteria	Rhizobiales	Bradyrhizobiaceae	NotAssigned
DB_22882	S002024736 uncultured bacterium; TF143	Bacteria	Bacteroidetes	Flavobacteriia	Flavobacteriales	Flavobacteriaceae	Flavobacterium
DB_22330	S002908481 Paenibacillus validus; B-H-NA1	Bacteria	Firmicutes	Bacilli	Bacillales	Paenibacillaceae 1	Paenibacillus
DB_23927	S004532252 Rhizobium leguminosarum bv. viciae; MMUST-003	Bacteria	Proteobacteria	Alphaproteobacteria	Rhizobiales	Rhizobiaceae	Rhizobium
DB_6711	S003560296 uncultured bacterium; MY 41	Bacteria	Firmicutes	Bacilli	Bacillales	Bacillaceae 1	Saccharococcus
DB_5851	S000905573 uncultured Rhodocyclales bacterium; COREB67	Bacteria	Proteobacteria	Betaproteobacteria	Burkholderiales	Burkholderiaceae	Ralstonia
DB_16371	S004585122 uncultured Delftia sp.; MBR Cr 0.4ppm 19	Bacteria	Proteobacteria	Betaproteobacteria	Burkholderiales	Comamonadaceae	Delftia
DB_9152	S004190679 uncultured bacterium; RKtaTu2877	Bacteria	Proteobacteria	Alphaproteobacteria	Sphingomonadales	Sphingomonadaceae	Novosphingobium
DB_29142	S003322243 uncultured bacterium; W-75	Bacteria	Proteobacteria	Alphaproteobacteria	Rhizobiales	NotAssigned	NotAssigned
DB_18381	S002024712 uncultured bacterium; TF57	Bacteria	Proteobacteria	Gammaproteobacteria	Pseudomonadales	Pseudomonadaceae	Azomonas
DB_21033	S004196459 uncultured bacterium; 77B	Bacteria	Proteobacteria	Betaproteobacteria	Burkholderiales	Comamonadaceae	NotAssigned
DB_27157	S004174498 uncultured bacterium; ncd2655b09c1	Bacteria	Proteobacteria	Betaproteobacteria	Burkholderiales	Comamonadaceae	NotAssigned
DB_30395	S002039368 uncultured bacterium; KR-135	Bacteria	Proteobacteria	Betaproteobacteria	Burkholderiales	Comamonadaceae	NotAssigned
DB_36505	S002086714 uncultured eukaryote; ncd660h11c1	Bacteria	Cyanobacteria/Chloroplast	Chloroplast	NotAssigned	Chloroplast	NotAssigned
DB_27810	S001037198 uncultured bacterium; 471SS_E01	Bacteria	Proteobacteria	Alphaproteobacteria	Rhizobiales	NotAssigned	NotAssigned
DB_6051	S002507863 uncultured Sphingomonadaceae bacterium; SKM006	Bacteria	Proteobacteria	NotAssigned	NotAssigned	NotAssigned	NotAssigned
DB_7377	S000732666 uncultured gamma proteobacterium; E46	Bacteria	Proteobacteria	Gammaproteobacteria	Pseudomonadales	Pseudomonadaceae	NotAssigned
DB_32659	S001941932 uncultured bacterium; M-6	Bacteria	Proteobacteria	Betaproteobacteria	Burkholderiales	NotAssigned	NotAssigned
DB_17938	S000973758 uncultured beta proteobacterium; 162	Bacteria	Proteobacteria	Betaproteobacteria	Methylophilales	Methylophilaceae	Methylotenera
DB_17637	S004532659 Kosakonia cowanii; HME8565	Bacteria	Proteobacteria	Gammaproteobacteria	Enterobacteriales	Enterobacteriaceae	Kosakonia
DB_13028	S002039376 uncultured bacterium; KR-173	Bacteria	Proteobacteria	Betaproteobacteria	Burkholderiales	NotAssigned	NotAssigned
DB_4931	Gifu	Gifu	Gifu	Gifu	Gifu	Gifu	Gifu
DB_25156	S000804100 uncultured bacterium; YEC030	Bacteria	Proteobacteria	Alphaproteobacteria	Rhizobiales	Rhizobiaceae	NotAssigned
DB_6842	S000721264 gamma proteobacterium ARP-A5	Bacteria	Proteobacteria	Gammaproteobacteria	Xanthomonadales	Xanthomonadaceae	NotAssigned
DB_11917	S003008877 uncultured organism; ELU0038-T189-S-NPCRAMgANb_000488	Bacteria	Proteobacteria	Betaproteobacteria	Burkholderiales	Comamonadaceae	Delftia
DB_13966	S004187365 uncultured bacterium; T(13N)27	Bacteria	Bacteroidetes	Sphingobacteriia	Sphingobacteriales	Sphingobacteriaceae	Sphingobacterium
DB_18477	S002507919 uncultured Sphingomonadaceae bacterium; SDM010	Bacteria	Proteobacteria	Alphaproteobacteria	Sphingomonadales	Sphingomonadaceae	Sphingomonas
DB_14333	S001928684 uncultured bacterium; p03_B07	Bacteria	Proteobacteria	Betaproteobacteria	Burkholderiales	Comamonadaceae	NotAssigned
DB_33225	S000804138 uncultured bacterium; WEC005	Bacteria	Cyanobacteria/Chloroplast	Chloroplast	NotAssigned	Chloroplast	NotAssigned
DB_30410	S001741432 uncultured Pseudomonas sp.; L6B-52	Bacteria	NotAssigned	NotAssigned	NotAssigned	NotAssigned	NotAssigned
DB_26222	S004215759 Nocardiopsaceae GXUN10	Bacteria	NotAssigned	NotAssigned	NotAssigned	NotAssigned	NotAssigned
DB_26694	S002501570 uncultured bacterium; DR203	Bacteria	Proteobacteria	Betaproteobacteria	Burkholderiales	Oxalobacteraceae	NotAssigned
DB_6688	S004505797 Kosakonia cowanii; G5C_0m_01	Bacteria	Proteobacteria	Gammaproteobacteria	Enterobacteriales	Enterobacteriaceae	Kosakonia
DB_3976	S004196504 uncultured bacterium; 87B	Bacteria	Proteobacteria	Alphaproteobacteria	Rhizobiales	Bradyrhizobiaceae	NotAssigned
DB_19601	S002125949 uncultured bacterium; ncd375a04c1	Bacteria	Proteobacteria	Betaproteobacteria	Burkholderiales	Comamonadaceae	Acidovorax
DB_15351	S004581945 uncultured Herbaspirillum sp.; PB7H06	Bacteria	Proteobacteria	Betaproteobacteria	Burkholderiales	Oxalobacteraceae	Herbaspirillum
DB_28448	S000804130 uncultured bacterium; YEC264	Bacteria	Proteobacteria	Alphaproteobacteria	Rhizobiales	Rhizobiaceae	Neorhizobium
DB_30316	S001233082 uncultured bacterium; E125	Bacteria	Proteobacteria	Alphaproteobacteria	Caulobacterales	Caulobacteraceae	Asticcacaulis
DB_1995	S004428037 uncultured bacterium; SIFF883_N9D4_16S_B	Bacteria	Proteobacteria	Alphaproteobacteria	Sphingomonadales	Sphingomonadaceae	Sphingobium
DB_35955	S000729060 uncultured bacterium; 5-62	Bacteria	Proteobacteria	Betaproteobacteria	Burkholderiales	Comamonadaceae	NotAssigned
DB_23113	S004205404 uncultured bacterium; denovo422	Bacteria	Proteobacteria	Betaproteobacteria	NotAssigned	NotAssigned	NotAssigned
DB_33415	S003060736 uncultured bacterium; Giantp OTU33	Bacteria	NotAssigned	NotAssigned	NotAssigned	NotAssigned	NotAssigned
DB_624	S004201876 uncultured bacterium; QKAB3ZB021	Bacteria	Proteobacteria	Betaproteobacteria	Nitrosomonadales	Nitrosomonadaceae	Nitrosomonas
DB_10023	S002399420 uncultured bacterium; J98	Bacteria	Proteobacteria	Gammaproteobacteria	Pseudomonadales	Pseudomonadaceae	NotAssigned
DB_14600	S004201933 uncultured bacterium; QKAC3ZD011	Bacteria	Proteobacteria	Alphaproteobacteria	Rhodospirillales	NotAssigned	NotAssigned
DB_26863	S004137519 uncultured bacterium; nbw104b09c1	Bacteria	Proteobacteria	Alphaproteobacteria	Sphingomonadales	Sphingomonadaceae	Novosphingobium
DB_17251	S002971352 uncultured bacterium; AcL_F01	Bacteria	Proteobacteria	NotAssigned	NotAssigned	NotAssigned	NotAssigned
DB_16887	S001670715 uncultured bacterium; DP3.5.11	Bacteria	Proteobacteria	NotAssigned	NotAssigned	NotAssigned	NotAssigned
DB_14608	S004459873 Sphingobium sp. W2.10-97	Bacteria	Proteobacteria	Alphaproteobacteria	Sphingomonadales	Sphingomonadaceae	Sphingobium
DB_33706	S003060819 uncultured marine bacterium; Tc-65	Bacteria	Proteobacteria	NotAssigned	NotAssigned	NotAssigned	NotAssigned
DB_10858	S002970350 uncultured bacterium; K17.66 KSS	Bacteria	NotAssigned	NotAssigned	NotAssigned	NotAssigned	NotAssigned
DB_30161	S000867219 uncultured bacterium; S25_1578	Bacteria	Proteobacteria	Betaproteobacteria	Burkholderiales	Comamonadaceae	Curvibacter
DB_35211	S001037198 uncultured bacterium; 471SS_E01	Bacteria	Proteobacteria	Alphaproteobacteria	Rhizobiales	NotAssigned	NotAssigned
DB_16539	S004548734 Pseudomonas sp. mixed culture X21-33	Bacteria	Proteobacteria	Gammaproteobacteria	Pseudomonadales	Pseudomonadaceae	Pseudomonas
DB_30016	S003091694 uncultured Variovorax sp.; SNS-25	Bacteria	Proteobacteria	Betaproteobacteria	Burkholderiales	Comamonadaceae	Variovorax
DB_5675	S002971352 uncultured bacterium; AcL_F01	Bacteria	Proteobacteria	NotAssigned	NotAssigned	NotAssigned	NotAssigned
DB_8073	S001329532 Lysobacter sp. KC-EP-S8	Bacteria	Proteobacteria	Gammaproteobacteria	Xanthomonadales	Xanthomonadaceae	Lysobacter
DB_1497	S003783787 uncultured delta proteobacterium; RFLP band pattern 13	Bacteria	Proteobacteria	Betaproteobacteria	Burkholderiales	Comamonadaceae	Polaromonas
DB_14926	S004174397 uncultured bacterium; ncd2599h01c1	Bacteria	Proteobacteria	Betaproteobacteria	Burkholderiales	Oxalobacteraceae	Massilia
DB_33610	S004428037 uncultured bacterium; SIFF883_N9D4_16S_B	Bacteria	Proteobacteria	Alphaproteobacteria	Sphingomonadales	Sphingomonadaceae	Sphingobium
DB_16166	S003060819 uncultured marine bacterium; Tc-65	Bacteria	Proteobacteria	NotAssigned	NotAssigned	NotAssigned	NotAssigned
DB_14505	S001670715 uncultured bacterium; DP3.5.11	Bacteria	Proteobacteria	NotAssigned	NotAssigned	NotAssigned	NotAssigned
DB_16857	S001741432 uncultured Pseudomonas sp.; L6B-52	Bacteria	NotAssigned	NotAssigned	NotAssigned	NotAssigned	NotAssigned
DB_35147	S002077499 uncultured bacterium; ncd296e05c1	Bacteria	Bacteroidetes	Sphingobacteriia	Sphingobacteriales	Sphingobacteriaceae	Mucilaginibacter
DB_23627	S004428037 uncultured bacterium; SIFF883_N9D4_16S_B	Bacteria	Proteobacteria	Alphaproteobacteria	Sphingomonadales	Sphingomonadaceae	Sphingobium
DB_19264	S001150130 uncultured bacterium; DE00599B12	Bacteria	Cyanobacteria/Chloroplast	Chloroplast	NotAssigned	Chloroplast	NotAssigned
DB_980	Gifu	Gifu	Gifu	Gifu	Gifu	Gifu	Gifu
DB_36482	S001176858 uncultured soil bacterium; B5_22	Bacteria	Proteobacteria	NotAssigned	NotAssigned	NotAssigned	NotAssigned
DB_4377	S001741432 uncultured Pseudomonas sp.; L6B-52	Bacteria	NotAssigned	NotAssigned	NotAssigned	NotAssigned	NotAssigned
DB_22463	S004455286 Novosphingobium sp. THW-SA1	Bacteria	Proteobacteria	Alphaproteobacteria	Sphingomonadales	Sphingomonadaceae	Novosphingobium
DB_27154	S003456554 uncultured bacterium; EMIRGE_OTU_s2b2b_9947	Bacteria	Bacteroidetes	Flavobacteriia	Flavobacteriales	Flavobacteriaceae	NotAssigned
DB_20623	S001670715 uncultured bacterium; DP3.5.11	Bacteria	Proteobacteria	NotAssigned	NotAssigned	NotAssigned	NotAssigned
DB_2466	S002200347 uncultured bacterium; HDB_SIOH1059	Bacteria	Firmicutes	Bacilli	Bacillales	Bacillaceae 1	Bacillus
DB_2432	Gifu	Gifu	Gifu	Gifu	Gifu	Gifu	Gifu
DB_1939	S002348657 uncultured bacterium; ZBAF1-5	Bacteria	Proteobacteria	Betaproteobacteria	Burkholderiales	Comamonadaceae	Diaphorobacter
DB_7614	S004086163 Delftia tsuruhatensis; OTU-d3	Bacteria	Proteobacteria	Betaproteobacteria	Burkholderiales	Comamonadaceae	Delftia
DB_17065	S004530503 Enterobacteriaceae bacterium CC4F	Bacteria	Proteobacteria	Gammaproteobacteria	Enterobacteriales	Enterobacteriaceae	NotAssigned
DB_13894	S003802567 uncultured bacterium; HF128	Bacteria	Proteobacteria	Betaproteobacteria	Burkholderiales	Comamonadaceae	Ramlibacter
DB_22498	Gifu	Gifu	Gifu	Gifu	Gifu	Gifu	Gifu
DB_8996	S001037198 uncultured bacterium; 471SS_E01	Bacteria	Proteobacteria	Alphaproteobacteria	Rhizobiales	NotAssigned	NotAssigned
DB_38762	S003060736 uncultured bacterium; Giantp OTU33	Bacteria	NotAssigned	NotAssigned	NotAssigned	NotAssigned	NotAssigned
DB_37965	S002039376 uncultured bacterium; KR-173	Bacteria	Proteobacteria	Betaproteobacteria	Burkholderiales	NotAssigned	NotAssigned
DB_24326	S000372755 uncultured bacterium; 015E-D02	Bacteria	Proteobacteria	Alphaproteobacteria	Rhizobiales	Rhizobiaceae	NotAssigned
DB_18978	S001035696 uncultured Ralstonia sp.; 3P-4-1-H13	Bacteria	Proteobacteria	Betaproteobacteria	Burkholderiales	Burkholderiaceae	Ralstonia
DB_19898	S000729060 uncultured bacterium; 5-62	Bacteria	Proteobacteria	Betaproteobacteria	Burkholderiales	Comamonadaceae	NotAssigned
DB_20851	S002664678 uncultured bacterium; ncd1627f07c1	Bacteria	Proteobacteria	Betaproteobacteria	Burkholderiales	Oxalobacteraceae	Massilia
DB_21924	S002540846 uncultured bacterium; ncd455h12c1	Bacteria	Proteobacteria	Betaproteobacteria	Burkholderiales	NotAssigned	NotAssigned
DB_6611	S003612251 Taonella mepensis (T); H1	Bacteria	Proteobacteria	Alphaproteobacteria	Sneathiellales	Sneathiellaceae	Taonella
DB_7484	S004543255 BTEX-degrading bacterium enrichment culture; 27	Bacteria	Proteobacteria	Betaproteobacteria	Burkholderiales	Alcaligenaceae	Achromobacter
DB_22947	Gifu	Gifu	Gifu	Gifu	Gifu	Gifu	Gifu
DB_32142	S001447436 uncultured bacterium; Fec179	Bacteria	Firmicutes	Bacilli	Bacillales	NotAssigned	NotAssigned
[truncated: 232,572 more rows]
