# Supplementary material for: Synergistic effects of plant genotype and soil microbiome on growth in Lotus japonicus
Source: FEMS Microbiol Ecol. 2024 Apr 27;100(5):fiae056. doi: 10.1093/femsec/fiae056 (PMC11068475; doi:10.1093/femsec/fiae056)
Supplement: fiae056_Supplemental_Files [file fiae056_supplemental_files.zip › Tables/Table_1-2.xlsx]

## Sheet: Table 1
Table 1. Permanova results for variation in root microbiomes
	DFa	SSb	F valuec	R2	P value
G	8	4.14822	4.23578	0.0438317	0.0001	***
M	2	20.4385	83.4795	0.215961	0.0001	***
E	1	20.7195	169.254	0.21893	0.0001	***
G × M	16	3.64351	1.86021	0.0384988	0.0001	***
G × E	8	4.02553	4.1105	0.0425354	0.0001	***
M × E	2	4.08116	16.6692	0.0431231	0.0001	***
G × M × E	16	4.16366	2.12577	0.0439949	0.0001	***
Residuals	273	33.4196		0.353125
Total	326	94.6396		1
a Degree of freedom. b Sums of squares. c Pseudo-F value in permutation

## Sheet: Table 2
Table 2. Generalized linear model for plant phenotypes in the cross-inoculation experiment without non-inoculant data.
		DFa	SSb	F value	η2	P value
SLc	G	8	142.791	89.5144	0.450832	3.5273e-92	***
	M	2	2.68306	6.72792	0.00847116	0.00130589	**
	E	1	39.6495	198.847	0.125185	2.24198e-38	***
	G × M	16	13.0035	4.07589	0.0410558	2.21466e-07	***
	G × E	8	9.68338	6.07042	0.0305732	1.77846e-07	***
	M × E	2	0.625227	1.56779	0.00197402	0.209506
	G × M × E	16	6.4003	2.00614	0.0202076	0.0114251	*
	Residuals	511	101.892		0.321701
RLd	G	8	55.8274	45.0118	0.292031	1.33908e-54	***
	M	2	7.76328	25.0371	0.0406095	4.23349e-11	***
	E	1	13.7093	88.4267	0.0717128	1.77018e-19	***
	G × M	16	12.4628	5.02417	0.0651926	9.96133e-10	***
	G × E	8	9.00005	7.25644	0.047079	3.85296e-09	***
	M × E	2	5.34827	17.2485	0.0279766	5.63798e-08	***
	G × M × E	16	7.83493	3.15852	0.0409843	3.49682e-05	***
	Residuals	511	79.2232		0.414414
a Degree of freedom. b Sums of squares.
c Shoot length. d Root length.
