# Supplementary material for: Synergistic effects of plant genotype and soil microbiome on growth in Lotus japonicus
Source: FEMS Microbiol Ecol. 2024 Apr 27;100(5):fiae056. doi: 10.1093/femsec/fiae056 (PMC11068475; doi:10.1093/femsec/fiae056)
Supplement: fiae056_Supplemental_Files [file fiae056_supplemental_files.zip › Tables/Table_S1-S11.xlsx]

## Sheet: Table S1
Supplemental Table S1. Sample list with phenotypic values and summary of amplicon sequences
Sample IDs	PotID	Host	Inoculant	Condition	Sampling day	Sample Type	Shoot length (SL) [mm]	Root length (RL) [mm]	Number of leaves (NOL)	Number of branches (NOB)	Assembled reads	Unassembled reads	Bacterial 16S reads	Bacterial 16S reads rarefied	Shannon index [Strain]	Shannon index [ASV]	Shannon index [Genus]	Shannon index [Family]
1	125	MG46	MIX	Non	28	Root	25.064	87.851	5	1	164623	20598	89995	8944	6.99349	8.98237	2.79071	2.82273
2	125	MG46	MIX	Non	28	Root	22.443	118.108	4	1	163571	17172	94815	8320	6.71709	8.81511	2.7048	2.76821
3	125	MG46	MIX	Non	28	Root	20.723	77.661	5	1	132202	17036	73296	8655	6.59388	8.39502	2.81991	2.78498
4	125	MG46	MIX	Non	28	Root	24.683	91.176	5	1
5	125	MG46	MIX	Non	28	Root	19.619	46.175	4	1
9	116	MG63	MIX	Non	28	Root	48.25	83.392	6	1	120170	13260	65189	6942	6.55543	8.53971	2.33045	2.64813
10	116	MG63	MIX	Non	28	Root	62.581	86.119	6	1	143391	15308	82875	6505	6.3584	8.37142	2.4224	2.75542
11	116	MG63	MIX	Non	28	Root	47.406	100.516	6	1	136773	16332	81813	6055	5.93538	8.0584	2.14878	2.50408
12	116	MG63	MIX	Non	28	Root	46.275	72.598	5	1
13	116	MG63	MIX	Non	28	Root	35.563	68.308	4	1
14	116	MG63	MIX	Non	28	Root	45.722	78.805	6	1
15	26	MG63	F5C	SALT	28	Root	94.692	124.071	12	3	115166	16750	58347	9371	6.5417	8.52912	3.08637	2.86405
16	26	MG63	F5C	SALT	28	Root	57.361	141.956	8	2	158340	23544	79034	9132	6.12405	8.02317	2.77178	2.72938
17	26	MG63	F5C	SALT	28	Root	24.786	87.724	5	1	99664	14008	56203	6598	5.45742	7.32359	2.42357	2.46521
18	26	MG63	F5C	SALT	28	Root	33.723	92.835	5	1	46402	8764	36652	8828	4.63569	5.87725	2.04219	2.09087
19	26	MG63	F5C	SALT	28	Root	37.376	114.619	5	1	44622	9278	34763	8778	4.95007	6.21104	2.65779	2.7019
20	26	MG63	F5C	SALT	28	Root	70.278	127.909	8	3	35873	13316	27068	4670	3.96829	5.41325	1.8923	2.07911
21	3	Gifu	F5S	SALT	28	Root	6.789	40.881	1	1	161065	2668	86545	6792	5.94662	7.89722	2.64496	2.79367
22	3	Gifu	F5S	SALT	28	Root	8.837	58.679	1	1	105504	12964	54801	6048	6.15228	8.30674	2.35789	2.73241
23	3	Gifu	F5S	SALT	28	Root	5.213	15.011	2	1	106067	7220	59553	5643	5.84794	7.84741	2.31334	2.61297
24	3	Gifu	F5S	SALT	28	Root	7.089	42.439	1	1
25	3	Gifu	F5S	SALT	28	Root	9.87	65.402	3	2
26	3	Gifu	F5S	SALT	28	Root	6.423	65.97	3	2
27	71	MG46	Cont	SALT	28	Root	36.379	102.863	8	2	104767	25846	43650	1827	4.75853	6.23818	2.43615	1.229
28	71	MG46	Cont	SALT	28	Root	57.1	75.392	9	3	106575	27234	45474	1741	4.22269	5.86682	2.28248	1.29772
29	71	MG46	Cont	SALT	28	Root	75.834	80.325	11	3
30	71	MG46	Cont	SALT	28	Root	25.567	122.306	6	1
33	74	MG20	F5S	Non	28	Root	46.781	127.139	5	1	106400	15986	56025	9383	6.81738	8.98218	2.7176	2.90323
34	74	MG20	F5S	Non	28	Root	48.826	149.448	4	1	125472	15690	64267	7874	6.56971	8.4568	2.81455	2.91939
35	74	MG20	F5S	Non	28	Root	43.569	146.418	4	1	155377	15846	80528	9180	6.91924	8.91554	2.66203	2.842
36	74	MG20	F5S	Non	28	Root	43.953	147.089	4	1
37	74	MG20	F5S	Non	28	Root	54.24	134.15	4	1
38	74	MG20	F5S	Non	28	Root	44.14	115.319	4	1
39	82	MG68	F5S	Non	28	Root	23.236	88.994	3	1	144455	13642	81044	8681	6.52608	8.58974	2.85584	2.98713
40	82	MG68	F5S	Non	28	Root	14.798	55.421	4	1	143992	19882	84463	5734	5.90296	7.93682	2.11265	2.74039
41	82	MG68	F5S	Non	28	Root	20.626	70.422	3	1
42	82	MG68	F5S	Non	28	Root	12.645	23.886	3	1
43	11	MG67	F5S	SALT	28	Root	183.24	109.664	17	3	112949	18584	42325	8674	6.77852	8.96511	2.70217	3.04668
44	11	MG67	F5S	SALT	28	Root	40.238	132.624	9	2	139039	30316	57382	8986	6.6312	8.62351	2.44077	2.82914
45	11	MG67	F5S	SALT	28	Root	39.098	103.552	7	2	37472	6738	25742	8560	5.5277	6.31682	2.64977	2.83167
46	11	MG67	F5S	SALT	28	Root	85.263	133.492	12	3	33520	10876	25474	5278	4.71448	5.88796	1.43052	1.92165
47	45	MG68	MIX	SALT	28	Root	13.566	85.18	4	1	160985	18770	82149	6820	6.42088	8.22965	2.60427	3.13822
48	45	MG68	MIX	SALT	28	Root	16.144	116.687	4	1	146594	22730	81232	6031	5.8783	8.05361	2.15587	2.37166
49	45	MG68	MIX	SALT	28	Root	17.616	142.681	5	2	136788	22986	68365	8500	6.2943	8.67339	2.41646	2.62883
50	45	MG68	MIX	SALT	28	Root	9.096	11.277	1	1
51	45	MG68	MIX	SALT	28	Root	11.967	27.157	3	2
52	111	Gifu	MIX	Non	28	Root	9.923	15.476	1	1	144245	6660	89451	8666	6.18022	7.79642	2.15093	2.37037
53	111	Gifu	MIX	Non	28	Root	11.633	14.719	1	1	157803	11610	96948	7917	5.99077	7.61841	2.4375	2.5576
54	111	Gifu	MIX	Non	28	Root	13.028	18.749	2	1	140153	11168	83521	7913	5.9377	7.88994	2.28864	2.41904
55	111	Gifu	MIX	Non	28	Root	10.115	13.48	2	1
56	111	Gifu	MIX	Non	28	Root	7.055	8.456	2	1
57	111	Gifu	MIX	Non	28	Root	5.397	14.576	1	1
58	2	MG20	F5S	SALT	28	Root	116.419	144.149	8	3	118041	19286	50685	9161	6.65272	8.99516	2.71088	2.9472
59	2	MG20	F5S	SALT	28	Root	131.63	144.978	10	3	119430	18474	59468	10539	7.04314	9.15265	2.89939	3.14544
60	2	MG20	F5S	SALT	28	Root	92.123	146.373	7	2	124238	22950	54010	8967	6.74324	8.87383	2.67507	2.9978
61	2	MG20	F5S	SALT	28	Root	67.547	127.252	6	1
62	2	MG20	F5S	SALT	28	Root	83.252	84.924	8	2
63	2	MG20	F5S	SALT	28	Root	124.237	134.725	10	3
64	133	MG63	Cont	Non	28	Root	53.925	158.46	6	1	111241	32876	39433	4576	4.95032	6.8523	2.30716	2.14686
65	133	MG63	Cont	Non	28	Root	97	205.885	8	1	132608	32528	54255	2499	4.59108	6.29988	2.1469	2.06533
66	133	MG63	Cont	Non	28	Root	46.746	148.864	6	1	80760	26638	25094	2556	4.38652	6.13711	2.05227	1.87207
67	133	MG63	Cont	Non	28	Root	97.121	185.388	8	1
68	133	MG63	Cont	Non	28	Root	87.385	77.269	7	1
69	133	MG63	Cont	Non	28	Root	58.679	143.552	7	1
70	86	MG11	F5S	Non	28	Root	50.11	116.254	6	1	136983	17624	76907	8417	5.78275	7.67151	2.25687	2.28547
71	86	MG11	F5S	Non	28	Root	39.599	103.035	5	1	129756	15078	72897	7106	6.51769	8.47639	2.42464	2.62096
72	86	MG11	F5S	Non	28	Root	34.237	114.434	5	1	117876	12512	62917	8374	6.1315	8.22385	1.97481	2.38024
73	86	MG11	F5S	Non	28	Root	37.768	111.256	5	1
74	86	MG11	F5S	Non	28	Root	29.432	123.994	4	1
75	86	MG11	F5S	Non	28	Root	32.536	114.004	4	1
76	51	MG56	MIX	SALT	28	Root	96.434	127.381	9	1	128438	25538	56173	11631	6.7203	8.75961	2.84663	2.94782
77	51	MG56	MIX	SALT	28	Root	80.734	113.899	8	1	129938	24248	59326	10664	6.63944	8.62566	2.99512	3.06528
78	51	MG56	MIX	SALT	28	Root	99.568	143.367	9	1	117779	24172	47349	12093	6.96967	9.07487	2.9439	3.06976
79	51	MG56	MIX	SALT	28	Root	102.502	125.34	9	1
80	51	MG56	MIX	SALT	28	Root	94.92	127.821	9	2
82	114	L. burttii	MIX	Non	28	Root	52.667	64.901	4	1	148044	13452	94216	8016	6.08631	7.93413	2.4153	2.51369
83	114	L. burttii	MIX	Non	28	Root	67.594	45.034	4	1	119738	12208	63771	10980	6.65245	8.56562	2.61993	2.86265
84	114	L. burttii	MIX	Non	28	Root	58.037	138.025	4	1	140816	14654	77209	6923	6.36828	8.31945	2.79878	2.88442
85	114	L. burttii	MIX	Non	28	Root	48.294	60.99	4	1
86	114	L. burttii	MIX	Non	28	Root	50.911	39.69	4	1
87	114	L. burttii	MIX	Non	28	Root	52.898	44.616	4	1
89	105	MG56	F5C	Non	28	Root	27.866	51.457	3	1	127509	19674	65614	6376	6.17709	8.20798	2.65727	2.90706
90	105	MG56	F5C	Non	28	Root	28.58	112.637	3	1	121313	16094	55053	8030	6.64702	8.36726	3.31669	3.29037
91	105	MG56	F5C	Non	28	Root	20.589	89.858	3	1	125742	20880	60816	8688	6.91255	8.90224	3.1615	3.16642
92	105	MG56	F5C	Non	28	Root	37.894	102.02	3	1
93	105	MG56	F5C	Non	28	Root	32.968	49.931	3	1
94	105	MG56	F5C	Non	28	Root	19.761	62.944	3	1
95	134	MG11	Cont	Non	28	Root	113.335	194.829	9	2	110926	31506	40155	5413	4.05746	5.82581	1.83737	2.19714
96	134	MG11	Cont	Non	28	Root	53.428	118.897	5	1	117272	30276	43057	5987	5.06894	6.67498	2.45429	2.11928
97	134	MG11	Cont	Non	28	Root	77.224	106.768	7	1	119143	29668	49553	4891	4.01491	5.74663	1.81283	2.072
98	134	MG11	Cont	Non	28	Root	98.969	102.561	9	3
99	134	MG11	Cont	Non	28	Root	56.439	102.414	6	1
100	134	MG11	Cont	Non	28	Root	49.211	108.804	5	1
101	63	MG68	Cont	SALT	28	Root	13.355	65	3	1	131673	28330	65487	1277	3.64585	5.24908	2.14905	0.503684
102	63	MG68	Cont	SALT	28	Root	14.267	58.547	3	1	131943	28358	67003	1613	3.5445	5.53871	2.04123	0.663137
103	63	MG68	Cont	SALT	28	Root	24.325	159.019	4	1	150109	37260	66614	2843	4.25263	6.32692	1.93205	1.17287
104	63	MG68	Cont	SALT	28	Root	17.103	199.014	5	1
105	63	MG68	Cont	SALT	28	Root	12.827	62.858	3	1
106	63	MG68	Cont	SALT	28	Root	18.656	228.599	4	1
107	198	MG67	Cont	Non	28	Root	27.903	177.306	5	1	122912	26766	49962	6021	5.43879	7.3076	1.88541	2.31609
108	198	MG67	Cont	Non	28	Root	29.745	123.257	6	1	141698	38482	51114	8813	5.81639	7.78927	2.23494	2.56753
109	198	MG67	Cont	Non	28	Root	12.088	94.234	3	1	128602	31474	54822	5312	4.99534	6.94647	1.8723	2.06083
110	198	MG67	Cont	Non	28	Root	28.796	80.678	4	1
111	198	MG67	Cont	Non	28	Root	27.826	170.106	5	1
112	198	MG67	Cont	Non	28	Root	28.925	127.016	6	1
113	97	MG63	F5C	Non	28	Root	82.794	143.018	8	2	139478	21912	69166	7675	6.47709	8.33956	3.26544	2.91513
114	97	MG63	F5C	Non	28	Root	53.613	108.658	6	1	131361	21996	64047	8939	6.80512	8.79795	3.32538	3.03108
115	97	MG63	F5C	Non	28	Root	62.932	130.626	7	1	114043	15898	57181	7983	6.79186	8.68406	3.30625	3.09449
116	97	MG63	F5C	Non	28	Root	57.79	119.322	6	1	119260	20178	62772	6447	6.1957	8.15202	3.05364	2.81684
117	97	MG63	F5C	Non	28	Root	47.087	90.786	4	1
118	97	MG63	F5C	Non	28	Root	54.488	100.096	5	1
119	97	MG63	F5C	Non	28	Root	67.011	128.409	6	1
120	49	MG11	MIX	SALT	28	Root	27.634	47.939	4	1	123997	17030	63626	8049	6.35101	8.1256	2.37494	2.69449
121	49	MG11	MIX	SALT	28	Root	34.908	107.223	5	2	103112	19816	41677	9423	6.50358	8.87373	2.41773	2.74312
122	49	MG11	MIX	SALT	28	Root	37.376	58.314	3	3
124	128	MG20	Cont	Non	28	Root	73.841	242.011	6	1	107728	32902	33109	5935	5.8578	7.69933	2.73372	2.8535
125	128	MG20	Cont	Non	28	Root	67.729	255.927	6	1	118585	29738	40099	3564	5.17447	6.97221	2.21212	2.22191
126	128	MG20	Cont	Non	28	Root	69.414	274.301	6	2	105445	27730	37628	4220	5.3341	7.17085	2.38889	2.42474
127	128	MG20	Cont	Non	28	Root	56.121	233.781	6	1
128	128	MG20	Cont	Non	28	Root	74.826	161.192	6	2
129	128	MG20	Cont	Non	28	Root	58.369	108.475	5	1
130	90	MG46	F5S	Non	28	Root	18.167	36.366	3	2	128115	16658	73761	7189	6.26237	8.22538	2.44623	2.72758
131	90	MG46	F5S	Non	28	Root	20.797	24.444	3	3	153147	16180	88473	7389	6.33407	8.64192	2.4688	2.78599
132	90	MG46	F5S	Non	28	Root	30.224	144.396	4	1	142130	19742	68020	9191	7.37638	9.45049	3.07451	3.11609
133	90	MG46	F5S	Non	28	Root	12.837	27.697	1	1
135	90	MG46	F5S	Non	28	Root	20.088	41.751	3	1
137	34	MG56	F5C	SALT	28	Root	77.473	88.272	8	1	138317	27266	57753	8411	6.4989	8.582	2.63883	2.8518
138	34	MG56	F5C	SALT	28	Root	95.89	109.506	7	1	137793	22716	58429	11205	6.71696	8.55284	3.19881	3.10251
139	34	MG56	F5C	SALT	28	Root	84.793	111.048	7	1	145693	27716	63550	11304	6.55231	8.49448	2.83542	2.9998
140	34	MG56	F5C	SALT	28	Root	92.167	124.93	8	1
141	34	MG56	F5C	SALT	28	Root	120.002	125.669	10	3
142	57	Gifu	Cont	SALT	28	Root	17.586	74.288	3	2	159460	23948	89733	3504	4.02375	5.70916	2.2172	1.8551
143	57	Gifu	Cont	SALT	28	Root	22.832	52.243	3	2	146210	29446	67760	3325	4.39717	6.10529	2.56904	2.04338
144	57	Gifu	Cont	SALT	28	Root	55.518	86.644	6	3	131121	24494	58692	2556	4.63516	6.11695	2.61183	1.87678
145	57	Gifu	Cont	SALT	28	Root	51.597	74.368	8	3
146	57	Gifu	Cont	SALT	28	Root	42.432	87.42	6	3
147	57	Gifu	Cont	SALT	28	Root	47.037	50.875	5	3
148	43	MG63	MIX	SALT	28	Root	42.806	146.605	6	2	136822	26334	62163	9509	6.45947	8.75213	2.73071	2.70374
149	43	MG63	MIX	SALT	28	Root	49.904	82.568	5	1	133757	20268	73668	7117	5.76788	7.89676	2.07414	2.17935
150	43	MG63	MIX	SALT	28	Root	61.609	70.133	7	2	153043	19112	76842	8582	6.91311	9.14017	2.8355	2.96686
151	43	MG63	MIX	SALT	28	Root	46.12	63.761	6	1
152	43	MG63	MIX	SALT	28	Root	51.406	86.928	5	1
153	43	MG63	MIX	SALT	28	Root	29.129	53.928	4	1
154	103	MG11	F5C	Non	28	Root	43.612	75.951	6	1	121124	20568	56628	8213	6.31378	8.37719	2.86313	2.86656
155	103	MG11	F5C	Non	28	Root	37.31	119.173	4	1	154567	19200	79211	8522	6.99236	8.85911	3.19362	3.10368
156	103	MG11	F5C	Non	28	Root	52.32	121.435	6	3	138399	18918	63035	10081	7.0902	9.17006	3.3605	3.30223
157	103	MG11	F5C	Non	28	Root	39.324	45.435	6	3
158	103	MG11	F5C	Non	28	Root	68.907	116.631	7	2
159	103	MG11	F5C	Non	28	Root	33.304	47.517	4	1
161	9	MG68	F5S	SALT	28	Root	29.191	108.802	7	3	131354	17980	63916	8366	6.64174	8.68178	2.41585	2.9105
162	9	MG68	F5S	SALT	28	Root	41.752	54.274	7	1	133113	11076	69483	6643	6.49403	8.40667	2.11254	2.76178
163	9	MG68	F5S	SALT	28	Root	28.251	56.975	6	2
164	9	MG68	F5S	SALT	28	Root	33.008	109.58	7	2
165	110	MG20	MIX	Non	28	Root	47.42	83.161	3	1	150400	21388	77769	8810	6.45604	8.39327	2.39346	2.8364
166	110	MG20	MIX	Non	28	Root	34.917	152.63	4	1	151102	19952	73587	10038	6.96427	9.04867	2.86818	2.91325
167	110	MG20	MIX	Non	28	Root	59.168	163.505	5	1	143391	18318	66777	9336	7.19625	9.32984	3.1839	3.1611
168	110	MG20	MIX	Non	28	Root	74.755	162.912	6	2	40376	9176	29182	8693	5.91234	6.93866	2.83217	2.92381
169	110	MG20	MIX	Non	28	Root	54.455	144.724	4	1	43981	5662	33540	9051	5.60408	6.88911	2.68401	2.66657
170	110	MG20	MIX	Non	28	Root	49.595	138.546	4	1	41272	7342	31858	8188	5.54408	6.98808	2.20388	2.70459
171	40	Gifu	MIX	SALT	28	Root	5.634	30.442	1	1	136765	14682	78300	5577	5.17874	7.19104	1.66331	2.06061
172	40	Gifu	MIX	SALT	28	Root	12.763	25.772	1	1	155383	20254	93417	8341	6.05825	7.63439	2.63982	2.71461
173	40	Gifu	MIX	SALT	28	Root	7.685	46.954	1	1	137646	25152	80380	9365	5.7872	7.59061	2.43955	2.70185
174	40	Gifu	MIX	SALT	28	Root	6.664	26.884	1	1
175	40	Gifu	MIX	SALT	28	Root	3.79	21.982	1	1
176	40	Gifu	MIX	SALT	28	Root	4.746	23.407	1	1
177	87	MG56	F5S	Non	28	Root	18.954	17.034	3	1	167328	730	105859	5716	5.77915	7.44652	2.47552	2.79383
178	87	MG56	F5S	Non	28	Root	35.416	63.067	5	1	139513	19122	80192	9158	6.64399	8.51145	2.91983	3.07663
179	87	MG56	F5S	Non	28	Root	32.448	83.849	3	1	147581	12854	85981	8410	6.35324	8.34138	2.54818	2.72257
180	87	MG56	F5S	Non	28	Root	26.826	55.475	3	1
181	87	MG56	F5S	Non	28	Root	20.163	50.342	3	1
182	87	MG56	F5S	Non	28	Root	26.639	39.071	4	1
183	53	MG46	MIX	SALT	28	Root	16.414	78.712	4	1	155253	20654	86738	7398	6.09534	8.11548	2.21441	2.66677
184	53	MG46	MIX	SALT	28	Root	20.958	82.28	5	1	155629	20802	80110	9133	6.51548	8.44282	2.46174	2.80971
185	53	MG46	MIX	SALT	28	Root	20.057	97.636	4	1	146238	18434	75515	8569	6.34574	8.42752	2.42384	2.97457
186	53	MG46	MIX	SALT	28	Root	20.55	109.432	4	1
187	53	MG46	MIX	SALT	28	Root	21.458	83.763	5	1
188	53	MG46	MIX	SALT	28	Root	27.956	102.714	5	1
189	65	MG67	Cont	SALT	28	Root	54.375	100.999	9	2	136798	33588	54884	3740	4.54865	6.248	2.37881	1.52474
190	65	MG67	Cont	SALT	28	Root	66.196	109.16	10	3	133804	36870	48985	5163	5.39073	7.17897	2.91904	1.90223
191	65	MG67	Cont	SALT	28	Root	61.795	125.719	12	3	123836	32584	44619	3619	4.55989	6.2613	2.3036	1.60765
192	65	MG67	Cont	SALT	28	Root	33.066	116.007	7	1
193	65	MG67	Cont	SALT	28	Root	42.603	111.716	7	3
194	65	MG67	Cont	SALT	28	Root	65.505	136.348	11	3
195	76	Gifu	F5S	Non	28	Root	11.547	19.031	1	1	198897	1014	129827	6478	5.92919	7.68547	2.34023	2.58879
196	76	Gifu	F5S	Non	28	Root	6.562	8.255	1	1	160060	16804	100978	6920	5.86838	7.7727	2.18572	2.58749
197	76	Gifu	F5S	Non	28	Root	8.498	16.104	1	1	144528	16582	96789	6009	4.96869	6.7834	1.85657	2.03561
198	76	Gifu	F5S	Non	28	Root	5.595	13.935	1	1
199	76	Gifu	F5S	Non	28	Root	10.477	13.728	1	1
200	76	Gifu	F5S	Non	28	Root	7.42	13.671	1	1
201	60	L. burttii	Cont	SALT	28	Root	150.947	99.231	9	3	108452	48264	36769	7773	5.29555	7.1323	2.95021	2.48324
202	60	L. burttii	Cont	SALT	28	Root	129.66	70.168	7	3	108710	39396	44710	8643	5.30395	7.19834	2.87373	2.2633
203	60	L. burttii	Cont	SALT	28	Root	110.859	77.382	8	1
204	60	L. burttii	Cont	SALT	28	Root	258.088	80.55	16	3
205	81	MG68	F5S	Non	28	Root	18.132	26.312	4	1	145114	18192	90767	7562	6.13974	8.10116	2.52838	2.70605
206	81	MG68	F5S	Non	28	Root	13.315	18.545	4	1	47853	82	35864	4944	5.42947	6.49532	2.53841	2.66473
207	81	MG68	F5S	Non	28	Root	31.967	122.754	5	1	39760	10614	31814	3186	4.15247	5.03787	1.82735	2.14607
208	81	MG68	F5S	Non	28	Root	18.728	46.791	4	1	44696	2622	35864	3787	4.22668	5.6476	1.77693	2.23818
209	81	MG68	F5S	Non	28	Root	19.831	91.396	4	1
210	81	MG68	F5S	Non	28	Root	22.958	65.058	4	1
211	118	MG68	MIX	Non	28	Root	19.669	59.838	3	1	135641	13496	90743	5983	5.31152	6.96608	2.43895	2.33539
212	118	MG68	MIX	Non	28	Root	14.954	46.476	3	1	144741	15570	94417	9006	6.3755	8.3447	2.74651	2.89786
213	118	MG68	MIX	Non	28	Root	20.358	57.785	4	1	147381	20006	88325	7817	6.57652	8.41998	3.29455	3.03474
214	118	MG68	MIX	Non	28	Root	24.183	65.133	4	1
215	118	MG68	MIX	Non	28	Root	19.186	24.077	3	1
216	118	MG68	MIX	Non	28	Root	23.701	49.018	4	1
217	106	MG56	F5C	Non	28	Root	75.807	154.427	9	3	36646	11024	28557	3031	4.86602	5.77694	3.01975	2.50488
218	106	MG56	F5C	Non	28	Root	24.435	103.788	3	1	38672	10044	30330	4595	4.93871	5.99234	2.66487	2.80546
219	106	MG56	F5C	Non	28	Root	31.655	100.872	3	1	33870	11486	26060	2640	4.82706	5.64521	2.53991	2.46999
220	106	MG56	F5C	Non	28	Root	56.404	129.367	7	3
221	106	MG56	F5C	Non	28	Root	8.659	65.084	3	1
222	106	MG56	F5C	Non	28	Root	22.904	95.902	3	1
223	99	MG68	F5C	Non	28	Root	19.22	38.644	4	1	134862	21684	75112	9178	6.70096	8.54476	3.31685	3.04662
224	99	MG68	F5C	Non	28	Root	19.441	49.831	3	1	136668	21124	77899	7034	6.05777	7.99829	3.33387	3.06281
225	99	MG68	F5C	Non	28	Root	21.694	16.925	4	1	140883	15162	90292	4774	4.90731	6.54919	2.95844	2.76239
226	99	MG68	F5C	Non	28	Root	16.306	44.78	3	1
227	99	MG68	F5C	Non	28	Root	22.686	97.581	5	1
228	99	MG68	F5C	Non	28	Root	20.102	63.507	4	1
229	68	MG11	Cont	SALT	28	Root	89.144	130.802	11	3	105997	33490	41092	7286	3.64068	5.48167	1.63346	1.89474
230	68	MG11	Cont	SALT	28	Root	108.202	169.105	13	3	119466	37968	47819	6846	3.52861	5.26087	1.63879	1.73999
231	68	MG11	Cont	SALT	28	Root	89.437	141.873	13	3	119764	37520	46574	7472	3.68278	5.4487	1.69575	1.77454
232	68	MG11	Cont	SALT	28	Root	99.175	152.575	15	3	110629	35542	42853	8043	3.52954	5.59775	1.62221	1.72333
233	68	MG11	Cont	SALT	28	Root	53.828	138.418	7	1
234	68	MG11	Cont	SALT	28	Root	84.647	122.357	12	2
235	68	MG11	Cont	SALT	28	Root	19.035	37.996	5	1
236	130	Gifu	Cont	Non	28	Root	48.601	60.363	7	1	119048	31164	59256	4369	3.87783	5.99155	1.97149	1.93381
237	130	Gifu	Cont	Non	28	Root	38.566	140.108	7	1	112273	38982	42148	6162	4.68752	6.82025	2.36865	2.43306
238	130	Gifu	Cont	Non	28	Root	48.055	114.915	7	2	87718	31958	28978	7458	5.54861	7.75209	2.7297	2.8738
239	130	Gifu	Cont	Non	28	Root	38.021	129.51	5	1
240	130	Gifu	Cont	Non	28	Root	60.908	173.352	7	1
241	130	Gifu	Cont	Non	28	Root	50.39	60.359	7	1
242	89	MG46	F5S	Non	28	Root	25.473	62.901	5	1	36167	5186	28020	5970	5.23033	6.2297	1.74251	2.315
243	89	MG46	F5S	Non	28	Root	33.232	103.93	6	1	35092	5732	27558	7083	5.49183	6.83195	2.59322	2.61124
244	89	MG46	F5S	Non	28	Root	23.84	56.975	5	1	38915	4548	30724	6547	5.33758	6.62762	1.96437	2.36278
245	89	MG46	F5S	Non	28	Root	15.287	43.147	2	1
246	89	MG46	F5S	Non	28	Root	28.896	72.21	6	1
247	89	MG46	F5S	Non	28	Root	10.347	33.248	1	1
248	121	MG11	MIX	Non	28	Root	49.338	81.191	6	1	135132	11612	82588	8242	6.11288	7.92774	2.85723	2.78782
249	121	MG11	MIX	Non	28	Root	39.154	88.732	5	1	153170	15596	97747	9765	5.49133	7.59433	2.19464	2.30735
250	121	MG11	MIX	Non	28	Root	33.115	46.452	5	1	136402	13960	78693	9722	5.99227	8.07573	2.54549	2.66408
251	121	MG11	MIX	Non	28	Root	47.858	90.864	6	1
252	121	MG11	MIX	Non	28	Root	41.435	78.879	5	1
253	121	MG11	MIX	Non	28	Root	13.776	13.164	2	1
254	8	MG63	F5S	SALT	28	Root	112.994	130.009	12	3	123146	21628	69189	10412	6.19498	8.3444	2.41745	2.46105
255	8	MG63	F5S	SALT	28	Root	49.16	57.625	7	1	103632	16656	59079	10137	6.26557	8.34907	2.67498	2.65343
256	8	MG63	F5S	SALT	28	Root	33.716	127.965	6	1	121092	24416	68361	9794	6.06704	8.18596	2.06145	2.37001
257	8	MG63	F5S	SALT	28	Root	110.499	111.236	12	3
258	8	MG63	F5S	SALT	28	Root	92.864	81.051	10	3
259	8	MG63	F5S	SALT	28	Root	37.915	109.171	7	1
260	96	L. burttii	F5C	Non	28	Root	76.365	42.083	5	1	135621	20382	85834	7879	5.49431	7.33209	3.12014	2.68278
261	96	L. burttii	F5C	Non	28	Root	75.519	113.913	5	1	112246	19740	62523	10489	6.2331	8.044	2.95852	2.73487
262	96	L. burttii	F5C	Non	28	Root	45.285	86.232	4	1	126223	18752	74356	10535	6.53759	8.1648	3.412	2.77633
263	96	L. burttii	F5C	Non	28	Root	62.536	98.228	5	1
264	96	L. burttii	F5C	Non	28	Root	67.326	131.92	6	1
265	96	L. burttii	F5C	Non	28	Root	49.472	49.591	5	3
266	37	MG20	MIX	SALT	28	Root	70.018	154.463	6	1	111892	24344	58280	14791	6.30931	8.43758	2.9499	2.94542
267	37	MG20	MIX	SALT	28	Root	61.723	99.915	7	1	113979	27022	55433	12325	6.63493	8.47854	3.18086	3.13647
268	37	MG20	MIX	SALT	28	Root	64.419	95.934	5	1	117176	22396	65904	14036	6.47016	8.49367	3.0645	2.99212
269	37	MG20	MIX	SALT	28	Root	113.613	88.553	8	3
270	37	MG20	MIX	SALT	28	Root	73.7	107.728	6	1
271	37	MG20	MIX	SALT	28	Root	88.56	76.228	6	1
272	135	MG68	Cont	Non	28	Root	31.691	124.083	5	1	129118	25642	69782	1562	3.02874	5.09773	2.19861	1.87054
273	135	MG68	Cont	Non	28	Root	28.754	87.37	4	1	137636	28084	82613	1538	2.67057	4.86926	1.92301	1.45685
274	135	MG68	Cont	Non	28	Root	27.812	168.523	5	1	113391	36386	56746	5007	3.89562	5.98611	1.98329	1.72505
275	135	MG68	Cont	Non	28	Root	29.025	99.497	5	1
276	135	MG68	Cont	Non	28	Root	21.746	96.271	4	1
277	135	MG68	Cont	Non	28	Root	24.222	91.751	5	1
278	39	Gifu	MIX	SALT	28	Root	6.832	27.466	1	1	43332	6528	31970	8242	5.03904	6.42222	2.06008	2.29655
279	39	Gifu	MIX	SALT	28	Root	4.475	12.832	1	1	38416	3578	27791	7706	5.14138	6.13377	2.30181	2.377
280	39	Gifu	MIX	SALT	28	Root	4.853	25.836	1	1	41536	2824	31135	8985	5.54384	6.79515	2.55958	2.48172
281	39	Gifu	MIX	SALT	28	Root	9.861	26.495	1	1
282	39	Gifu	MIX	SALT	28	Root	8.92	62.964	1	1
283	39	Gifu	MIX	SALT	28	Root	17.737	69.86	3	1
286	36	MG46	F5C	SALT	28	Root	82.907	97.479	12	3	106041	19310	53513	8623	5.88755	8.19962	2.66101	2.70791
287	36	MG46	F5C	SALT	28	Root	76.456	88.946	10	3	126978	23448	72688	8758	5.65215	7.65019	2.29324	2.52968
288	36	MG46	F5C	SALT	28	Root	57.662	100.668	9	2	134361	22180	80108	7548	5.33062	7.37838	2.42907	2.4716
289	36	MG46	F5C	SALT	28	Root	10.932	24.543	3	1	49894	5064	38956	8141	4.47687	5.49899	2.16759	2.25954
290	36	MG46	F5C	SALT	28	Root	30.866	75.266	5	1	47474	4330	36747	7830	4.72005	6.27338	1.84245	2.29973
291	36	MG46	F5C	SALT	28	Root	57.345	92.166	9	2	36744	6810	28405	8369	5.22489	6.57388	2.02661	2.4512
292	72	MG46	Cont	SALT	28	Root	97.207	94.869	15	3	99947	39962	29077	1362	3.81572	6.07586	2.33305	1.42715
293	72	MG46	Cont	SALT	28	Root	88.32	74.51	12	3
294	72	MG46	Cont	SALT	28	Root	67.013	89.723	12	2
295	72	MG46	Cont	SALT	28	Root	115.058	96.468	16	3
296	72	MG46	Cont	SALT	28	Root	17.471	20.814	4	1
297	24	L. burttii	F5C	SALT	28	Root	121.786	111.889	8	2	115542	28320	58914	6477	5.54822	7.54668	2.78215	2.796
298	24	L. burttii	F5C	SALT	28	Root	77.402	111.674	5	1	116590	22962	64085	7042	5.91072	7.67676	2.91325	2.84497
299	24	L. burttii	F5C	SALT	28	Root	103.181	109.882	6	2	123401	26056	66538	5979	5.66995	7.35504	2.75766	2.95469
300	24	L. burttii	F5C	SALT	28	Root	87.453	95.333	5	1	42121	11320	30463	6685	5.10363	6.15168	2.80055	2.79383
301	24	L. burttii	F5C	SALT	28	Root	89.338	91.543	6	1	43422	8142	32676	5503	4.99085	6.26786	2.91476	2.85895
302	24	L. burttii	F5C	SALT	28	Root	80.714	80.695	4	1	42783	8204	31178	6878	5.11839	6.35575	2.75049	2.77119
303	13	MG11	F5S	SALT	28	Root	100.935	110.066	12	3	128790	21528	67052	8676	6.24035	8.34153	2.15454	2.58152
304	13	MG11	F5S	SALT	28	Root	108.158	103.585	11	2	109968	15694	55483	10021	6.58687	8.62674	2.63075	2.84589
305	13	MG11	F5S	SALT	28	Root	58.471	73.058	7	2	142870	16402	84146	9538	6.36721	8.25866	2.42082	2.75353
306	13	MG11	F5S	SALT	28	Root	144.478	110.85	15	3
307	13	MG11	F5S	SALT	28	Root	146.867	109.907	15	3
308	13	MG11	F5S	SALT	28	Root	127.418	98.021	15	3
309	136	MG68	Cont	Non	28	Root	23.624	81.113	4	1
310	136	MG68	Cont	Non	28	Root	20.725	92.339	5	1
311	136	MG68	Cont	Non	28	Root	16.719	118.879	3	1
312	136	MG68	Cont	Non	28	Root	23.015	103.32	3	1
313	136	MG68	Cont	Non	28	Root	23.94	95.476	4	1
314	136	MG68	Cont	Non	28	Root	22.275	177.177	5	1
315	22	Gifu	F5C	SALT	28	Root	8.611	60.979	2	1	137256	21310	90544	7647	4.89794	6.41014	2.6426	2.48639
316	22	Gifu	F5C	SALT	28	Root	7.183	20.48	1	1	128360	19016	85036	8026	5.20241	6.75123	2.58376	2.57823
317	22	Gifu	F5C	SALT	28	Root	8.011	53.289	2	1	141205	17582	92830	7470	4.71503	6.48987	2.33013	2.19918
318	22	Gifu	F5C	SALT	28	Root	3.913	11.435	1	1
319	22	Gifu	F5C	SALT	28	Root	9.631	47.43	1	1
320	22	Gifu	F5C	SALT	28	Root	14.481	48.031	1	1
324	129	Gifu	Cont	Non	28	Root	49.689	166.44	7	1
325	129	Gifu	Cont	Non	28	Root	37.011	135.973	6	1
326	129	Gifu	Cont	Non	28	Root	72.692	156.945	9	3
327	129	Gifu	Cont	Non	28	Root	53.836	143.543	7	2
328	129	Gifu	Cont	Non	28	Root	56.455	119.668	7	1
329	129	Gifu	Cont	Non	28	Root	43.219	86.741	6	1
330	1	MG20	F5S	SALT	28	Root	100.41	156.01	7	1	42272	9556	30347	8187	5.74647	7.12649	2.34234	2.90988
331	1	MG20	F5S	SALT	28	Root	100.751	138.659	7	1	38048	11550	27186	8175	5.43131	6.54509	2.40624	3.01037
332	1	MG20	F5S	SALT	28	Root	39.691	85.404	4	1	39706	8664	30080	9005	5.29151	6.54715	2.03149	2.58775
333	1	MG20	F5S	SALT	28	Root	117.605	128.946	7	2
334	1	MG20	F5S	SALT	28	Root	104.529	70.558	7	1
335	1	MG20	F5S	SALT	28	Root	84.807	81.438	6	1
336	83	MG67	F5S	Non	28	Root	34.664	54.444	6	1	131308	16646	80851	8244	6.12871	8.05748	2.30343	2.62937
337	83	MG67	F5S	Non	28	Root	18.965	84.878	3	1	147141	19100	93117	8117	6.01816	8.0433	2.59557	2.66833
338	83	MG67	F5S	Non	28	Root	29.624	59.461	4	1	152047	18654	95340	6228	5.25273	7.36299	2.26909	2.60617
339	83	MG67	F5S	Non	28	Root	17.462	75.982	5	1
340	83	MG67	F5S	Non	28	Root	21.53	80.026	5	1
341	100	MG68	F5C	Non	28	Root	23.15	50.939	4	1	119744	15182	71444	4721	5.48213	7.33506	2.3387	2.59436
342	100	MG68	F5C	Non	28	Root	17.47	101.957	4	1	46066	8902	36949	793	3.02052	4.06408	2.106	1.88703
343	100	MG68	F5C	Non	28	Root	20.59	79.361	4	1	37900	7964	30704	993	4.0767	4.74916	2.35286	2.02494
344	100	MG68	F5C	Non	28	Root	18.482	37.007	4	1	45761	6068	36767	2008	4.27419	5.46742	2.03067	2.14246
345	100	MG68	F5C	Non	28	Root	21.581	96.361	4	1
346	67	MG11	Cont	SALT	28	Root	109.83	141.488	12	3
347	67	MG11	Cont	SALT	28	Root	100.476	121.162	11	3
348	67	MG11	Cont	SALT	28	Root	110.199	159.773	12	3
349	67	MG11	Cont	SALT	28	Root	84.958	149.386	11	2
350	67	MG11	Cont	SALT	28	Root	69.744	140.462	9	2
351	67	MG11	Cont	SALT	28	Root	52.264	123.034	6	2
352	21	Gifu	F5C	SALT	28	Root	20.852	76.44	3	2	52163	7868	40343	11602	5.16827	6.26147	2.61711	2.45308
353	21	Gifu	F5C	SALT	28	Root	39.398	74.05	4	3	54964	3840	42223	10377	5.27615	6.58948	2.54713	2.53859
354	21	Gifu	F5C	SALT	28	Root	51.6	67.028	7	3	51757	5110	40288	12033	4.78487	6.20138	2.29051	2.35672
355	21	Gifu	F5C	SALT	28	Root	36.033	81.049	5	3
356	21	Gifu	F5C	SALT	28	Root	23.571	57.388	3	1
357	21	Gifu	F5C	SALT	28	Root	14.253	50.169	2	1
358	119	MG67	MIX	Non	28	Root	21.179	63.223	4	1	142260	18800	87441	7390	5.98497	7.93396	3.19793	3.07782
359	119	MG67	MIX	Non	28	Root	29.964	107.15	5	1	153758	22154	95648	7789	5.79676	7.67117	2.55735	2.66749
360	119	MG67	MIX	Non	28	Root	19.034	81.358	5	1	137117	14282	87135	9697	6.14164	8.20903	2.94142	2.87169
361	119	MG67	MIX	Non	28	Root	28.172	64.219	5	1
362	119	MG67	MIX	Non	28	Root	25.074	106.465	5	1
363	119	MG67	MIX	Non	28	Root	33.321	81.21	5	1
364	127	MG20	Cont	Non	28	Root	4.488	10.768	1	1
365	127	MG20	Cont	Non	28	Root	56.982	281.644	5	1
366	127	MG20	Cont	Non	28	Root	54.589	249.055	4	1
367	127	MG20	Cont	Non	28	Root	49.3	235.655	4	1
368	127	MG20	Cont	Non	28	Root	46.521	308.972	4	1
369	58	Gifu	Cont	SALT	28	Root	27.385	28.986	6	3
370	58	Gifu	Cont	SALT	28	Root	90.149	140.297	14	3
371	58	Gifu	Cont	SALT	28	Root	51.761	99.816	7	3
372	58	Gifu	Cont	SALT	28	Root	35.829	111.897	8	1
373	58	Gifu	Cont	SALT	28	Root	34.877	95.799	6	1
374	58	Gifu	Cont	SALT	28	Root	43.585	148.548	7	2
375	54	MG46	MIX	SALT	28	Root	72.72	80.298	8	3	43796	8550	33633	11045	5.62502	7.05961	2.59464	2.60938
376	54	MG46	MIX	SALT	28	Root	82.979	108.5	13	3	44987	7450	34192	13827	5.69616	7.14975	2.53168	2.45902
377	54	MG46	MIX	SALT	28	Root	71.836	97.987	12	3	41853	7504	31664	11455	5.40991	6.60341	2.38864	2.4366
378	54	MG46	MIX	SALT	28	Root	62.961	129.467	11	3
379	54	MG46	MIX	SALT	28	Root	77.853	121.911	14	2
381	30	MG67	F5C	SALT	28	Root	74.235	114.565	11	3	146969	27490	84219	9403	5.73903	7.50175	2.44636	2.77672
382	30	MG67	F5C	SALT	28	Root	26.478	84.085	6	1	136348	12564	78644	8554	5.79324	7.66024	2.83387	2.65973
383	30	MG67	F5C	SALT	28	Root	36.943	90.113	7	2	137139	16428	81085	10109	5.59256	7.51985	2.59642	2.63689
384	30	MG67	F5C	SALT	28	Root	60.193	97.689	7	3	52745	11312	41517	10786	5.05113	6.16221	2.56857	2.656
385	30	MG67	F5C	SALT	28	Root	27.977	114.399	7	1	51385	8256	41562	8457	4.70759	5.73498	2.35946	2.46031
386	30	MG67	F5C	SALT	28	Root	19.203	69.553	4	1	50220	3972	39842	6494	5.20884	6.4697	2.72151	2.66057
387	44	MG63	MIX	SALT	28	Root	117.138	114.625	13	2	49619	9402	38267	7571	4.96795	6.14783	2.08891	2.53801
388	44	MG63	MIX	SALT	28	Root	95.981	73.587	7	1	45363	6008	31907	10685	5.78133	6.75228	2.37318	2.9615
389	44	MG63	MIX	SALT	28	Root	141.776	115.736	11	2	53041	8826	38366	8594	5.18138	6.37344	2.09816	2.64987
390	44	MG63	MIX	SALT	28	Root	183.257	114.402	12	2
391	44	MG63	MIX	SALT	28	Root	176.449	109.808	11	2
392	44	MG63	MIX	SALT	28	Root	102.694	135.345	9	1
393	95	L. burttii	F5C	Non	28	Root	73.307	109.897	5	1	42859	9356	33420	5377	4.88425	5.90097	2.49432	2.57015
394	95	L. burttii	F5C	Non	28	Root	45.421	106.176	4	1	43514	9234	34415	6055	5.03855	6.10854	2.6895	2.60328
395	95	L. burttii	F5C	Non	28	Root	57.366	149.894	4	1	43482	8930	33138	4956	4.39385	4.99207	2.58986	2.40963
396	95	L. burttii	F5C	Non	28	Root	43.209	40.463	4	1
397	95	L. burttii	F5C	Non	28	Root	71.832	124.443	6	3
398	95	L. burttii	F5C	Non	28	Root	54.16	114.144	4	1
399	141	MG56	Cont	Non	28	Root	40.551	95.342	4	1	118603	43256	41058	6019	4.40332	6.26608	2.44789	2.67197
400	141	MG56	Cont	Non	28	Root	24.184	129.314	3	1	101627	34974	36574	3062	3.14815	5.18442	1.84572	2.02726
401	141	MG56	Cont	Non	28	Root	24.649	157.582	3	1	111399	39626	41254	4474	3.37511	5.08528	1.84309	2.05932
402	141	MG56	Cont	Non	28	Root	28.298	139.766	3	1
403	141	MG56	Cont	Non	28	Root	28.272	136.989	3	1
404	141	MG56	Cont	Non	28	Root	36.192	177.993	3	1
405	120	MG67	MIX	Non	28	Root	25.474	62.495	3	1	40142	6028	31816	5990	5.02799	6.17174	2.43322	2.80845
406	120	MG67	MIX	Non	28	Root	24.244	114.178	4	1	41383	4048	33643	6412	4.62516	5.86023	1.93784	2.33546
407	120	MG67	MIX	Non	28	Root	15.981	67.204	3	1	49367	4164	37994	6253	5.41535	6.66116	2.90051	2.77871
408	120	MG67	MIX	Non	28	Root	27.601	109.589	4	1
409	120	MG67	MIX	Non	28	Root	23.268	28.533	4	1
410	120	MG67	MIX	Non	28	Root	21.309	38.088	4	1
411	47	MG67	MIX	SALT	28	Root	201.005	115.92	19	3	125814	24816	62538	9417	6.06605	8.06522	2.36964	2.80718
412	47	MG67	MIX	SALT	28	Root	48.375	90.652	6	1	120820	23572	60562	10250	6.03227	8.03998	2.36978	2.54047
413	47	MG67	MIX	SALT	28	Root	55.765	111.856	8	2	113581	35308	48415	10558	6.33139	8.45421	2.59456	2.9033
414	47	MG67	MIX	SALT	28	Root	57.175	107.61	9	2
415	47	MG67	MIX	SALT	28	Root	93.716	117.832	11	2
416	47	MG67	MIX	SALT	28	Root	43.34	91.975	7	1
417	16	MG56	F5S	SALT	28	Root	41.737	96.874	6	1	122046	25772	65742	8869	6.15959	8.21251	2.50934	2.54024
418	16	MG56	F5S	SALT	28	Root	28.07	136.201	3	1	134697	35210	69503	8194	6.13503	8.12627	2.42755	2.7091
419	16	MG56	F5S	SALT	28	Root	41.894	110.379	6	1	121556	30416	60548	9350	5.90895	7.77565	2.37628	2.53782
420	16	MG56	F5S	SALT	28	Root	26.19	109.799	3	1
421	16	MG56	F5S	SALT	28	Root	46.931	91.973	7	1
423	88	MG56	F5S	Non	28	Root	46.025	87.12	5	1	46048	4364	35124	7944	5.38069	6.73021	2.2093	2.70628
424	88	MG56	F5S	Non	28	Root	23.008	53.139	3	1	44972	5964	35284	6240	4.89112	6.15716	1.96434	2.0948
425	88	MG56	F5S	Non	28	Root	34.667	25.422	4	1	51748	3466	38307	3986	4.58612	5.84903	1.77394	1.88703
426	88	MG56	F5S	Non	28	Root	36.379	45.123	5	1
427	88	MG56	F5S	Non	28	Root	32.359	41.922	4	1
428	88	MG56	F5S	Non	28	Root	45.885	82.602	6	1
429	20	MG20	F5C	SALT	28	Root	137.935	132.902	9	3	127574	21436	71917	12924	6.00692	7.85784	2.90608	2.8814
430	20	MG20	F5C	SALT	28	Root	169.715	113.749	11	3	133578	26728	76997	13447	5.90993	7.6252	2.81547	2.88103
431	20	MG20	F5C	SALT	28	Root	112.115	90.043	7	1	139731	17966	89284	10002	4.71066	6.53965	2.47201	2.43565
432	20	MG20	F5C	SALT	28	Root	86.914	82.858	7	3	42813	9312	32423	11761	5.16413	6.45237	2.65176	2.67928
433	20	MG20	F5C	SALT	28	Root	140.602	136.294	9	2	45250	8752	34975	12804	5.08303	6.33613	2.70044	2.64811
434	20	MG20	F5C	SALT	28	Root	63.999	66.14	5	1	47648	8108	38181	11116	4.66641	5.65856	2.55651	2.54151
435	12	MG67	F5S	SALT	28	Root	29.293	77.833	6	2	139729	20512	81591	6046	5.28263	7.35814	2.08523	2.63345
436	12	MG67	F5S	SALT	28	Root	41.677	109.506	9	2	157221	18886	92067	5805	5.69537	7.57402	2.43626	2.72315
437	12	MG67	F5S	SALT	28	Root	29.876	94.364	7	2	42495	5090	32825	4396	4.24348	5.57842	1.60045	2.20835
438	41	L. burttii	MIX	SALT	28	Root	67.674	90.411	6	1	117257	24358	61705	7510	6.17238	8.39027	2.61844	2.88126
439	41	L. burttii	MIX	SALT	28	Root	69.915	115.317	6	2	128064	26836	73023	6691	5.55205	7.68641	2.31761	2.70249
440	41	L. burttii	MIX	SALT	28	Root	68.394	90.893	5	1	122621	28034	66319	6999	5.79028	7.76764	2.33551	2.38526
441	41	L. burttii	MIX	SALT	28	Root	71.679	86.97	5	1
442	41	L. burttii	MIX	SALT	28	Root	52.313	112.454	5	1
443	41	L. burttii	MIX	SALT	28	Root	78.742	106.537	6	2	23466	14094	17538	3340	4.53167	5.51231	2.15816	2.13931
444	112	Gifu	MIX	Non	28	Root	7.29	9.51	1	1	46481	1636	35689	7194	4.90234	6.36559	1.6424	2.13292
445	112	Gifu	MIX	Non	28	Root	10.069	4.676	1	1	46056	266	35910	7384	4.96443	6.02323	2.06905	2.07888
446	112	Gifu	MIX	Non	28	Root	17.388	32.415	1	1	36966	3440	29462	5723	4.76241	6.14045	2.17717	2.3314
447	112	Gifu	MIX	Non	28	Root	4.797	7.119	1	1
448	112	Gifu	MIX	Non	28	Root	8.769	31.493	1	1
449	112	Gifu	MIX	Non	28	Root	11.968	12.839	1	1
450	66	MG67	Cont	SALT	28	Root	54.317	105.913	9	3
451	66	MG67	Cont	SALT	28	Root	77.179	103.938	11	3
452	66	MG67	Cont	SALT	28	Root	53.805	133.023	10	3
453	66	MG67	Cont	SALT	28	Root	66.97	128.478	9	2
454	66	MG67	Cont	SALT	28	Root	5.319	12.556	1	1
455	48	MG67	MIX	SALT	28	Root	39.763	165.152	7	2	24153	9450	13662	7165	5.31549	6.91695	2.60227	2.91614
456	48	MG67	MIX	SALT	28	Root	35.546	82.474	8	2	43642	9266	32216	9458	5.49714	6.45414	2.81949	2.75751
457	48	MG67	MIX	SALT	28	Root	51.691	90.265	7	1	44356	11106	33081	7013	4.71057	5.16487	2.75246	2.672
458	48	MG67	MIX	SALT	28	Root	54.729	124.844	7	2
459	48	MG67	MIX	SALT	28	Root	51.048	112.947	9	2
460	48	MG67	MIX	SALT	28	Root	18.132	51.287	6	1
461	42	L. burttii	MIX	SALT	28	Root	57.621	25.693	5	1	42788	8438	31638	8814	5.03815	6.28725	2.07082	2.35538
462	42	L. burttii	MIX	SALT	28	Root	24.883	26.818	4	1	37902	11576	27519	4056	4.50258	5.7111	2.0715	2.15393
463	42	L. burttii	MIX	SALT	28	Root	70.402	87.191	7	2
464	42	L. burttii	MIX	SALT	28	Root	63.954	81.98	5	1
465	42	L. burttii	MIX	SALT	28	Root	23.667	27.468	2	1
466	42	L. burttii	MIX	SALT	28	Root	81.682	139.288	7	2
467	77	L. burttii	F5S	Non	28	Root	54.695	57.928	4	1	127465	17242	75076	6628	5.63934	7.6637	2.24601	2.30802
468	77	L. burttii	F5S	Non	28	Root	54.641	56.311	4	1
469	77	L. burttii	F5S	Non	28	Root	51.368	69.017	4	1
470	77	L. burttii	F5S	Non	28	Root	45.543	102.092	4	1	142060	18638	86537	9150	6.18697	8.14043	2.37643	2.46394
471	77	L. burttii	F5S	Non	28	Root	48.716	57.393	4	1	145060	16412	93217	7089	5.55237	7.38775	2.1393	2.23739
472	77	L. burttii	F5S	Non	28	Root	47.738	65.898	4	1
473	108	MG46	F5C	Non	28	Root	31.783	100.349	5	1	118279	27198	66728	6183	5.69594	7.75409	2.96385	2.71463
474	108	MG46	F5C	Non	28	Root	23.345	81.633	5	1	125029	28254	72122	5096	5.54823	7.25253	2.54284	2.59895
475	108	MG46	F5C	Non	28	Root	26.632	87.587	4	1	132765	19474	76149	7216	5.59125	7.47144	3.034	3.02638
476	108	MG46	F5C	Non	28	Root	23.636	103.512	4	1
477	108	MG46	F5C	Non	28	Root	20.415	109.988	4	1
478	108	MG46	F5C	Non	28	Root	26.601	108.7	4	1
479	78	L. burttii	F5S	Non	28	Root	58.573	136.379	5	1	38245	6684	30814	3677	4.42135	5.43283	1.88687	1.98276
480	78	L. burttii	F5S	Non	28	Root	61.2	67.279	5	1	45489	6020	36960	3798	4.35657	5.51062	1.68688	2.05736
481	78	L. burttii	F5S	Non	28	Root	61.255	101.254	5	1	33945	7240	27948	2891	3.91467	5.50295	1.45868	1.79641
482	78	L. burttii	F5S	Non	28	Root	39.242	61.337	3	1
483	78	L. burttii	F5S	Non	28	Root	66.211	40.687	4	1
484	78	L. burttii	F5S	Non	28	Root	43.087	44.765	4	1
485	92	MG20	F5C	Non	28	Root	49.734	170.003	4	1	133400	22438	72456	8295	6.13423	8.18279	3.02133	2.94929
486	92	MG20	F5C	Non	28	Root	54.947	184.532	4	1	133258	29908	71296	7742	5.80762	7.78723	2.82022	2.88692
487	92	MG20	F5C	Non	28	Root	84.008	163.061	6	2	108492	24580	53572	7420	5.96632	8.21959	2.79335	2.9139
488	92	MG20	F5C	Non	28	Root	47.162	207.815	4	1
489	92	MG20	F5C	Non	28	Root	62.003	185.74	4	1
490	92	MG20	F5C	Non	28	Root	45.679	83.285	4	1
491	31	MG11	F5C	SALT	28	Root	85.855	125.32	7	2	114034	25008	65537	11015	5.45767	7.39982	2.51758	2.3829
492	31	MG11	F5C	SALT	28	Root	100.502	70.022	12	3	123232	25144	70948	13125	5.83307	7.7069	2.75318	2.70612
493	31	MG11	F5C	SALT	28	Root	46.34	140.643	6	2	114170	29860	54510	12412	5.91106	8.01207	2.63272	2.77659
494	31	MG11	F5C	SALT	28	Root	40.567	82.973	6	1	40211	7320	30409	10790	5.22398	6.49135	2.42932	2.63674
495	31	MG11	F5C	SALT	28	Root	40.796	61.881	5	1	45905	4658	34273	8917	5.25449	6.13514	2.46268	2.6435
496	31	MG11	F5C	SALT	28	Root	52.469	149.932	8	3	33179	10994	22250	11885	5.45847	6.64437	2.69763	2.79606
497	73	MG20	F5S	Non	28	Root	44.484	175.345	5	1	40083	9664	29122	8687	6.08715	7.32295	2.47157	2.85243
498	73	MG20	F5S	Non	28	Root	53.459	194.277	3	1	37429	11474	26455	6890	5.61974	6.59489	2.33606	2.99928
499	73	MG20	F5S	Non	28	Root	57.8	177.145	4	1	40733	7734	30808	8755	5.92713	7.2829	2.33533	2.77065
500	73	MG20	F5S	Non	28	Root	58.194	162.851	4	1
501	73	MG20	F5S	Non	28	Root	52.823	162	4	1
502	73	MG20	F5S	Non	28	Root	54.674	175.232	4	1
503	79	MG63	F5S	Non	28	Root	108.193	120.409	9	2	143931	21270	83560	7805	6.34975	8.51539	2.65071	2.82464
504	79	MG63	F5S	Non	28	Root	59.406	107.567	7	1	167044	15042	108217	4983	4.84527	6.72691	2.66411	2.57931
505	79	MG63	F5S	Non	28	Root	54.741	111.95	7	1	154613	26064	90185	6838	5.6217	7.60767	2.09458	2.33839
506	79	MG63	F5S	Non	28	Root	27.618	108.571	5	1	44235	6136	35170	5327	4.96448	6.21309	1.49914	2.25581
507	79	MG63	F5S	Non	28	Root	57.674	98.436	7	1	40548	9134	32340	2693	4.54433	5.65949	2.0437	2.19689
508	79	MG63	F5S	Non	28	Root	79.62	112.299	7	1	39895	9508	31629	3020	4.16725	5.54444	1.15756	1.87687
509	14	MG11	F5S	SALT	28	Root	77.439	108.898	7	2	33118	8802	20473	9963	5.64628	7.15279	2.1905	2.54388
510	14	MG11	F5S	SALT	28	Root	82.54	113.601	11	3	35822	10394	25715	9499	5.65655	6.82738	2.71075	2.98711
511	14	MG11	F5S	SALT	28	Root	105.564	121.429	11	3	24161	6342	11472	11471	5.84882	7.97365	2.66909	2.93896
512	14	MG11	F5S	SALT	28	Root	74.125	100.744	12	3
513	14	MG11	F5S	SALT	28	Root	43.33	136.561	8	2
514	14	MG11	F5S	SALT	28	Root	56.477	114.39	9	3
515	84	MG67	F5S	Non	28	Root	23.013	117.542	4	1	50011	7280	40359	2566	4.7379	5.61396	1.93165	2.48065
516	84	MG67	F5S	Non	28	Root	33.079	86.74	5	1	41281	5148	34132	4539	4.39125	5.86445	1.51502	2.15997
517	84	MG67	F5S	Non	28	Root	22.114	52.612	4	1	30822	4188	24851	1557	4.35569	5.08838	1.59481	2.13367
518	84	MG67	F5S	Non	28	Root	23.564	73.691	5	1
519	84	MG67	F5S	Non	28	Root	24.072	93.214	5	1
520	84	MG67	F5S	Non	28	Root	33.289	98.856	4	1
521	46	MG68	MIX	SALT	28	Root	99.782	147.792	13	3	38407	12354	28114	8676	5.05041	6.25794	2.34748	2.68422
522	46	MG68	MIX	SALT	28	Root	13.265	60.344	4	1	36596	12036	26905	5683	5.06476	6.21816	2.49265	2.60181
523	46	MG68	MIX	SALT	28	Root	96.47	129.473	13	3	31540	16766	22470	3818	5.16076	6.09367	2.44299	2.79496
524	46	MG68	MIX	SALT	28	Root	93.563	120.776	10	3
525	46	MG68	MIX	SALT	28	Root	19.956	115.44	5	1
526	46	MG68	MIX	SALT	28	Root	60.203	120.02	10	3
527	93	Gifu	F5C	Non	28	Root	27.018	82.945	4	1	161721	25372	94236	7932	5.68065	7.43872	3.11676	2.55127
528	93	Gifu	F5C	Non	28	Root	37.139	94.972	5	1	151902	25092	88692	5924	5.25407	7.30321	2.87645	2.41311
529	93	Gifu	F5C	Non	28	Root	32.076	87.969	5	3	146101	27620	84865	8653	5.8369	7.73423	3.06076	2.66018
530	93	Gifu	F5C	Non	28	Root	33.457	82.057	5	1
531	93	Gifu	F5C	Non	28	Root	13.721	66.583	2	1
532	55	MG20	Cont	SALT	28	Root	118.411	81.759	6	1	158338	44852	63429	9717	4.99068	6.6443	2.85862	2.75122
533	55	MG20	Cont	SALT	28	Root	61.274	157.435	6	1	117226	52188	29094	10338	5.44195	7.2008	2.93754	2.82529
534	55	MG20	Cont	SALT	28	Root	118.18	146.638	6	1	129290	43932	42778	6695	4.83153	6.33774	2.83334	2.73726
535	55	MG20	Cont	SALT	28	Root	156.429	91.76	7	2
536	55	MG20	Cont	SALT	28	Root	107.964	146.497	6	2
537	55	MG20	Cont	SALT	28	Root	133.369	180.995	7	1
538	122	MG11	MIX	Non	28	Root	33.272	65.743	4	1	45819	3098	36566	6773	4.6876	6.04077	1.7821	1.94193
539	122	MG11	MIX	Non	28	Root	22.272	37.294	3	1	44248	2484	33731	6154	4.48487	6.15896	1.5372	1.70415
540	122	MG11	MIX	Non	28	Root	24.083	18.122	2	1	46697	2782	35306	9212	5.86647	7.15794	2.91925	2.72114
541	122	MG11	MIX	Non	28	Root	32.638	27.121	4	1
542	122	MG11	MIX	Non	28	Root	13.376	57.387	1	1
543	122	MG11	MIX	Non	28	Root	30.276	26.917	5	1
544	91	MG20	F5C	Non	28	Root	45.347	146.31	4	1	43931	10082	33926	8075	5.43668	6.6349	2.43288	2.67449
545	91	MG20	F5C	Non	28	Root	47.939	186.789	3	1	44318	9556	32813	6465	5.31725	6.66349	2.48544	2.68645
546	91	MG20	F5C	Non	28	Root	38.185	158.596	3	1	43325	11124	32297	6352	5.28526	6.61611	2.58253	2.59528
547	91	MG20	F5C	Non	28	Root	49.28	204.678	5	1
548	91	MG20	F5C	Non	28	Root	53.912	149.475	4	1
549	91	MG20	F5C	Non	28	Root	52.769	167.376	4	1
550	131	L. burttii	Cont	Non	28	Root	67.345	98.958	5	1	114421	29654	58562	10614	5.73117	7.51671	2.67907	2.75659
551	131	L. burttii	Cont	Non	28	Root	79.456	86.627	5	1	123688	32002	63937	8138	5.11316	6.92068	2.55876	2.34364
552	131	L. burttii	Cont	Non	28	Root	89.291	81.18	6	1	123339	41144	54909	7905	5.19787	7.23789	2.52014	2.79041
553	131	L. burttii	Cont	Non	28	Root	59.134	196.393	4	1
554	131	L. burttii	Cont	Non	28	Root	69.713	92.455	5	1
555	131	L. burttii	Cont	Non	28	Root	66.388	86.286	5	1
561	126	MG46	MIX	Non	28	Root	29.189	92.548	4	1	41423	8082	32628	6859	4.6891	6.27873	2.05485	2.3927
562	126	MG46	MIX	Non	28	Root	22.913	88.074	4	1	42093	7884	32217	6710	5.07026	6.3579	2.44885	2.70792
563	126	MG46	MIX	Non	28	Root	12.086	28.676	1	1	50104	3692	40702	3627	3.7022	5.33589	1.59753	1.80324
564	126	MG46	MIX	Non	28	Root	13.308	7.797	1	1
565	126	MG46	MIX	Non	28	Root	11.72	14.919	1	1
566	126	MG46	MIX	Non	28	Root	10.324	22.159	1	1
570	50	MG11	MIX	SALT	28	Root	222.749	111.115	16	3	115047	24764	56547	14663	6.37924	8.43739	2.69697	2.8138
571	50	MG11	MIX	SALT	28	Root	115.456	127.454	16	3	37173	8556	26980	14373	6.19794	7.50718	2.9981	3.05216
572	50	MG11	MIX	SALT	28	Root	61.903	120.716	8	2	33782	8522	23240	14067	6.32599	7.3997	2.97319	3.14421
573	50	MG11	MIX	SALT	28	Root	99.869	113.046	10	2	44514	9800	32979	11478	5.68349	6.91548	2.53017	2.85617
574	50	MG11	MIX	SALT	28	Root	146.257	142.593	14	3
575	50	MG11	MIX	SALT	28	Root	130.536	137.92	12	3
576	117	MG68	MIX	Non	28	Root	17.667	7.207	3	1	43768	3828	34991	9858	5.23066	6.68027	2.50748	2.40753
577	117	MG68	MIX	Non	28	Root	14.636	59.287	3	1	45101	7574	37603	3369	4.16187	5.50465	1.65438	2.00629
578	117	MG68	MIX	Non	28	Root	22.404	58.157	3	1	45011	3334	35243	7741	5.13268	6.34385	1.84932	2.16191
579	117	MG68	MIX	Non	28	Root	14.768	9.588	3	1
580	117	MG68	MIX	Non	28	Root	22.347	106.317	3	1
581	117	MG68	MIX	Non	28	Root	16.779	62.249	3	1
582	6	L. burttii	F5S	SALT	28	Root	55.27	93.899	4	1	135470	27020	74725	9008	6.44488	8.45152	2.79736	3.00048
583	6	L. burttii	F5S	SALT	28	Root	104.984	101.395	6	3	148894	23516	82109	9535	6.34617	8.39755	2.40109	2.6731
585	6	L. burttii	F5S	SALT	28	Root	71.115	92.965	4	1
586	6	L. burttii	F5S	SALT	28	Root	51.092	120.377	4	1
587	132	L. burttii	Cont	Non	28	Root	63.182	187.439	4	1
588	132	L. burttii	Cont	Non	28	Root	55.783	85.949	4	1
589	132	L. burttii	Cont	Non	28	Root	43.738	66.999	3	1
590	132	L. burttii	Cont	Non	28	Root	38.448	75.281	4	1
591	132	L. burttii	Cont	Non	28	Root	77.041	75.115	4	1
592	132	L. burttii	Cont	Non	28	Root	62.381	82.564	4	1
593	102	MG67	F5C	Non	28	Root	25.522	78.174	4	1	135782	16670	81238	9042	5.9009	7.81958	2.95517	2.60455
594	102	MG67	F5C	Non	28	Root	31.984	103.169	4	1	134191	19834	77790	10718	5.93566	7.54499	3.0573	2.65318
595	102	MG67	F5C	Non	28	Root	37.948	132.77	5	1	151197	22116	90964	7492	5.48606	7.53877	2.4072	2.50338
596	102	MG67	F5C	Non	28	Root	21.453	74.219	4	1
597	102	MG67	F5C	Non	28	Root	28.946	96.105	5	1
598	102	MG67	F5C	Non	28	Root	8.248	40.036	3	1
599	140	MG11	Cont	Non	28	Root	55.733	166.049	6	1
600	140	MG11	Cont	Non	28	Root	84.273	144.264	8	1
601	140	MG11	Cont	Non	28	Root	47.571	111.186	6	1
602	140	MG11	Cont	Non	28	Root	36.353	112.305	3	1
603	140	MG11	Cont	Non	28	Root	51.973	108.948	5	1
604	140	MG11	Cont	Non	28	Root	54.144	158.819	6	1
605	38	MG20	MIX	SALT	28	Root	116.235	110.158	10	3	39522	9072	27182	12827	5.73106	6.56524	3.08143	2.95553
606	38	MG20	MIX	SALT	28	Root	93.659	186.761	9	3	38223	16442	26722	10716	5.77255	6.80841	2.64439	2.85907
607	38	MG20	MIX	SALT	28	Root	46.881	140.88	5	1	43875	12530	34401	10076	4.82088	5.97508	2.41288	2.35915
608	38	MG20	MIX	SALT	28	Root	44.1	76.517	4	1
609	38	MG20	MIX	SALT	28	Root	40.561	16.98	4	1
610	62	MG63	Cont	SALT	28	Root	40.46	141.796	6	1	119154	44530	46414	6124	4.37609	6.15309	2.46638	1.73684
611	62	MG63	Cont	SALT	28	Root	142.442	148.488	13	3	113942	37640	51511	4986	4.01989	5.63358	2.362	1.34348
612	62	MG63	Cont	SALT	28	Root	78.906	81.973	8	2	119994	40810	51248	6484	4.3564	6.25008	2.52657	1.46102
613	62	MG63	Cont	SALT	28	Root	114.246	102.753	10	3
614	62	MG63	Cont	SALT	28	Root	95.849	134.134	7	2
615	62	MG63	Cont	SALT	28	Root	80.755	88.62	7	2
616	113	L. burttii	MIX	Non	28	Root	44.792	38.054	3	1	37175	6690	30053	5719	3.88575	5.01505	1.89097	2.02136
617	113	L. burttii	MIX	Non	28	Root	60.33	65.197	4	1	38788	6896	31158	3286	3.58456	4.4266	1.36219	1.65601
618	113	L. burttii	MIX	Non	28	Root	28.236	25.315	3	1	40238	7862	31888	12031	5.25987	6.37789	2.1816	2.30166
619	113	L. burttii	MIX	Non	28	Root	50.887	45.945	4	1
620	113	L. burttii	MIX	Non	28	Root	43.604	33.868	4	1
621	113	L. burttii	MIX	Non	28	Root	38.683	39.722	3	1
628	18	MG46	F5S	SALT	28	Root	25.463	115.905	5	1	142144	25946	81465	7391	6.00252	8.09355	2.11185	2.60714
629	18	MG46	F5S	SALT	28	Root	40.008	125.787	8	2	137435	26950	75465	9036	5.85394	7.82689	2.78934	2.98452
630	18	MG46	F5S	SALT	28	Root	63.889	95.653	10	3	123881	25904	65413	10013	6.58429	8.68417	2.84341	2.95453
631	18	MG46	F5S	SALT	28	Root	43.727	110.638	8	2
632	18	MG46	F5S	SALT	28	Root	36.535	110.346	6	1
633	18	MG46	F5S	SALT	28	Root	72.211	82.429	9	3
634	101	MG67	F5C	Non	28	Root	25.47	83.427	5	1	52971	9040	42728	3929	4.56249	5.73963	2.7304	2.73508
635	101	MG67	F5C	Non	28	Root	15.825	43.136	3	1	47837	4928	35945	9943	6.00999	7.44741	3.17824	2.9293
636	101	MG67	F5C	Non	28	Root	32.939	112.339	4	1	45680	8894	35141	2491	3.96533	4.97191	2.49452	2.7046
637	101	MG67	F5C	Non	28	Root	36.642	117.999	6	1
638	101	MG67	F5C	Non	28	Root	18.231	35.621	4	1
639	101	MG67	F5C	Non	28	Root	28.373	70.285	4	1
640	61	MG63	Cont	SALT	28	Root	117.906	137.564	10	2
641	61	MG63	Cont	SALT	28	Root	44.083	90.655	6	1
642	61	MG63	Cont	SALT	28	Root	83.796	103.161	7	3
643	61	MG63	Cont	SALT	28	Root	100.868	60.189	9	3
644	61	MG63	Cont	SALT	28	Root	117.998	141.359	10	3
645	61	MG63	Cont	SALT	28	Root	102.19	126.962	7	2
646	85	MG11	F5S	Non	28	Root	39.273	81.324	6	1	42944	5204	34164	6601	5.15347	6.53758	1.90126	2.15594
647	85	MG11	F5S	Non	28	Root	30.1	36.835	5	1	41714	4772	32514	5025	5.33465	6.3177	1.89617	2.34586
648	85	MG11	F5S	Non	28	Root	39.841	37.115	6	1	43341	4968	34601	6764	4.73627	6.26307	1.89821	2.063
649	85	MG11	F5S	Non	28	Root	34.693	91.092	4	1
650	85	MG11	F5S	Non	28	Root	35.978	83.989	4	1
651	85	MG11	F5S	Non	28	Root	31.309	92.445	4	1
657	5	L. burttii	F5S	SALT	28	Root	131.069	112.865	12	3	124341	31412	65748	5954	5.94303	7.85135	2.85379	3.10774
658	5	L. burttii	F5S	SALT	28	Root	77.146	84.935	6	1	32133	11950	24790	4751	4.14298	5.52451	1.63058	2.23639
659	5	L. burttii	F5S	SALT	28	Root	106.582	107.817	7	2	21027	16520	14720	2478	4.38427	5.40432	1.79682	2.55313
660	5	L. burttii	F5S	SALT	28	Root	61.508	98.706	7	3	32439	10316	25604	7211	4.47457	5.51008	1.5693	2.1519
661	5	L. burttii	F5S	SALT	28	Root	73.504	130.018	6	1
662	5	L. burttii	F5S	SALT	28	Root	68.059	98.995	4	1
663	64	MG68	Cont	SALT	28	Root	35.818	158.135	5	1
664	64	MG68	Cont	SALT	28	Root	158.933	157.928	16	3
665	64	MG68	Cont	SALT	28	Root	14.261	43.497	5	1
666	64	MG68	Cont	SALT	28	Root	54.442	138.031	9	2
667	64	MG68	Cont	SALT	28	Root	102.761	151.917	15	3
670	137	MG67	Cont	Non	28	Root	28.61	143.084	5	1
671	137	MG67	Cont	Non	28	Root	23.555	112.263	5	1
672	137	MG67	Cont	Non	28	Root	27.616	133.451	5	1
673	137	MG67	Cont	Non	28	Root	29.373	116.815	5	1
674	137	MG67	Cont	Non	28	Root	26.488	94.411	5	1
675	137	MG67	Cont	Non	28	Root	67.661	127.874	11	3
676	143	MG46	Cont	Non	28	Root	26.612	154.528	4	1	105362	40514	39083	1102	3.83988	5.80123	2.18357	2.16095
677	143	MG46	Cont	Non	28	Root	19.161	173.078	3	1	103301	41458	43275	1163	3.63292	5.23541	1.85068	2.02824
678	143	MG46	Cont	Non	28	Root	25.009	129.422	4	1	117684	47748	49324	856	3.66798	5.43275	2.13977	1.99666
679	143	MG46	Cont	Non	28	Root	29.636	134.411	6	1
680	143	MG46	Cont	Non	28	Root	24.344	118.723	4	1
681	143	MG46	Cont	Non	28	Root	23.806	168.357	4	1
682	28	MG68	F5C	SALT	28	Root	35.047	146.521	6	1	131905	34858	70692	9797	5.5844	7.371	2.89752	2.76143
683	28	MG68	F5C	SALT	28	Root	21.408	114.485	6	1	146340	27572	87381	9062	5.54879	7.39868	2.44937	2.52314
684	28	MG68	F5C	SALT	28	Root	27.73	117.802	5	1	151408	31628	85947	8060	5.30947	7.30589	2.54548	2.46433
685	28	MG68	F5C	SALT	28	Root	14.925	29.963	4	1	46407	5612	37813	7834	3.60059	4.69122	1.7929	1.79495
686	28	MG68	F5C	SALT	28	Root	18.389	65.716	5	1	46965	5788	37715	9437	4.70722	6.00105	2.03717	2.16181
687	28	MG68	F5C	SALT	28	Root	11.8	30.431	5	1	42334	3650	33498	8662	4.48408	5.60868	2.11653	2.22588
688	56	MG20	Cont	SALT	28	Root	108.018	160.485	6	1
689	56	MG20	Cont	SALT	28	Root	125.102	136.932	6	1
690	56	MG20	Cont	SALT	28	Root	101.294	126.417	6	1
691	56	MG20	Cont	SALT	28	Root	115.886	134.393	7	1
692	56	MG20	Cont	SALT	28	Root	111.363	113.284	6	1
693	56	MG20	Cont	SALT	28	Root	141.198	143.106	7	2
694	142	MG56	Cont	Non	28	Root	143.518	143.086	13	3
695	142	MG56	Cont	Non	28	Root	52.838	136.684	7	2
696	142	MG56	Cont	Non	28	Root	117.418	227.982	13	3
697	142	MG56	Cont	Non	28	Root	61.086	149.692	8	3
698	142	MG56	Cont	Non	28	Root	36.234	138.458	4	1
699	142	MG56	Cont	Non	28	Root	118.369	160.936	12	3
700	17	MG46	F5S	SALT	28	Root	25.512	134.359	5	1	34039	11796	24502	6661	5.39539	6.61044	2.18867	2.57696
701	17	MG46	F5S	SALT	28	Root	29.15	137.769	5	1	37288	11802	27356	7457	5.26819	6.48604	2.22498	2.64803
702	17	MG46	F5S	SALT	28	Root	25.654	129.206	5	2	31854	12986	22209	5338	5.0316	6.38951	1.92469	2.42005
703	17	MG46	F5S	SALT	28	Root	23.086	113.513	5	1
704	17	MG46	F5S	SALT	28	Root	25.824	128.837	5	1
705	17	MG46	F5S	SALT	28	Root	47.863	73.977	8	3
706	123	MG56	MIX	Non	28	Root	38.624	76.909	4	1	138405	22028	83932	7869	5.56643	7.6866	2.70925	2.83726
707	123	MG56	MIX	Non	28	Root	43.462	83.053	3	1	154946	25096	94304	6171	5.05674	6.9128	2.04169	2.15228
708	123	MG56	MIX	Non	28	Root	8.111	40.617	3	1	134525	14684	77741	8956	5.51905	7.6457	2.24835	2.7128
709	123	MG56	MIX	Non	28	Root	34.14	82.408	4	1	48725	6212	38418	6538	4.88933	6.2522	1.84896	2.14684
710	123	MG56	MIX	Non	28	Root	37.54	46.143	5	2	48156	4080	38176	5083	3.92448	5.40509	1.51825	2.12884
711	123	MG56	MIX	Non	28	Root	11.314	28.458	3	1	51739	4488	40658	8411	5.13671	6.68704	1.93428	2.19854
712	15	MG56	F5S	SALT	28	Root	73.865	148.633	7	1	25957	19308	16653	2674	4.95415	5.85494	2.028	2.9834
713	15	MG56	F5S	SALT	28	Root	78.155	129.982	7	1	24127	21378	14757	3263	5.02941	5.73495	2.19161	2.8886
714	15	MG56	F5S	SALT	28	Root	76.005	120.664	8	1	33288	15994	21490	7916	5.52257	6.39154	2.18506	3.02727
715	15	MG56	F5S	SALT	28	Root	93.679	172.832	9	1
716	15	MG56	F5S	SALT	28	Root	93.04	126.544	9	1
717	15	MG56	F5S	SALT	28	Root	19.816	35.722	5	1
718	33	MG56	F5C	SALT	28	Root	71.227	89.583	8	1	38430	10806	28536	8206	4.69563	6.04706	1.95447	2.49557
719	33	MG56	F5C	SALT	28	Root	70.856	101.961	9	1	35356	11950	23877	6714	5.12043	6.51902	2.51522	2.80678
720	33	MG56	F5C	SALT	28	Root	92.712	92.593	7	2	42939	6484	33142	7431	4.60678	5.58409	2.5993	2.4983
721	33	MG56	F5C	SALT	28	Root	36.393	70.647	6	1
722	33	MG56	F5C	SALT	28	Root	53.452	86.853	7	1
723	33	MG56	F5C	SALT	28	Root	48.464	74.203	6	1
724	115	MG63	MIX	Non	28	Root	50.767	100.566	6	1	41400	9592	33358	3394	4.54726	5.61372	2.48102	2.47796
725	115	MG63	MIX	Non	28	Root	32.041	78.958	4	1	45501	7356	36187	4306	4.18665	5.4107	1.88143	2.16976
726	115	MG63	MIX	Non	28	Root	75.757	121.31	7	1	51362	7228	40856	5585	4.60232	6.04647	2.05516	2.34142
727	115	MG63	MIX	Non	28	Root	48.156	117.483	6	1
728	115	MG63	MIX	Non	28	Root	37.201	128.898	4	1
729	115	MG63	MIX	Non	28	Root	35.681	68.815	4	1
735	98	MG63	F5C	Non	28	Root	53.506	106.207	5	1	28678	16834	22005	1416	4.25408	5.37341	2.35537	2.40632
736	98	MG63	F5C	Non	28	Root	41.865	122.16	6	1	41907	10154	33352	3441	3.52334	4.85802	1.9279	2.05503
737	98	MG63	F5C	Non	28	Root	108.342	106.247	8	1	36027	14236	28141	2506	4.40259	5.58713	2.79739	2.70187
738	98	MG63	F5C	Non	28	Root	103.186	121.994	8	1
739	98	MG63	F5C	Non	28	Root	51.074	120.017	6	1
740	98	MG63	F5C	Non	28	Root	44.107	94.176	5	1
741	134	MG63	Cont	Non	28	Root	67.616	164.084	7	1
742	134	MG63	Cont	Non	28	Root	69.651	145.457	8	1
743	134	MG63	Cont	Non	28	Root	55.501	125.594	6	1
744	134	MG63	Cont	Non	28	Root	93.528	163.827	10	3
745	134	MG63	Cont	Non	28	Root	95.88	172.95	9	3
746	134	MG63	Cont	Non	28	Root	29.41	97.783	6	1
747	107	MG46	F5C	Non	28	Root	25.795	107.693	4	1	47485	9754	37268	5930	4.92763	6.11272	2.75759	2.47306
748	107	MG46	F5C	Non	28	Root	16.486	90.653	4	1	32673	6606	25351	5031	5.36638	6.38882	2.82493	2.67574
749	107	MG46	F5C	Non	28	Root	29.942	106.662	5	1	43656	6376	34575	8625	5.1382	6.13216	2.72065	2.63862
750	107	MG46	F5C	Non	28	Root	21.268	60.392	4	1
751	107	MG46	F5C	Non	28	Root	21.513	147.344	4	1
752	107	MG46	F5C	Non	28	Root	25.326	139.388	5	1
753	75	Gifu	F5S	Non	28	Root	1.872	6.52	1	1	55654	5330	41904	7799	5.71895	6.97459	2.15042	2.35975
754	75	Gifu	F5S	Non	28	Root	4.709	16.104	1	1	64256	2396	51133	5376	4.76955	6.09237	1.48843	1.77717
755	75	Gifu	F5S	Non	28	Root	10.499	8.556	1	1	62661	894	48562	4187	4.77528	5.98654	1.39242	2.04603
756	75	Gifu	F5S	Non	28	Root	6.389	22.735	1	1
757	75	Gifu	F5S	Non	28	Root	8.869	10.72	1	1
758	75	Gifu	F5S	Non	28	Root	4.728	26.504	1	1
759	109	MG20	MIX	Non	28	Root	17.675	22.306	1	1
761	109	MG20	MIX	Non	28	Root	17.735	13.085	1	1
764	59	L. burttii	Cont	SALT	28	Root	203.089	148.947	17	3	98032	52494	24823	802	3.07856	5.25684	2.15715	1.36257
765	59	L. burttii	Cont	SALT	28	Root	97.119	59.907	12	3
766	59	L. burttii	Cont	SALT	28	Root	195.098	93.623	15	3
767	59	L. burttii	Cont	SALT	28	Root	107.174	115.545	9	3
768	59	L. burttii	Cont	SALT	28	Root	188.704	79.298	12	3
769	59	L. burttii	Cont	SALT	28	Root	87.834	96.069	7	2
770	70	MG56	Cont	SALT	28	Root	131.757	114.257	12	3	106613	51192	32625	4517	3.66191	5.27915	1.36484	1.53827
771	70	MG56	Cont	SALT	28	Root	121.3	125.262	14	3	101528	45662	29523	4829	4.05294	5.47696	1.71605	1.61813
772	70	MG56	Cont	SALT	28	Root	76.876	125.389	9	2	111861	47832	32931	4513	3.81737	5.4869	1.5914	1.4593
773	70	MG56	Cont	SALT	28	Root	158.758	112.823	12	3
774	70	MG56	Cont	SALT	28	Root	62.772	99.533	7	1
775	70	MG56	Cont	SALT	28	Root	69.062	92.251	9	2
776	7	MG63	F5S	SALT	28	Root	140.74	154.534	9	2	32550	15776	22021	3848	5.20306	5.92513	2.41391	2.7462
777	7	MG63	F5S	SALT	28	Root	133.393	128.29	10	2	37364	10322	26924	5720	5.08552	5.96684	2.16332	2.63994
778	7	MG63	F5S	SALT	28	Root	137.515	159.868	10	2	38633	13906	27110	5839	5.1245	5.99345	2.18961	2.6595
779	7	MG63	F5S	SALT	28	Root	140.536	127.118	11	2
780	7	MG63	F5S	SALT	28	Root	97.003	134.427	9	1
781	7	MG63	F5S	SALT	28	Root	147.739	142.939	13	2
782	144	MG46	Cont	Non	28	Root	24.8	142.561	5	1
783	144	MG46	Cont	Non	28	Root	27.498	148.307	4	1
784	144	MG46	Cont	Non	28	Root	29.168	167.883	7	1
785	144	MG46	Cont	Non	28	Root	25.854	155.396	4	1
786	144	MG46	Cont	Non	28	Root	28.362	133.213	4	1
787	144	MG46	Cont	Non	28	Root	24.386	109.828	4	1
788	104	MG11	F5C	Non	28	Root	18.356	17.581	1	1	36514	2420	27380	4221	4.73244	5.85192	2.92496	2.74141
789	104	MG11	F5C	Non	28	Root	31.494	40.294	3	1	41463	4784	30704	2922	4.70715	5.80866	3.25606	2.84077
790	104	MG11	F5C	Non	28	Root	4.155	12.114	1	1	49829	3722	35686	5133	5.19312	6.23049	3.25604	3.21972
791	104	MG11	F5C	Non	28	Root	12.44	35.171	1	1
792	104	MG11	F5C	Non	28	Root	27.633	17.928	3	1
793	104	MG11	F5C	Non	28	Root	17.233	13.915	1	1
794	94	Gifu	F5C	Non	28	Root	9.194	93.144	1	1	40963	7460	31132	4059	4.30218	5.66476	2.31362	2.06784
795	94	Gifu	F5C	Non	28	Root	6.61	41.555	2	1	53115	8184	40777	5736	5.13898	6.37877	2.56304	2.60203
796	94	Gifu	F5C	Non	28	Root	13.041	53.966	1	1	51049	11330	38807	4818	4.94073	6.31774	2.72369	2.47595
797	94	Gifu	F5C	Non	28	Root	7.488	44.808	2	1
798	94	Gifu	F5C	Non	28	Root	23.223	49.981	3	2
799	94	Gifu	F5C	Non	28	Root	13.185	47.206	2	1
800	4	Gifu	F5S	SALT	28	Root	33.417	98.314	5	1	37582	9910	26581	9957	5.42412	6.74169	2.23482	2.71462
801	4	Gifu	F5S	SALT	28	Root	5.657	13.225	2	1	50500	8872	38464	8151	4.97055	6.33081	1.90805	1.89324
802	4	Gifu	F5S	SALT	28	Root	8.791	79.136	2	1	28879	5252	20756	6763	5.17432	6.38473	2.51935	2.7678
803	4	Gifu	F5S	SALT	28	Root	9.546	64.071	1	1
804	4	Gifu	F5S	SALT	28	Root	27.139	88.831	4	2
805	10	MG68	F5S	SALT	28	Root	19.105	170.864	3	1	63648	15132	33198	8153	5.94782	8.13255	2.14921	2.54895
806	10	MG68	F5S	SALT	28	Root	13.352	165.779	3	1	31461	11870	23691	1574	4.89339	5.58738	1.97674	2.34433
807	10	MG68	F5S	SALT	28	Root	11.542	172.821	3	1	13878	5434	10228	844	4.33146	5.19421	1.93391	2.10155
808	10	MG68	F5S	SALT	28	Root	5.785	25.696	2	1	37119	3352	27348	4310	4.93652	6.5853	1.81769	2.11802
809	10	MG68	F5S	SALT	28	Root	7.491	25.631	3	1
810	10	MG68	F5S	SALT	28	Root	8.756	28.474	2	1
811	52	MG56	MIX	SALT	28	Root	59.711	107.119	8	2	22578	13956	13787	3752	4.70906	6.27334	2.06963	2.62046
812	52	MG56	MIX	SALT	28	Root	25.576	87.659	5	1	29600	19168	21290	2555	4.49445	5.54693	1.65513	2.34837
813	52	MG56	MIX	SALT	28	Root	25.48	73.076	5	1	28289	17980	20768	2499	4.51837	5.54858	2.06719	2.57697
814	52	MG56	MIX	SALT	28	Root	18.813	97.999	3	1
815	52	MG56	MIX	SALT	28	Root	33.112	92.428	3	1
816	52	MG56	MIX	SALT	28	Root	29.476	111.107	5	1
2091	NA	Soil	F5C	Non	0	Soil	NA	NA	NA	NA	31542	660	24926	2402	5.04685	5.64014	2.69265	2.58663
2092	NA	Soil	F5C	Non	0	Soil	NA	NA	NA	NA	29026	680	23199	1863	4.87816	5.4047	2.44084	2.56366
2093	NA	Soil	F5C	Non	0	Soil	NA	NA	NA	NA	32262	312	26741	3030	4.16551	4.70036	1.89332	2.21883
2109	NA	Soil	F5S	Non	0	Soil	NA	NA	NA	NA	57677	238	47998	2565	3.08071	3.87098	0.668426	0.818923
2110	NA	Soil	F5S	Non	0	Soil	NA	NA	NA	NA	46995	256	35955	1440	3.53506	3.47163	0.816535	1.80874
2111	NA	Soil	F5S	Non	0	Soil	NA	NA	NA	NA	65910	300	56444	1504	2.01676	2.73878	1.19844	1.27085
2289	NA	Soil	F5C	Non	28	Soil	NA	NA	NA	NA	70979	364	56923	4443	4.03182	4.8098	2.13427	2.30328
2290	NA	Soil	F5C	Non	28	Soil	NA	NA	NA	NA	62685	382	45639	5175	4.38465	5.80929	2.14851	2.67996
2291	NA	Soil	F5C	Non	28	Soil	NA	NA	NA	NA	62665	400	50986	5796	4.45632	5.26609	2.08497	2.55424
2292	NA	Soil	F5C	Non	28	Soil	NA	NA	NA	NA	82535	570	67478	4613	3.58633	4.0321	1.77385	2.21817
2293	NA	Soil	F5C	Non	28	Soil	NA	NA	NA	NA	63513	324	53660	5712	3.7313	4.79373	1.65228	2.0456
2294	NA	Soil	F5C	Non	28	Soil	NA	NA	NA	NA	72891	416	58834	6588	4.43858	5.35231	1.95213	2.5619
2295	NA	Soil	F5C	SALT	28	Soil	NA	NA	NA	NA	66111	548	57030	2410	1.68694	3.44971	1.02535	0.934182
2296	NA	Soil	F5C	SALT	28	Soil	NA	NA	NA	NA	69590	656	58886	2628	2.39635	3.36614	1.52557	1.08149
2297	NA	Soil	F5C	SALT	28	Soil	NA	NA	NA	NA	65608	724	55744	2765	2.04299	3.42454	1.28214	1.14598
2298	NA	Soil	F5C	SALT	28	Soil	NA	NA	NA	NA	63382	602	54571	2579	1.64336	3.01716	0.955027	0.833631
2299	NA	Soil	F5C	SALT	28	Soil	NA	NA	NA	NA	58384	676	50495	2763	2.2565	3.63787	1.41227	0.934101
2300	NA	Soil	F5C	SALT	28	Soil	NA	NA	NA	NA	64889	750	56503	2816	2.0619	3.37768	1.24822	0.991182
2307	NA	Soil	F5S	Non	28	Soil	NA	NA	NA	NA	63077	504	52424	2174	4.04154	4.78717	1.62338	2.1318
2308	NA	Soil	F5S	Non	28	Soil	NA	NA	NA	NA	75345	484	63237	1671	3.8497	4.46044	1.75535	2.43725
2309	NA	Soil	F5S	Non	28	Soil	NA	NA	NA	NA	67285	364	54641	2916	4.43295	5.23609	1.99221	2.48582
2310	NA	Soil	F5S	Non	28	Soil	NA	NA	NA	NA	63252	358	51269	2137	4.3419	4.85361	1.77736	2.55922
2311	NA	Soil	F5S	Non	28	Soil	NA	NA	NA	NA	74048	318	62309	3982	4.33014	5.07856	2.01516	2.62666
2312	NA	Soil	F5S	Non	28	Soil	NA	NA	NA	NA	69017	344	55175	2145	4.389	5.0511	2.14211	2.7812
2313	NA	Soil	F5S	SALT	28	Soil	NA	NA	NA	NA	68070	480	52925	3703	4.79438	5.70342	2.60194	2.00399
2314	NA	Soil	F5S	SALT	28	Soil	NA	NA	NA	NA	62738	400	49708	3963	4.33336	5.28893	2.41964	2.25613
2315	NA	Soil	F5S	SALT	28	Soil	NA	NA	NA	NA	41167	310	33063	4744	4.4921	5.38234	2.38762	2.0038
2316	NA	Soil	F5S	SALT	28	Soil	NA	NA	NA	NA	53373	290	41941	4763	4.49995	5.74449	2.24233	2.07507
2317	NA	Soil	F5S	SALT	28	Soil	NA	NA	NA	NA	48986	258	40214	4572	4.73597	5.61802	2.35915	2.30646
2318	NA	Soil	F5S	SALT	28	Soil	NA	NA	NA	NA	46183	260	36699	4318	4.40452	5.27852	2.36146	2.27918
2325	NA	Soil	MIX	Non	28	Soil	NA	NA	NA	NA	66069	350	53622	5940	4.59536	5.61664	2.10147	2.58491
2326	NA	Soil	MIX	Non	28	Soil	NA	NA	NA	NA	49766	228	37983	6653	5.00642	5.99672	1.94347	2.59348
2327	NA	Soil	MIX	Non	28	Soil	NA	NA	NA	NA	59069	226	46364	4957	4.9794	5.69662	2.26456	2.90682
2328	NA	Soil	MIX	Non	28	Soil	NA	NA	NA	NA	53783	260	43609	4698	4.67763	5.39486	2.15044	2.66338
2329	NA	Soil	MIX	Non	28	Soil	NA	NA	NA	NA	56696	236	45363	4966	4.73356	5.55767	2.15538	2.77179
2330	NA	Soil	MIX	Non	28	Soil	NA	NA	NA	NA	57292	350	45098	3586	4.5766	5.56799	2.17189	2.68583
2331	NA	Soil	MIX	SALT	28	Soil	NA	NA	NA	NA	65022	334	54160	3669	3.43329	4.46614	2.04831	1.70554
2332	NA	Soil	MIX	SALT	28	Soil	NA	NA	NA	NA	65061	336	54495	3825	3.36568	4.65104	1.98564	1.61623
2333	NA	Soil	MIX	SALT	28	Soil	NA	NA	NA	NA	58207	352	49376	3955	3.33489	4.33845	1.87387	1.76297
2334	NA	Soil	MIX	SALT	28	Soil	NA	NA	NA	NA	61634	322	51639	4107	3.38433	4.44577	2.03194	1.54454
2335	NA	Soil	MIX	SALT	28	Soil	NA	NA	NA	NA	61039	334	52433	3586	2.62909	3.80638	1.62092	1.47343
2336	NA	Soil	MIX	SALT	28	Soil	NA	NA	NA	NA	64508	348	53925	3996	3.28291	4.50485	2.11398	1.63223

## Sheet: Table S2
Supplemental Table S2. Generalized linear model for α diversity of root microbiomes
		DFa	SSb	F value	P value
Root	G	8	0.477464	2.87457	0.00435722	**
	M	2	0.133358	3.21152	0.0418225	*
	E	1	0.0230751	1.11139	0.292712
	G × M	16	0.290633	0.874879	0.598885
	G × E	8	0.0808312	0.486644	0.865331
	M × E	2	0.0851834	2.05139	0.130533
	G × M × E	16	0.0961016	0.28929	0.99703
	Residuals	273	5.66813
Soil	M	2	11.1831	74.4988	2.31264e-12	***
	E	1	10.8952	145.162	5.04691e-13	***
	M × E	2	9.46393	63.0463	1.80336e-11	***
	Residuals	30	2.25166
a Degree of freedom. b Sums of squares.

## Sheet: Table S3
Supplemental Table S3 Tukey-Kramer test for α diversity
	Group	Group pair	Differenea	Lowerb	Upperc	P values
Root	G	MG20-Gifu	0.597854	0.0182139	1.17749	0.0374273	*
		Burttii-Gifu	-0.0576517	-0.637292	0.521989	0.999997
		MG11-Gifu	0.444903	-0.134738	1.02454	0.288146
		MG46-Gifu	0.304209	-0.275431	0.88385	0.781219
		MG56-Gifu	0.217142	-0.362498	0.796783	0.961824
		MG63-Gifu	0.114781	-0.460929	0.690492	0.999468
		MG67-Gifu	0.0833862	-0.492324	0.659097	0.999952
		MG68-Gifu	-0.0414983	-0.617209	0.534212	1
		Burttii-MG20	-0.655506	-1.23515	-0.0758656	0.0138931	*
		MG11-MG20	-0.152952	-0.732592	0.426689	0.99604
		MG46-MG20	-0.293645	-0.873285	0.285995	0.812841
		MG56-MG20	-0.380712	-0.960352	0.198929	0.507323
		MG63-MG20	-0.483073	-1.05878	0.0926374	0.181654
		MG67-MG20	-0.514468	-1.09018	0.0612426	0.121828
		MG68-MG20	-0.639352	-1.21506	-0.063642	0.017166	*
		MG11-Burttii	0.502554	-0.077086	1.08219	0.148798
		MG46-Burttii	0.361861	-0.217779	0.941501	0.578178
		MG56-Burttii	0.274794	-0.304846	0.854434	0.862967
		MG63-Burttii	0.172433	-0.403278	0.748143	0.990661
		MG67-Burttii	0.141038	-0.434673	0.716748	0.997644
		MG68-Burttii	0.0161534	-0.559557	0.591864	1
		MG46-MG11	-0.140693	-0.720334	0.438947	0.997793
		MG56-MG11	-0.22776	-0.8074	0.35188	0.949571
		MG63-MG11	-0.330122	-0.905832	0.245589	0.686849
		MG67-MG11	-0.361516	-0.937227	0.214194	0.570188
		MG68-MG11	-0.486401	-1.06211	0.0893095	0.174456
		MG56-MG46	-0.0870669	-0.666707	0.492573	0.999937
		MG63-MG46	-0.189428	-0.765139	0.386282	0.982805
		MG67-MG46	-0.220823	-0.796534	0.354887	0.956141
		MG68-MG46	-0.345708	-0.921418	0.230003	0.629746
		MG63-MG56	-0.102361	-0.678072	0.473349	0.999773
		MG67-MG56	-0.133756	-0.709467	0.441954	0.998383
		MG68-MG56	-0.258641	-0.834351	0.31707	0.895343
		MG67-MG63	-0.0313948	-0.603148	0.540359	1
		MG68-MG63	-0.156279	-0.728033	0.415474	0.994955
		MG68-MG67	-0.124885	-0.696638	0.446869	0.998963
	M	MIX-F5C	0.255194	0.00412958	0.506258	0.0453665	*
		F5S-F5C	0.229067	-0.0214155	0.47955	0.0809504
		F5S-MIX	-0.0261269	-0.277761	0.225507	0.96754
	E	Salt-NonSalt	0.0920668	-0.0791793	0.263313	0.290797
Soil	M	MIX-F5C	0.940178	0.664451	1.21591	6.5671e-09	***
		F5S-F5C	1.32737	1.05164	1.6031	2.24476e-12	***
		F5S-MIX	0.387194	0.111466	0.662921	0.00452295	**
	E	Salt-NonSalt	-1.10026	-1.28676	-0.913759	5.55667e-13	***
	M × E	MIX:NonSalt-F5C:NonSalt	0.656664	0.175568	1.13776	0.00313126	**
		F5S:NonSalt-F5C:NonSalt	0.126036	-0.355059	0.607132	0.965879
		F5C:Salt-F5C:NonSalt	-2.09016	-2.57126	-1.60906	7.67053e-13	***
		MIX:Salt-F5C:NonSalt	-0.866468	-1.34756	-0.385372	8.2348e-05	***
		F5S:Salt-F5C:NonSalt	0.438547	-0.0425488	0.919643	0.0901539
		F5S:NonSalt-MIX:NonSalt	-0.530628	-1.01172	-0.0495319	0.0239801	*
		F5C:Salt-MIX:NonSalt	-2.74682	-3.22792	-2.26573	4.65183e-14	***
		MIX:Salt-MIX:NonSalt	-1.52313	-2.00423	-1.04204	1.59105e-09	***
		F5S:Salt-MIX:NonSalt	-0.218117	-0.699213	0.262979	0.738822
		F5C:Salt-F5S:NonSalt	-2.2162	-2.69729	-1.7351	2.06168e-13	***
		MIX:Salt-F5S:NonSalt	-0.992504	-1.4736	-0.511409	9.06686e-06	***
		F5S:Salt-F5S:NonSalt	0.312511	-0.168585	0.793606	0.379059
		MIX:Salt-F5C:Salt	1.22369	0.742596	1.70479	1.78512e-07	***
		F5S:Salt-F5C:Salt	2.52871	2.04761	3.0098	5.09592e-14	***
		F5S:Salt-MIX:Salt	1.30501	0.823919	1.78611	4.73708e-08	***
a Difference in mean values between the groups
b Lower limit of the confidence interval for the mean difference.
c Upper limit of the confidence interval for the mean difference

## Sheet: Table S4
Supplemental Table S4. Permanova results for variation in root mirobiomes at different taxonomic levels
		DFa	SSb	F valuec	R2	P value
ASV	G	8	4.65461	4.00142	0.0465985	0.0001	***
	M	2	20.9453	72.0242	0.209689	0.0001	***
	E	1	16.8563	115.926	0.168752	0.0001	***
	G × M	16	4.23333	1.81963	0.0423809	0.0001	***
	G × E	8	4.58327	3.94009	0.0458843	0.0001	***
	M × E	2	4.18526	14.3918	0.0418997	0.0001	***
	G × M × E	16	4.73404	2.03485	0.0473937	0.0001	***
	Residuals	273	39.6955		0.397402
	Total	326	99.8876		1
Genus	G	7	3.20736	5.09011	0.0448942	0.0001	***
	M	2	16.1524	102.536	0.22609	0.0001	***
	E	1	17.779	225.724	0.248857	0.0001	***
	G × M	14	2.88476	2.28907	0.0403787	0.0001	***
	G × E	7	1.99531	3.16657	0.0279288	0.0001	***
	M × E	2	4.95521	31.4559	0.0693593	0.0001	***
	G × M × E	14	2.9658	2.35337	0.041513	0.0001	***
	Residuals	243	21.5027		0.300979
	Total	290	71.4426		1
Family	G	7	0.898613	3.2311	0.0347917	0.0001	***
	M	2	2.94021	42.2879	0.113836	0.0001	***
	E	1	6.18426	177.892	0.239437	0.0001	***
	G × M	14	1.47335	2.64884	0.0570441	0.0001	***
	G × E	7	0.643193	2.3127	0.0249026	0.0035	***
	M × E	2	2.57439	37.0265	0.0996731	0.0001	***
	G × M × E	14	1.6237	2.91914	0.0628652	0.0001	***
	Residuals	243	9.49061		0.36745
	Total	290	25.8283		1
a Degree of freedom. b Sums of squares. c Pseudo-F value in permutation

## Sheet: Table S5
Supplemental Table S5. Permanova results for variation in root mirobiomes of Lotus japonicus
	DFa	SSb	F valuec	R2	P value
G	7	3.56408	4.10747	0.042453	0.0001	***
M	2	17.6491	71.1899	0.210225	0.0001	***
E	1	19.3564	156.153	0.230561	0.0001	***
G × M	14	3.10644	1.79003	0.037002	0.0001	***
G × E	7	2.93723	3.38505	0.0349864	0.0001	***
M × E	2	3.76095	15.1703	0.0447981	0.0001	***
G × M × E	14	3.4574	1.99226	0.0411824	0.0001	***
Residuals	243	30.1218		0.358792
Total	290	83.9534		1
a Degree of freedom. b Sums of squares. c Pseudo-F value in permutation

## Sheet: Table S6
Supplemental Table S6. Permanova results for variation in root microbiomes in the fixed inoculant-environment condition
Inoculant (C) × Environment (E)	DFa	SSb	F valued	R2	P value
F5C-NonSalt	8	2.8189	2.26704	0.278436	0.0001	***
F5C-Salt	8	2.28624	3.53503	0.385919	0.0001	***
MIX-NonSalt	8	2.45911	1.88662	0.251161	0.0042	***
MIX-Salt	8	3.12864	3.33351	0.372105	0.0001	***
F5S-NonSalt	8	2.65334	2.55974	0.312745	0.0002	***
F5S-Salt	8	2.59883	3.70369	0.391772	0.0001	***
a Degree of freedom. b Sums of squares. c Mean sums of squares. d Pseudo-F value in permutation

## Sheet: Table S7
Supplemental Table S7. Results of Mantel test between beta diversity and identity by state kinship among Lotus japonicus accessions
Inoculant (M) × Environment (E)	Z score	P value
F5C-NonSalt	12.5377	0.6347
F5C-Salt	13.9936	0.2283
MIX-NonSalt	13.3804	0.2565
MIX-Salt	12.0509	0.5863
F5S-NonSalt	12.9099	0.5767
F5S-Salt	13.1956	0.7783

## Sheet: Table S8
Supplemental Table S8. List of P-value from generalized linear models for the frequency of each bacterial strain and their taxonomic classification
Strain IDs	Strain_information	domain	phylum	class	order	family	genus	G	M	E	G × M	G × E	M × E	G × M × E
S000000452	S000000452 Rhizobium genosp. R; BDV5365	Bacteria	Proteobacteria	Alphaproteobacteria	Rhizobiales	Rhizobiaceae	Rhizobium	0.604504	0.0096937	3.54621e-11	0.719809	0.631753	0.0293789	0.740736
S000003243	S000003243 Herbaspirillum frisingense (T); GSF30	Bacteria	Proteobacteria	Betaproteobacteria	Burkholderiales	Oxalobacteraceae	Herbaspirillum	0.317595	0.484429	0.312799	0.748521	0.722414	0.00989039	0.607605
S000004368	S000004368 unidentified proteobacterium; K1	Bacteria	Proteobacteria	Betaproteobacteria	Burkholderiales	Oxalobacteraceae	Herbaspirillum	0.808201	0.0329463	9.73342e-05	0.867051	0.895264	0.226212	0.92261
S000009494	S000009494 Hydrogenophaga flava; DSM 619	Bacteria	Proteobacteria	Betaproteobacteria	Burkholderiales	Comamonadaceae	Hydrogenophaga	0.573384	0.0240541	4.73643e-12	0.546089	0.562831	0.0139027	0.54564
S000010699	S000010699 Delftia acidovorans (T); IAM 12409	Bacteria	Proteobacteria	Betaproteobacteria	Burkholderiales	Comamonadaceae	Delftia	0.176234	0.938486	0.103704	0.366248	0.204659	0.196603	0.36578
S000011769	S000011769 Rubrivivax-like sp. PC5.4B; PC5.4B (off-white colony type)	Bacteria	Proteobacteria	Betaproteobacteria	Burkholderiales	Comamonadaceae	Pelomonas	0.878265	0.536291	1.50494e-05	0.79852	0.857122	0.564906	0.80894
S000013634	S000013634 uncultured bacterium	Bacteria	Proteobacteria	Betaproteobacteria	Burkholderiales	Comamonadaceae	Curvibacter	0.357848	6.53696e-09	0.00544521	0.343149	0.205641	1.69266e-05	0.248617
S000018299	S000018299 Sphingomonas sp. HL7	Bacteria	Proteobacteria	Alphaproteobacteria	Sphingomonadales	Sphingomonadaceae	Novosphingobium	0.494823	0.936038	1.9525e-07	0.617097	0.397078	0.753396	0.603308
S000022670	S000022670 alpha proteobacterium A0721	Bacteria	Proteobacteria	Alphaproteobacteria	Rhizobiales	Rhizobiaceae	NotAssigned	0.63181	0.0792865	6.20265e-06	0.820727	0.628678	0.0614126	0.820218
S000023320	S000023320 uncultured Nitrosospira SM-168	Bacteria	Proteobacteria	Betaproteobacteria	Nitrosomonadales	Nitrosomonadaceae	Nitrosospira	0.414195	0.0977226	0.0368558	0.574798	0.411376	0.0857357	0.575062
S000088207	S000088207 unidentified; Ben04B	Bacteria	Proteobacteria	Betaproteobacteria	Burkholderiales	Comamonadaceae	Acidovorax	0.581662	0.0314687	0.000601913	0.802083	0.536608	0.253964	0.68576
S000096777	S000096777 Pseudomonas veronii; UFZ-B549	Bacteria	Proteobacteria	Gammaproteobacteria	Pseudomonadales	Pseudomonadaceae	Pseudomonas	0.616999	0.000237475	0.0954862	0.847744	0.71159	0.446748	0.828089
S000102764	S000102764 uncultured gamma proteobacterium; JG37-AG-143	Bacteria	Proteobacteria	Gammaproteobacteria	Pseudomonadales	Pseudomonadaceae	Pseudomonas	0.845078	7.08449e-08	0.0366488	0.92082	0.758683	0.630621	0.90262
S000108543	S000108543 uncultured alpha proteobacterium; S15A-MN96	Bacteria	Proteobacteria	Alphaproteobacteria	Rhizobiales	Bradyrhizobiaceae	Afipia	0.733132	0.00661272	2.54362e-06	0.697006	0.731516	0.00451712	0.695893
S000112985	S000112985 Caulobacter sp.; FWC33	Bacteria	Proteobacteria	Alphaproteobacteria	Caulobacterales	Caulobacteraceae	Caulobacter	0.667874	0.0338281	0.00513655	0.761786	0.662579	0.0286412	0.762454
S000115763	S000115763 alpha proteobacterium S-N(1)-8A	Bacteria	Proteobacteria	Alphaproteobacteria	Sphingomonadales	Sphingomonadaceae	Sphingomonas	0.295142	0.15983	0.0876917	0.477662	0.295264	0.15013	0.477165
S000124793	S000124793 Antarctic bacterium R-9219	Bacteria	Proteobacteria	Alphaproteobacteria	Rhizobiales	Phyllobacteriaceae	Hoeflea	0.378594	0.0422701	0.848204	0.660835	0.143116	0.413033	0.589604
S000126790	S000126790 uncultured bacterium; BIfci40	Bacteria	Proteobacteria	Gammaproteobacteria	Xanthomonadales	Xanthomonadaceae	Rhodanobacter	0.253597	0.00859182	0.000326813	0.341896	0.255925	0.00867555	0.347945
S000128974	S000128974 uncultured alpha proteobacterium; BIfci17	Bacteria	Proteobacteria	Alphaproteobacteria	NotAssigned	NotAssigned	NotAssigned	0.13435	0.0137961	0.318911	0.594859	0.449352	0.349856	0.545511
S000140504	S000140504 bacterium W5	Bacteria	Proteobacteria	Gammaproteobacteria	Pseudomonadales	Pseudomonadaceae	Pseudomonas	0.703008	0.00556917	0.125048	0.659452	0.454125	0.0211886	0.601672
S000145882	S000145882 Pseudomonas sp. ED2; from earthworm gut	Bacteria	Proteobacteria	Gammaproteobacteria	Pseudomonadales	Pseudomonadaceae	Pseudomonas	0.832766	1.12538e-07	0.430675	0.85092	0.797564	0.824894	0.910414
S000249050	S000249050 uncultured bacterium; SPCUL1A2	Bacteria	Proteobacteria	Alphaproteobacteria	Rhizobiales	Bradyrhizobiaceae	Tardiphaga	0.613861	0.0267784	0.000352168	0.61467	0.613095	0.0211061	0.613661
S000261066	S000261066 Rhizobium gallicum; S109	Bacteria	Proteobacteria	Alphaproteobacteria	Rhizobiales	Rhizobiaceae	Rhizobium	0.0955002	0.781957	0.410429	0.691083	0.703523	0.101684	0.718072
S000265556	S000265556 Massilia timonae; S11	Bacteria	Proteobacteria	Betaproteobacteria	Burkholderiales	Oxalobacteraceae	Massilia	0.256457	0.173277	0.0679341	0.480499	0.251175	0.153666	0.47618
S000266232	S000266232 Bradyrhizobium sp. AM45	Bacteria	Proteobacteria	NotAssigned	NotAssigned	NotAssigned	Bradyrhizobium	0.577537	0.00589773	0	0.797409	0.557218	0.00225527	0.802649
S000271722	S000271722 uncultured beta proteobacterium; SW57	Bacteria	Proteobacteria	Betaproteobacteria	Burkholderiales	Oxalobacteraceae	Duganella	0.526665	0.00396856	2.70759e-11	0.590821	0.574994	0.00190516	0.580703
S000278678	S000278678 uncultured Burkholderia sp.; NW-1	Bacteria	Proteobacteria	Betaproteobacteria	Burkholderiales	NotAssigned	NotAssigned	0.900314	0.914019	0.000756496	0.846646	0.904173	0.821885	0.860662
S000322811	S000322811 beta proteobacterium Ellin152	Bacteria	Proteobacteria	Betaproteobacteria	Burkholderiales	Oxalobacteraceae	Massilia	0.567065	0.516006	0.00605876	0.62551	0.560809	0.464607	0.626414
S000331070	S000331070 Rhizobium radiobacter; BY6	Bacteria	Proteobacteria	Alphaproteobacteria	Rhizobiales	Rhizobiaceae	Rhizobium	0.828438	0.830444	0	0.884221	0.801264	0.443507	0.858895
S000331090	S000331090 uncultured soil bacterium; RBA468y	Bacteria	Proteobacteria	Betaproteobacteria	Burkholderiales	Alcaligenaceae	NotAssigned	0.206604	0.00110297	6.91202e-06	0.367682	0.264912	0.00156023	0.392591
S000331124	S000331124 uncultured soil bacterium; RBC738x	Bacteria	Proteobacteria	Betaproteobacteria	Burkholderiales	Oxalobacteraceae	Massilia	0.26562	0.0397387	1.58953e-09	0.657965	0.253469	0.0235154	0.656456
S000338441	S000338441 uncultured bacterium ACE-1	Bacteria	Proteobacteria	Gammaproteobacteria	Pseudomonadales	Pseudomonadaceae	Pseudomonas	0.689924	0.000698015	0.035446	0.788544	0.776787	0.270984	0.755303
S000340067	S000340067 uncultured sludge bacterium A37	Bacteria	Proteobacteria	NotAssigned	NotAssigned	NotAssigned	NotAssigned	0.60277	0.173376	1.73782e-10	0.727978	0.607291	0.133449	0.728491
S000342036	S000342036 uncultured bacterium; KS21	Bacteria	Proteobacteria	Alphaproteobacteria	NotAssigned	NotAssigned	NotAssigned	0.767715	0.369958	0.00203729	0.787649	0.78547	0.223201	0.78043
S000345562	S000345562 uncultured bacterium; RB7C6	Bacteria	Proteobacteria	Betaproteobacteria	Hydrogenophilales	Hydrogenophilaceae	Thiobacillus	0.72616	0.961966	2.91281e-05	0.876101	0.721749	0.826319	0.875652
S000349191	S000349191 uncultured bacterium; C-CF-15	Bacteria	Proteobacteria	Alphaproteobacteria	Sphingomonadales	Sphingomonadaceae	Sphingomonas	0.563991	0.0869251	2.93065e-08	0.776322	0.553334	0.0680151	0.772673
S000351147	S000351147 uncultured bacterium; HP1U61	Bacteria	Proteobacteria	Alphaproteobacteria	NotAssigned	NotAssigned	NotAssigned	0.380285	0.0401923	0.584483	0.462984	0.490513	0.0899218	0.701677
S000351791	S000351791 uncultured gamma proteobacterium; Gitt-KF-104	Bacteria	Proteobacteria	Gammaproteobacteria	Pseudomonadales	Pseudomonadaceae	NotAssigned	0.762722	0.300999	2.85618e-07	0.830672	0.758898	0.226682	0.830642
S000354950	S000354950 uncultured bacterium; KRA30+06A	Bacteria	Proteobacteria	Betaproteobacteria	Burkholderiales	Alcaligenaceae	Achromobacter	0.164788	0.0145195	0.062193	0.107661	0.15681	0.253485	0.218206
S000355656	S000355656 uncultured bacterium; cvf56045	Bacteria	Firmicutes	Bacilli	NotAssigned	NotAssigned	NotAssigned	0.618262	0.125817	0.00768838	0.789495	0.558746	0.305297	0.760288
S000355671	S000355671 uncultured bacterium; cvf75065	Bacteria	Proteobacteria	Gammaproteobacteria	NotAssigned	NotAssigned	NotAssigned	0.620949	0.00289943	0.806277	0.713706	0.644047	0.69107	0.734782
S000355710	S000355710 uncultured bacterium; a13103	Bacteria	Proteobacteria	Betaproteobacteria	Burkholderiales	Comamonadaceae	Ramlibacter	0.586632	0.00117103	0.201951	0.842442	0.789373	0.415	0.711055
S000356640	S000356640 uncultured bacterium; KD2-123	Bacteria	NotAssigned	NotAssigned	NotAssigned	NotAssigned	NotAssigned	0.464844	0.639021	8.34291e-08	0.72315	0.467341	0.519555	0.720844
S000356691	S000356691 uncultured bacterium; KD3-9	Bacteria	Proteobacteria	Betaproteobacteria	Burkholderiales	Comamonadaceae	NotAssigned	0.599141	7.73892e-08	0.856043	0.601088	0.58656	0.790927	0.718629
S000356769	S000356769 uncultured bacterium; KD7-1	Bacteria	Proteobacteria	Betaproteobacteria	Burkholderiales	Oxalobacteraceae	NotAssigned	0.445505	4.44089e-16	0.00579894	0.559431	0.199754	0.75729	0.29348
S000356786	S000356786 uncultured bacterium; KD7-81	Bacteria	Proteobacteria	Betaproteobacteria	Burkholderiales	Comamonadaceae	Simplicispira	0.664772	0.00859712	0.815722	0.6798	0.62152	0.851646	0.615542
S000356818	S000356818 uncultured bacterium; KD6-114	Bacteria	Proteobacteria	Betaproteobacteria	Burkholderiales	Comamonadaceae	Rhodoferax	0.301423	0.579929	5.81279e-06	0.349627	0.529725	0.161622	0.530338
S000357088	S000357088 Mesorhizobium sp. DG1023	Bacteria	Proteobacteria	Alphaproteobacteria	Rhizobiales	Phyllobacteriaceae	Hoeflea	0.733724	0.16587	0.249296	0.84513	0.793862	0.0146676	0.825356
S000357912	S000357912 uncultured bacterium; DSSD74	Bacteria	Proteobacteria	Alphaproteobacteria	Sneathiellales	Sneathiellaceae	Ferrovibrio	0.158277	0.0034547	1.33027e-09	0.293697	0.159793	0.00227724	0.290407
S000358163	S000358163 uncultured beta proteobacterium; cEV24	Bacteria	Proteobacteria	Betaproteobacteria	Burkholderiales	Comamonadaceae	Delftia	0.172767	0.176232	0.000248871	0.315971	0.359947	0.202082	0.475576
S000358233	S000358233 uncultured beta proteobacterium; cEIII47	Bacteria	Proteobacteria	Betaproteobacteria	Burkholderiales	Oxalobacteraceae	NotAssigned	0.0535568	0.900603	0.00100416	0.453844	0.0537435	0.80171	0.45314
S000358235	S000358235 uncultured Pseudomonas sp.; cEIII49	Bacteria	Proteobacteria	Gammaproteobacteria	Pseudomonadales	Pseudomonadaceae	NotAssigned	0.154955	1.7162e-05	0.974069	0.560889	0.841315	0.698438	0.771238
S000358493	S000358493 uncultured bacterium; 8F334	Bacteria	Proteobacteria	Alphaproteobacteria	Rhizobiales	NotAssigned	NotAssigned	0.685883	0.00151328	0.0339537	0.848794	0.724661	0.38024	0.747719
S000358674	S000358674 uncultured bacterium; M32	Bacteria	Proteobacteria	Betaproteobacteria	Burkholderiales	Comamonadaceae	Acidovorax	0.791545	0.165101	6.99025e-06	0.792663	0.854207	0.0665543	0.804364
S000362346	S000362346 Pseudomonas lundensis; B2	Bacteria	Proteobacteria	Gammaproteobacteria	Pseudomonadales	Pseudomonadaceae	Pseudomonas	0.750103	3.7859e-08	0.000282285	0.885607	0.605925	0.281183	0.847464
S000364329	S000364329 Rhizobium radiobacter; LMG 196	Bacteria	Proteobacteria	Alphaproteobacteria	Rhizobiales	Rhizobiaceae	Rhizobium	0.925953	0.861214	6.05495e-08	0.954219	0.920597	0.681675	0.95394
S000364330	S000364330 Rhizobium rhizogenes; LMG 152	Bacteria	Proteobacteria	Alphaproteobacteria	Rhizobiales	Rhizobiaceae	Rhizobium	0.128255	0.258745	0.235921	0.0909024	0.284282	0.374095	0.276075
S000371554	S000371554 uncultured bacterium; Urania-2B-25; BC05-2B-25	Bacteria	Firmicutes	Bacilli	Bacillales	Paenibacillaceae 1	Paenibacillus	0.0464957	0.410943	0.967962	0.562231	0.918707	0.317939	0.603406
S000371558	S000371558 uncultured bacterium; Urania-2B-29; BC05-2B-29	Bacteria	Firmicutes	Bacilli	Bacillales	Paenibacillaceae 1	Paenibacillus	0.297769	0.157596	0.0876093	0.480596	0.297884	0.148468	0.480089
S000372710	S000372710 uncultured bacterium; 015d-A06	Bacteria	Proteobacteria	Gammaproteobacteria	Pseudomonadales	Pseudomonadaceae	Azorhizophilus	0.87476	0.918268	0.000114435	0.900498	0.861069	0.840239	0.905298
S000372720	S000372720 uncultured bacterium; 015C-F01	Bacteria	Proteobacteria	Gammaproteobacteria	Pseudomonadales	Pseudomonadaceae	Serpens	0.0129253	4.65932e-09	0	0.180452	0.025218	0.0189674	0.565581
S000372728	S000372728 uncultured bacterium; 015B-A07	Bacteria	Proteobacteria	Betaproteobacteria	Burkholderiales	Burkholderiaceae	NotAssigned	0.89172	1.39412e-05	0.0814216	0.914014	0.794958	0.662147	0.896991
S000372733	S000372733 uncultured bacterium; 010B-F02	Bacteria	Proteobacteria	Betaproteobacteria	Burkholderiales	Oxalobacteraceae	NotAssigned	0.676138	0.294527	0.000571494	0.700761	0.51408	0.662703	0.657116
S000372737	S000372737 uncultured bacterium; 015C-G04	Bacteria	Proteobacteria	Betaproteobacteria	Burkholderiales	Comamonadaceae	NotAssigned	0.20278	0.273524	0.797993	0.223405	0.0869006	0.489571	0.232349
S000372748	S000372748 uncultured bacterium; 005C-A07	Bacteria	Proteobacteria	Alphaproteobacteria	Caulobacterales	Caulobacteraceae	Caulobacter	0.639935	0.793627	4.66853e-11	0.709333	0.523812	0.725063	0.719432
S000372755	S000372755 uncultured bacterium; 015E-D02	Bacteria	Proteobacteria	Alphaproteobacteria	Rhizobiales	Rhizobiaceae	NotAssigned	0.0248172	0.00446898	0	0.79958	0.198338	0.0140809	0.838741
S000372775	S000372775 Sinorhizobium sp. AS08	Bacteria	Proteobacteria	Alphaproteobacteria	Rhizobiales	Rhizobiaceae	Ensifer	0.446108	0.0298063	0.000234991	0.535952	0.439383	0.0202604	0.531169
S000378077	S000378077 uncultured bacterium; Q1	Bacteria	Proteobacteria	Gammaproteobacteria	Enterobacteriales	Enterobacteriaceae	Enterobacter	0.530233	0.0933567	0.0439351	0.668161	0.530131	0.0862417	0.667476
S000380021	S000380021 uncultured gamma proteobacterium; EUB22	Bacteria	Proteobacteria	Gammaproteobacteria	Xanthomonadales	Xanthomonadaceae	Pseudoxanthomonas	0.679354	0.887487	2.22045e-16	0.869943	0.660657	0.694007	0.859581
S000381878	S000381878 Caulobacter fusiformis; ATCC15257	Bacteria	Proteobacteria	Alphaproteobacteria	Caulobacterales	Caulobacteraceae	Caulobacter	0.800093	0.000649705	0.0155347	0.891342	0.787472	0.330633	0.83705
S000382213	S000382213 Asticcacaulis biprosthecium; MBIC3411	Bacteria	Proteobacteria	Alphaproteobacteria	Caulobacterales	Caulobacteraceae	Asticcacaulis	0.334038	0.268431	0.584748	0.456687	0.23657	0.0982597	0.473109
S000384595	S000384595 Aquaspirillum arcticum (T); IAM 14963	Bacteria	Proteobacteria	Betaproteobacteria	NotAssigned	NotAssigned	NotAssigned	0.680275	0.394223	0.000150965	0.725817	0.671707	0.3067	0.726302
S000385194	S000385194 Burkholderia sp. LR1	Bacteria	Proteobacteria	Betaproteobacteria	Burkholderiales	Burkholderiaceae	Burkholderia	0.654992	0.0658974	0.0116876	0.739916	0.617691	0.101688	0.720214
S000388406	S000388406 Herbaspirillum sp. BA12	Bacteria	Proteobacteria	Betaproteobacteria	Burkholderiales	Oxalobacteraceae	Herbaspirillum	0.736785	0.0139894	0.969135	0.769135	0.750948	0.774026	0.759078
S000388695	S000388695 Pseudomonas sp. DhA-91	Bacteria	Proteobacteria	Gammaproteobacteria	Pseudomonadales	Pseudomonadaceae	Pseudomonas	0.86535	0.0055783	0.133725	0.88271	0.551281	0.436506	0.724749
S000389045	S000389045 Pseudomonas sp. 'FSL D1-015'	Bacteria	Proteobacteria	Gammaproteobacteria	Pseudomonadales	Pseudomonadaceae	Pseudomonas	0.568678	0.0365861	0.00303619	0.624396	0.567363	0.0271804	0.624796
S000390732	S000390732 alpha proteobacterium 34626	Bacteria	Proteobacteria	Alphaproteobacteria	Rhizobiales	Bradyrhizobiaceae	Rhodopseudomonas	0.619179	0.920435	4.22594e-07	0.726231	0.624901	0.749701	0.716395
S000390770	S000390770 Sphingomonas sp. Rd1	Bacteria	Proteobacteria	Alphaproteobacteria	Sphingomonadales	Sphingomonadaceae	Sphingomonas	0.484525	0.148016	0.0282005	0.671571	0.445111	0.083098	0.678864
S000391840	S000391840 beta proteobacterium Wuba68	Bacteria	Proteobacteria	Betaproteobacteria	Burkholderiales	Oxalobacteraceae	Massilia	0.846766	0.899498	8.17983e-06	0.82482	0.846291	0.769336	0.832619
S000392520	S000392520 Pelomonas saccharophila; 5-1	Bacteria	Proteobacteria	Betaproteobacteria	Burkholderiales	Comamonadaceae	Pelomonas	0.0177391	0.011351	5.33265e-11	0.395522	0.0159415	0.00697324	0.389118
S000394445	S000394445 Pseudomonas sp. New10529; FPTPN genomospecies 1	Bacteria	Proteobacteria	Gammaproteobacteria	Pseudomonadales	Pseudomonadaceae	Pseudomonas	0.34931	0.000130236	0.957178	0.717124	0.743682	0.967885	0.62747
S000395527	S000395527 Sphingomonas sp. ATCC 31961	Bacteria	Proteobacteria	Alphaproteobacteria	Sphingomonadales	Sphingomonadaceae	Sphingomonas	0.298266	0.159675	0.0906508	0.480609	0.297897	0.143348	0.481016
S000398890	S000398890 beta proteobacterium PI_GH4.1.G5	Bacteria	Proteobacteria	Betaproteobacteria	Burkholderiales	Oxalobacteraceae	Herbaspirillum	0.674934	0.000614626	0.854525	0.777585	0.815585	0.484486	0.636023
S000398894	S000398894 alpha proteobacterium PII_GH1.2.A3	Bacteria	Proteobacteria	Alphaproteobacteria	Rhizobiales	Brucellaceae	Ochrobactrum	0.731431	3.59963e-05	0.140633	0.809795	0.763181	0.143972	0.756382
S000398911	S000398911 beta proteobacterium GMD36H2	Bacteria	Proteobacteria	Betaproteobacteria	Burkholderiales	Comamonadaceae	Delftia	0.100374	0	6.43929e-15	0.0133	0.00781528	0	1.61771e-05
S000398939	S000398939 alpha proteobacterium GMD21C04	Bacteria	Proteobacteria	Alphaproteobacteria	Sphingomonadales	Sphingomonadaceae	Sphingobium	0.367146	2.88313e-05	0.134517	0.551691	0.823676	0.471527	0.899727
S000399476	S000399476 Novosphingobium resinovorum; SAFR-035	Bacteria	Proteobacteria	Alphaproteobacteria	Sphingomonadales	Sphingomonadaceae	Novosphingobium	0.0687789	0.280436	0.373517	0.757148	0.430865	0.35324	0.664986
S000399603	S000399603 uncultured bacterium; s28	Bacteria	Proteobacteria	Gammaproteobacteria	Pseudomonadales	Pseudomonadaceae	Pseudomonas	0.145759	0.00351968	0.337283	0.286664	0.176394	0.117909	0.153992
S000400013	S000400013 uncultured bacterium; 4f39	Bacteria	Proteobacteria	Gammaproteobacteria	Pseudomonadales	Pseudomonadaceae	NotAssigned	0.642199	0.470259	0.00689438	0.679861	0.63283	0.39775	0.678731
S000400531	S000400531 uncultured bacterium; csbio160326	Bacteria	Proteobacteria	Alphaproteobacteria	Rhizobiales	Rhizobiaceae	NotAssigned	0.706773	0.650983	1.68093e-05	0.817896	0.905698	0.792232	0.825527
S000400837	S000400837 uncultured bacterium; KD6-4	Bacteria	Proteobacteria	Betaproteobacteria	Burkholderiales	Burkholderiales_incertae_sedis	NotAssigned	0.138418	0.0116591	0.0487028	0.125776	0.130102	0.028509	0.116448
S000401102	S000401102 uncultured beta proteobacterium; G45-GM4R	Bacteria	Proteobacteria	NotAssigned	NotAssigned	NotAssigned	NotAssigned	0.157554	3.93104e-05	0.318448	0.64896	0.760269	2.97224e-05	0.35383
S000401538	S000401538 Rhizobium sp. NK32	Bacteria	Proteobacteria	Alphaproteobacteria	Rhizobiales	Rhizobiaceae	Rhizobium	0.0423018	0.183096	0.0603198	0.719827	0.588439	6.28899e-06	0.70715
S000401972	S000401972 uncultured bacterium; 160ds20	Bacteria	Proteobacteria	Betaproteobacteria	Burkholderiales	Comamonadaceae	Rhodoferax	0.467402	0.0405672	0.317772	0.688703	0.505972	0.211162	0.688037
S000402049	S000402049 uncultured bacterium; 241ds5	Bacteria	Proteobacteria	Alphaproteobacteria	Sphingomonadales	Sphingomonadaceae	Novosphingobium	0.559154	0.539558	0.00463346	0.636638	0.557784	0.470399	0.636533
S000403410	S000403410 bacterium Ellin5060	Bacteria	Proteobacteria	Alphaproteobacteria	Caulobacterales	Caulobacteraceae	Phenylobacterium	0.415728	0.0380778	0.0042015	0.545734	0.42182	0.00050995	0.477747
S000403969	S000403969 uncultured Pseudomonas sp.	Bacteria	Proteobacteria	Gammaproteobacteria	Pseudomonadales	Pseudomonadaceae	Pseudomonas	0.432184	0.00141301	2.18188e-05	0.764795	0.487099	0.0174317	0.813259
S000404592	S000404592 uncultured bacterium; 76	Bacteria	Proteobacteria	Betaproteobacteria	Burkholderiales	Comamonadaceae	NotAssigned	0.0751671	0.0588164	0.62836	0.061917	0.315388	0.0505159	0.344969
S000404598	S000404598 uncultured bacterium; 158	Bacteria	Proteobacteria	Gammaproteobacteria	Pseudomonadales	Pseudomonadaceae	NotAssigned	0.854844	0.0398071	1.33227e-15	0.88181	0.86445	0.00393608	0.874702
S000407688	S000407688 Bacteroidetes bacterium EC2	Bacteria	Bacteroidetes	Sphingobacteriia	Sphingobacteriales	Sphingobacteriaceae	Pedobacter	0.934836	0.213978	1.25701e-10	0.9414	0.908724	0.10844	0.940616
S000408922	S000408922 rainbow trout intestinal bacterium B115	Bacteria	Proteobacteria	Betaproteobacteria	Burkholderiales	Oxalobacteraceae	Duganella	0.107211	0.12219	0.00916291	0.0159227	0.110543	0.111505	0.0159454
S000409182	S000409182 Acidovorax sp. AHL 5	Bacteria	Proteobacteria	Betaproteobacteria	Burkholderiales	Comamonadaceae	Acidovorax	0.81102	1.14727e-09	0.853842	0.896335	0.871685	0.894594	0.944538
S000409189	S000409189 uncultured bacterium; S1B10	Bacteria	Proteobacteria	NotAssigned	NotAssigned	NotAssigned	NotAssigned	0.760353	0.327366	3.82024e-05	0.767318	0.756025	0.256283	0.766002
S000410502	S000410502 Rhizobium etli; ISM2	Bacteria	Proteobacteria	Alphaproteobacteria	Rhizobiales	Rhizobiaceae	Rhizobium	0.129724	0.043082	0.0126846	0.643899	0.692011	0.14374	0.60225
S000410844	S000410844 uncultured bacterium; oc17	Bacteria	Proteobacteria	Betaproteobacteria	Burkholderiales	NotAssigned	NotAssigned	0.40498	6.16885e-07	1.32738e-12	0.77291	0.405882	4.03653e-07	0.773918
S000410869	S000410869 uncultured bacterium; oc47	Bacteria	Proteobacteria	Betaproteobacteria	Burkholderiales	Burkholderiales_incertae_sedis	NotAssigned	0.538288	0.0295717	1.21056e-10	0.83562	0.596131	0.0257362	0.844805
S000410886	S000410886 uncultured bacterium; oca6	Bacteria	Proteobacteria	Betaproteobacteria	Burkholderiales	NotAssigned	NotAssigned	0.716024	0.0771885	0.163182	0.644823	0.485369	0.000161088	0.709449
S000410897	S000410897 uncultured bacterium; oca21	Bacteria	Proteobacteria	Alphaproteobacteria	Rhizobiales	Rhizobiaceae	Shinella	0.708461	2.8928e-07	0.0073089	0.863457	0.809919	0.000336709	0.745869
S000414133	S000414133 Bradyrhizobium sp.; USDA4377	Bacteria	Proteobacteria	Alphaproteobacteria	Rhizobiales	Bradyrhizobiaceae	Bradyrhizobium	0.826422	0.00864519	0.630476	0.876777	0.81343	0.674075	0.870888
S000414155	S000414155 Pseudomonas sp.; KKS102	Bacteria	Proteobacteria	Betaproteobacteria	Burkholderiales	Comamonadaceae	Acidovorax	0.175092	0.000478543	0.000567275	0.49989	0.198145	0.0693726	0.152026
S000414508	S000414508 Methylocystis echinoides; 2	Bacteria	Proteobacteria	Alphaproteobacteria	Rhizobiales	Methylocystaceae	Methylocystis	0.242182	0.325955	0.0208673	0.48521	0.399333	0.226176	0.421876
S000416674	S000416674 bacterium IrT-JG-65/15	Bacteria	Proteobacteria	Alphaproteobacteria	Rhizobiales	Rhizobiaceae	NotAssigned	0.914095	0.00464611	0	0.830287	0.89808	0.00363208	0.839052
S000418070	S000418070 Pseudomonas fluorescens; SK1	Bacteria	Proteobacteria	Gammaproteobacteria	Pseudomonadales	Pseudomonadaceae	Pseudomonas	0.603036	0.0004799	0.352509	0.834384	0.781527	0.715372	0.808907
S000418487	S000418487 uncultured bacterium; TTA_B89	Bacteria	Proteobacteria	Betaproteobacteria	Burkholderiales	Comamonadaceae	Alicycliphilus	0.773552	0.131909	1.45896e-07	0.860163	0.764617	0.0939604	0.861221
S000421630	S000421630 uncultured gamma proteobacterium; B-C4	Bacteria	Proteobacteria	Gammaproteobacteria	Xanthomonadales	Xanthomonadaceae	Pseudoxanthomonas	0.247706	0.0911489	4.48854e-10	0.116347	0.302115	0.00693396	0.169946
S000421632	S000421632 uncultured beta proteobacterium; B-H11	Bacteria	Proteobacteria	Betaproteobacteria	Burkholderiales	Comamonadaceae	Acidovorax	0.223146	0.00975591	0.00155505	0.346276	0.201235	0.0696952	0.244145
S000421634	S000421634 uncultured alpha proteobacterium; B-L17	Bacteria	Proteobacteria	Alphaproteobacteria	Rhizobiales	NotAssigned	NotAssigned	0.472176	1.93597e-05	1.49812e-10	0.66366	0.467331	1.01124e-05	0.663008
S000425021	S000425021 uncultured gamma proteobacterium; S1-9-CL8	Bacteria	Proteobacteria	Gammaproteobacteria	Pseudomonadales	Pseudomonadaceae	NotAssigned	0.467942	0.0712861	3.10547e-08	0.573221	0.421341	0.0927075	0.571158
S000427548	S000427548 Pseudomonas sp.; 6-13.J; NB0.1-J	Bacteria	Proteobacteria	Gammaproteobacteria	Pseudomonadales	Pseudomonadaceae	Pseudomonas	0.802788	0.623058	0.000691313	0.832596	0.799781	0.517974	0.831905
S000427766	S000427766 Sphingomonas sp. BRW2	Bacteria	Proteobacteria	Alphaproteobacteria	Sphingomonadales	Sphingomonadaceae	Sphingobium	0.784178	0.0011519	0.767678	0.789595	0.425195	0.494255	0.690208
S000427778	S000427778 Citrobacter koseri; CDC 3613-63	Bacteria	Proteobacteria	Gammaproteobacteria	Enterobacteriales	Enterobacteriaceae	Citrobacter	0.298681	0.162564	0.0899093	0.478683	0.29871	0.142182	0.479584
S000428958	S000428958 Pseudomonas sp. PsH	Bacteria	Proteobacteria	Gammaproteobacteria	Pseudomonadales	Pseudomonadaceae	Pseudomonas	0.342948	0.330786	0.533666	0.725761	0.728242	0.0361821	0.598741
S000428961	S000428961 Pseudomonas sp. PsK	Bacteria	Proteobacteria	Gammaproteobacteria	Pseudomonadales	Pseudomonadaceae	Pseudomonas	0.491769	0.00699948	0.819672	0.85836	0.814178	0.172041	0.637305
S000429620	S000429620 Bradyrhizobium sp. 36b	Bacteria	Proteobacteria	Alphaproteobacteria	Caulobacterales	Caulobacteraceae	Caulobacter	0.606447	0.0504903	0.00110923	0.650524	0.414832	0.796845	0.46304
S000430794	S000430794 uncultured bacterium; 15	Bacteria	Proteobacteria	NotAssigned	NotAssigned	NotAssigned	NotAssigned	0.0386518	0.382266	0.640427	0.725838	0.524189	0.276747	0.390668
S000431425	S000431425 uncultured soil bacterium; G12-1236-5	Bacteria	Proteobacteria	Betaproteobacteria	Burkholderiales	Burkholderiales_incertae_sedis	Aquabacterium	0.177952	0.0116573	0.920552	0.509596	0.80964	0.338799	0.725742
S000431968	S000431968 uncultured bacterium; Phe2	Bacteria	Proteobacteria	Gammaproteobacteria	Xanthomonadales	Xanthomonadaceae	Stenotrophomonas	0.206809	0.0556381	8.49821e-07	0.171558	0.299515	7.46487e-05	0.266173
S000435004	S000435004 Rhizobium sp. DCP2	Bacteria	Proteobacteria	Alphaproteobacteria	Rhizobiales	Rhizobiaceae	Rhizobium	0.733511	0.0136538	0.798484	0.813255	0.775489	0.853946	0.845668
S000435648	S000435648 uncultured proteobacterium; NANK-B57	Bacteria	Proteobacteria	Betaproteobacteria	Burkholderiales	Burkholderiaceae	Ralstonia	0.337294	0.00272402	1.32915e-06	0.131581	0.364498	0.0595545	0.188886
S000437259	S000437259 Novosphingobium aromaticivorans; SMCC B0695	Bacteria	Proteobacteria	Alphaproteobacteria	Sphingomonadales	Sphingomonadaceae	Novosphingobium	0.0577932	0.0022187	0.617987	0.33637	0.189404	0.40083	0.171543
S000438753	S000438753 Rhizobium sp. USDA 1920	Bacteria	Proteobacteria	Alphaproteobacteria	Rhizobiales	Rhizobiaceae	Rhizobium	0.296892	0.0137573	0.00375146	0.687664	0.684319	0.292225	0.376908
S000440933	S000440933 uncultured bacterium; Hot Creek 44	Bacteria	Firmicutes	Bacilli	Bacillales	Bacillales_Incertae Sedis XII	NotAssigned	0.732736	6.43446e-06	3.42137e-09	0.768969	0.677576	0.00298797	0.724706
S000457344	S000457344 uncultured bacterium; TM01	Bacteria	Proteobacteria	Betaproteobacteria	Burkholderiales	Burkholderiaceae	Ralstonia	0.349589	0	7.51475e-10	0.459277	0.107543	8.56926e-12	0.0479442
S000457364	S000457364 uncultured bacterium; TM14	Bacteria	Proteobacteria	Betaproteobacteria	Burkholderiales	Burkholderiaceae	Ralstonia	0.0657672	1.38041e-05	0.000269276	0.325295	0.118077	0.0384768	0.208525
S000458753	S000458753 Agrobacterium sp. SDW052; CCBAU 11052; SDW052	Bacteria	Proteobacteria	Alphaproteobacteria	Rhizobiales	Rhizobiaceae	Rhizobium	0.765053	0.740314	0.00164969	0.852568	0.760247	0.642724	0.851407
S000468441	S000468441 uncultured bacterium; c1	Bacteria	Proteobacteria	Gammaproteobacteria	Enterobacteriales	Enterobacteriaceae	NotAssigned	0.540279	0.0288077	3.15183e-08	0.379943	0.532068	0.00902964	0.388071
S000468978	S000468978 Rhizobium radiobacter; IAM 13129	Bacteria	Proteobacteria	Alphaproteobacteria	Rhizobiales	Rhizobiaceae	Rhizobium	0.637713	0.979374	0	0.782644	0.589236	0.707072	0.771493
S000468993	S000468993 Rhizobium radiobacter; IAM 14141	Bacteria	Proteobacteria	Alphaproteobacteria	Rhizobiales	Rhizobiaceae	Rhizobium	0.707603	0.921057	8.51548e-07	0.856944	0.690022	0.808289	0.833939
S000470751	S000470751 Rhizobium sp. Trr-1	Bacteria	Proteobacteria	Alphaproteobacteria	Rhizobiales	Rhizobiaceae	Rhizobium	0.320309	0.209647	0.000196175	0.799199	0.446977	0.740337	0.560161
S000470828	S000470828 Rhizobium sp. Kus-8	Bacteria	Proteobacteria	Alphaproteobacteria	Rhizobiales	Rhizobiaceae	Rhizobium	0.457668	0.160258	0.0232893	0.63256	0.773055	0.0504614	0.697817
S000470834	S000470834 Rhizobium sp. Trp-1	Bacteria	Proteobacteria	Alphaproteobacteria	Rhizobiales	Rhizobiaceae	Rhizobium	0.728933	0.0293087	0.373629	0.801509	0.390375	0.910789	0.683408
S000476791	S000476791 uncultured beta proteobacterium; BDC3LB03	Bacteria	Proteobacteria	Betaproteobacteria	Burkholderiales	Comamonadaceae	NotAssigned	0.673044	0.0185691	0.0238213	0.753424	0.646688	0.0361724	0.742449
S000476843	S000476843 uncultured alpha proteobacterium; BDC3LG03	Bacteria	Proteobacteria	Alphaproteobacteria	Sphingomonadales	Sphingomonadaceae	NotAssigned	0.85866	0.000408614	0.000252749	0.878263	0.855612	0.000332534	0.878056
S000476956	S000476956 uncultured beta proteobacterium; BPC1_B07	Bacteria	Proteobacteria	Betaproteobacteria	Burkholderiales	Burkholderiales_incertae_sedis	NotAssigned	0.702648	0.972713	0.00298855	0.841239	0.699516	0.883229	0.841193
S000477005	S000477005 uncultured alpha proteobacterium; BPC2_G05	Bacteria	Proteobacteria	Alphaproteobacteria	Caulobacterales	Caulobacteraceae	NotAssigned	0.4274	0.00246819	9.51616e-06	0.548196	0.424372	0.00155605	0.548316
S000477266	S000477266 uncultured alpha proteobacterium; BDC2_B01	Bacteria	Proteobacteria	Alphaproteobacteria	Rhizobiales	Bradyrhizobiaceae	Bradyrhizobium	0.610482	0.0047175	3.8382e-09	0.719123	0.618007	0.00891377	0.693114
S000477330	S000477330 uncultured alpha proteobacterium; BDC2_G11	Bacteria	Proteobacteria	Alphaproteobacteria	Caulobacterales	Caulobacteraceae	Phenylobacterium	0.498211	0.0120955	9.17044e-14	0.758301	0.491432	0.00579166	0.758611
S000482453	S000482453 Delftia tsuruhatensis; AD9	Bacteria	Proteobacteria	Betaproteobacteria	Burkholderiales	Comamonadaceae	Delftia	0.827452	0.000804543	0.873465	0.863936	0.826704	0.628695	0.89232
S000482474	S000482474 Rhizobium leguminosarum; SEMIA 222	Bacteria	Proteobacteria	Alphaproteobacteria	Rhizobiales	Rhizobiaceae	Rhizobium	0.171557	0.905134	0.923464	0.592878	0.121752	0.650796	0.568492
S000482503	S000482503 Bradyrhizobium japonicum; SEMIA 6156	Bacteria	Proteobacteria	Alphaproteobacteria	Rhizobiales	Bradyrhizobiaceae	Bradyrhizobium	0.594018	0.190073	2.50285e-05	0.701747	0.737324	0.00682226	0.728708
S000482860	S000482860 Sphingopyxis terrae; IFO 15098T	Bacteria	Proteobacteria	Alphaproteobacteria	Sphingomonadales	Sphingomonadaceae	Sphingopyxis	0.165037	0.0576638	0.0333942	0.185534	0.165566	0.0554771	0.185038
S000487623	S000487623 uncultured soil bacterium; NAP7d35	Bacteria	Proteobacteria	Gammaproteobacteria	Pseudomonadales	Pseudomonadaceae	Pseudomonas	0.777067	0.00994348	0.701656	0.847271	0.500873	0.837553	0.796179
S000487632	S000487632 uncultured soil bacterium; NAP2d1	Bacteria	Proteobacteria	Gammaproteobacteria	Pseudomonadales	Pseudomonadaceae	Pseudomonas	0.419632	0.0355979	0.656558	0.450596	0.175196	0.0921659	0.466222
S000491613	S000491613 uncultured bacterium; 1700c1-10	Bacteria	Proteobacteria	Betaproteobacteria	Burkholderiales	Comamonadaceae	NotAssigned	0.129123	0.395216	0.297842	0.0942442	0.129925	0.388363	0.0941219
S000492083	S000492083 uncultured bacterium; 1971b-09	Bacteria	Proteobacteria	Alphaproteobacteria	Caulobacterales	Caulobacteraceae	Caulobacter	0.68025	0.826317	0.00190124	0.835616	0.68128	0.858985	0.797731
S000493241	S000493241 uncultured alpha proteobacterium; AKYG412	Bacteria	Proteobacteria	Alphaproteobacteria	Caulobacterales	Caulobacteraceae	Caulobacter	0.320576	0.944829	9.20046e-07	0.706577	0.271113	0.721033	0.702176
S000499954	S000499954 glacial ice bacterium G500K-6	Bacteria	Proteobacteria	Betaproteobacteria	Burkholderiales	Burkholderiaceae	Ralstonia	0.411535	0.000394965	9.42403e-07	0.637634	0.364007	0.253798	0.631396
S000500152	S000500152 Rhizobium radiobacter; N3	Bacteria	Proteobacteria	Alphaproteobacteria	Rhizobiales	Rhizobiaceae	Rhizobium	0.160426	0.0316635	9.27009e-05	0.316603	0.156082	0.0261307	0.318458
S000514097	S000514097 uncultured Klebsiella sp.; 20	Bacteria	Proteobacteria	Gammaproteobacteria	Enterobacteriales	Enterobacteriaceae	NotAssigned	0.306441	0.0451954	0.909946	0.592534	0.430787	0.79994	0.564997
S000514105	S000514105 uncultured Pseudomonas sp.; 29	Bacteria	Proteobacteria	NotAssigned	NotAssigned	NotAssigned	NotAssigned	0.393486	0.752855	1.0636e-07	0.466772	0.890791	0.548841	0.690058
S000514119	S000514119 uncultured Pseudomonas sp.; 44	Bacteria	Proteobacteria	Gammaproteobacteria	Pseudomonadales	Pseudomonadaceae	Pseudomonas	0.687598	0.000389273	0.829353	0.686398	0.805398	0.869283	0.899513
S000514144	S000514144 uncultured Pseudomonas sp.; 21	Bacteria	Proteobacteria	Betaproteobacteria	NotAssigned	NotAssigned	NotAssigned	0.55064	0.0935884	0.0456999	0.682044	0.539573	0.0784499	0.684765
S000514600	S000514600 Herbaspirillum sp. B601	Bacteria	Proteobacteria	Betaproteobacteria	Burkholderiales	Oxalobacteraceae	Herbaspirillum	0.810758	1.97934e-07	0.151675	0.902089	0.638034	0.20517	0.692349
S000514840	S000514840 uncultured bacterium; 69-6F	Bacteria	Proteobacteria	Betaproteobacteria	Burkholderiales	Comamonadaceae	NotAssigned	0.600354	0.0307793	0.508929	0.705416	0.441966	0.279373	0.650232
S000515489	S000515489 uncultured bacterium; B2C70D9	Bacteria	Proteobacteria	Alphaproteobacteria	Rhizobiales	Bradyrhizobiaceae	NotAssigned	0.700849	0.985398	5.08012e-09	0.911983	0.695854	0.799467	0.912041
S000515490	S000515490 uncultured bacterium; B2C70D10	Bacteria	Proteobacteria	Alphaproteobacteria	Rhizobiales	Bradyrhizobiaceae	Bradyrhizobium	0.0461916	0.0609217	0.498478	0.198199	0.53569	0.940319	0.712066
S000515505	S000515505 uncultured bacterium; B3NR69D4	Bacteria	Proteobacteria	NotAssigned	NotAssigned	NotAssigned	NotAssigned	0.610021	0.00121489	6.41531e-12	0.635339	0.698217	0.00209032	0.638386
S000515517	S000515517 uncultured bacterium; B3NR69D16	Bacteria	Proteobacteria	Betaproteobacteria	Burkholderiales	Comamonadaceae	Curvibacter	0.249533	2.86374e-05	0.479099	0.670426	0.369388	0.403262	0.743717
S000515523	S000515523 uncultured bacterium; B3NR69D22	Bacteria	Proteobacteria	Betaproteobacteria	Burkholderiales	Burkholderiaceae	Limnobacter	0.34354	0.01411	0.489009	0.509726	0.534052	0.825902	0.41488
S000515723	S000515723 bacterium Ellin507	Bacteria	Verrucomicrobia	Spartobacteria	NotAssigned	NotAssigned	NotAssigned	0.562803	0.0879041	0.0288562	0.68938	0.561635	0.0786826	0.688988
S000532118	S000532118 Pseudomonas sp. ps1-10	Bacteria	Proteobacteria	Gammaproteobacteria	Pseudomonadales	Pseudomonadaceae	Pseudomonas	0.865971	0.00869499	0.137538	0.827152	0.805799	0.819517	0.842649
S000532152	S000532152 Pseudomonas sp. ps4-33	Bacteria	Proteobacteria	Gammaproteobacteria	Pseudomonadales	Pseudomonadaceae	Pseudomonas	0.189765	3.66256e-06	0.173373	0.801067	0.410499	0.732315	0.794783
S000532158	S000532158 Pseudomonas sp. ps5-1	Bacteria	Proteobacteria	Gammaproteobacteria	Pseudomonadales	Pseudomonadaceae	Pseudomonas	0.405854	1.68588e-05	0.210649	0.748619	0.771144	0.727054	0.896639
S000532164	S000532164 Pseudomonas sp. ps6-23	Bacteria	Proteobacteria	Gammaproteobacteria	Pseudomonadales	Pseudomonadaceae	Pseudomonas	0.359381	0.404337	0.598175	0.479739	0.274965	0.0639771	0.512449
S000532173	S000532173 Pseudomonas sp. ps8-14	Bacteria	Proteobacteria	Gammaproteobacteria	Pseudomonadales	Pseudomonadaceae	Pseudomonas	0.268342	4.35003e-08	0.53572	0.547296	0.262462	0.741113	0.461893
S000533411	S000533411 uncultured Variovorax sp.; 4310C	Bacteria	Proteobacteria	Betaproteobacteria	Burkholderiales	Comamonadaceae	Variovorax	0.526391	0.0946347	0.0430206	0.666425	0.526383	0.0869831	0.665697
S000534220	S000534220 uncultured Oxalobacteraceae bacterium; OxT2Co	Bacteria	Proteobacteria	Betaproteobacteria	Burkholderiales	Oxalobacteraceae	Massilia	0.162925	0.421895	0.164673	0.165997	0.162731	0.393048	0.167225
S000534232	S000534232 uncultured Oxalobacteraceae bacterium; OxS16M7	Bacteria	Proteobacteria	Betaproteobacteria	Burkholderiales	Oxalobacteraceae	Massilia	0.348074	0.775521	4.42113e-11	0.228905	0.387627	0.691263	0.234488
S000534247	S000534247 uncultured Oxalobacteraceae bacterium; OxP11R7	Bacteria	Proteobacteria	Betaproteobacteria	Burkholderiales	Oxalobacteraceae	Massilia	0.785564	0.887825	1.02166e-06	0.668303	0.858491	0.770793	0.728544
S000534250	S000534250 uncultured Oxalobacteraceae bacterium; OxT2aCo	Bacteria	Proteobacteria	Betaproteobacteria	Burkholderiales	Oxalobacteraceae	Massilia	0.790878	0.954471	0.00134538	0.847925	0.780474	0.859426	0.84893
S000536415	S000536415 uncultured bacterium; rRNA338	Bacteria	Proteobacteria	Betaproteobacteria	Burkholderiales	Oxalobacteraceae	Janthinobacterium	0.791544	0.000130965	0.00621562	0.782291	0.939183	0.048745	0.921825
S000537551	S000537551 uncultured bacterium; PENP 68	Bacteria	Proteobacteria	Betaproteobacteria	Burkholderiales	Oxalobacteraceae	NotAssigned	0.205537	0.0057987	0.232508	0.446738	0.442052	0.950472	0.578941
S000538515	S000538515 uncultured bacterium; pLW-35	Bacteria	Proteobacteria	Alphaproteobacteria	Sphingomonadales	Sphingomonadaceae	Novosphingobium	0.153939	0.208598	0.0845963	0.252085	0.251384	0.312621	0.206179
S000539203	S000539203 symbiont cf. Pseudomonas of Tetraponera binghami	Bacteria	Proteobacteria	Gammaproteobacteria	Pseudomonadales	Pseudomonadaceae	Pseudomonas	0.666511	0.371997	0.000171112	0.587873	0.66027	0.288056	0.589839
S000540587	S000540587 Photorhabdus luminescens	Bacteria	Proteobacteria	Alphaproteobacteria	Rhizobiales	Brucellaceae	Photorhabdus	0.472862	2.53634e-05	1.23888e-06	0.290992	0.605096	0.00936796	0.502834
S000540591	S000540591 Photorhabdus luminescens; PDBC EPN6.71	Bacteria	NotAssigned	NotAssigned	NotAssigned	NotAssigned	Photorhabdus	0.0755634	0.294191	0.0454671	0.163061	0.0764796	0.260362	0.16426
S000541305	S000541305 Rhizobium sp. KB8	Bacteria	Proteobacteria	Alphaproteobacteria	Rhizobiales	Rhizobiaceae	Rhizobium	0.915846	4.1087e-10	0.535574	0.913659	0.909355	0.612393	0.922539
S000541996	S000541996 uncultured beta proteobacterium; BD5-11	Bacteria	Proteobacteria	Betaproteobacteria	Burkholderiales	Comamonadaceae	Delftia	0.711087	5.28241e-09	0.077374	0.821712	0.518067	0.0698428	0.750474
S000542978	S000542978 Pleomorphomonas oryzae; F-4	Bacteria	Proteobacteria	Alphaproteobacteria	Rhizobiales	Methylocystaceae	Pleomorphomonas	0.168373	0.354776	0.0384251	0.754057	0.147202	0.575573	0.719105
S000543808	S000543808 uncultured Aquabacterium sp.; C-7	Bacteria	Proteobacteria	Betaproteobacteria	Burkholderiales	Burkholderiales_incertae_sedis	Aquabacterium	0.590486	0.037392	0.00449876	0.435832	0.390547	0.283978	0.409797
S000544401	S000544401 uncultured bacterium; 21BSF28	Bacteria	Proteobacteria	Gammaproteobacteria	Pseudomonadales	Pseudomonadaceae	Pseudomonas	0.581567	0.00111551	0.921624	0.830052	0.578125	0.733515	0.881786
S000544632	S000544632 uncultured bacterium; FJQOTB22	Bacteria	Proteobacteria	Betaproteobacteria	Burkholderiales	NotAssigned	NotAssigned	0.880096	0.986418	3.89904e-05	0.936694	0.877244	0.855522	0.93662
S000544664	S000544664 Pseudomonas sp. RPB1	Bacteria	Proteobacteria	Gammaproteobacteria	Pseudomonadales	Pseudomonadaceae	Pseudomonas	0.727256	0.00575881	0.371576	0.81963	0.79089	0.941547	0.852927
S000548953	S000548953 bacterium 005-3	Bacteria	Proteobacteria	Betaproteobacteria	Burkholderiales	Burkholderiaceae	Burkholderia	0.346524	0.304928	0.0084878	0.456637	0.346387	0.274006	0.45573
S000549970	S000549970 uncultured Pseudomonas sp.; 15	Bacteria	Proteobacteria	Gammaproteobacteria	Pseudomonadales	Pseudomonadaceae	Pseudomonas	0.579855	2.33202e-05	0.291609	0.655034	0.853768	0.284676	0.876301
S000557802	S000557802 uncultured bacterium; X84	Bacteria	Proteobacteria	Alphaproteobacteria	Rhizobiales	Xanthobacteraceae	Pseudolabrys	0.753524	0.00210037	7.67508e-10	0.838068	0.490385	0.00611344	0.799399
S000559138	S000559138 Rhizobium sp. PIP4; PIP4; JCM 12219	Bacteria	Proteobacteria	Alphaproteobacteria	Rhizobiales	Rhizobiaceae	Rhizobium	0.417841	0.138952	2.7444e-06	0.447337	0.410682	0.109571	0.448432
S000562004	S000562004 uncultured beta proteobacterium; APe4_77	Bacteria	Proteobacteria	Betaproteobacteria	Burkholderiales	Oxalobacteraceae	Herbaspirillum	0.779142	0.00102243	0.280917	0.848282	0.817373	0.312643	0.826137
S000562884	S000562884 uncultured bacterium; CF85	Bacteria	Proteobacteria	Alphaproteobacteria	Rhizobiales	Rhizobiaceae	Rhizobium	0.758231	0.969742	7.33862e-06	0.9469	0.749794	0.835221	0.945877
S000568006	S000568006 uncultured bacterium; Sc-EB07	Bacteria	Proteobacteria	Gammaproteobacteria	Pseudomonadales	Pseudomonadaceae	Pseudomonas	0.756844	0.000877638	0.0804014	0.810483	0.701684	0.0693477	0.771005
S000572147	S000572147 uncultured bacterium; B488	Bacteria	Proteobacteria	Betaproteobacteria	Burkholderiales	Burkholderiales_incertae_sedis	NotAssigned	0.262465	0.00405224	1.91971e-07	0.384625	0.260386	0.00232727	0.386756
S000572181	S000572181 uncultured bacterium; F12	Bacteria	Proteobacteria	Alphaproteobacteria	Sphingomonadales	Erythrobacteraceae	NotAssigned	0.789888	0.00176787	1.11022e-16	0.928477	0.796618	0.000618437	0.903718
S000572182	S000572182 uncultured bacterium; F13	Bacteria	Proteobacteria	Alphaproteobacteria	Sphingomonadales	NotAssigned	NotAssigned	0.693259	0.017521	0.975028	0.753193	0.643642	0.761661	0.768692
S000574644	S000574644 uncultured bacterium; D-88	Bacteria	Proteobacteria	Betaproteobacteria	Rhodocyclales	Rhodocyclaceae	NotAssigned	0.292484	0.161934	0.0905591	0.474755	0.292107	0.150065	0.474468
S000575187	S000575187 Pseudomonas panacis (T); CG20106	Bacteria	Proteobacteria	Gammaproteobacteria	Pseudomonadales	Pseudomonadaceae	Pseudomonas	0.36498	0.945426	0.00706988	0.718481	0.364018	0.859618	0.718256
S000585594	S000585594 uncultured bacterium; AKAU3547	Bacteria	Proteobacteria	NotAssigned	NotAssigned	NotAssigned	NotAssigned	0.555988	0.370483	2.6924e-05	0.537845	0.379565	2.62614e-05	0.632546
S000585704	S000585704 uncultured bacterium; AKAU3744	Bacteria	Actinobacteria	Actinobacteria	Actinomycetales	NotAssigned	NotAssigned	0.152843	0.233724	0.364987	0.173657	0.139329	0.388703	0.176671
S000585713	S000585713 uncultured bacterium; AKAU3757	Bacteria	Proteobacteria	Alphaproteobacteria	Sphingomonadales	Erythrobacteraceae	NotAssigned	0.425437	0.0803551	0.0164364	0.505219	0.554549	0.429247	0.638822
S000585719	S000585719 uncultured bacterium; AKAU3774	Bacteria	Proteobacteria	Alphaproteobacteria	Rhizobiales	Rhizobiaceae	Rhizobium	0.574065	0.00409162	7.99488e-06	0.76917	0.751853	0.080847	0.750696
S000585799	S000585799 uncultured bacterium; AKAU3882	Bacteria	Proteobacteria	Alphaproteobacteria	Rhizobiales	Phyllobacteriaceae	Phyllobacterium	0.0686584	0.0573921	0.00027311	0.455662	0.0175909	0.0173512	0.408603
S000585834	S000585834 uncultured bacterium; AKAU3946	Bacteria	Proteobacteria	Gammaproteobacteria	Xanthomonadales	Xanthomonadaceae	Rhodanobacter	0.102366	0.0263755	4.97077e-06	0.15002	0.102906	0.020511	0.14879
S000586183	S000586183 uncultured bacterium; AKIW973	Bacteria	Proteobacteria	Gammaproteobacteria	Enterobacteriales	Enterobacteriaceae	NotAssigned	0.434557	0.543586	0.0096906	0.533491	0.433578	0.486583	0.532953
S000586227	S000586227 uncultured bacterium; AKIW715	Bacteria	Proteobacteria	Alphaproteobacteria	Rhizobiales	Rhizobiaceae	NotAssigned	0.298919	0.162245	0.0881624	0.480654	0.299083	0.141712	0.481557
S000592473	S000592473 uncultured Pseudomonas sp.; JG35+U1-AG11	Bacteria	Proteobacteria	Gammaproteobacteria	Pseudomonadales	Pseudomonadaceae	Pseudomonas	0.857157	0.000279099	0.129547	0.830521	0.895153	0.821462	0.920212
S000592624	S000592624 uncultured bacterium; E65	Bacteria	Proteobacteria	Betaproteobacteria	Burkholderiales	Comamonadaceae	Comamonas	0.199513	0.222834	2.09537e-06	0.242287	0.217162	0.198387	0.285105
S000592710	S000592710 Rhizobium sp. STM1414	Bacteria	Proteobacteria	Alphaproteobacteria	Rhizobiales	Rhizobiaceae	Rhizobium	0.711802	0.0361961	1.87525e-10	0.723865	0.687331	0.0176978	0.739187
S000600162	S000600162 bacterium 1-5	Bacteria	Proteobacteria	Gammaproteobacteria	Enterobacteriales	Enterobacteriaceae	Erwinia	0.298266	0.159675	0.0906507	0.480609	0.297897	0.143348	0.481016
S000603969	S000603969 Enterobacter sp. C-18	Bacteria	Proteobacteria	Gammaproteobacteria	Enterobacteriales	Enterobacteriaceae	Enterobacter	0.837342	0.0362036	0.000203703	0.827544	0.836459	0.0241287	0.828432
S000612589	S000612589 Pseudomonas sp. Geo33	Bacteria	Proteobacteria	Gammaproteobacteria	Pseudomonadales	Pseudomonadaceae	Pseudomonas	0.679624	1.05328e-06	0.748434	0.909754	0.823901	0.925088	0.883709
S000615331	S000615331 uncultured bacterium; BG.a8	Bacteria	Proteobacteria	Betaproteobacteria	Burkholderiales	Comamonadaceae	Delftia	0.891603	3.90243e-12	0.134489	0.919189	0.85946	0.216467	0.947538
S000615334	S000615334 uncultured bacterium; BG.b2	Bacteria	Proteobacteria	Betaproteobacteria	Burkholderiales	Comamonadaceae	Rhodoferax	0.463078	1.66454e-05	0.0126725	0.517369	0.317221	0.00459956	0.391616
S000615341	S000615341 uncultured bacterium; BG.d11	Bacteria	Proteobacteria	Betaproteobacteria	Burkholderiales	Comamonadaceae	Rhodoferax	0.564328	0.000377335	0.595309	0.513253	0.683807	0.682062	0.534567
S000616516	S000616516 uncultured bacterium; SRRT59	Bacteria	Proteobacteria	Betaproteobacteria	Burkholderiales	NotAssigned	NotAssigned	0.588759	0.156796	0.000807124	0.667148	0.586769	0.12727	0.666623
S000617758	S000617758 uncultured bacterium; B1_55R	Bacteria	Proteobacteria	Betaproteobacteria	Burkholderiales	Comamonadaceae	Variovorax	0.406948	0.468641	0.884165	0.420378	0.114213	0.162762	0.45216
S000617766	S000617766 uncultured bacterium; B2_22R	Bacteria	Proteobacteria	Alphaproteobacteria	Rhizobiales	Rhizobiaceae	Rhizobium	0.612078	0.921406	2.75107e-11	0.891143	0.634112	0.73125	0.889202
S000619826	S000619826 uncultured beta proteobacterium; NO27FW100501SAB84	Bacteria	Proteobacteria	Betaproteobacteria	NotAssigned	NotAssigned	NotAssigned	0.195281	0.0130417	0.00872006	0.208137	0.195372	0.012062	0.207743
S000620256	S000620256 uncultured soil bacterium; TA4	Bacteria	Proteobacteria	Gammaproteobacteria	Enterobacteriales	Enterobacteriaceae	NotAssigned	0.52873	0.0428596	9.22441e-07	0.360006	0.531152	0.0258986	0.361288
S000620258	S000620258 uncultured soil bacterium; TF6	Bacteria	Proteobacteria	Betaproteobacteria	Burkholderiales	Comamonadaceae	Ramlibacter	0.50282	0.844277	9.45593e-06	0.524539	0.633815	0.324012	0.493589
S000620264	S000620264 uncultured soil bacterium; TB8	Bacteria	Proteobacteria	Betaproteobacteria	Burkholderiales	Comamonadaceae	Variovorax	0.277913	0.29016	0.106094	0.536606	0.188942	0.0159592	0.572847
S000620297	S000620297 uncultured soil bacterium; TC2	Bacteria	Proteobacteria	Alphaproteobacteria	Rhizobiales	Rhizobiaceae	Neorhizobium	0.458858	0.00425108	0.366018	0.375446	0.369113	0.269404	0.561941
S000621367	S000621367 uncultured bacterium; BANW390	Bacteria	Proteobacteria	Gammaproteobacteria	Pseudomonadales	Pseudomonadaceae	Pseudomonas	0.670084	2.52552e-08	0.100742	0.831596	0.770625	0.293626	0.795316
S000621394	S000621394 uncultured bacterium; BANW427	Bacteria	Proteobacteria	Betaproteobacteria	Burkholderiales	Comamonadaceae	Acidovorax	0.363241	0.00330556	0.489594	0.381565	0.190726	0.253478	0.421759
S000621435	S000621435 uncultured bacterium; BANW483	Bacteria	Proteobacteria	Betaproteobacteria	Burkholderiales	NotAssigned	NotAssigned	0.143675	1.0229e-07	0.508734	0.150042	0.306902	0.178363	0.356373
S000621436	S000621436 uncultured bacterium; BANW484	Bacteria	Proteobacteria	NotAssigned	NotAssigned	NotAssigned	NotAssigned	0.610135	3.46706e-06	1.49765e-05	0.691517	0.696475	0.0267434	0.793066
S000621441	S000621441 uncultured bacterium; BANW492	Bacteria	Proteobacteria	Betaproteobacteria	Burkholderiales	Oxalobacteraceae	NotAssigned	0.46433	0.272152	0.000413067	0.863111	0.743968	0.677541	0.830058
S000621442	S000621442 uncultured bacterium; BANW493	Bacteria	Proteobacteria	Betaproteobacteria	Burkholderiales	Comamonadaceae	Acidovorax	0.14046	1.36557e-14	0.556906	0.351483	0.574448	0.119056	0.71746
S000621444	S000621444 uncultured bacterium; BANW495	Bacteria	Proteobacteria	Betaproteobacteria	Burkholderiales	Comamonadaceae	Acidovorax	0.0532139	1.11022e-16	0.693824	0.458341	0.673584	0.0974615	0.745384
S000621456	S000621456 uncultured bacterium; BANW507	Bacteria	Proteobacteria	NotAssigned	NotAssigned	NotAssigned	NotAssigned	0.132422	0.0547371	4.73222e-05	0.403359	0.502718	0.716259	0.408655
S000621458	S000621458 uncultured bacterium; BANW509	Bacteria	Proteobacteria	Betaproteobacteria	Burkholderiales	NotAssigned	NotAssigned	0.0566869	0.00391919	0.954508	0.105806	0.328419	4.26424e-06	0.489572
S000621541	S000621541 uncultured bacterium; BANW620	Bacteria	Proteobacteria	Gammaproteobacteria	Pseudomonadales	Pseudomonadaceae	Pseudomonas	0.695295	0.000168132	0.000323098	0.74776	0.717217	0.0013933	0.762125
S000621568	S000621568 uncultured bacterium; BANW650	Bacteria	Proteobacteria	Gammaproteobacteria	Pseudomonadales	Pseudomonadaceae	NotAssigned	0.0321046	1.33227e-15	0.151378	0.000549286	0.319616	0.023908	0.08768
S000621579	S000621579 uncultured bacterium; BANW667	Bacteria	Proteobacteria	Gammaproteobacteria	Pseudomonadales	Pseudomonadaceae	Pseudomonas	0.682452	0.00450077	0.000515686	0.697161	0.696517	0.0146944	0.720325
S000621581	S000621581 uncultured bacterium; BANW671	Bacteria	Proteobacteria	Betaproteobacteria	NotAssigned	NotAssigned	NotAssigned	0.141143	0.0304217	0.000998778	0.0183287	0.157254	0.0289815	0.0255622
S000621601	S000621601 uncultured bacterium; BANW716	Bacteria	NotAssigned	NotAssigned	NotAssigned	NotAssigned	NotAssigned	0.58422	3.04189e-07	0.0495481	0.614383	0.546568	0.0707521	0.574847
S000621604	S000621604 uncultured bacterium; BANW723	Bacteria	Proteobacteria	Gammaproteobacteria	Pseudomonadales	Pseudomonadaceae	NotAssigned	0.294708	0.30989	0.00320956	0.127988	0.294067	0.253363	0.129987
S000621708	S000621708 Bradyrhizobium sp. CCBAU 35186-1	Bacteria	Proteobacteria	Alphaproteobacteria	Rhizobiales	Bradyrhizobiaceae	Bradyrhizobium	0.70511	0.464979	0.00634792	0.72271	0.698434	0.402288	0.719038
S000623395	S000623395 uncultured phototrophic eukaryote; RS 8-Bact62	Bacteria	NotAssigned	NotAssigned	NotAssigned	NotAssigned	NotAssigned	0.140758	0.0637375	9.78417e-12	0.346463	0.0848995	0.0273435	0.237613
S000623413	S000623413 uncultured bacterium; RS 8-Bact43	Bacteria	Proteobacteria	Betaproteobacteria	Burkholderiales	Oxalobacteraceae	Janthinobacterium	0.494538	0.0155335	5.16989e-07	0.652724	0.105242	0.00469618	0.627709
S000625280	S000625280 Pseudomonas sp. TM16_3	Bacteria	Proteobacteria	Gammaproteobacteria	Pseudomonadales	Pseudomonadaceae	Pseudomonas	0.0445762	0.00299523	0.589853	0.517607	0.075198	0.920541	0.514146
S000625286	S000625286 uncultured Pseudomonas sp.; TM14_39	Bacteria	Proteobacteria	Gammaproteobacteria	Pseudomonadales	Pseudomonadaceae	NotAssigned	0.603291	4.51341e-07	0.537439	0.78598	0.591059	0.826232	0.77763
S000626050	S000626050 uncultured soil bacterium; TIIH6	Bacteria	Proteobacteria	Gammaproteobacteria	Pseudomonadales	Pseudomonadaceae	Pseudomonas	0.551713	7.88483e-07	0.0121673	0.894354	0.632482	0.594597	0.926298
S000626069	S000626069 uncultured soil bacterium; UG8	Bacteria	Proteobacteria	Betaproteobacteria	Burkholderiales	Comamonadaceae	Variovorax	0.10009	0.540362	0.922023	0.569476	0.916915	0.189097	0.611825
S000626089	S000626089 uncultured soil bacterium; UG2	Bacteria	Proteobacteria	Gammaproteobacteria	Pseudomonadales	Pseudomonadaceae	Pseudomonas	0.823015	0.000221727	0.244819	0.877898	0.821782	0.744926	0.886187
S000626148	S000626148 bacterium 3A13	Bacteria	Bacteroidetes	Flavobacteriia	Flavobacteriales	Flavobacteriaceae	Flavobacterium	0.298032	0.16001	0.0924296	0.478642	0.297515	0.143832	0.479055
S000626150	S000626150 bacterium 7A6	Bacteria	Bacteroidetes	Flavobacteriia	Flavobacteriales	Flavobacteriaceae	Flavobacterium	0.30768	0.205488	0.0454848	0.471807	0.307006	0.179901	0.472221
S000626175	S000626175 bacterium 14C13	Bacteria	Bacteroidetes	Sphingobacteriia	Sphingobacteriales	Chitinophagaceae	Chitinophaga	0.263586	0.26045	0.478382	0.622536	0.602685	0.0637785	0.460014
S000626425	S000626425 uncultured Rhizobium sp.; TM19_39	Bacteria	Proteobacteria	Alphaproteobacteria	Rhizobiales	Rhizobiaceae	Rhizobium	0.400668	0.455396	0.112833	0.715799	0.431857	0.0516417	0.657444
S000626433	S000626433 uncultured Mesorhizobium sp.; TM9_1	Bacteria	Proteobacteria	Alphaproteobacteria	Rhizobiales	Phyllobacteriaceae	Phyllobacterium	0.578448	0.0309415	2.3821e-10	0.610423	0.560597	0.0210096	0.613156
S000626442	S000626442 uncultured Sinorhizobium sp.; TM10_38	Bacteria	Proteobacteria	Alphaproteobacteria	Rhizobiales	Rhizobiaceae	Ensifer	0.302242	0.000804465	0.00363235	0.314927	0.380644	0.00437648	0.392034
S000631607	S000631607 uncultured Pseudomonas sp.; DOK_N_GC_12	Bacteria	Proteobacteria	Gammaproteobacteria	Pseudomonadales	Pseudomonadaceae	Pseudomonas	0.119751	8.86495e-07	0.633259	0.61985	0.549027	0.628068	0.655143
S000632562	S000632562 uncultured bacterium; DR-29	Bacteria	Proteobacteria	Betaproteobacteria	Burkholderiales	NotAssigned	NotAssigned	0.869962	0.787021	0	0.892582	0.856702	0.547465	0.89342
S000632565	S000632565 uncultured bacterium; DR-13	Bacteria	Proteobacteria	Betaproteobacteria	NotAssigned	NotAssigned	NotAssigned	0.530661	0.214618	0.0149373	0.608939	0.509184	0.133625	0.644507
S000635068	S000635068 uncultured Acidovorax sp.; DS137	Bacteria	Proteobacteria	Betaproteobacteria	Burkholderiales	Comamonadaceae	NotAssigned	0.0730365	0.0190876	0.919155	0.135615	0.33076	0.906051	0.36535
S000639723	S000639723 uncultured bacterium; EV818CFSSAHH212	Bacteria	Proteobacteria	Betaproteobacteria	Burkholderiales	NotAssigned	NotAssigned	0.605014	0.0340317	0.659681	0.583236	0.285179	0.892321	0.483851
S000639771	S000639771 uncultured bacterium; EV818SWSAP13	Bacteria	Proteobacteria	Betaproteobacteria	Burkholderiales	NotAssigned	NotAssigned	0.78743	5.82522e-10	0.00133419	0.788538	0.816566	0.0136374	0.821871
S000639778	S000639778 uncultured bacterium; EV818SWSAP26	Bacteria	Proteobacteria	Betaproteobacteria	Burkholderiales	Burkholderiaceae	Cupriavidus	0.3556	0.343304	2.29486e-06	0.337672	0.367712	0.227207	0.346429
S000639789	S000639789 uncultured bacterium; EV818SWSAP51	Bacteria	Proteobacteria	Betaproteobacteria	Burkholderiales	Burkholderiales_incertae_sedis	NotAssigned	0.74549	0.58174	4.04021e-05	0.819936	0.74242	0.482237	0.819184
S000639912	S000639912 Oxalobacteraceae bacterium CHNTR40	Bacteria	Proteobacteria	Betaproteobacteria	Burkholderiales	Oxalobacteraceae	NotAssigned	0.617266	0.0539006	0.00112983	0.760714	0.60634	0.0463196	0.760348
S000640174	S000640174 uncultured bacterium; J-3FECA35	Bacteria	Proteobacteria	Gammaproteobacteria	Enterobacteriales	Enterobacteriaceae	Enterobacter	0.446192	0.000255178	3.07818e-07	0.335064	0.46502	0.000135148	0.32503
S000640181	S000640181 uncultured bacterium; J-3FECA86	Bacteria	Proteobacteria	NotAssigned	NotAssigned	NotAssigned	NotAssigned	0.544081	0.00514588	0.00099872	0.582653	0.457335	0.0778343	0.550394
S000640202	S000640202 uncultured bacterium; J-3FECC37	Bacteria	Proteobacteria	Betaproteobacteria	Burkholderiales	Comamonadaceae	Acidovorax	0.487701	0.000369598	0.192421	0.597246	0.143461	0.504224	0.457512
S000640209	S000640209 uncultured bacterium; J-3FECC66	Bacteria	Proteobacteria	Betaproteobacteria	Burkholderiales	Oxalobacteraceae	Herbaspirillum	0.794888	0.00114467	0.662556	0.871031	0.890133	0.73131	0.81433
S000640213	S000640213 uncultured bacterium; J-3FECC86	Bacteria	Proteobacteria	Gammaproteobacteria	Enterobacteriales	Enterobacteriaceae	Enterobacter	0.138086	0.30244	0.35096	0.15569	0.136117	0.293091	0.153345
S000641887	S000641887 uncultured beta proteobacterium; CrystalBog2G3	Bacteria	Proteobacteria	Betaproteobacteria	Burkholderiales	Oxalobacteraceae	Massilia	0.861656	0.00172736	3.57705e-06	0.879901	0.85403	0.00044269	0.87242
S000647422	S000647422 uncultured compost bacterium; 2B37	Bacteria	NotAssigned	NotAssigned	NotAssigned	NotAssigned	NotAssigned	0.535303	0.65307	0.000939928	0.717947	0.677706	0.714205	0.745968
S000647860	S000647860 uncultured bacterium; DR550SWSAEE41	Bacteria	Proteobacteria	Alphaproteobacteria	Sphingomonadales	NotAssigned	NotAssigned	0.103318	0.203521	0.00341247	0.659142	0.392376	0.662669	0.737397
S000649954	S000649954 Escherichia sp. 21CR	Bacteria	Proteobacteria	Gammaproteobacteria	Enterobacteriales	Enterobacteriaceae	NotAssigned	0.297685	0.157382	0.0903701	0.480577	0.297292	0.146724	0.480274
S000650995	S000650995 Pseudomonas syringae; 8532	Bacteria	Proteobacteria	Gammaproteobacteria	Pseudomonadales	Pseudomonadaceae	Pseudomonas	0.596808	0.00425145	0.330554	0.832187	0.440912	0.378173	0.709144
S000653842	S000653842 bacterium m5	Bacteria	Proteobacteria	Gammaproteobacteria	Pseudomonadales	Pseudomonadaceae	Pseudomonas	0.616877	3.79262e-08	5.36481e-10	0.744381	0.484564	0.0752437	0.743692
S000656568	S000656568 uncultured low G+C Gram-positive bacterium; LV60-CY1-8	Bacteria	Firmicutes	Bacilli	Bacillales	Sporolactobacillaceae	NotAssigned	0.322834	0.115201	0.288277	0.422435	0.214952	0.0287978	0.445374
S000657258	S000657258 uncultured bacterium; AH74	Bacteria	Proteobacteria	Betaproteobacteria	Burkholderiales	Oxalobacteraceae	NotAssigned	0.591033	0.585505	0	0.834605	0.609267	0.27751	0.834459
S000660180	S000660180 uncultured bacterium; J-3FACB22	Bacteria	Proteobacteria	Alphaproteobacteria	Rhizobiales	NotAssigned	NotAssigned	0.199256	0.150841	0.0121405	0.452781	0.365109	0.00159608	0.447404
S000660185	S000660185 uncultured bacterium; J-3FACB56	Bacteria	Proteobacteria	Betaproteobacteria	Burkholderiales	Comamonadaceae	NotAssigned	0.747161	0.016513	0.000421935	0.684627	0.719449	0.0237287	0.852944
S000660805	S000660805 uncultured organism; ctg_CGOF241	Bacteria	Proteobacteria	Betaproteobacteria	Burkholderiales	Comamonadaceae	Acidovorax	0.586821	2.95807e-05	0.00518465	0.630473	0.601327	0.10433	0.754674
S000660807	S000660807 uncultured organism; ctg_CGOF320	Bacteria	Proteobacteria	Betaproteobacteria	Burkholderiales	Comamonadaceae	Acidovorax	0.452924	6.83492e-08	0.000579139	0.692974	0.349985	0.00734763	0.630016
S000660887	S000660887 uncultured organism; ctg_CGOF177	Bacteria	Proteobacteria	Betaproteobacteria	Burkholderiales	Comamonadaceae	Acidovorax	0.436659	0.000594781	0.000186125	0.7313	0.405819	0.104359	0.660413
S000660908	S000660908 uncultured organism; ctg_CGOF349	Bacteria	Proteobacteria	Betaproteobacteria	Burkholderiales	Comamonadaceae	Acidovorax	0.537598	3.70075e-05	0.019845	0.77809	0.650368	0.0883086	0.834065
S000661355	S000661355 uncultured organism; ctg_NISA365	Bacteria	Proteobacteria	Alphaproteobacteria	Sphingomonadales	Sphingomonadaceae	Novosphingobium	0.363106	0.0963363	0.0271455	0.530696	0.432461	0.027077	0.48603
S000661384	S000661384 uncultured organism; ctg_NISA033	Bacteria	Proteobacteria	Betaproteobacteria	Burkholderiales	Comamonadaceae	Acidovorax	0.467739	1.827e-05	0.165495	0.43458	0.138795	0.46528	0.328516
S000661850	S000661850 uncultured Pseudomonas sp.; cloMSN85	Bacteria	Proteobacteria	Gammaproteobacteria	Pseudomonadales	Pseudomonadaceae	Pseudomonas	0.476349	1.7115e-06	8.05707e-06	0.532132	0.450587	2.2245e-05	0.508618
S000663304	S000663304 uncultured bacterium; w1ub33	Bacteria	Proteobacteria	Gammaproteobacteria	NotAssigned	NotAssigned	NotAssigned	0.555139	0.916463	0.00561742	0.784308	0.559364	0.644127	0.750912
S000665567	S000665567 uncultured bacterium; YE-QS-F33	Bacteria	Proteobacteria	Alphaproteobacteria	Sphingomonadales	Sphingomonadaceae	Novosphingobium	0.218023	0.000563404	0.721763	0.457135	0.487948	0.180897	0.745101
S000666806	S000666806 uncultured bacterium; FAC43	Bacteria	Proteobacteria	Betaproteobacteria	Burkholderiales	Comamonadaceae	NotAssigned	0.378045	0.0815051	7.20651e-08	0.254286	0.373626	0.0545931	0.254042
S000668255	S000668255 uncultured bacterium; D3-34	Bacteria	Proteobacteria	Gammaproteobacteria	Pseudomonadales	Pseudomonadaceae	Pseudomonas	0.576187	0.00134641	0.637582	0.455099	0.327856	0.566754	0.583599
S000686339	S000686339 uncultured Methylibium sp.; C28	Bacteria	Proteobacteria	Gammaproteobacteria	Pseudomonadales	Pseudomonadaceae	Rhizobacter	0.401929	0.252824	1.09678e-05	0.481925	0.400139	0.196169	0.480394
S000689939	S000689939 uncultured bacterium; FS274-35B-03	Bacteria	Proteobacteria	Betaproteobacteria	Rhodocyclales	Rhodocyclaceae	Azoarcus	0.129666	0.283041	0.328561	0.152985	0.127763	0.28364	0.154076
S000690397	S000690397 Sphingomonas sp. JEM-2	Bacteria	Proteobacteria	Alphaproteobacteria	Sphingomonadales	Sphingomonadaceae	Sphingomonas	0.190209	0.36246	0.502624	0.317337	0.202389	0.787993	0.146182
S000690481	S000690481 Rhizobium genosp. AK; CsB1B3	Bacteria	Proteobacteria	Alphaproteobacteria	Rhizobiales	Rhizobiaceae	Rhizobium	0.170035	0.388552	0.0081781	0.625912	0.209188	0.0760356	0.553778
S000691135	S000691135 Burkholderiaceae bacterium KVD-1894-10	Bacteria	Proteobacteria	Betaproteobacteria	Burkholderiales	Burkholderiaceae	Burkholderia	0.171526	0.477763	0.00110954	0.504173	0.144525	0.471004	0.505799
S000691146	S000691146 Pseudomonadaceae bacterium KVD-1959-01	Bacteria	Proteobacteria	Gammaproteobacteria	Pseudomonadales	Pseudomonadaceae	Pseudomonas	0.335898	0.13074	0.871176	0.661657	0.518388	0.0628204	0.787426
S000692354	S000692354 uncultured bacterium; DGGE band 3	Bacteria	Proteobacteria	Betaproteobacteria	Burkholderiales	Comamonadaceae	Acidovorax	0.641354	0.00591774	4.53061e-05	0.5349	0.564438	0.135521	0.530432
S000692380	S000692380 uncultured denitrifying bacterium; N21	Bacteria	Proteobacteria	Betaproteobacteria	Burkholderiales	Alcaligenaceae	Castellaniella	0.314557	0.0027606	4.16331e-08	0.339949	0.31508	0.00149309	0.342481
S000692486	S000692486 uncultured gamma proteobacterium; B03_WMSP2	Bacteria	Proteobacteria	Gammaproteobacteria	Xanthomonadales	Xanthomonadaceae	Rudaea	0.298265	0.159675	0.0906512	0.480608	0.297896	0.143348	0.481015
S000701732	S000701732 Pseudomonas sp. S5-29	Bacteria	Proteobacteria	Gammaproteobacteria	Pseudomonadales	Pseudomonadaceae	Pseudomonas	0.232961	0.000552435	0.866654	0.240141	0.564736	0.795912	0.496378
S000702046	S000702046 Pseudomonas sp. PR10	Bacteria	Proteobacteria	Gammaproteobacteria	Pseudomonadales	Pseudomonadaceae	Pseudomonas	0.847035	0.000579522	0.0223388	0.637537	0.231355	0.494938	0.451972
S000705294	S000705294 iron-reducing enrichment clone Cl-A6	Bacteria	Proteobacteria	Betaproteobacteria	Burkholderiales	Burkholderiaceae	Ralstonia	0.542908	0.00963923	1.5366e-08	0.520327	0.541496	0.214924	0.486959
S000705475	S000705475 uncultured bacterium; aaa26f04	Bacteria	Proteobacteria	Alphaproteobacteria	Rhizobiales	Rhizobiaceae	Shinella	0.419863	0.517003	4.39704e-12	0.508526	0.450887	0.175774	0.476645
S000706061	S000706061 uncultured bacterium; aab68g06	Bacteria	Proteobacteria	Alphaproteobacteria	Rhizobiales	Rhizobiaceae	Rhizobium	0.668857	0.229854	2.23535e-05	0.786587	0.662029	0.188098	0.787332
S000707878	S000707878 uncultured bacterium; aaa79a10	Bacteria	Proteobacteria	Gammaproteobacteria	Enterobacteriales	Enterobacteriaceae	Citrobacter	0.111384	0.668389	0.0114995	0.559863	0.11198	0.613207	0.559049
S000708448	S000708448 uncultured bacterium; aab00c03	Bacteria	Proteobacteria	Gammaproteobacteria	Enterobacteriales	Enterobacteriaceae	Citrobacter	0.297769	0.157596	0.0876093	0.480596	0.297884	0.148468	0.480089
S000709348	S000709348 uncultured bacterium; aaa59c08	Bacteria	Proteobacteria	Gammaproteobacteria	Enterobacteriales	Enterobacteriaceae	Citrobacter	0.518154	0.805606	0.00533388	0.777463	0.518193	0.725371	0.777151
S000710774	S000710774 uncultured bacterium; aab26e12	Bacteria	Proteobacteria	Gammaproteobacteria	Enterobacteriales	Enterobacteriaceae	NotAssigned	0.359231	0.710468	0.138056	0.417661	0.251781	0.0954551	0.454776
S000711714	S000711714 Amorphus coralli (T); RS.Sph.026	Bacteria	Proteobacteria	Alphaproteobacteria	Rhizobiales	Rhizobiales_incertae_sedis	Amorphus	0.241606	0.232873	0.000168899	0.706859	0.240936	0.196346	0.705948
S000714464	S000714464 uncultured bacterium; JH-GY23	Bacteria	Proteobacteria	Betaproteobacteria	Burkholderiales	NotAssigned	NotAssigned	0.829127	0.890761	3.36157e-05	0.902155	0.822667	0.76724	0.901901
S000714588	S000714588 uncultured Comamonadaceae bacterium; SIB2 1B	Bacteria	Proteobacteria	Betaproteobacteria	Burkholderiales	Comamonadaceae	Polaromonas	0.238221	0.0202119	5.79842e-08	0.449043	0.240538	0.0144412	0.445702
S000715425	S000715425 uncultured bacterium; TCa-30	Bacteria	Proteobacteria	Gammaproteobacteria	Pseudomonadales	Pseudomonadaceae	Pseudomonas	0.431344	0.00272478	0.00619509	0.504004	0.428153	0.00215431	0.502943
S000716668	S000716668 uncultured bacterium; WHEATSIP-CL64	Bacteria	Proteobacteria	Betaproteobacteria	Burkholderiales	NotAssigned	NotAssigned	0.808749	0.537687	1.21192e-05	0.849198	0.804662	0.424947	0.849977
S000716689	S000716689 uncultured bacterium; WHEATSIP-EH7	Bacteria	Proteobacteria	Betaproteobacteria	Burkholderiales	Comamonadaceae	NotAssigned	0.683454	0.0747682	3.21864e-05	0.851944	0.681587	0.0522244	0.852606
S000716691	S000716691 uncultured bacterium; WHEATSIP-EH9	Bacteria	Proteobacteria	Betaproteobacteria	Burkholderiales	NotAssigned	NotAssigned	0.576397	0.0335197	2.01575e-10	0.570927	0.571891	0.0184014	0.573647
S000716720	S000716720 uncultured bacterium; WHEATSIP-EH48	Bacteria	Proteobacteria	NotAssigned	NotAssigned	NotAssigned	NotAssigned	0.163735	0.186524	0.00203057	0.352138	0.162642	0.15686	0.352212
S000716754	S000716754 uncultured bacterium; WHEATSIP-CLCu16	Bacteria	Proteobacteria	Alphaproteobacteria	Caulobacterales	Caulobacteraceae	Caulobacter	0.618344	0.00366144	0.332265	0.738214	0.592841	0.779555	0.737826
S000716825	S000716825 uncultured bacterium; WHEATSIP-EHCu33	Bacteria	Proteobacteria	NotAssigned	NotAssigned	NotAssigned	NotAssigned	0.805177	0.513234	5.06267e-07	0.796653	0.799299	0.409525	0.795266
S000716829	S000716829 uncultured bacterium; WHEATSIP-EHCu37	Bacteria	Proteobacteria	Betaproteobacteria	Burkholderiales	Oxalobacteraceae	NotAssigned	0.594727	0.261887	0.000467131	0.674802	0.58944	0.228036	0.674996
S000716851	S000716851 uncultured bacterium; WHEATSIP-EHCu63	Bacteria	Proteobacteria	Betaproteobacteria	Burkholderiales	Comamonadaceae	NotAssigned	0.595244	0.627833	6.05867e-07	0.652835	0.593916	0.510312	0.651346
S000716872	S000716872 uncultured bacterium; ORCA-3F121	Bacteria	Proteobacteria	Gammaproteobacteria	Xanthomonadales	Xanthomonadaceae	Lysobacter	0.889322	0.0012583	0	0.859201	0.872022	0.00010245	0.871555
S000716876	S000716876 uncultured bacterium; ORCA-3F15	Bacteria	Proteobacteria	Gammaproteobacteria	Pseudomonadales	Pseudomonadaceae	Pseudomonas	0.860846	0.02564	0.571548	0.721819	0.752468	0.759082	0.85068
S000716906	S000716906 uncultured bacterium; ORCA-17F10	Bacteria	Proteobacteria	Gammaproteobacteria	NotAssigned	NotAssigned	NotAssigned	0.203972	0.100915	2.17264e-05	0.151139	0.205127	0.0821971	0.149863
S000716937	S000716937 uncultured bacterium; ORCA-17N120	Bacteria	Proteobacteria	Gammaproteobacteria	NotAssigned	NotAssigned	NotAssigned	0.755942	0.144667	2.71913e-07	0.911391	0.748792	0.109574	0.911935
S000720269	S000720269 uncultured Thiomonas sp.; SK687	Bacteria	NotAssigned	NotAssigned	NotAssigned	NotAssigned	NotAssigned	0.254697	0.11863	0.000166496	0.363119	0.254746	0.0940685	0.362751
S000720824	S000720824 uncultured Acidovorax sp.; BF5	Bacteria	Proteobacteria	Betaproteobacteria	Burkholderiales	Comamonadaceae	Acidovorax	0.349964	4.75142e-06	0.202639	0.582723	0.499264	0.230653	0.53807
S000720829	S000720829 uncultured Caldimonas sp.; BF20	Bacteria	Proteobacteria	Betaproteobacteria	Burkholderiales	Burkholderiales_incertae_sedis	NotAssigned	1.77188e-10	3.88013e-07	0.497634	9.43622e-08	0.00554761	0.604357	1.94253e-07
S000720842	S000720842 uncultured Paucibacter sp.; IS9	Bacteria	Proteobacteria	Betaproteobacteria	Burkholderiales	Comamonadaceae	Kinneretia	0.865369	0.689881	2.11679e-09	0.855004	0.830005	0.590009	0.832155
S000720843	S000720843 uncultured bacterium; IS12	Bacteria	Proteobacteria	Betaproteobacteria	Burkholderiales	Burkholderiales_incertae_sedis	Leptothrix	0.892993	0.667825	7.32747e-14	0.930211	0.889953	0.46972	0.937943
S000720845	S000720845 uncultured Dokdonella sp.; IS22	Bacteria	Proteobacteria	Betaproteobacteria	Burkholderiales	Burkholderiales_incertae_sedis	NotAssigned	0.659997	0.0189628	1.82996e-09	0.789659	0.663227	0.0389326	0.778838
S000720846	S000720846 uncultured Comamonadaceae bacterium; IS23	Bacteria	Proteobacteria	Betaproteobacteria	Burkholderiales	Comamonadaceae	NotAssigned	0.534916	0.108322	6.10623e-15	0.723516	0.533978	0.117665	0.75432
S000720847	S000720847 uncultured Azoarcus sp.; IS24	Bacteria	Proteobacteria	Betaproteobacteria	Burkholderiales	NotAssigned	NotAssigned	0.909681	0.0165598	5.85687e-12	0.930204	0.902605	0.00830233	0.929092
S000720850	S000720850 uncultured Variovorax sp.; IS31	Bacteria	Proteobacteria	Betaproteobacteria	Burkholderiales	NotAssigned	NotAssigned	0.27231	7.06752e-07	0.681138	0.397322	0.054031	0.378184	0.331031
S000721236	S000721236 alpha proteobacterium ARP-23	Bacteria	Proteobacteria	Alphaproteobacteria	Rhizobiales	NotAssigned	NotAssigned	0.289444	0	0	0.699362	0.309747	0	0.68676
S000721251	S000721251 alpha proteobacterium ARP-2-15	Bacteria	Proteobacteria	Alphaproteobacteria	Rhizobiales	Phyllobacteriaceae	Mesorhizobium	0.128359	0.0995992	0.813438	0.425501	0.720576	0.462723	0.679891
S000721264	S000721264 gamma proteobacterium ARP-A5	Bacteria	Proteobacteria	Gammaproteobacteria	Xanthomonadales	Xanthomonadaceae	NotAssigned	0.588444	0.713933	0.311679	0.596485	0.328778	0.019768	0.642118
S000721292	S000721292 beta proteobacterium ARP-D1	Bacteria	Proteobacteria	Betaproteobacteria	Burkholderiales	Burkholderiaceae	Cupriavidus	0.142373	0.00590428	0.000533073	0.392716	0.314253	0.836641	0.43829
S000722153	S000722153 Bradyrhizobium sp. BqE2	Bacteria	Proteobacteria	Alphaproteobacteria	Rhizobiales	Bradyrhizobiaceae	Bradyrhizobium	0.356729	0.0193525	0.694951	0.524489	0.867636	0.741142	0.90969
S000722411	S000722411 Bradyrhizobium sp. CCBAU 23013	Bacteria	Proteobacteria	Alphaproteobacteria	Rhizobiales	Bradyrhizobiaceae	Bradyrhizobium	0.337773	0.0360634	2.49626e-05	0.408386	0.466857	0.757084	0.656808
S000723753	S000723753 uncultured Pseudomonas sp.; RX13	Bacteria	Proteobacteria	Gammaproteobacteria	Pseudomonadales	Pseudomonadaceae	Pseudomonas	0.746793	1.02596e-08	0.607146	0.917023	0.820445	0.197152	0.89578
S000723767	S000723767 uncultured Pseudomonas sp.; RX38	Bacteria	Proteobacteria	Gammaproteobacteria	Pseudomonadales	Pseudomonadaceae	Pseudomonas	0.524482	9.38581e-05	0.0433849	0.84722	0.538994	0.669195	0.769272
S000723776	S000723776 uncultured Pseudomonas sp.; RX69	Bacteria	Proteobacteria	Gammaproteobacteria	Pseudomonadales	Pseudomonadaceae	Pseudomonas	0.820426	3.71307e-06	0.602598	0.862369	0.758008	0.89383	0.834383
S000723784	S000723784 uncultured Pseudomonas sp.; RX79	Bacteria	Proteobacteria	Gammaproteobacteria	Pseudomonadales	Pseudomonadaceae	Pseudomonas	0.503925	0.880161	0.88266	0.685426	0.693713	0.0463405	0.572379
S000724708	S000724708 uncultured bacterium; SE222	Bacteria	Proteobacteria	Betaproteobacteria	Burkholderiales	Comamonadaceae	Pelomonas	0.284093	0.000390833	3.06626e-10	0.273165	0.271888	0.000154415	0.276186
S000725522	S000725522 uncultured alpha proteobacterium; L9	Bacteria	Proteobacteria	Alphaproteobacteria	Rhizobiales	Phyllobacteriaceae	Hoeflea	0.362502	0.0349834	0.00976609	0.631813	0.337739	0.268582	0.675933
S000727786	S000727786 Leptothrix ginsengisoli; Gsoil 1005	Bacteria	Proteobacteria	Betaproteobacteria	Burkholderiales	Burkholderiales_incertae_sedis	Leptothrix	0.76595	0.490154	0	0.878118	0.743927	0.288719	0.881191
S000727795	S000727795 Caulobacter ginsengisoli (T); Gsoil 317	Bacteria	Proteobacteria	Alphaproteobacteria	Caulobacterales	Caulobacteraceae	Caulobacter	0.674065	7.1092e-05	0.997693	0.648318	0.79514	0.114927	0.725764
S000729060	S000729060 uncultured bacterium; 5-62	Bacteria	Proteobacteria	Betaproteobacteria	Burkholderiales	Comamonadaceae	NotAssigned	0.325105	1.20243e-07	0.000375331	0.0138455	0.00194857	0.0562791	0.000917312
S000730443	S000730443 Chitinophaga sancti; HMC2	Bacteria	Bacteroidetes	Sphingobacteriia	Sphingobacteriales	Chitinophagaceae	Chitinophaga	0.148229	0.205761	0.223791	0.244478	0.148956	0.194124	0.245307
S000730780	S000730780 drinking water bacterium BAC-N13	Bacteria	Proteobacteria	Alphaproteobacteria	Rhizobiales	Rhizobiaceae	NotAssigned	0.453915	0.0561981	0.141785	0.504411	0.269996	0.605925	0.440794
S000731171	S000731171 uncultured bacterium; SC-150	Bacteria	Proteobacteria	Alphaproteobacteria	Rhizobiales	Rhizobiaceae	Kaistia	0.70276	0.537038	1.17279e-05	0.803606	0.712671	0.489651	0.821998
S000731428	S000731428 uncultured Pseudomonas sp.; JG35-K2-AG10	Bacteria	Proteobacteria	Gammaproteobacteria	Pseudomonadales	Pseudomonadaceae	Pseudomonas	0.476162	8.14821e-06	0.623622	0.837339	0.608582	0.926225	0.825745
S000731444	S000731444 uncultured Pseudomonas sp.; JG35+U3-AG1	Bacteria	Proteobacteria	Gammaproteobacteria	Pseudomonadales	Pseudomonadaceae	Pseudomonas	0.882572	0.000106994	0.365257	0.807327	0.726866	0.653861	0.860913
S000731774	S000731774 uncultured bacterium; JSC8-A9	Bacteria	Proteobacteria	Betaproteobacteria	Burkholderiales	Comamonadaceae	Acidovorax	0.421168	0.00549002	0.441572	0.372845	0.428493	0.314939	0.550302
S000731832	S000731832 uncultured bacterium; JSC9-L2	Bacteria	Proteobacteria	Gammaproteobacteria	Xanthomonadales	Xanthomonadaceae	Lysobacter	0.860278	0.00142149	0	0.897986	0.844116	0.00106237	0.889766
S000731895	S000731895 uncultured bacterium; KSC6-3	Bacteria	Proteobacteria	Alphaproteobacteria	Sphingomonadales	Sphingomonadaceae	Sphingobium	0.541148	0.10829	0.0129382	0.723053	0.535343	0.115071	0.716725
S000732008	S000732008 uncultured bacterium; Won33(0625)	Bacteria	Proteobacteria	Betaproteobacteria	Burkholderiales	Oxalobacteraceae	NotAssigned	0.579576	0.44757	5.2125e-12	0.343927	0.561615	0.309071	0.344929
S000732009	S000732009 uncultured bacterium; Won35(0625)	Bacteria	Proteobacteria	Betaproteobacteria	Burkholderiales	Comamonadaceae	NotAssigned	0.826935	0.991182	5.55112e-16	0.801276	0.885038	0.703799	0.847416
S000732666	S000732666 uncultured gamma proteobacterium; E46	Bacteria	Proteobacteria	Gammaproteobacteria	Pseudomonadales	Pseudomonadaceae	NotAssigned	0.108472	0	0.234839	0.448808	0.491608	0.637078	0.792111
S000733044	S000733044 uncultured Burkholderia sp.; 63-30	Bacteria	Proteobacteria	Betaproteobacteria	Burkholderiales	NotAssigned	NotAssigned	0.411424	0.000225715	0.336114	0.528927	0.497779	0.0641979	0.59415
S000734232	S000734232 uncultured bacterium; FW1m32	Bacteria	Proteobacteria	Gammaproteobacteria	Pseudomonadales	Pseudomonadaceae	NotAssigned	0.541162	0.000733154	0.00291938	0.728797	0.577002	0.0117272	0.710723
S000734268	S000734268 uncultured bacterium; FW1m105	Bacteria	Bacteroidetes	Flavobacteriia	Flavobacteriales	Flavobacteriaceae	NotAssigned	0.410478	0.00386379	0.0133612	0.554991	0.244332	2.37683e-05	0.260292
S000734317	S000734317 uncultured bacterium; FW1m70	Bacteria	Proteobacteria	NotAssigned	NotAssigned	NotAssigned	NotAssigned	0.410666	0.108565	0.00718865	0.48634	0.0189295	0.237601	0.301566
S000734331	S000734331 uncultured bacterium; FW1m90	Bacteria	Proteobacteria	Betaproteobacteria	Burkholderiales	NotAssigned	NotAssigned	0.241283	0.00161177	0.683095	0.485814	0.164696	0.596378	0.334913
S000734338	S000734338 uncultured bacterium; FW1m36	Bacteria	Proteobacteria	NotAssigned	NotAssigned	NotAssigned	NotAssigned	0.540281	0.00899364	2.52408e-08	0.534608	0.511601	0.00600295	0.548079
S000734346	S000734346 uncultured bacterium; FW1m118	Bacteria	Bacteroidetes	Sphingobacteriia	Sphingobacteriales	Chitinophagaceae	Flavihumibacter	0.738998	0.897132	0.000781956	0.90218	0.736898	0.791458	0.901988
S000734363	S000734363 uncultured bacterium; FW6m76	Bacteria	Bacteroidetes	Sphingobacteriia	Sphingobacteriales	Chitinophagaceae	NotAssigned	0.307443	0.204909	0.046007	0.474344	0.306945	0.179299	0.474751
S000735202	S000735202 Flavobacteriaceae bacterium D11-24b1	Bacteria	Bacteroidetes	Flavobacteriia	Flavobacteriales	Flavobacteriaceae	Flavobacterium	0.131512	0.34608	0.190941	0.0236467	0.132378	0.422859	0.0217407
S000736973	S000736973 uncultured bacterium; SSmCB09-46	Bacteria	Proteobacteria	Betaproteobacteria	Burkholderiales	Oxalobacteraceae	Herbaspirillum	0.775718	2.66431e-05	0.281214	0.874343	0.686841	0.784671	0.840589
S000736992	S000736992 uncultured bacterium; SSmCB08-12	Bacteria	Proteobacteria	Betaproteobacteria	Burkholderiales	Oxalobacteraceae	Herbaspirillum	0.726253	0.000321036	0.949991	0.86061	0.621912	0.720728	0.697102
S000740933	S000740933 uncultured bacterium; I1	Bacteria	Proteobacteria	Betaproteobacteria	Burkholderiales	Alcaligenaceae	Achromobacter	0.571289	0.108237	0.0138431	0.68014	0.565171	0.096014	0.681203
S000742573	S000742573 uncultured bacterium; U33	Bacteria	Proteobacteria	Alphaproteobacteria	Rhizobiales	Rhizobiaceae	Rhizobium	0.667454	0.776439	0	0.777412	0.626029	0.522829	0.756811
S000742576	S000742576 uncultured bacterium; U36	Bacteria	Proteobacteria	Betaproteobacteria	Burkholderiales	Comamonadaceae	Pelomonas	0.920395	0.748502	2.21767e-11	0.935587	0.912305	0.552004	0.933607
S000743006	S000743006 uncultured beta proteobacterium; F9AGEub49	Bacteria	Proteobacteria	Betaproteobacteria	Burkholderiales	Oxalobacteraceae	NotAssigned	0.967725	0.000978627	0.916531	0.926549	0.719339	0.843969	0.858045
S000743023	S000743023 uncultured beta proteobacterium; F16AGEub7	Bacteria	Proteobacteria	Betaproteobacteria	Burkholderiales	NotAssigned	NotAssigned	0.142888	6.41487e-13	1.14013e-06	0.735211	0.654033	0.00600074	0.888733
S000743027	S000743027 uncultured beta proteobacterium; F9AGEub102	Bacteria	Proteobacteria	Betaproteobacteria	Burkholderiales	NotAssigned	NotAssigned	0.146689	0.000129776	0.000303804	0.357685	0.0843832	0.110279	0.430254
S000743057	S000743057 uncultured beta proteobacterium; F16AGEub37	Bacteria	Proteobacteria	Betaproteobacteria	Burkholderiales	Burkholderiales_incertae_sedis	Aquabacterium	0.0768619	0.155215	0.216133	0.00913921	0.07348	0.168439	0.00839967
S000749450	S000749450 uncultured bacterium; ISS-17	Bacteria	Proteobacteria	Betaproteobacteria	Burkholderiales	Burkholderiales_incertae_sedis	NotAssigned	0.411501	0.00671447	0.0837573	0.539954	0.616577	0.117895	0.822557
S000749485	S000749485 uncultured bacterium; ISS-32	Bacteria	Bacteroidetes	Sphingobacteriia	Sphingobacteriales	Chitinophagaceae	NotAssigned	0.0990406	0.116657	0.192595	0.108474	0.0954204	0.13995	0.104124
S000749976	S000749976 Pseudomonas sp. 155(25zx)	Bacteria	Proteobacteria	Gammaproteobacteria	Pseudomonadales	Pseudomonadaceae	Pseudomonas	0.267513	0.00304315	0.00068043	0.318756	0.432873	0.000858881	0.246416
S000752220	S000752220 Pseudomonas sp. MY1410	Bacteria	Proteobacteria	Gammaproteobacteria	Pseudomonadales	Pseudomonadaceae	Pseudomonas	0.390194	3.71238e-09	0.480676	0.702739	0.76633	0.560641	0.827385
S000752246	S000752246 Sphingomonadaceae bacterium CBFR-1	Bacteria	Proteobacteria	Alphaproteobacteria	Sphingomonadales	Sphingomonadaceae	Sphingosinicella	0.601938	1.81292e-06	8.02893e-09	0.811134	0.619721	0.00210566	0.81446
S000753141	S000753141 uncultured beta proteobacterium; 0M1_C3	Bacteria	Proteobacteria	Betaproteobacteria	Burkholderiales	NotAssigned	NotAssigned	0.392308	0.835456	0.627035	0.567197	0.334311	0.0421652	0.5327
S000753193	S000753193 uncultured gamma proteobacterium; 0M2_A5	Bacteria	Proteobacteria	NotAssigned	NotAssigned	NotAssigned	NotAssigned	0.77487	0.0719585	9.81918e-10	0.825916	0.764941	0.032808	0.829825
S000753224	S000753224 uncultured beta proteobacterium; 0M2_E12	Bacteria	Proteobacteria	Betaproteobacteria	Burkholderiales	Oxalobacteraceae	NotAssigned	0.448951	0.032005	0.481902	0.724356	0.291004	0.442015	0.660234
S000753340	S000753340 uncultured beta proteobacterium; 100M2_E5	Bacteria	Proteobacteria	Betaproteobacteria	Burkholderiales	Oxalobacteraceae	NotAssigned	0.316643	3.82271e-05	0.0139421	0.436699	0.291929	0.0277448	0.143356
S000753386	S000753386 uncultured alpha proteobacterium; 500M1_E10	Bacteria	Proteobacteria	Alphaproteobacteria	Rhizobiales	Hyphomicrobiaceae	Devosia	0.778987	0.426331	0.00532618	0.767581	0.761969	0.406499	0.764632
S000759138	S000759138 uncultured bacterium; WHEATSIP-EL30	Bacteria	Bacteroidetes	Flavobacteriia	Flavobacteriales	Flavobacteriaceae	NotAssigned	0.674429	0.0154258	0.660442	0.697832	0.767988	0.353555	0.837772
S000759160	S000759160 uncultured bacterium; WHEATSIP-EL56	Bacteria	Proteobacteria	Betaproteobacteria	Burkholderiales	Comamonadaceae	Variovorax	0.771933	0.0403246	0.0181555	0.840173	0.770992	0.0354421	0.839644
S000764844	S000764844 uncultured alpha proteobacterium; RBE1CI-59	Bacteria	Proteobacteria	Alphaproteobacteria	Sphingomonadales	Sphingomonadaceae	Novosphingobium	0.0479903	0.301582	0.11055	0.338781	0.037138	0.442159	0.326375
S000764876	S000764876 uncultured beta proteobacterium; RBE1CI-147	Bacteria	Proteobacteria	Betaproteobacteria	Burkholderiales	Comamonadaceae	Rhodoferax	0.223773	0.232293	0.0400951	0.225256	0.162112	0.0663873	0.251512
S000764907	S000764907 uncultured beta proteobacterium; RBE2CI-76	Bacteria	Proteobacteria	Betaproteobacteria	Burkholderiales	Comamonadaceae	Rhodoferax	0.718837	0.186038	0.0012739	0.807346	0.742013	0.170034	0.802785
S000768442	S000768442 Citrobacter sp. BinzhouCLT	Bacteria	Proteobacteria	Gammaproteobacteria	Enterobacteriales	Enterobacteriaceae	Citrobacter	0.395219	0.43018	0.0117266	0.51116	0.392271	0.378588	0.508664
S000769858	S000769858 Bradyrhizobium sp. CCBAU 33165	Bacteria	Proteobacteria	Alphaproteobacteria	Rhizobiales	Bradyrhizobiaceae	Bradyrhizobium	0.656407	0.0136073	0.0464274	0.758662	0.678534	0.252944	0.777446
S000772537	S000772537 uncultured alpha proteobacterium; lhap19	Bacteria	Proteobacteria	Alphaproteobacteria	Rhizobiales	NotAssigned	NotAssigned	0.123475	0.334134	0.353207	0.108495	0.124458	0.333977	0.108279
S000772601	S000772601 uncultured bacterium; G49	Bacteria	Proteobacteria	Betaproteobacteria	Burkholderiales	Alcaligenaceae	NotAssigned	0.942074	0.862444	7.32747e-15	0.945848	0.951649	0.578053	0.951089
S000774481	S000774481 uncultured beta proteobacterium; MKC1	Bacteria	Proteobacteria	Betaproteobacteria	Methylophilales	Methylophilaceae	NotAssigned	0.428546	0.152825	7.67475e-08	0.148777	0.14817	0.000285628	0.238403
S000774482	S000774482 uncultured Pseudomonas sp.; MKC2	Bacteria	Proteobacteria	Gammaproteobacteria	Pseudomonadales	Pseudomonadaceae	NotAssigned	0.149905	0.50281	0.005445	0.149791	0.176521	0.374951	0.0981437
S000774497	S000774497 uncultured beta proteobacterium; MKC18	Bacteria	Proteobacteria	Betaproteobacteria	Burkholderiales	Comamonadaceae	Ramlibacter	0.26412	2.9984e-06	0.473103	0.0858916	0.203139	0.725166	0.184806
S000774506	S000774506 uncultured beta proteobacterium; MKC27	Bacteria	Proteobacteria	Betaproteobacteria	Burkholderiales	NotAssigned	NotAssigned	0.514104	6.13905e-06	0.935488	0.521229	0.519664	0.973849	0.576429
S000776151	S000776151 Bacillus sp. ABPL 106	Bacteria	Firmicutes	Bacilli	Bacillales	Bacillaceae 1	Bacillus	0.296589	0.159554	0.0890928	0.480228	0.291942	0.150393	0.481623
S000776268	S000776268 Bradyrhizobium yuanmingense; CCBAU 33100	Bacteria	Proteobacteria	Alphaproteobacteria	Rhizobiales	Bradyrhizobiaceae	Bradyrhizobium	0.439812	0.553509	0.00955417	0.536776	0.438821	0.495978	0.536233
S000777378	S000777378 uncultured bacterium; Acs1P33	Bacteria	Proteobacteria	Alphaproteobacteria	NotAssigned	NotAssigned	NotAssigned	0.750414	0.000116673	0.00272109	0.499017	0.761996	0.206361	0.64836
S000778921	S000778921 uncultured bacterium; Mi31	Bacteria	Proteobacteria	Alphaproteobacteria	Rhizobiales	NotAssigned	NotAssigned	0.486343	0.0103492	0.00172053	0.556567	0.487502	0.0116256	0.553553
S000778958	S000778958 uncultured bacterium; ST34	Bacteria	Actinobacteria	Actinobacteria	Actinomycetales	NotAssigned	NotAssigned	0.534854	0.805908	0.00552624	0.773993	0.532825	0.730389	0.772665
S000788902	S000788902 uncultured bacterium; RL311_aam21e01	Bacteria	Proteobacteria	Alphaproteobacteria	Rhizobiales	Rhizobiaceae	NotAssigned	0.165939	0.672883	4.7056e-11	0.107895	0.231245	0.55468	0.0834193
S000788947	S000788947 uncultured bacterium; RL311_aam22c01	Bacteria	Proteobacteria	Gammaproteobacteria	Pseudomonadales	Pseudomonadaceae	NotAssigned	0.823903	0.000280938	0.292358	0.727711	0.814695	0.850555	0.857843
S000800538	S000800538 uncultured bacterium; Bk_16B	Bacteria	Proteobacteria	Betaproteobacteria	Burkholderiales	Comamonadaceae	NotAssigned	0.136974	0.00169367	2.19759e-05	0.584868	0.0948975	0.0313	0.543377
S000804085	S000804085 uncultured bacterium; YEC002	Bacteria	Proteobacteria	Betaproteobacteria	Burkholderiales	Comamonadaceae	Variovorax	0.48108	0.0323208	0.989357	0.63043	0.365578	0.990556	0.544474
S000804090	S000804090 uncultured bacterium; YEC009	Bacteria	Proteobacteria	Alphaproteobacteria	Rhizobiales	Rhizobiaceae	Rhizobium	0.785007	0.979722	0	0.921962	0.771065	0.673047	0.917132
S000804100	S000804100 uncultured bacterium; YEC030	Bacteria	Proteobacteria	Alphaproteobacteria	Rhizobiales	Rhizobiaceae	NotAssigned	0.614395	0.720189	0	0.855926	0.611857	0.487004	0.856913
S000804108	S000804108 uncultured bacterium; YEC063	Bacteria	Proteobacteria	Alphaproteobacteria	Rhizobiales	NotAssigned	NotAssigned	0.787286	0.935309	0	0.928183	0.773656	0.648314	0.925261
S000804111	S000804111 uncultured bacterium; YEC072	Bacteria	Proteobacteria	Alphaproteobacteria	Rhizobiales	Rhizobiaceae	Rhizobium	0.83513	0.956059	2.02784e-11	0.856184	0.821966	0.69324	0.844332
S000804121	S000804121 uncultured bacterium; YEC113	Bacteria	Proteobacteria	Betaproteobacteria	Burkholderiales	Comamonadaceae	Acidovorax	0.154229	0.512276	0.000414818	0.488777	0.665928	0.000673634	0.659698
S000804124	S000804124 uncultured bacterium; YEC124	Bacteria	Proteobacteria	Alphaproteobacteria	Rhizobiales	Rhizobiaceae	Rhizobium	0.842827	0.963801	9.80636e-07	0.889615	0.818466	0.821885	0.887232
S000804125	S000804125 uncultured bacterium; YEC156	Bacteria	Proteobacteria	Betaproteobacteria	Burkholderiales	Oxalobacteraceae	Herbaspirillum	0.614594	0	0.0153084	0.878915	0.219088	1.35619e-09	0.52377
S000804127	S000804127 uncultured bacterium; YEC160	Bacteria	Proteobacteria	Alphaproteobacteria	Sphingomonadales	Sphingomonadaceae	Sphingomonas	0.786389	0.197756	0.000154452	0.781617	0.77402	0.0707152	0.781387
S000804130	S000804130 uncultured bacterium; YEC264	Bacteria	Proteobacteria	Alphaproteobacteria	Rhizobiales	Rhizobiaceae	Neorhizobium	0.00227838	3.98404e-06	0.0480868	0.70872	0.304145	0.586805	0.865679
S000804134	S000804134 uncultured bacterium; YEC282	Bacteria	Proteobacteria	Alphaproteobacteria	Rhizobiales	NotAssigned	NotAssigned	0.690541	0.0514751	0	0.837655	0.921099	1.03589e-06	0.861611
S000804135	S000804135 uncultured bacterium; WEC001	Bacteria	Bacteroidetes	Flavobacteriia	Flavobacteriales	Flavobacteriaceae	NotAssigned	0.178162	0.0792263	0.0843781	0.180812	0.112974	0.000100353	0.0797098
S000804143	S000804143 uncultured bacterium; WEC011	Bacteria	Proteobacteria	Betaproteobacteria	Burkholderiales	NotAssigned	NotAssigned	0.811565	0.037391	5.59869e-07	0.823326	0.830857	0.0445785	0.845125
S000804150	S000804150 uncultured bacterium; WEC027	Bacteria	NotAssigned	NotAssigned	NotAssigned	NotAssigned	NotAssigned	0.123502	0.0798839	4.70259e-05	0.194697	0.117846	0.174091	0.359683
S000804152	S000804152 uncultured bacterium; WEC032	Bacteria	Proteobacteria	Alphaproteobacteria	Rhizobiales	Rhizobiaceae	NotAssigned	0.323749	0.583967	2.60985e-09	0.63245	0.575484	0.647431	0.856111
S000804174	S000804174 uncultured bacterium; WEC102	Bacteria	Bacteroidetes	Cytophagia	Cytophagales	NotAssigned	NotAssigned	0.585487	0.101468	0.00135285	0.590681	0.629664	0.230213	0.639847
S000805220	S000805220 Mitsuaria sp. FB 25	Bacteria	Proteobacteria	Betaproteobacteria	Burkholderiales	Oxalobacteraceae	Herbaspirillum	0.305371	0.755983	0.000381841	0.519453	0.303994	0.651855	0.519755
S000806917	S000806917 uncultured bacterium; SWB01	Bacteria	Proteobacteria	Alphaproteobacteria	Sphingomonadales	Sphingomonadaceae	Novosphingobium	0.536825	0.00153437	0.00980814	0.700143	0.673921	0.245379	0.814459
S000806925	S000806925 uncultured bacterium; SWB09	Bacteria	Proteobacteria	Betaproteobacteria	Burkholderiales	Oxalobacteraceae	NotAssigned	0.581768	0.0488863	0.0254263	0.696218	0.575386	0.0424948	0.697458
S000809994	S000809994 uncultured bacterium; ORSFC2_c09	Bacteria	Proteobacteria	Alphaproteobacteria	Sphingomonadales	Sphingomonadaceae	Novosphingobium	0.755349	0.000480377	0.241184	0.834	0.743996	0.306659	0.788074
S000822031	S000822031 uncultured beta proteobacterium; G1-1_31	Bacteria	Proteobacteria	Betaproteobacteria	Burkholderiales	NotAssigned	NotAssigned	0.23617	0.52454	0.00117273	0.110496	0.270054	0.412857	0.0981124
S000824463	S000824463 Pseudomonas fluorescens; SB2	Bacteria	Proteobacteria	Gammaproteobacteria	Pseudomonadales	Pseudomonadaceae	Pseudomonas	0.693282	0.000201443	0.0385706	0.777279	0.913475	0.471737	0.800269
S000825037	S000825037 Pantoea agglomerans; GIST-Out2	Bacteria	Proteobacteria	Gammaproteobacteria	Enterobacteriales	Enterobacteriaceae	Enterobacter	0.384388	0.00026815	6.22686e-06	0.335622	0.386638	0.0001486	0.339411
S000829186	S000829186 uncultured proteobacterium; Amb_16S_701	Bacteria	Acidobacteria	Acidobacteria_Gp1	NotAssigned	NotAssigned	NotAssigned	0.769033	0.00243478	0.515537	0.728115	0.863076	0.366537	0.885707
S000829216	S000829216 uncultured Hyphomicrobiaceae bacterium; Amb_16S_737	Bacteria	Proteobacteria	Alphaproteobacteria	Rhizobiales	Xanthobacteraceae	Pseudolabrys	0.752222	0.000719161	0.240222	0.822511	0.756	0.687645	0.86799
S000829277	S000829277 uncultured Rhizobiaceae bacterium; Amb_16S_1042	Bacteria	Proteobacteria	Alphaproteobacteria	Rhizobiales	NotAssigned	NotAssigned	0.170801	0.0185214	0.0038396	0.293889	0.226603	0.0090266	0.19879
S000829388	S000829388 uncultured bacterium; Amb_16S_794	Bacteria	Proteobacteria	Betaproteobacteria	Burkholderiales	Burkholderiales_incertae_sedis	Rubrivivax	0.182681	0.914605	1.1893e-05	0.372858	0.207883	0.796939	0.405051
S000829417	S000829417 uncultured proteobacterium; Amb_16S_827	Bacteria	Proteobacteria	Alphaproteobacteria	Rhodospirillales	Rhodospirillaceae	Dongia	0.237605	0.130539	0.0772064	0.415908	0.237889	0.113518	0.416847
S000829471	S000829471 uncultured proteobacterium; Amb_16S_896	Bacteria	Proteobacteria	Alphaproteobacteria	Rhizobiales	NotAssigned	NotAssigned	0.894385	0.425328	6.66134e-16	0.939094	0.94357	0.60529	0.951219
S000829504	S000829504 uncultured Caulobacteraceae bacterium; Amb_16S_934	Bacteria	Proteobacteria	Alphaproteobacteria	Caulobacterales	Caulobacteraceae	Phenylobacterium	0.781605	0.875762	1.0259e-08	0.858884	0.77439	0.579445	0.919427
S000829519	S000829519 uncultured Bradyrhizobiaceae bacterium; Amb_16S_951	Bacteria	Proteobacteria	NotAssigned	NotAssigned	NotAssigned	NotAssigned	0.511472	1.57084e-05	0.00139931	0.717491	0.610162	0.194942	0.690936
S000829604	S000829604 uncultured Bradyrhizobiaceae bacterium; Amb_16S_1209	Bacteria	Proteobacteria	Alphaproteobacteria	Rhizobiales	Bradyrhizobiaceae	NotAssigned	0.560748	0.00716736	0.0146636	0.627543	0.531743	0.00196711	0.631563
S000829680	S000829680 uncultured bacterium; Amb_16S_1304	Bacteria	Proteobacteria	Betaproteobacteria	NotAssigned	NotAssigned	NotAssigned	0.337352	0.493551	0.293928	0.584135	0.398077	2.80935e-05	0.662177
S000829689	S000829689 uncultured Bradyrhizobiaceae bacterium; Amb_16S_1316	Bacteria	Proteobacteria	Alphaproteobacteria	Rhizobiales	NotAssigned	NotAssigned	0.1967	0.0548588	0.00331233	0.12221	0.19686	0.0473126	0.121803
S000829853	S000829853 uncultured Bradyrhizobiaceae bacterium; Amb_16S_1524	Bacteria	Proteobacteria	Betaproteobacteria	Rhodocyclales	Rhodocyclaceae	NotAssigned	0.720303	0.398837	0.388305	0.696265	0.70114	0.000401507	0.733527
S000830287	S000830287 uncultured Bradyrhizobiaceae bacterium; Elev_16S_681	Bacteria	Proteobacteria	Alphaproteobacteria	Rhizobiales	Bradyrhizobiaceae	NotAssigned	0.387434	2.60356e-05	0.214748	0.459501	0.620466	0.317317	0.628043
S000830448	S000830448 uncultured bacterium; Elev_16S_1117	Bacteria	NotAssigned	NotAssigned	NotAssigned	NotAssigned	NotAssigned	0.832748	0.979847	3.39506e-13	0.926891	0.848161	0.72784	0.932448
S000830464	S000830464 uncultured Hyphomicrobiaceae bacterium; Elev_16S_1136	Bacteria	Proteobacteria	Alphaproteobacteria	Rhizobiales	Xanthobacteraceae	Labrys	0.353048	0.128713	0.0663748	0.528146	0.352531	0.117927	0.527814
S000830469	S000830469 uncultured Oxalobacteraceae bacterium; Elev_16S_1141	Bacteria	Proteobacteria	Betaproteobacteria	Burkholderiales	Oxalobacteraceae	NotAssigned	0.0108304	0.0690933	0.000372275	0.180356	0.0112015	0.0561547	0.180142
S000830537	S000830537 uncultured Rhizobiaceae bacterium; Elev_16S_841	Bacteria	Proteobacteria	Alphaproteobacteria	Rhizobiales	Rhizobiaceae	NotAssigned	0.549772	0.000320207	0.723479	0.776902	0.214423	0.884905	0.595306
S000830590	S000830590 uncultured Pseudomonadaceae bacterium; Elev_16S_910	Bacteria	Proteobacteria	Gammaproteobacteria	Pseudomonadales	Pseudomonadaceae	Pseudomonas	0.524683	4.59379e-05	0.214412	0.314161	0.359895	0.161584	0.361311
S000830691	S000830691 uncultured bacterium; Elev_16S_1189	Bacteria	Proteobacteria	Betaproteobacteria	NotAssigned	NotAssigned	NotAssigned	0.801363	1.36541e-05	0	0.841512	0.884739	0.0574391	0.845554
S000830694	S000830694 uncultured Caulobacteraceae bacterium; Elev_16S_1192	Bacteria	Proteobacteria	Alphaproteobacteria	Caulobacterales	Caulobacteraceae	Caulobacter	0.824348	0.303108	2.91352e-05	0.821162	0.803164	0.253438	0.825037
S000830781	S000830781 uncultured proteobacterium; Elev_16S_1299	Bacteria	Proteobacteria	Alphaproteobacteria	Rhizobiales	Methylobacteriaceae	Microvirga	0.667859	6.20527e-06	0.000157597	0.781649	0.745891	1.25352e-05	0.740811
S000830868	S000830868 uncultured proteobacterium; Elev_16S_1405	Bacteria	Proteobacteria	Alphaproteobacteria	Rhodospirillales	Acetobacteraceae	Rhodopila	0.470457	0.00359964	0.0307821	0.808483	0.529788	0.285284	0.630882
S000830955	S000830955 uncultured bacterium; Elev_16S_1512	Bacteria	Bacteroidetes	Sphingobacteriia	Sphingobacteriales	Chitinophagaceae	Niastella	0.241015	0.00593456	0.0120596	0.320676	0.241119	0.00558831	0.32002
S000830959	S000830959 uncultured bacterium; Elev_16S_1517	Bacteria	Proteobacteria	Alphaproteobacteria	Rhizobiales	NotAssigned	NotAssigned	0.330358	8.21395e-05	0.114558	0.678573	0.358049	0.53166	0.810654
S000834938	S000834938 uncultured bacterium; KFC-25	Bacteria	Proteobacteria	Gammaproteobacteria	Pseudomonadales	Pseudomonadaceae	Pseudomonas	0.893751	2.64841e-05	0.159654	0.850579	0.564507	0.807672	0.78935
S000836472	S000836472 uncultured bacterium; WEC132	Bacteria	Proteobacteria	Alphaproteobacteria	Rhizobiales	NotAssigned	NotAssigned	0.0606636	0.000154771	0.0740982	0.000385614	0.0675699	0.0586256	0.00051209
S000840196	S000840196 uncultured bacterium; 31a07	Bacteria	NotAssigned	NotAssigned	NotAssigned	NotAssigned	NotAssigned	0.174383	0	4.83909e-06	0.639261	0.313685	4.25323e-05	0.174732
S000840240	S000840240 uncultured bacterium; 31f03	Bacteria	Proteobacteria	Gammaproteobacteria	Pseudomonadales	Pseudomonadaceae	Pseudomonas	0.594911	0.00266946	0.00106362	0.614733	0.59493	0.00187669	0.618254
S000840434	S000840434 uncultured bacterium; FCPS498	Bacteria	Proteobacteria	Betaproteobacteria	Burkholderiales	Oxalobacteraceae	Massilia	0.0404119	0.273687	0.0216299	0.403645	0.0406074	0.247178	0.403555
S000840575	S000840575 uncultured bacterium; FCPU656	Bacteria	Proteobacteria	Alphaproteobacteria	Rhizobiales	Bradyrhizobiaceae	NotAssigned	0.602629	0.349059	1.51685e-05	0.791162	0.802614	0.698553	0.740738
S000840622	S000840622 uncultured bacterium; FCPU667	Bacteria	Proteobacteria	Betaproteobacteria	Methylophilales	Methylophilaceae	NotAssigned	0.00476942	0.344016	0	0.0683078	0.0616315	0.0402017	0.0231343
S000840637	S000840637 uncultured bacterium; FCPP688	Bacteria	Proteobacteria	Betaproteobacteria	Burkholderiales	Comamonadaceae	Ramlibacter	0.75176	0.452406	0	0.915873	0.86526	0.293542	0.896645
S000840710	S000840710 uncultured bacterium; FCPP617	Bacteria	Proteobacteria	Betaproteobacteria	Burkholderiales	NotAssigned	NotAssigned	0.640456	0.000163588	4.4275e-10	0.80982	0.637582	8.4198e-05	0.808794
S000841390	S000841390 uncultured bacterium; FCPU638	Bacteria	Bacteroidetes	Sphingobacteriia	Sphingobacteriales	Chitinophagaceae	NotAssigned	0.299842	0.155684	0.0768027	0.480229	0.29932	0.138681	0.480623
S000841410	S000841410 uncultured bacterium; FCPS729	Bacteria	Verrucomicrobia	Spartobacteria	NotAssigned	NotAssigned	NotAssigned	0.119415	0.417993	0.265096	0.0965029	0.11601	0.438635	0.0936373
S000842663	S000842663 bacterium E450	Bacteria	Proteobacteria	Gammaproteobacteria	Enterobacteriales	Enterobacteriaceae	Franconibacter	0.574078	0.0920615	0.0411357	0.699527	0.574077	0.0765012	0.700837
S000843134	S000843134 Pseudomonas sp. KFC-14	Bacteria	Proteobacteria	Gammaproteobacteria	Pseudomonadales	Pseudomonadaceae	Pseudomonas	0.568825	7.49286e-08	0.36864	0.827671	0.563241	0.811413	0.721476
S000843135	S000843135 Pseudomonas sp. KFC-11	Bacteria	Proteobacteria	Gammaproteobacteria	Pseudomonadales	Pseudomonadaceae	Pseudomonas	0.710337	0.000428509	0.262459	0.793893	0.675724	0.68652	0.82656
S000843496	S000843496 Enterobacter sp. GW31-6	Bacteria	Proteobacteria	Gammaproteobacteria	Enterobacteriales	Enterobacteriaceae	Enterobacter	0.402184	0.100482	8.45995e-06	0.598118	0.403427	0.06733	0.599424
S000843642	S000843642 Enterobacter sp. GIST-NKst10	Bacteria	Proteobacteria	Gammaproteobacteria	Enterobacteriales	Enterobacteriaceae	Enterobacter	0.417635	0.490459	0.0103025	0.525228	0.417781	0.420845	0.525854
S000850766	S000850766 uncultured beta proteobacterium; MVS-48	Bacteria	Proteobacteria	Betaproteobacteria	Burkholderiales	Comamonadaceae	Rhodoferax	0.292484	0.161934	0.0905591	0.474755	0.292107	0.150065	0.474468
S000854331	S000854331 uncultured soil bacterium; MJK44	Bacteria	Verrucomicrobia	Opitutae	Opitutales	Opitutaceae	Opitutus	0.49052	0.121874	0.0162096	0.62297	0.489609	0.101481	0.623542
S000854741	S000854741 uncultured bacterium; L2B_090	Bacteria	Proteobacteria	Gammaproteobacteria	Enterobacteriales	Enterobacteriaceae	NotAssigned	0.275692	0.147172	9.25804e-07	0.402242	0.245231	0.0733307	0.411278
S000854789	S000854789 uncultured bacterium; P1fB_013	Bacteria	Armatimonadetes	NotAssigned	NotAssigned	NotAssigned	NotAssigned	0.352653	0.809204	7.39508e-05	0.225742	0.348146	0.694515	0.224183
S000859757	S000859757 Rhizobium leguminosarum; PB154	Bacteria	Proteobacteria	Alphaproteobacteria	Rhizobiales	Rhizobiaceae	Rhizobium	0.671516	0.00205962	0.928817	0.575085	0.713971	0.605226	0.723069
S000859763	S000859763 Rhizobium leguminosarum; PB166	Bacteria	Proteobacteria	Alphaproteobacteria	Rhizobiales	Rhizobiaceae	Rhizobium	0.0978143	0.0921934	0.60543	0.32175	0.575236	0.0865382	0.492554
S000860384	S000860384 Pseudomonas fluorescens; GIST-MA19	Bacteria	Proteobacteria	Gammaproteobacteria	Pseudomonadales	Pseudomonadaceae	Pseudomonas	0.703476	1.06187e-07	0.0306144	0.775747	0.736942	0.0774329	0.728016
S000860451	S000860451 bacterium 27-436-c1-2	Bacteria	Proteobacteria	Betaproteobacteria	Burkholderiales	Comamonadaceae	NotAssigned	0.39037	0.00378365	0.214977	0.692387	0.5042	0.250525	0.875158
S000860653	S000860653 Ralstonia solanacearum; CW-10	Bacteria	Proteobacteria	Betaproteobacteria	Burkholderiales	Burkholderiaceae	Ralstonia	0.530642	0.0133317	3.88845e-07	0.718728	0.453425	0.232906	0.641409
S000862017	S000862017 uncultured bacterium; TuCc4	Bacteria	Bacteroidetes	Bacteroidia	Bacteroidales	Prevotellaceae	Paraprevotella	0.436472	0.112976	0.0610943	0.592301	0.430692	0.0898424	0.594481
S000862027	S000862027 uncultured bacterium; TuCw30	Bacteria	Proteobacteria	Gammaproteobacteria	Pseudomonadales	Pseudomonadaceae	Pseudomonas	0.206702	0.000873646	0.201102	0.526191	0.541731	0.571698	0.596537
S000863878	S000863878 uncultured beta proteobacterium; CH_02	Bacteria	Proteobacteria	Betaproteobacteria	Methylophilales	Methylophilaceae	Methylotenera	0.562191	3.01603e-06	1.07595e-05	0.748302	0.562928	1.90657e-06	0.748456
S000865788	S000865788 uncultured bacterium; S25_147	Bacteria	Proteobacteria	Betaproteobacteria	Burkholderiales	Comamonadaceae	Acidovorax	0.367474	0.00658854	0.802272	0.586196	0.345101	0.906982	0.535607
S000865881	S000865881 uncultured bacterium; S25_240	Bacteria	Proteobacteria	Alphaproteobacteria	Sphingomonadales	Erythrobacteraceae	Erythrobacter	0.646157	0.0194654	8.0691e-13	0.78882	0.640601	0.00934808	0.787809
S000867047	S000867047 uncultured bacterium; S25_1406	Bacteria	Proteobacteria	Alphaproteobacteria	NotAssigned	NotAssigned	NotAssigned	0.559493	0.0347692	0.51951	0.650465	0.412413	0.292864	0.596382
S000867219	S000867219 uncultured bacterium; S25_1578	Bacteria	Proteobacteria	Betaproteobacteria	Burkholderiales	Comamonadaceae	Curvibacter	0.296203	3.34743e-11	2.54685e-13	0.326318	0.348565	2.38261e-05	0.516708
S000870870	S000870870 Pseudomonas sp. HM13; type strain: HM13	Bacteria	Proteobacteria	Gammaproteobacteria	Pseudomonadales	Pseudomonadaceae	Pseudomonas	0.587356	6.09176e-10	0.402834	0.829633	0.746239	0.668571	0.833217
S000871931	S000871931 Escherichia coli; SYW001	Bacteria	Proteobacteria	Gammaproteobacteria	Enterobacteriales	Enterobacteriaceae	NotAssigned	0.297685	0.157382	0.0903701	0.480577	0.297292	0.146724	0.480274
S000878239	S000878239 uncultured alpha proteobacterium; OS-C92	Bacteria	Proteobacteria	Alphaproteobacteria	Rhizobiales	Bradyrhizobiaceae	NotAssigned	0.160369	0.379363	4.44089e-15	0.709714	0.204833	0.409324	0.679476
S000878340	S000878340 uncultured Hyphomicrobium sp.; RC2-13	Bacteria	Proteobacteria	Alphaproteobacteria	Rhizobiales	Hyphomicrobiaceae	Hyphomicrobium	0.43696	0.13334	0.0185401	0.546726	0.441129	0.362805	0.538446
S000878728	S000878728 uncultured bacterium; Chun-s-37	Bacteria	Proteobacteria	NotAssigned	NotAssigned	NotAssigned	NotAssigned	0.113175	6.99271e-05	0.366282	0.377778	0.638978	0.143126	0.589236
S000878864	S000878864 uncultured bacterium; Par-s-92	Bacteria	Proteobacteria	Gammaproteobacteria	Xanthomonadales	Xanthomonadaceae	NotAssigned	0.81729	0.111929	2.12993e-09	0.919778	0.84442	0.0981871	0.921759
S000878867	S000878867 uncultured bacterium; Par-s-70	Bacteria	Proteobacteria	Alphaproteobacteria	Sphingomonadales	Sphingomonadaceae	NotAssigned	0.295142	0.15983	0.0876917	0.477662	0.295264	0.15013	0.477165
S000881358	S000881358 uncultured bacterium; DTH8	Bacteria	Proteobacteria	Alphaproteobacteria	Rhodobacterales	Rhodobacteraceae	NotAssigned	0.80674	0.689123	0.000512773	0.866993	0.802263	0.595272	0.865967
S000882522	S000882522 uncultured bacterium; F42	Bacteria	Proteobacteria	Betaproteobacteria	NotAssigned	NotAssigned	NotAssigned	0.598722	0.122834	0.0122717	0.69401	0.592198	0.09618	0.693705
S000886330	S000886330 uncultured Rhizobium sp.; 82	Bacteria	NotAssigned	NotAssigned	NotAssigned	NotAssigned	NotAssigned	0.429974	0.893455	1.32862e-07	0.691766	0.588451	0.260404	0.627618
S000888251	S000888251 uncultured soil bacterium; F6-168	Bacteria	Proteobacteria	Betaproteobacteria	Burkholderiales	Burkholderiaceae	Ralstonia	0.630293	0.0162281	1.18474e-09	0.694216	0.685897	0.125442	0.653542
S000891214	S000891214 Anderseniella baltica (T); type strain:BA141	Bacteria	Proteobacteria	Alphaproteobacteria	Rhizobiales	Rhodobiaceae	Anderseniella	0.770052	2.56042e-08	0.989769	0.856427	0.643597	0.858373	0.679502
S000891984	S000891984 Pseudomonas sp. II-41	Bacteria	Proteobacteria	Gammaproteobacteria	Pseudomonadales	Pseudomonadaceae	Pseudomonas	0.599608	6.6463e-06	0.516573	0.810731	0.603517	0.839297	0.800106
S000892490	S000892490 Ralstonia sp. ISSDS-784	Bacteria	Proteobacteria	Betaproteobacteria	Burkholderiales	NotAssigned	Ralstonia	0.555936	0.191116	7.03881e-14	0.68291	0.407699	0.0595373	0.631961
S000892853	S000892853 Rhizobiales bacterium TP628	Bacteria	Proteobacteria	Alphaproteobacteria	Rhizobiales	Rhizobiaceae	NotAssigned	0.720631	0.000660924	0	0.853066	0.71639	0.000292706	0.849905
S000892863	S000892863 Sphingomonadales bacterium TP93	Bacteria	Proteobacteria	Alphaproteobacteria	Sphingomonadales	Sphingomonadaceae	Sphingomonas	0.311696	0.311063	0.00622123	0.438958	0.311598	0.275554	0.438065
S000892959	S000892959 Methylophilales bacterium TP693	Bacteria	Proteobacteria	Betaproteobacteria	Methylophilales	Methylophilaceae	Methylophilus	0.56569	0.00240705	0.00066548	0.593259	0.572534	0.0026225	0.597678
S000893573	S000893573 Pseudomonas fluorescens; 4-10	Bacteria	Proteobacteria	Gammaproteobacteria	Pseudomonadales	Pseudomonadaceae	Pseudomonas	0.0921802	0.000312885	0.129124	0.54804	0.866694	0.660493	0.832228
S000895009	S000895009 uncultured bacterium; C1S	Bacteria	Proteobacteria	Gammaproteobacteria	Pseudomonadales	Pseudomonadaceae	Pseudomonas	0.701202	1.7573e-06	0.655669	0.7796	0.660796	0.810192	0.716846
S000895062	S000895062 uncultured bacterium; F1E	Bacteria	Proteobacteria	Betaproteobacteria	Burkholderiales	Burkholderiaceae	Ralstonia	0.322834	0.0601407	0.0170009	0.605746	0.378744	0.210489	0.614175
S000901106	S000901106 uncultured bacterium; OTU_5	Bacteria	Proteobacteria	Betaproteobacteria	NotAssigned	NotAssigned	NotAssigned	0.491973	0.0386337	4.02147e-07	0.512556	0.342162	0.00195608	0.578311
S000901489	S000901489 Sphingomonadaceae bacterium KF016	Bacteria	Proteobacteria	Alphaproteobacteria	Sphingomonadales	Sphingomonadaceae	NotAssigned	0.850672	0.0425782	8.0261e-05	0.887808	0.870864	0.0420789	0.829843
S000902700	S000902700 Novosphingobium sp. MARC2PPNO	Bacteria	Proteobacteria	Alphaproteobacteria	Sphingomonadales	Sphingomonadaceae	Novosphingobium	0.389248	0.00710844	0.328375	0.688885	0.33617	0.555348	0.589376
S000905100	S000905100 uncultured Rhodocyclales bacterium; 7025P1U33	Bacteria	Proteobacteria	Betaproteobacteria	Burkholderiales	NotAssigned	NotAssigned	0.678351	0.0233813	0.0986975	0.830135	0.832275	0.00803402	0.811554
S000905443	S000905443 uncultured Comamonadaceae bacterium; 7150D1B1	Bacteria	Proteobacteria	Betaproteobacteria	Burkholderiales	Comamonadaceae	Pelomonas	0.927277	0.836554	3.53883e-05	0.884676	0.92167	0.711635	0.884098
S000905492	S000905492 uncultured Comamonadaceae bacterium; 7150D1B7	Bacteria	Proteobacteria	Betaproteobacteria	Burkholderiales	Comamonadaceae	Pelomonas	0.602623	0.736977	2.15309e-06	0.720428	0.600093	0.606028	0.720548
S000905523	S000905523 uncultured Burkholderiaceae bacterium; COREB16	Bacteria	Proteobacteria	Betaproteobacteria	Burkholderiales	Burkholderiaceae	Ralstonia	0.748012	9.87306e-06	0.000246688	0.848422	0.583917	0.236742	0.743522
S000905561	S000905561 uncultured Burkholderiaceae bacterium; COREB56	Bacteria	Proteobacteria	Betaproteobacteria	Burkholderiales	Burkholderiaceae	Ralstonia	0.722124	3.12977e-07	2.57976e-06	0.811402	0.466993	0.0314325	0.704382
S000905573	S000905573 uncultured Rhodocyclales bacterium; COREB67	Bacteria	Proteobacteria	Betaproteobacteria	Burkholderiales	Burkholderiaceae	Ralstonia	0.389843	0	0.0298644	0.751716	0.186322	0.00289696	0.172742
S000905602	S000905602 uncultured Comamonadaceae bacterium; COREB12	Bacteria	Proteobacteria	Betaproteobacteria	Burkholderiales	Comamonadaceae	Pelomonas	0.816589	0.649141	4.70688e-05	0.795467	0.812253	0.536629	0.793958
S000922382	S000922382 uncultured Paenibacillus sp.; 274	Bacteria	Firmicutes	NotAssigned	NotAssigned	NotAssigned	NotAssigned	0.296589	0.159554	0.0890928	0.480228	0.291942	0.150393	0.481623
S000922392	S000922392 uncultured Methylobacillus sp.; 289	Bacteria	Proteobacteria	Betaproteobacteria	Methylophilales	Methylophilaceae	NotAssigned	0.560064	0.147915	0.0115091	0.646354	0.637474	0.147339	0.706564
S000922475	S000922475 uncultured Lysobacter sp.; 416	Bacteria	Proteobacteria	Gammaproteobacteria	Xanthomonadales	Xanthomonadaceae	NotAssigned	0.125848	0.174218	0.190314	0.215065	0.126383	0.171953	0.214638
S000923588	S000923588 uncultured bacterium; LA09	Bacteria	Proteobacteria	Betaproteobacteria	Burkholderiales	Burkholderiales_incertae_sedis	NotAssigned	0.0194499	4.9738e-14	0	0.560246	0.616325	1.56336e-06	0.89668
S000924253	S000924253 uncultured bacterium; Biofilm5-27	Bacteria	Proteobacteria	Alphaproteobacteria	Rhizobiales	Brucellaceae	NotAssigned	0.0757125	0.049272	0.000199507	0.156053	0.0722112	0.0302584	0.158824
S000925086	S000925086 uncultured Nitrosospira sp.; 168B8	Bacteria	Proteobacteria	Betaproteobacteria	Nitrosomonadales	Nitrosomonadaceae	Nitrosospira	0.770399	0.018688	0.00693082	0.863094	0.745493	0.0399564	0.847126
S000925134	S000925134 uncultured Burkholderiales bacterium; 469A4	Bacteria	Proteobacteria	Betaproteobacteria	Burkholderiales	Comamonadaceae	Variovorax	0.456986	0.0346755	0.878655	0.611257	0.347681	0.904537	0.521711
S000925135	S000925135 uncultured Comamonadaceae bacterium; 469A5	Bacteria	Proteobacteria	Betaproteobacteria	Burkholderiales	Comamonadaceae	Variovorax	0.148056	0.0160897	6.86358e-11	0.314517	0.135916	0.00851432	0.318856
S000925178	S000925178 uncultured Comamonadaceae bacterium; 469D6	Bacteria	Proteobacteria	Betaproteobacteria	Burkholderiales	Comamonadaceae	NotAssigned	0.247097	0.000175045	2.52225e-06	0.241769	0.225773	0.0001724	0.234897
S000925187	S000925187 uncultured Comamonadaceae bacterium; 469E3	Bacteria	Proteobacteria	Betaproteobacteria	Burkholderiales	Comamonadaceae	Rhodoferax	0.228484	0.495208	0.000156408	0.162561	0.219634	0.428909	0.160489
S000926129	S000926129 Pseudomonas sp. G1004	Bacteria	Proteobacteria	Gammaproteobacteria	Pseudomonadales	Pseudomonadaceae	Pseudomonas	0.758419	4.47379e-05	0.548269	0.759223	0.683469	0.789039	0.814338
S000926140	S000926140 Pseudomonas sp. G1019	Bacteria	Proteobacteria	Gammaproteobacteria	Pseudomonadales	Pseudomonadaceae	Pseudomonas	0.678852	0.00181864	0.966462	0.573029	0.618114	0.527702	0.485489
S000926173	S000926173 Pseudomonas sp. G1130	Bacteria	Proteobacteria	Gammaproteobacteria	Pseudomonadales	Pseudomonadaceae	Pseudomonas	0.434437	0.694934	0.624537	0.423107	0.34811	0.143256	0.307046
S000926179	S000926179 Pseudomonas sp. G1202	Bacteria	Proteobacteria	Gammaproteobacteria	Pseudomonadales	Pseudomonadaceae	Pseudomonas	0.628859	2.02892e-05	0.439531	0.844305	0.806084	0.49357	0.776862
S000926930	S000926930 bacterium TLCL2	Bacteria	Proteobacteria	Gammaproteobacteria	Pseudomonadales	Pseudomonadaceae	Pseudomonas	0.528153	0.464244	0.00247691	0.585474	0.523186	0.411593	0.585954
S000927364	S000927364 Pseudomonas avellanae; 2048	Bacteria	Proteobacteria	Gammaproteobacteria	Pseudomonadales	Pseudomonadaceae	Pseudomonas	0.641152	1.06028e-05	0.0503558	0.719362	0.50779	0.234155	0.659593
S000927936	S000927936 Rhizobium sp. J3-86	Bacteria	Proteobacteria	Alphaproteobacteria	Rhizobiales	Rhizobiaceae	Rhizobium	0.156841	0.0744037	0.0986329	0.233823	0.156279	0.0756339	0.23259
S000929438	S000929438 uncultured bacterium; A35	Bacteria	Proteobacteria	Betaproteobacteria	NotAssigned	NotAssigned	NotAssigned	0.122158	0.0946782	0.0553215	0.131649	0.116361	0.406216	0.160725
S000929542	S000929542 uncultured prokaryote; 14A7	Bacteria	Proteobacteria	Alphaproteobacteria	Sphingomonadales	Sphingomonadaceae	Novosphingobium	0.474049	0.0571557	1.8869e-06	0.412918	0.526964	0.0495498	0.506243
S000929627	S000929627 uncultured beta proteobacterium; F9A7	Bacteria	Proteobacteria	Betaproteobacteria	Burkholderiales	Burkholderiales_incertae_sedis	NotAssigned	0.177622	0.349784	0.0311454	0.213032	0.177864	0.319385	0.21283
S000931939	S000931939 uncultured bacterium; FFCH11172	Bacteria	Proteobacteria	Alphaproteobacteria	NotAssigned	NotAssigned	NotAssigned	0.435656	7.24063e-07	1.75119e-09	0.513376	0.430864	6.04582e-07	0.510105
S000931942	S000931942 uncultured bacterium; FFCH11217	Bacteria	Proteobacteria	Alphaproteobacteria	Sphingomonadales	Sphingomonadaceae	Novosphingobium	0.734717	0.380887	0.00279312	0.74178	0.676273	0.0916592	0.752791
S000932019	S000932019 uncultured bacterium; FFCH14591	Bacteria	Proteobacteria	Alphaproteobacteria	Rhizobiales	Rhizobiaceae	Ensifer	0.916977	0.000501846	1.11022e-16	0.909617	0.896787	0.00218047	0.925663
S000932150	S000932150 uncultured bacterium; FFCH3601	Bacteria	Proteobacteria	Alphaproteobacteria	Rhizobiales	NotAssigned	NotAssigned	0.478456	0.00469591	2.14676e-09	0.714364	0.475648	0.00268811	0.712782
S000932164	S000932164 uncultured bacterium; FFCH4776	Bacteria	Proteobacteria	Alphaproteobacteria	Rhizobiales	NotAssigned	NotAssigned	0.352471	0.0080828	6.94566e-07	0.697876	0.365341	0.0592129	0.693635
S000932317	S000932317 uncultured bacterium; FFCH14956	Bacteria	Bacteroidetes	Sphingobacteriia	Sphingobacteriales	Chitinophagaceae	Chitinophaga	0.0901968	0.0175917	3.54967e-05	0.179392	0.121843	0.0841301	0.0894
S000932883	S000932883 uncultured bacterium; FFCH5084	Bacteria	Proteobacteria	NotAssigned	NotAssigned	NotAssigned	NotAssigned	0.146578	3.42655e-09	0.00674326	0.771199	0.597887	0.00397075	0.665624
S000933583	S000933583 uncultured bacterium; FFCH13525	Bacteria	Armatimonadetes	NotAssigned	NotAssigned	NotAssigned	NotAssigned	0.348213	0.17011	0.0327673	0.506114	0.345537	0.148697	0.507122
S000936932	S000936932 uncultured bacterium; G911P34FD2.T0	Bacteria	Proteobacteria	Gammaproteobacteria	Pseudomonadales	Pseudomonadaceae	Pseudomonas	0.0981168	0.00883269	0.00524418	0.24954	0.0703007	0.036599	0.205914
S000937480	S000937480 uncultured bacterium; G914P31RG24.T0	Bacteria	Proteobacteria	Betaproteobacteria	Burkholderiales	Comamonadaceae	Variovorax	0.448208	0.439976	0.738459	0.619256	0.0920015	0.945157	0.554658
S000937692	S000937692 uncultured bacterium; G910P31RE22.T0	Bacteria	Proteobacteria	Alphaproteobacteria	Rhizobiales	Bradyrhizobiaceae	NotAssigned	0.425168	0.162516	5.99484e-05	0.734726	0.742295	0.114225	0.805471
S000937800	S000937800 uncultured bacterium; G910P31FK7.T0	Bacteria	Proteobacteria	Alphaproteobacteria	Rhizobiales	Bradyrhizobiaceae	Afipia	0.235091	0.00362507	8.16231e-05	0.395478	0.233763	0.00278254	0.395417
S000938070	S000938070 uncultured bacterium; G910P35RJ3.T0	Bacteria	Proteobacteria	Betaproteobacteria	Burkholderiales	Comamonadaceae	Acidovorax	0.360874	0.00383914	0.20613	0.180088	0.348965	0.133656	0.403141
S000941591	S000941591 Ralstonia sp. 3-VN9-1W	Bacteria	Proteobacteria	Betaproteobacteria	Burkholderiales	Burkholderiaceae	Cupriavidus	0.884043	0.651882	0.000857717	0.887801	0.851784	0.820818	0.893793
S000942644	S000942644 Methylibium sp. BAC199	Bacteria	Proteobacteria	Betaproteobacteria	Burkholderiales	Burkholderiales_incertae_sedis	Methylibium	0.661966	0.737333	0.00160369	0.871907	0.660294	0.639257	0.872168
S000943053	S000943053 Burkholderia cepacia; AN 2.25	Bacteria	Proteobacteria	Betaproteobacteria	Burkholderiales	Burkholderiaceae	Burkholderia	0.307131	0.00874338	1.63866e-09	0.717126	0.32022	0.00552731	0.764681
S000945482	S000945482 uncultured gamma proteobacterium; B1-06-15	Bacteria	Proteobacteria	Gammaproteobacteria	NotAssigned	NotAssigned	NotAssigned	0.276231	0.0291581	1.87988e-06	0.178828	0.286225	0.0174741	0.215721
S000945486	S000945486 uncultured gamma proteobacterium; B1-06-21	Bacteria	Proteobacteria	Gammaproteobacteria	Enterobacteriales	Enterobacteriaceae	Enterobacter	0.761769	0.627744	0.00282588	0.813999	0.760104	0.533263	0.813632
S000945487	S000945487 uncultured gamma proteobacterium; B1-06-22	Bacteria	Proteobacteria	Gammaproteobacteria	Enterobacteriales	Enterobacteriaceae	Enterobacter	0.497146	0.0148609	0.00175379	0.535693	0.497199	0.0107529	0.537123
S000955905	S000955905 uncultured bacterium; B47	Bacteria	Proteobacteria	Betaproteobacteria	Burkholderiales	Comamonadaceae	NotAssigned	0.690292	8.65091e-05	0.403425	0.705848	0.606463	0.508812	0.629292
S000955953	S000955953 uncultured bacterium; C65	Bacteria	Proteobacteria	Betaproteobacteria	Burkholderiales	Comamonadaceae	NotAssigned	0.238782	0.434125	0.250915	0.480888	0.288719	0.076242	0.444036
S000957192	S000957192 uncultured beta proteobacterium; EtOH+NO3-c09	Bacteria	Proteobacteria	Betaproteobacteria	Burkholderiales	Comamonadaceae	Diaphorobacter	0.386591	1.27037e-06	0.00939901	0.619484	0.591323	0.467456	0.858547
S000957193	S000957193 uncultured gamma proteobacterium; EtOH+NO3-c18	Bacteria	Proteobacteria	Betaproteobacteria	Burkholderiales	Oxalobacteraceae	NotAssigned	0.120522	2.39129e-11	4.18465e-12	0.757541	0.708129	3.30463e-10	0.84254
S000957197	S000957197 uncultured gamma proteobacterium; Glu+NO3-c13	Bacteria	Proteobacteria	Gammaproteobacteria	Enterobacteriales	Enterobacteriaceae	NotAssigned	0.414549	0.331613	7.36593e-10	0.471288	0.412604	0.235137	0.461204
S000959925	S000959925 uncultured Ralstonia sp.; FRC240	Bacteria	Proteobacteria	Gammaproteobacteria	Pseudomonadales	Pseudomonadaceae	NotAssigned	0.639004	0.0111237	0.416396	0.797727	0.452932	0.560176	0.636098
S000964805	S000964805 Mitsuaria chitosanitabida; type strain: IAM 14711	Bacteria	Proteobacteria	Betaproteobacteria	Burkholderiales	NotAssigned	Mitsuaria	0.760809	0.0107023	0.711916	0.832405	0.603396	0.740193	0.723625
S000965444	S000965444 Rhizobium radiobacter; G-1-22	Bacteria	Proteobacteria	Alphaproteobacteria	Rhizobiales	Rhizobiaceae	Rhizobium	0.773772	0.900581	3.18346e-06	0.900085	0.759274	0.770307	0.901384
S000968543	S000968543 Herbaspirillum frisingense; caf235	Bacteria	Proteobacteria	Betaproteobacteria	Burkholderiales	Oxalobacteraceae	Herbaspirillum	0.18153	0.849227	0.114756	0.227066	0.0543909	0.00340835	0.323016
S000969297	S000969297 uncultured endolithic bacterium; NB12-WNS	Bacteria	Proteobacteria	Alphaproteobacteria	Rhizobiales	Phyllobacteriaceae	Mesorhizobium	0.604312	0.256327	0.000218451	0.727043	0.604796	0.216718	0.725553
S000970143	S000970143 uncultured bacterium; IFD_05	Bacteria	Verrucomicrobia	Spartobacteria	NotAssigned	NotAssigned	NotAssigned	0.573291	0.503237	0.00166781	0.835296	0.564396	0.409006	0.842962
S000970173	S000970173 uncultured bacterium; IYF47	Bacteria	Proteobacteria	Alphaproteobacteria	Rhizobiales	Bradyrhizobiaceae	NotAssigned	0.321768	0.00758269	7.63176e-09	0.419243	0.434998	0.00370758	0.51743
S000970174	S000970174 uncultured bacterium; IYF40	Bacteria	Proteobacteria	Gammaproteobacteria	Xanthomonadales	Xanthomonadaceae	Luteibacter	0.201937	0.724779	0.00103573	0.168154	0.14115	0.561818	0.169946
S000970179	S000970179 uncultured bacterium; IYF117	Bacteria	Proteobacteria	NotAssigned	NotAssigned	NotAssigned	NotAssigned	0.335516	4.01073e-05	0.000932953	0.300715	0.516394	0.00134242	0.483949
S000970181	S000970181 uncultured bacterium; IYF104	Bacteria	Bacteroidetes	Sphingobacteriia	Sphingobacteriales	Chitinophagaceae	NotAssigned	0.357154	0.197091	0.00226825	0.473129	0.378937	0.143156	0.464993
S000971785	S000971785 unidentified bacterium; M3_Rhizo_SP6_1	Bacteria	Proteobacteria	Betaproteobacteria	Burkholderiales	Comamonadaceae	Variovorax	0.0115351	0.96141	0.0327651	0.00472996	0.384379	0.165272	0.54773
S000972893	S000972893 uncultured bacterium; 2G1-11	Bacteria	Proteobacteria	Betaproteobacteria	Burkholderiales	Comamonadaceae	Variovorax	0.0327871	0.41483	0.780702	0.162776	0.236814	0.678482	0.435679
S000973661	S000973661 uncultured beta proteobacterium; 40	Bacteria	Proteobacteria	Betaproteobacteria	Methylophilales	Methylophilaceae	NotAssigned	0.0431963	0.912496	0.804127	0.141054	0.440958	0.0905885	0.139649
S000973728	S000973728 uncultured beta proteobacterium; 122	Bacteria	Proteobacteria	Betaproteobacteria	Methylophilales	Methylophilaceae	NotAssigned	0.145377	0.195436	0.861051	0.218667	0.134525	0.530175	0.379781
S000973740	S000973740 uncultured Agrobacterium sp.; 140	Bacteria	Proteobacteria	Alphaproteobacteria	Rhizobiales	Rhizobiaceae	Rhizobium	0.598844	0.403096	0.00639052	0.667002	0.561287	0.44883	0.662907
S000973758	S000973758 uncultured beta proteobacterium; 162	Bacteria	Proteobacteria	Betaproteobacteria	Methylophilales	Methylophilaceae	Methylotenera	0.0803646	0.338451	0.311978	0.0658366	0.209971	0.069745	0.0862428
S000973776	S000973776 uncultured beta proteobacterium; 183	Bacteria	Proteobacteria	Betaproteobacteria	Methylophilales	Methylophilaceae	NotAssigned	0.511867	3.12866e-06	0.766459	0.582772	0.294621	0.831697	0.323169
S000976094	S000976094 uncultured bacterium; M40C2	Bacteria	Firmicutes	Negativicutes	Selenomonadales	Veillonellaceae	NotAssigned	0.481223	0.00147685	7.99361e-15	0.655453	0.493609	0.000973745	0.649607
S000976111	S000976111 uncultured bacterium; M0C18	Bacteria	Proteobacteria	Betaproteobacteria	Burkholderiales	Comamonadaceae	NotAssigned	0.750476	0.000443196	0.0706382	0.697712	0.464417	0.247071	0.666666
S000976296	S000976296 uncultured bacterium; BacC-s_073	Bacteria	Proteobacteria	Alphaproteobacteria	Sphingomonadales	Erythrobacteraceae	Altererythrobacter	0.108872	0.850306	0.0128991	0.132197	0.105555	0.760253	0.107698
S000976715	S000976715 uncultured Delftia sp.; AV_1R-N-F10	Bacteria	Proteobacteria	Betaproteobacteria	Burkholderiales	Comamonadaceae	Delftia	0.791394	9.41583e-09	0.0574769	0.800174	0.831529	0.0269609	0.783999
S000976753	S000976753 uncultured Ralstonia sp.; AV_4S-O09	Bacteria	Proteobacteria	Betaproteobacteria	Burkholderiales	Burkholderiaceae	Ralstonia	0.762255	0.0226289	0.000233211	0.818549	0.652592	0.13023	0.76063
S000976787	S000976787 uncultured Ralstonia sp.; AV_5N-H10	Bacteria	Proteobacteria	Betaproteobacteria	Burkholderiales	Burkholderiaceae	Ralstonia	0.647521	3.41952e-06	1.76637e-08	0.590348	0.463816	0.0744938	0.462784
S000978602	S000978602 uncultured Alcaligenes sp.; OUT14	Bacteria	Proteobacteria	Betaproteobacteria	Burkholderiales	Alcaligenaceae	NotAssigned	0.392211	0.954697	0	0.816158	0.522467	0.660037	0.777799
S000978859	S000978859 bacterium 1b-H7	Bacteria	Proteobacteria	Betaproteobacteria	Burkholderiales	Burkholderiaceae	Burkholderia	0.272072	0.139567	0.0715117	0.455804	0.272234	0.120346	0.45673
S000979150	S000979150 Flavobacterium johnsoniae; PhyCEm-72	Bacteria	Bacteroidetes	Flavobacteriia	Flavobacteriales	Flavobacteriaceae	Flavobacterium	0.0377686	0.0386055	0.0650379	6.68351e-05	0.0342723	0.0377478	5.73994e-05
S000979414	S000979414 Rhizorhapis suberifaciens; MP11	Bacteria	Proteobacteria	Alphaproteobacteria	Sphingomonadales	Sphingomonadaceae	Sphingomonas	0.27215	9.01419e-07	0.334812	0.610003	0.776217	0.590404	0.70031
S000986265	S000986265 uncultured bacterium; RO229	Bacteria	Proteobacteria	Alphaproteobacteria	Rhizobiales	Bradyrhizobiaceae	Afipia	0.765286	0.813114	0.930869	0.792963	0.74795	0.00041819	0.776582
S000994775	S000994775 beta proteobacterium HF008	Bacteria	Proteobacteria	Betaproteobacteria	Burkholderiales	Burkholderiales_incertae_sedis	NotAssigned	0.152875	0.0394778	0.00952532	0.176488	0.17679	0.283363	0.201248
S000995347	S000995347 Herbaspirillum sp. R740	Bacteria	Proteobacteria	Betaproteobacteria	Burkholderiales	Oxalobacteraceae	Herbaspirillum	0.260789	0.000135432	0.923065	0.62995	0.22557	0.41474	0.423012
S000996069	S000996069 Rhizobium tropici; CAF279	Bacteria	Proteobacteria	Alphaproteobacteria	Rhizobiales	Rhizobiaceae	Rhizobium	0.157764	0.0134867	0.14653	0.18854	0.136153	0.0683317	0.120937
S000998718	S000998718 uncultured bacterium; 5.3	Bacteria	Proteobacteria	Gammaproteobacteria	Enterobacteriales	Enterobacteriaceae	NotAssigned	0.374615	0.131287	0.00945355	0.71404	0.370127	0.0608683	0.650626
S000998728	S000998728 uncultured bacterium; 4.4	Bacteria	Proteobacteria	Gammaproteobacteria	Enterobacteriales	Enterobacteriaceae	Enterobacter	0.150882	0.102831	0.0599074	0.0965386	0.151215	0.0916538	0.096942
S000999856	S000999856 uncultured bacterium; Oh_3123O4E	Bacteria	Proteobacteria	Betaproteobacteria	Burkholderiales	Comamonadaceae	Acidovorax	0.632792	0.00938561	0.667506	0.577764	0.472457	0.258515	0.734317
S001001170	S001001170 uncultured bacterium; hoa45_95G12	Bacteria	Firmicutes	Negativicutes	Selenomonadales	Veillonellaceae	NotAssigned	0.483289	0.0318288	0.995905	0.634841	0.373444	0.995951	0.546658
S001001512	S001001512 uncultured Mesorhizobium sp.; Sc11	Bacteria	Proteobacteria	Alphaproteobacteria	NotAssigned	NotAssigned	NotAssigned	0.51601	0.0111184	2.05835e-13	0.769575	0.561594	0.0104315	0.776151
S001001516	S001001516 uncultured Rhizobium sp.; Sc9	Bacteria	Proteobacteria	Alphaproteobacteria	NotAssigned	NotAssigned	NotAssigned	0.631309	0.356866	0.543051	0.677554	0.541948	0.0300129	0.705077
S001003665	S001003665 uncultured bacterium; P9X2b8D02	Bacteria	Proteobacteria	Gammaproteobacteria	Chromatiales	Thioalkalispiraceae	NotAssigned	0.675876	0.0192319	5.3428e-08	0.761141	0.678899	0.364181	0.853837
S001010963	S001010963 uncultured bacterium; MD8_aap48d10	Bacteria	Proteobacteria	Alphaproteobacteria	Rhizobiales	NotAssigned	NotAssigned	0.673587	2.33933e-05	0.0489192	0.823077	0.666947	0.143975	0.781912
S001014140	S001014140 beta proteobacterium TEGF007	Bacteria	Proteobacteria	Betaproteobacteria	Burkholderiales	Oxalobacteraceae	Herminiimonas	0.528498	0.0627955	4.01479e-08	0.758616	0.51906	0.0400486	0.759757
S001015376	S001015376 Pseudomonas fluorescens; a187	Bacteria	Proteobacteria	Gammaproteobacteria	Pseudomonadales	Pseudomonadaceae	Pseudomonas	0.757784	0.0874541	0.000201435	0.78003	0.798591	0.246493	0.775554
S001016048	S001016048 Pseudomonas sp. GF32	Bacteria	Proteobacteria	Gammaproteobacteria	Pseudomonadales	Pseudomonadaceae	Pseudomonas	0.582965	0.000171897	0.630145	0.756381	0.709864	0.92582	0.734632
S001016053	S001016053 Pseudomonas sp. KW03	Bacteria	Proteobacteria	Gammaproteobacteria	Pseudomonadales	Pseudomonadaceae	Pseudomonas	0.733679	5.00636e-10	0.325742	0.833785	0.690365	0.48149	0.82513
S001018187	S001018187 uncultured Brevundimonas sp.; 3-90-ArvAB	Bacteria	Proteobacteria	Alphaproteobacteria	Caulobacterales	Caulobacteraceae	Brevundimonas	0.759926	0.224406	0.0164013	0.75978	0.631407	0.053223	0.795455
S001021342	S001021342 uncultured gamma proteobacterium; 18	Bacteria	Proteobacteria	Gammaproteobacteria	Xanthomonadales	Xanthomonadaceae	NotAssigned	0.676522	0.14353	6.93516e-05	0.735059	0.677454	0.11749	0.733293
S001021875	S001021875 uncultured bacterium; C17	Bacteria	Bacteroidetes	Flavobacteriia	Flavobacteriales	Flavobacteriaceae	NotAssigned	0.953334	0.00771857	4.96664e-08	0.910056	0.921838	0.00303965	0.912176
S001021917	S001021917 uncultured bacterium; B20	Bacteria	Proteobacteria	Betaproteobacteria	Burkholderiales	NotAssigned	NotAssigned	0.541645	0.00240619	0.256367	0.584746	0.668778	0.233673	0.799073
S001021995	S001021995 uncultured Herbaspirillum sp.; woFOC_R10	Bacteria	Proteobacteria	Betaproteobacteria	Burkholderiales	Oxalobacteraceae	Herbaspirillum	0.717007	1.95745e-05	0.904825	0.768749	0.800592	0.947863	0.924183
S001021998	S001021998 uncultured Herbaspirillum sp.; woFOC_R13	Bacteria	Proteobacteria	Betaproteobacteria	Burkholderiales	Oxalobacteraceae	Herbaspirillum	0.727126	3.49671e-05	0.982771	0.889608	0.757397	0.961633	0.687427
S001022005	S001022005 uncultured Burkholderia sp.; woFOC_R20	Bacteria	Proteobacteria	Betaproteobacteria	Burkholderiales	NotAssigned	NotAssigned	0.0855403	0.0012325	0.000757292	0.232944	0.334252	0.749587	0.643729
S001022010	S001022010 uncultured Pseudomonas sp.; woFOC_R25	Bacteria	Proteobacteria	Gammaproteobacteria	Pseudomonadales	Pseudomonadaceae	NotAssigned	0.498897	0.000111178	0.198278	0.66005	0.454503	0.468108	0.700842
S001022011	S001022011 uncultured Pseudomonas sp.; woFOC_R26	Bacteria	Proteobacteria	Gammaproteobacteria	Pseudomonadales	Pseudomonadaceae	NotAssigned	0.833049	8.1401e-07	0.000178325	0.713934	0.644537	0.715276	0.759914
S001022030	S001022030 uncultured gamma proteobacterium; woFOC_R47	Bacteria	Proteobacteria	Gammaproteobacteria	Xanthomonadales	Sinobacteraceae	NotAssigned	0.716392	0.0222438	3.28033e-11	0.554708	0.699493	0.0141123	0.557386
S001023171	S001023171 uncultured bacterium; Hg92B11	Bacteria	Proteobacteria	Alphaproteobacteria	Rhodobacterales	Rhodobacteraceae	NotAssigned	0.545261	0.753694	9.15742e-09	0.71942	0.51646	0.603257	0.687356
S001023847	S001023847 uncultured Spirillaceae bacterium; MP10B1	Bacteria	Proteobacteria	Betaproteobacteria	Hydrogenophilales	Hydrogenophilaceae	Thiobacillus	0.880526	0.0195897	6.37568e-10	0.803197	0.87712	0.012702	0.801782
S001023858	S001023858 uncultured Xanthomonadales bacterium; MP10B21	Bacteria	Proteobacteria	Gammaproteobacteria	Xanthomonadales	Xanthomonadaceae	NotAssigned	0.757036	0.464641	2.1122e-05	0.837554	0.744924	0.348673	0.832925
S001023861	S001023861 uncultured beta proteobacterium; MP10B25	Bacteria	Proteobacteria	NotAssigned	NotAssigned	NotAssigned	NotAssigned	0.276517	0.141189	0.688563	0.308443	0.179612	0.0312763	0.398522
S001023863	S001023863 uncultured Xanthomonadales bacterium; MP10B27	Bacteria	Proteobacteria	Gammaproteobacteria	Xanthomonadales	Xanthomonadaceae	NotAssigned	0.117453	0.157586	0.760566	0.150754	0.328501	0.0186882	0.368493
S001023911	S001023911 uncultured beta proteobacterium; MP9A17	Bacteria	Proteobacteria	Betaproteobacteria	Rhodocyclales	Rhodocyclaceae	Georgfuchsia	0.577186	0.0953242	0.033609	0.698588	0.570056	0.0841237	0.70011
S001024043	S001024043 uncultured Xanthomonadales bacterium; MP9B87	Bacteria	Proteobacteria	Gammaproteobacteria	Xanthomonadales	Xanthomonadaceae	NotAssigned	0.558612	0.533104	3.77476e-15	0.813664	0.553466	0.286842	0.829939
S001024184	S001024184 uncultured Oxalobacteraceae bacterium; CTRL69	Bacteria	Proteobacteria	Betaproteobacteria	Burkholderiales	Oxalobacteraceae	NotAssigned	0.780472	0.000947423	3.38096e-08	0.83091	0.775962	0.000558748	0.830729
S001024403	S001024403 uncultured bacterium; nbt181g09	Bacteria	Proteobacteria	Betaproteobacteria	Burkholderiales	Comamonadaceae	Delftia	0.15608	0.185389	0.0990299	0.167815	0.15638	0.17669	0.167589
S001024909	S001024909 uncultured bacterium; nbt171b09	Bacteria	Proteobacteria	Gammaproteobacteria	Pseudomonadales	Pseudomonadaceae	Pseudomonas	0.449274	3.3827e-05	0.0376938	0.498003	0.515251	0.0173691	0.563202
S001024930	S001024930 uncultured bacterium; nbt171d10	Bacteria	Proteobacteria	Gammaproteobacteria	Pseudomonadales	Pseudomonadaceae	Pseudomonas	0.147692	0.0012287	0.000122265	0.18246	0.155815	0.00311389	0.203383
S001025122	S001025122 uncultured bacterium; nbt01f11	Bacteria	Proteobacteria	Gammaproteobacteria	Pseudomonadales	Pseudomonadaceae	Pseudomonas	0.761536	0.540033	0.000826305	0.85106	0.749763	0.436658	0.847761
S001025199	S001025199 uncultured bacterium; nbt02e10	Bacteria	Proteobacteria	Betaproteobacteria	Burkholderiales	Oxalobacteraceae	Janthinobacterium	0.20128	0.000682534	0.0710988	0.327294	0.42798	0.0188199	0.18732
S001025219	S001025219 uncultured bacterium; nbt02g06	Bacteria	Proteobacteria	Betaproteobacteria	Burkholderiales	Oxalobacteraceae	Janthinobacterium	0.0541831	0.521812	0.168991	0.441184	0.0522277	0.50325	0.444188
S001025393	S001025393 uncultured bacterium; nbt27h02	Bacteria	Proteobacteria	Gammaproteobacteria	Pseudomonadales	Pseudomonadaceae	Pseudomonas	0.721074	1.22172e-05	6.87406e-06	0.795771	0.712048	1.6529e-05	0.793288
S001025531	S001025531 uncultured bacterium; nbt10c03	Bacteria	Proteobacteria	Betaproteobacteria	Burkholderiales	Oxalobacteraceae	Janthinobacterium	0.399134	5.42737e-05	8.05754e-05	0.379501	0.395463	4.64711e-05	0.379764
S001025544	S001025544 uncultured bacterium; nbt10d06	Bacteria	Proteobacteria	Gammaproteobacteria	Pseudomonadales	Pseudomonadaceae	Pseudomonas	0.413753	0.000245072	1.13228e-07	0.33068	0.400603	0.00020164	0.350506
S001025639	S001025639 uncultured bacterium; nbt05c05	Bacteria	Proteobacteria	Betaproteobacteria	Burkholderiales	NotAssigned	NotAssigned	0.00222815	8.66511e-05	5.28512e-07	0.0617374	0.417795	0.00121605	0.05353
S001025662	S001025662 uncultured bacterium; nbt05f03	Bacteria	Proteobacteria	Gammaproteobacteria	Pseudomonadales	Pseudomonadaceae	Pseudomonas	0.493121	8.44381e-05	0.0964735	0.555864	0.550912	0.0617198	0.611496
S001025840	S001025840 uncultured bacterium; nbt07g09	Bacteria	Proteobacteria	Gammaproteobacteria	Pseudomonadales	Pseudomonadaceae	Pseudomonas	0.411394	0.00241539	0.000110237	0.66941	0.401925	0.00151885	0.665609
S001025851	S001025851 uncultured bacterium; nbt08a08	Bacteria	Proteobacteria	Betaproteobacteria	Burkholderiales	Comamonadaceae	Delftia	0.0732303	0.0194661	0.664999	0.169047	0.0338957	0.375463	0.0978838
S001026276	S001026276 uncultured bacterium; nbt214f04	Bacteria	Proteobacteria	Gammaproteobacteria	Pseudomonadales	Pseudomonadaceae	Pseudomonas	0.295322	0.000342687	6.17074e-07	0.459331	0.278809	0.000125304	0.464301
S001026457	S001026457 uncultured bacterium; nbt249a02	Bacteria	Proteobacteria	Gammaproteobacteria	Pseudomonadales	Pseudomonadaceae	Pseudomonas	0.254149	1.48338e-05	2.34575e-05	0.185641	0.190817	0.000293732	0.146372
S001027106	S001027106 uncultured bacterium; nbt77e01	Bacteria	Proteobacteria	Gammaproteobacteria	Pseudomonadales	Pseudomonadaceae	Pseudomonas	0.655848	0.000535018	0.0006682	0.633176	0.61823	0.00123569	0.610201
S001027213	S001027213 uncultured bacterium; nbt78b08	Bacteria	Proteobacteria	Gammaproteobacteria	Pseudomonadales	Pseudomonadaceae	Pseudomonas	0.519485	0.0105063	0.00201588	0.764191	0.537066	0.0553998	0.800975
S001027215	S001027215 uncultured bacterium; nbt78b10	Bacteria	Proteobacteria	Gammaproteobacteria	Pseudomonadales	Pseudomonadaceae	Pseudomonas	0.790499	0.179192	0.00389938	0.823885	0.835038	0.0743378	0.860116
S001027394	S001027394 uncultured bacterium; nbt74g04	Bacteria	Proteobacteria	Gammaproteobacteria	Pseudomonadales	Pseudomonadaceae	Pseudomonas	0.84316	0.000136777	0.00244969	0.886807	0.808097	0.0132559	0.877613
S001027667	S001027667 uncultured bacterium; nbt226b08	Bacteria	Proteobacteria	Gammaproteobacteria	Pseudomonadales	Pseudomonadaceae	Pseudomonas	0.781471	0.00210609	0.141268	0.841604	0.658744	0.251294	0.675391
S001027714	S001027714 uncultured bacterium; nbt227d05	Bacteria	Proteobacteria	Gammaproteobacteria	Pseudomonadales	Pseudomonadaceae	Pseudomonas	0.725807	0.0424906	0.00194444	0.748453	0.726966	0.0308395	0.750683
S001027730	S001027730 uncultured bacterium; nbt227f06	Bacteria	Proteobacteria	Gammaproteobacteria	Pseudomonadales	Pseudomonadaceae	Pseudomonas	0.722048	0.00215931	0.803381	0.877375	0.738902	0.021198	0.750016
S001027855	S001027855 uncultured bacterium; nbt81e05	Bacteria	Proteobacteria	Betaproteobacteria	Burkholderiales	Oxalobacteraceae	Janthinobacterium	0.415909	0.000308915	0.867745	0.572923	0.595656	0.262926	0.641694
S001027889	S001027889 uncultured bacterium; nbt82b03	Bacteria	Proteobacteria	Gammaproteobacteria	Pseudomonadales	Pseudomonadaceae	Pseudomonas	0.476155	0.00137661	0.637067	0.749691	0.373581	0.76763	0.696047
S001027913	S001027913 uncultured bacterium; nbt82d07	Bacteria	Proteobacteria	Gammaproteobacteria	Pseudomonadales	Pseudomonadaceae	Pseudomonas	0.546905	0.000841094	1.17357e-05	0.717358	0.517551	0.00193544	0.707588
S001027918	S001027918 uncultured bacterium; nbt82e01	Bacteria	Proteobacteria	Gammaproteobacteria	Pseudomonadales	Pseudomonadaceae	Pseudomonas	0.154934	0.0630922	0.126594	0.151431	0.148677	0.159652	0.149209
S001028043	S001028043 uncultured bacterium; nbt83g11	Bacteria	Proteobacteria	Gammaproteobacteria	Pseudomonadales	Pseudomonadaceae	Pseudomonas	0.901301	0.00735192	0.0551692	0.915767	0.787764	0.150261	0.845859
S001028055	S001028055 uncultured bacterium; nbt84a07	Bacteria	Proteobacteria	Gammaproteobacteria	Pseudomonadales	Pseudomonadaceae	Pseudomonas	0.638142	0.000320111	0.0457842	0.695483	0.501239	0.0349317	0.583369
S001028291	S001028291 uncultured bacterium; nbt230g09	Bacteria	Proteobacteria	Gammaproteobacteria	Pseudomonadales	Pseudomonadaceae	Pseudomonas	0.679549	0.000465351	0.000224097	0.796731	0.67398	0.000299667	0.79444
S001028387	S001028387 uncultured bacterium; nbt233d03	Bacteria	Proteobacteria	Gammaproteobacteria	Pseudomonadales	Pseudomonadaceae	Pseudomonas	0.395531	0.0190612	2.10179e-05	0.707584	0.395675	0.0117662	0.709059
S001028513	S001028513 uncultured bacterium; nbt235f10	Bacteria	Proteobacteria	Gammaproteobacteria	Pseudomonadales	Pseudomonadaceae	Pseudomonas	0.552453	0.0479335	4.2542e-06	0.696826	0.540546	0.066269	0.711021
S001028657	S001028657 uncultured bacterium; nbt95d12	Bacteria	Proteobacteria	Gammaproteobacteria	Pseudomonadales	Pseudomonadaceae	Pseudomonas	0.667851	0.000575722	0.991597	0.775349	0.515583	0.880489	0.744853
S001028755	S001028755 uncultured bacterium; nbt96b04	Bacteria	Proteobacteria	Gammaproteobacteria	Pseudomonadales	Pseudomonadaceae	Pseudomonas	0.235191	0.00666633	3.35348e-05	0.480716	0.283089	0.022627	0.576272
S001028784	S001028784 uncultured bacterium; nbt98f02	Bacteria	Proteobacteria	Gammaproteobacteria	Pseudomonadales	Pseudomonadaceae	Pseudomonas	0.111046	0.0295796	0.0659549	0.0814532	0.111741	0.0271619	0.0823081
S001029015	S001029015 uncultured bacterium; nbt101f01	Bacteria	Proteobacteria	Gammaproteobacteria	Pseudomonadales	Pseudomonadaceae	Pseudomonas	0.661813	0.000217241	0.00264446	0.710377	0.626837	0.000744263	0.682827
S001029260	S001029260 uncultured bacterium; nbt103g04	Bacteria	Proteobacteria	Gammaproteobacteria	Pseudomonadales	Pseudomonadaceae	Pseudomonas	0.46092	8.88719e-05	0.0414748	0.645846	0.405716	0.130485	0.416779
S001029429	S001029429 uncultured bacterium; nbt243d06	Bacteria	Proteobacteria	Gammaproteobacteria	Pseudomonadales	Pseudomonadaceae	Pseudomonas	0.865644	3.39605e-05	0.234723	0.894061	0.797159	0.207671	0.843203
S001029486	S001029486 uncultured bacterium; nbt244c07	Bacteria	Proteobacteria	Gammaproteobacteria	Pseudomonadales	Pseudomonadaceae	Pseudomonas	0.621153	0.00462304	0.0749686	0.621075	0.578726	0.0265788	0.778538
S001029524	S001029524 uncultured bacterium; nbt105d03	Bacteria	Proteobacteria	Gammaproteobacteria	Pseudomonadales	Pseudomonadaceae	Pseudomonas	0.0541541	0.0325054	0.0040664	0.34604	0.053723	0.025298	0.344979
S001029535	S001029535 uncultured bacterium; nbt105e08	Bacteria	NotAssigned	NotAssigned	NotAssigned	NotAssigned	NotAssigned	0.127833	1.11022e-16	2.23629e-10	0.0358627	0.0598747	1.47165e-11	0.00711948
S001029579	S001029579 uncultured bacterium; nbt106e06	Bacteria	Proteobacteria	Gammaproteobacteria	Pseudomonadales	Pseudomonadaceae	Pseudomonas	0.542444	9.11303e-05	0.0130321	0.592406	0.546205	0.00472749	0.598731
S001029593	S001029593 uncultured bacterium; nbt106h06	Bacteria	Proteobacteria	Gammaproteobacteria	Pseudomonadales	Pseudomonadaceae	Pseudomonas	0.451398	0.00256096	0.0588244	0.544449	0.361831	0.0415305	0.466203
S001029655	S001029655 uncultured bacterium; nbt106g09	Bacteria	Proteobacteria	Gammaproteobacteria	Pseudomonadales	Pseudomonadaceae	Pseudomonas	0.647239	0.031245	4.60559e-05	0.760246	0.639718	0.019979	0.762357
S001029802	S001029802 uncultured bacterium; nbt111f03	Bacteria	Proteobacteria	Gammaproteobacteria	Pseudomonadales	Pseudomonadaceae	Pseudomonas	0.291869	0.00183419	0.00568446	0.33949	0.293726	0.00146994	0.34286
S001029861	S001029861 uncultured bacterium; nbt245a06	Bacteria	Proteobacteria	Gammaproteobacteria	Pseudomonadales	Pseudomonadaceae	Pseudomonas	0.547085	0.0133438	0.0245193	0.6756	0.630406	0.132112	0.494335
S001029972	S001029972 uncultured bacterium; nbt246f08	Bacteria	Proteobacteria	Gammaproteobacteria	Pseudomonadales	Pseudomonadaceae	Pseudomonas	0.667972	4.40302e-05	0.00105073	0.724255	0.590224	0.00111025	0.667617
S001030013	S001030013 uncultured bacterium; nbt247e10	Bacteria	Proteobacteria	Alphaproteobacteria	Rhizobiales	Methylobacteriaceae	Methylobacterium	0.572991	0.092047	0.0405953	0.701118	0.573125	0.0764173	0.702429
S001030075	S001030075 uncultured bacterium; nbt113h05	Bacteria	Proteobacteria	Gammaproteobacteria	Pseudomonadales	Pseudomonadaceae	Pseudomonas	0.58923	0.00654055	0.000190392	0.550347	0.585894	0.00425132	0.553508
S001030139	S001030139 uncultured bacterium; nbt113f07	Bacteria	Proteobacteria	Betaproteobacteria	Burkholderiales	Oxalobacteraceae	Janthinobacterium	0.555517	0.0393992	0.000116869	0.516098	0.222192	0.75276	0.32085
S001030345	S001030345 uncultured bacterium; nbt119f02	Bacteria	Proteobacteria	Gammaproteobacteria	Pseudomonadales	Pseudomonadaceae	Pseudomonas	0.391501	0.000279982	0.00774587	0.434734	0.330316	0.00214792	0.377892
S001032991	S001032991 uncultured bacterium; JunHaM07	Bacteria	Proteobacteria	Alphaproteobacteria	Rhizobiales	Bradyrhizobiaceae	Nitrobacter	0.79698	0.213081	5.66214e-15	0.913709	0.901955	0.0459577	0.933807
S001034289	S001034289 uncultured Ralstonia sp.; 1P-1-A15	Bacteria	Proteobacteria	Betaproteobacteria	Burkholderiales	Burkholderiaceae	Ralstonia	0.743353	0.098304	4.57038e-07	0.736028	0.552231	0.41252	0.687834
S001034299	S001034299 uncultured Ralstonia sp.; 1P-1-B05	Bacteria	Proteobacteria	Betaproteobacteria	Burkholderiales	Burkholderiaceae	Ralstonia	0.173954	6.25671e-08	4.71845e-14	0.602278	0.0695306	0.146839	0.491213
S001034317	S001034317 uncultured Sphingomonas sp.; 1P-1-C11	Bacteria	Proteobacteria	Alphaproteobacteria	Sphingomonadales	Sphingomonadaceae	NotAssigned	0.819383	0.993629	0.00148861	0.834074	0.867136	0.88868	0.866124
S001034333	S001034333 uncultured Acidovorax sp.; 1P-1-D15	Bacteria	Proteobacteria	Betaproteobacteria	Burkholderiales	Comamonadaceae	Acidovorax	0.0284783	0.0544461	0.00608421	0.259522	0.634993	0.801146	0.613293
S001034355	S001034355 uncultured Ralstonia sp.; 1P-1-F02	Bacteria	Proteobacteria	Betaproteobacteria	Burkholderiales	Burkholderiaceae	Ralstonia	0.813668	0.000702257	0.00104396	0.848178	0.794802	0.00147789	0.814098
S001034362	S001034362 uncultured Ralstonia sp.; 1P-1-F12	Bacteria	Proteobacteria	Betaproteobacteria	Burkholderiales	Burkholderiaceae	Ralstonia	0.429991	0.000261079	4.62023e-05	0.512502	0.350144	0.161486	0.549115
S001034378	S001034378 uncultured Delftia sp.; 1P-1-G10	Bacteria	Proteobacteria	Betaproteobacteria	Burkholderiales	Comamonadaceae	Delftia	0.72862	6.77184e-09	0.502782	0.840537	0.814281	0.462341	0.805206
S001034381	S001034381 uncultured Ralstonia sp.; 1P-1-G15	Bacteria	Proteobacteria	Betaproteobacteria	Burkholderiales	Burkholderiaceae	Ralstonia	0.747527	0.0117617	0.000311401	0.718031	0.777311	0.513795	0.782289
S001034394	S001034394 uncultured Ralstonia sp.; 1P-1-H08	Bacteria	Proteobacteria	Betaproteobacteria	Burkholderiales	Burkholderiaceae	Ralstonia	0.187883	0.0283813	2.53114e-05	0.424034	0.609092	0.831869	0.458912
S001034403	S001034403 uncultured Ralstonia sp.; 1P-1-I01	Bacteria	Proteobacteria	Betaproteobacteria	Burkholderiales	Burkholderiaceae	Ralstonia	0.023325	0.000680482	3.44838e-05	0.351263	0.0259486	0.280571	0.498083
S001034497	S001034497 uncultured Ralstonia sp.; 1P-1-N17	Bacteria	Proteobacteria	Betaproteobacteria	Burkholderiales	Burkholderiaceae	Ralstonia	0.720838	0.000650514	0.000217021	0.882758	0.486752	0.592895	0.757163
S001034526	S001034526 uncultured Ralstonia sp.; 1P-1-P10	Bacteria	Proteobacteria	Betaproteobacteria	Burkholderiales	Burkholderiaceae	Ralstonia	0.866492	0.0116758	3.2287e-06	0.829675	0.80478	0.514942	0.834362
S001034554	S001034554 uncultured Ralstonia sp.; 1P-2-C02	Bacteria	Proteobacteria	Betaproteobacteria	Burkholderiales	Burkholderiaceae	Ralstonia	0.529993	0.00030074	2.1844e-10	0.685109	0.274773	0.12286	0.552229
S001034564	S001034564 uncultured Ralstonia sp.; 1P-2-C18	Bacteria	Proteobacteria	Betaproteobacteria	Burkholderiales	Burkholderiaceae	Ralstonia	0.808041	0.0214201	2.97733e-06	0.913344	0.771892	0.535915	0.860261
S001034576	S001034576 uncultured Ralstonia sp.; 1P-2-D11	Bacteria	Proteobacteria	Betaproteobacteria	Burkholderiales	Burkholderiaceae	Ralstonia	0.580321	0.0116377	0.662059	0.822844	0.637793	0.326927	0.89262
S001034617	S001034617 uncultured Sphingobium sp.; 1P-2-G05	Bacteria	Proteobacteria	Alphaproteobacteria	Sphingomonadales	Sphingomonadaceae	Sphingobium	0.610051	0.593552	0	0.682388	0.619784	0.510716	0.594871
S001034627	S001034627 uncultured Ralstonia sp.; 1P-2-G19	Bacteria	Proteobacteria	Betaproteobacteria	Burkholderiales	Burkholderiaceae	Ralstonia	0.305431	0.0255277	1.35605e-06	0.568215	0.194683	0.463226	0.610499
S001034651	S001034651 uncultured Ralstonia sp.; 1P-2-I08	Bacteria	Proteobacteria	Betaproteobacteria	Burkholderiales	Burkholderiaceae	Ralstonia	0.898365	0.160892	4.58758e-06	0.909756	0.815247	0.715474	0.877109
S001034659	S001034659 uncultured Massilia sp.; 1P-2-I17	Bacteria	Proteobacteria	Betaproteobacteria	Burkholderiales	Oxalobacteraceae	Massilia	0.642421	0.0308801	0.0121278	0.656295	0.456777	0.608284	0.539353
S001034701	S001034701 uncultured Ralstonia sp.; 1P-2-L19	Bacteria	Proteobacteria	Betaproteobacteria	Burkholderiales	Burkholderiaceae	Ralstonia	0.527681	1.35884e-05	0.0574682	0.376823	0.27037	0.567152	0.26179
S001034703	S001034703 uncultured Ralstonia sp.; 1P-2-L21	Bacteria	Proteobacteria	Betaproteobacteria	Burkholderiales	Burkholderiaceae	Ralstonia	0.574858	0.0151455	0.0387003	0.57908	0.529512	0.455021	0.772063
S001034714	S001034714 uncultured bacterium; 1P-2-M13	Bacteria	Proteobacteria	Alphaproteobacteria	Caulobacterales	Caulobacteraceae	Caulobacter	0.852714	0.884817	0	0.913803	0.866453	0.44255	0.879454
S001034717	S001034717 uncultured Ralstonia sp.; 1P-2-M17	Bacteria	Proteobacteria	Betaproteobacteria	Burkholderiales	Burkholderiaceae	Ralstonia	0.817071	0.027717	0.0345752	0.681935	0.576815	0.889277	0.722156
S001034727	S001034727 uncultured bacterium; 1P-2-N04	Bacteria	Proteobacteria	Betaproteobacteria	Burkholderiales	Comamonadaceae	Acidovorax	0.263173	4.3463e-07	8.53117e-06	0.742516	0.38535	0.0130016	0.579762
S001034738	S001034738 uncultured Ralstonia sp.; 1P-2-N18	Bacteria	Proteobacteria	Betaproteobacteria	Burkholderiales	Burkholderiaceae	Ralstonia	0.40443	0.623561	0.00297166	0.578002	0.32273	0.562762	0.566511
S001034741	S001034741 uncultured Ralstonia sp.; 1P-2-N23	Bacteria	Proteobacteria	Betaproteobacteria	Burkholderiales	Burkholderiaceae	Ralstonia	0.583994	0.000597897	9.51873e-05	0.612353	0.273684	0.201194	0.522218
S001034747	S001034747 uncultured Ralstonia sp.; 1P-2-O13	Bacteria	Proteobacteria	Betaproteobacteria	Burkholderiales	Burkholderiaceae	Ralstonia	0.597533	6.20132e-05	0.0230623	0.437061	0.41229	0.245604	0.326345
S001034968	S001034968 uncultured Ralstonia sp.; 2P-3-2-P10	Bacteria	Proteobacteria	Betaproteobacteria	Burkholderiales	Burkholderiaceae	Ralstonia	0.701105	0.105922	5.90688e-08	0.82744	0.404296	0.124805	0.763738
S001035152	S001035152 uncultured Ralstonia sp.; 3P-3-1-C18	Bacteria	Proteobacteria	Betaproteobacteria	Burkholderiales	Burkholderiaceae	Ralstonia	0.526505	1.45875e-05	0.000132621	0.710896	0.508795	0.225767	0.565937
S001035163	S001035163 uncultured Ralstonia sp.; 3P-3-1-E11	Bacteria	Proteobacteria	Betaproteobacteria	Burkholderiales	Burkholderiaceae	Ralstonia	0.443482	1.02715e-05	3.12656e-09	0.597308	0.215753	0.200411	0.683023
S001035229	S001035229 uncultured Stenotrophomonas sp.; 3P-3-1-K24	Bacteria	Proteobacteria	Gammaproteobacteria	Xanthomonadales	Xanthomonadaceae	Stenotrophomonas	0.300161	0.166258	0.0911743	0.474065	0.295326	0.145488	0.470469
S001035366	S001035366 uncultured Delftia sp.; 3P-3-2-F24	Bacteria	Proteobacteria	Betaproteobacteria	Burkholderiales	Comamonadaceae	Delftia	0.485596	7.64273e-09	0.153053	0.689965	0.695636	0.0640495	0.875557
S001035419	S001035419 uncultured Ralstonia sp.; 3P-3-2-J08	Bacteria	Proteobacteria	Betaproteobacteria	Burkholderiales	Burkholderiaceae	Ralstonia	0.486967	3.33231e-06	0.000218741	0.602776	0.555112	0.061927	0.486674
S001035426	S001035426 uncultured Ralstonia sp.; 3P-3-2-J17	Bacteria	Proteobacteria	Betaproteobacteria	Burkholderiales	Burkholderiaceae	Ralstonia	0.635289	0.000457201	0.00746549	0.725154	0.388043	0.188211	0.616214
S001035452	S001035452 uncultured Stenotrophomonas sp.; 3P-3-2-K23	Bacteria	Proteobacteria	Gammaproteobacteria	Xanthomonadales	Xanthomonadaceae	Stenotrophomonas	0.208696	0.416135	0.160218	0.154143	0.165671	0.531574	0.141616
S001035516	S001035516 uncultured Ralstonia sp.; 3P-3-2-O06	Bacteria	Proteobacteria	Betaproteobacteria	Burkholderiales	Burkholderiaceae	Ralstonia	0.630784	3.22351e-05	0.223659	0.520075	0.473242	0.104743	0.543062
S001035565	S001035565 uncultured Rhizobium sp.; 3P-4-1-A18	Bacteria	Proteobacteria	Alphaproteobacteria	Rhizobiales	Rhizobiaceae	NotAssigned	0.580262	0.0630644	7.17896e-07	0.616825	0.628854	0.678622	0.586605
S001035592	S001035592 uncultured Ralstonia sp.; 3P-4-1-C07	Bacteria	Proteobacteria	Betaproteobacteria	Burkholderiales	Burkholderiaceae	Ralstonia	0.473688	4.80501e-06	1.54119e-06	0.488974	0.546461	0.00512406	0.652588
S001035619	S001035619 uncultured Pseudoxanthomonas sp.; 3P-4-1-D11	Bacteria	Proteobacteria	Gammaproteobacteria	Xanthomonadales	Xanthomonadaceae	Pseudoxanthomonas	0.647427	8.13989e-08	1.59872e-13	0.717202	0.616455	9.19265e-08	0.734624
S001035623	S001035623 uncultured Ralstonia sp.; 3P-4-1-D16	Bacteria	Proteobacteria	Betaproteobacteria	Burkholderiales	Burkholderiaceae	Ralstonia	0.819972	0.0035336	0.0391245	0.84681	0.776946	0.74	0.75031
S001035642	S001035642 uncultured Ralstonia sp.; 3P-4-1-E16	Bacteria	Proteobacteria	Betaproteobacteria	Burkholderiales	Burkholderiaceae	Ralstonia	0.344953	3.44868e-06	0.000409858	0.571642	0.26172	0.278266	0.44977
S001035669	S001035669 uncultured Ralstonia sp.; 3P-4-1-G02	Bacteria	Proteobacteria	Betaproteobacteria	Burkholderiales	Burkholderiaceae	Ralstonia	0.705531	0.000239494	0.0201868	0.643423	0.627421	0.265652	0.514364
S001035696	S001035696 uncultured Ralstonia sp.; 3P-4-1-H13	Bacteria	Proteobacteria	Betaproteobacteria	Burkholderiales	Burkholderiaceae	Ralstonia	0.547567	8.26024e-05	0.00909373	0.61981	0.512249	0.292894	0.705193
S001035779	S001035779 uncultured Ralstonia sp.; 3P-4-1-L20	Bacteria	Proteobacteria	Betaproteobacteria	Burkholderiales	Burkholderiaceae	Ralstonia	0.63853	4.86708e-07	0.126896	0.857203	0.453285	0.867551	0.752206
S001035784	S001035784 uncultured Delftia sp.; 3P-4-1-M01	Bacteria	Proteobacteria	Betaproteobacteria	Burkholderiales	Comamonadaceae	Delftia	0.364672	0.0065474	0.00798083	0.42135	0.411641	0.0412259	0.324833
S001035809	S001035809 uncultured Ralstonia sp.; 3P-4-1-N12	Bacteria	Proteobacteria	Betaproteobacteria	Burkholderiales	Burkholderiaceae	Ralstonia	0.415182	0.000568062	4.4338e-10	0.637051	0.343639	0.0325244	0.533378
S001035826	S001035826 uncultured Ralstonia sp.; 3P-4-1-O05	Bacteria	Proteobacteria	Betaproteobacteria	Burkholderiales	Burkholderiaceae	Ralstonia	0.705639	8.55653e-06	1.53073e-05	0.707839	0.372939	0.28224	0.744452
S001035839	S001035839 uncultured Ralstonia sp.; 3P-4-1-O21	Bacteria	Proteobacteria	Betaproteobacteria	Burkholderiales	Burkholderiaceae	Ralstonia	0.862376	8.3424e-05	0.370817	0.852737	0.459728	0.492373	0.610508
S001036140	S001036140 uncultured bacterium; SL6/112	Bacteria	Proteobacteria	Betaproteobacteria	Burkholderiales	Comamonadaceae	Variovorax	0.157313	0.0417592	0.15597	0.701485	0.213056	0.400027	0.690351
S001037160	S001037160 uncultured bacterium; 471SS_A01	Bacteria	Proteobacteria	Alphaproteobacteria	Rhizobiales	Rhizobiaceae	Kaistia	0.656939	0.166826	3.89847e-06	0.654524	0.647983	0.132427	0.655851
S001037171	S001037171 uncultured bacterium; 471SS_B06	Bacteria	Proteobacteria	Alphaproteobacteria	Sphingomonadales	Sphingomonadaceae	NotAssigned	0.862443	0.206529	0.000132722	0.927778	0.842031	0.219903	0.903095
S001037183	S001037183 uncultured bacterium; 471SS_C07	Bacteria	Bacteroidetes	Sphingobacteriia	Sphingobacteriales	Chitinophagaceae	Chitinophaga	0.528511	0.683994	0.00937888	0.766882	0.761096	0.814744	0.684459
S001037198	S001037198 uncultured bacterium; 471SS_E01	Bacteria	Proteobacteria	Alphaproteobacteria	Rhizobiales	NotAssigned	NotAssigned	1.65099e-08	1.54174e-09	0.00247903	0.825914	5.9717e-06	0.42919	0.176483
S001037214	S001037214 uncultured bacterium; 471SS_G01	Bacteria	Proteobacteria	Alphaproteobacteria	Sphingomonadales	Sphingomonadaceae	NotAssigned	0.306972	0.168035	0.0642833	0.482161	0.306514	0.153692	0.48184
S001037230	S001037230 uncultured bacterium; 471SS_H07	Bacteria	Proteobacteria	Alphaproteobacteria	Caulobacterales	Caulobacteraceae	Asticcacaulis	0.739656	9.67907e-06	0.000217712	0.840629	0.470402	0.572727	0.788641
S001037285	S001037285 uncultured bacterium; 475SS_F03	Bacteria	Proteobacteria	Alphaproteobacteria	Rhizobiales	Rhizobiaceae	NotAssigned	0.283446	0.217277	0.0607749	0.483629	0.2729	0.16877	0.485975
S001037392	S001037392 uncultured bacterium; 476SS_H06	Bacteria	Proteobacteria	Alphaproteobacteria	Rhizobiales	Hyphomicrobiaceae	Devosia	0.384988	0.0364686	0.562097	0.491902	0.243663	0.940499	0.415119
S001037438	S001037438 uncultured bacterium; CD_G04	Bacteria	Proteobacteria	Alphaproteobacteria	Sphingomonadales	Sphingomonadaceae	Novosphingobium	0.158952	0.461443	1.67332e-08	0.470458	0.133092	0.423147	0.439281
S001037451	S001037451 uncultured bacterium; CS_A08	Bacteria	Proteobacteria	Alphaproteobacteria	Sphingomonadales	Sphingomonadaceae	Sphingomonas	0.130749	0.56151	0.327805	0.172898	0.0921018	0.290709	0.194821
S001037589	S001037589 uncultured bacterium; DD_C10	Bacteria	Proteobacteria	Alphaproteobacteria	Caulobacterales	Caulobacteraceae	Caulobacter	0.386664	0.108338	4.76326e-08	0.37504	0.391297	0.201552	0.524083
S001037618	S001037618 uncultured bacterium; DD_H01	Bacteria	Proteobacteria	Alphaproteobacteria	Caulobacterales	Caulobacteraceae	Caulobacter	0.834707	0.0113514	2.00106e-07	0.941233	0.737061	0.0302311	0.87041
S001037674	S001037674 uncultured bacterium; DS_H02	Bacteria	Proteobacteria	Betaproteobacteria	Burkholderiales	Burkholderiaceae	Burkholderia	0.67271	0.53198	0.00692429	0.700002	0.66997	0.480326	0.699785
S001037813	S001037813 uncultured bacterium; SD_E07	Bacteria	Bacteroidetes	Sphingobacteriia	Sphingobacteriales	Chitinophagaceae	Filimonas	0.145042	0.111666	0.00114518	0.125897	0.144574	0.0941679	0.125549
S001044417	S001044417 Burkholderia cenocepacia; BSP3	Bacteria	Proteobacteria	Betaproteobacteria	Burkholderiales	Burkholderiaceae	Burkholderia	0.0904858	0.251543	3.05155e-08	0.491729	0.0685505	0.191464	0.518132
S001045781	S001045781 Sphingobacteriaceae bacterium kmd_018	Bacteria	Bacteroidetes	Sphingobacteriia	Sphingobacteriales	Sphingobacteriaceae	Mucilaginibacter	0.129834	0.333471	0.062996	0.560901	0.373202	0.170035	0.340414
S001045871	S001045871 alpha proteobacterium kmd_458	Bacteria	Proteobacteria	Alphaproteobacteria	Rhizobiales	Phyllobacteriaceae	NotAssigned	0.571356	0.0446666	0.00118555	0.642487	0.570212	0.0351378	0.641833
S001046209	S001046209 Ralstonia pickettii; 149	Bacteria	Proteobacteria	Betaproteobacteria	Burkholderiales	Burkholderiaceae	Ralstonia	0.405759	0.00227849	5.28669e-05	0.449183	0.503607	0.0263963	0.503851
S001046211	S001046211 Variovorax paradoxus; 167	Bacteria	Proteobacteria	Betaproteobacteria	Burkholderiales	Comamonadaceae	Variovorax	0.820848	3.29443e-06	0.343361	0.942158	0.900224	0.258874	0.890443
S001047636	S001047636 Pseudomonas sp. S15	Bacteria	Proteobacteria	Gammaproteobacteria	Pseudomonadales	Pseudomonadaceae	Pseudomonas	0.538835	3.44756e-07	0.344453	0.852236	0.83433	0.65906	0.944436
S001052046	S001052046 uncultured bacterium; B3NR69D15	Bacteria	Proteobacteria	Alphaproteobacteria	Rhizobiales	Hyphomicrobiaceae	Hyphomicrobium	0.355785	0.00056629	0.777541	0.45079	0.210782	0.400739	0.179441
S001055823	S001055823 uncultured Enterobacter sp.; FRC61	Bacteria	Proteobacteria	Gammaproteobacteria	Enterobacteriales	Enterobacteriaceae	Enterobacter	0.654486	0.152549	1.21108e-07	0.574561	0.687416	0.133939	0.531928
S001055841	S001055841 uncultured Enterobacter sp.; FRC556	Bacteria	Proteobacteria	Gammaproteobacteria	Enterobacteriales	Enterobacteriaceae	Enterobacter	0.27007	0.0124974	1.68618e-10	0.543619	0.271024	0.00580078	0.543931
S001059335	S001059335 uncultured bacterium; PB1_aai25b07	Bacteria	Proteobacteria	Gammaproteobacteria	Pseudomonadales	Pseudomonadaceae	Pseudomonas	0.191539	0.000276342	0.742732	0.105447	0.255654	0.0885638	0.393004
S001059584	S001059584 uncultured bacterium; PB2_aai21e08	Bacteria	Proteobacteria	Gammaproteobacteria	Enterobacteriales	Enterobacteriaceae	NotAssigned	0.0865512	0.00257693	0.473418	0.534522	0.357025	0.17671	0.578748
S001064425	S001064425 uncultured bacterium; LI3_aah75d02	Bacteria	Proteobacteria	Gammaproteobacteria	Enterobacteriales	Enterobacteriaceae	NotAssigned	0.440553	0.553906	0.00962306	0.535867	0.43445	0.496428	0.536983
S001065034	S001065034 uncultured bacterium; AFEL3_aao14d05	Bacteria	Proteobacteria	Gammaproteobacteria	Enterobacteriales	Enterobacteriaceae	NotAssigned	0.297685	0.157382	0.0903701	0.480577	0.297292	0.146724	0.480274
S001066842	S001066842 uncultured bacterium; BB1_b07	Bacteria	Proteobacteria	Gammaproteobacteria	Enterobacteriales	Enterobacteriaceae	NotAssigned	0.214233	0.0728961	0.1361	0.47122	0.353427	0.368739	0.310301
S001069655	S001069655 uncultured bacterium; RP_1aaa03b07	Bacteria	Proteobacteria	Gammaproteobacteria	Enterobacteriales	Enterobacteriaceae	NotAssigned	0.297769	0.157596	0.0876093	0.480596	0.297884	0.148468	0.480089
S001069856	S001069856 uncultured bacterium; RP_2aaa02d12	Bacteria	Proteobacteria	Gammaproteobacteria	Enterobacteriales	Enterobacteriaceae	NotAssigned	0.295142	0.15983	0.0876917	0.477662	0.295264	0.15013	0.477165
S001069903	S001069903 uncultured bacterium; RP_2aaa03f10	Bacteria	Proteobacteria	Gammaproteobacteria	Enterobacteriales	Enterobacteriaceae	NotAssigned	0.43295	0.545797	0.00971925	0.532264	0.431997	0.479327	0.53227
S001070023	S001070023 uncultured bacterium; RP_2aaa03c06	Bacteria	Proteobacteria	Gammaproteobacteria	Enterobacteriales	Enterobacteriaceae	NotAssigned	0.297685	0.157382	0.0903701	0.480577	0.297292	0.146724	0.480274
S001070170	S001070170 uncultured bacterium; RP_3aaa03f12	Bacteria	Proteobacteria	Gammaproteobacteria	Enterobacteriales	Enterobacteriaceae	NotAssigned	0.602209	0.166044	0.00230838	0.850614	0.60125	0.13878	0.85052
S001070360	S001070360 uncultured bacterium; RP_3aaa01h09	Bacteria	Proteobacteria	Gammaproteobacteria	Enterobacteriales	Enterobacteriaceae	NotAssigned	0.292484	0.161934	0.0905591	0.474755	0.292107	0.150065	0.474468
S001070406	S001070406 uncultured bacterium; RP_3aaa04f09	Bacteria	Proteobacteria	Gammaproteobacteria	Enterobacteriales	Enterobacteriaceae	NotAssigned	0.298924	0.162246	0.0881598	0.480661	0.299088	0.141711	0.481564
S001071228	S001071228 uncultured bacterium; FL_1aaa03g01	Bacteria	Proteobacteria	Gammaproteobacteria	Enterobacteriales	Enterobacteriaceae	NotAssigned	0.298266	0.159675	0.0906507	0.480609	0.297897	0.143348	0.481016
S001071296	S001071296 uncultured bacterium; FL_2aaa02g07	Bacteria	Proteobacteria	Gammaproteobacteria	Enterobacteriales	Enterobacteriaceae	NotAssigned	0.414654	0.0384515	0.66192	0.580507	0.33134	0.719037	0.510192
S001071754	S001071754 uncultured bacterium; RPSD_1aaa01f11	Bacteria	Proteobacteria	Gammaproteobacteria	Enterobacteriales	Enterobacteriaceae	NotAssigned	0.426423	0.794565	0.994743	0.472679	0.276376	0.063341	0.524556
S001071763	S001071763 uncultured bacterium; RPSD_1aaa04e09	Bacteria	Proteobacteria	Gammaproteobacteria	Enterobacteriales	Enterobacteriaceae	NotAssigned	0.0688438	0.117879	0.374636	0.262354	0.586301	0.0915907	0.45141
S001071791	S001071791 uncultured bacterium; RPSD_1aaa01c04	Bacteria	Proteobacteria	Gammaproteobacteria	Enterobacteriales	Enterobacteriaceae	NotAssigned	0.569153	0.0881275	0.0398433	0.6982	0.5683	0.079189	0.697779
S001071856	S001071856 uncultured bacterium; RPSD_1aaa02d04	Bacteria	Proteobacteria	Gammaproteobacteria	Enterobacteriales	Enterobacteriaceae	NotAssigned	0.630777	0.503983	0.00706708	0.67245	0.625806	0.435019	0.67011
S001071893	S001071893 uncultured bacterium; RPSD_1aaa03a08	Bacteria	Proteobacteria	Gammaproteobacteria	Enterobacteriales	Enterobacteriaceae	NotAssigned	0.296082	0.165437	0.0932906	0.470277	0.295548	0.153466	0.469943
S001071988	S001071988 uncultured bacterium; RPSD_1aaa03f04	Bacteria	Proteobacteria	Gammaproteobacteria	Enterobacteriales	Enterobacteriaceae	NotAssigned	0.297685	0.157382	0.0903701	0.480577	0.297292	0.146724	0.480274
S001072019	S001072019 uncultured bacterium; RPSD_1aaa02g12	Bacteria	Proteobacteria	Gammaproteobacteria	Enterobacteriales	Enterobacteriaceae	NotAssigned	0.292484	0.161934	0.0905591	0.474755	0.292107	0.150065	0.474468
S001078408	S001078408 uncultured soil bacterium; BNPX-619	Bacteria	Proteobacteria	Alphaproteobacteria	Sphingomonadales	Sphingomonadaceae	Novosphingobium	0.0473823	0.194854	1.53739e-06	0.200344	0.498793	0.416082	0.242411
S001078949	S001078949 uncultured Ralstonia sp.; TCCC 11176	Bacteria	Proteobacteria	Betaproteobacteria	Burkholderiales	Burkholderiaceae	Ralstonia	0.43942	0.000127752	8.58617e-07	0.679953	0.447456	0.400977	0.713308
S001082828	S001082828 uncultured Pseudomonas sp.; BSS3Q1u56	Bacteria	Proteobacteria	Gammaproteobacteria	Pseudomonadales	Pseudomonadaceae	Pseudomonas	0.402252	0.191356	0.0397886	0.638957	0.549963	0.0770878	0.588695
S001082858	S001082858 uncultured Pseudomonas sp.; BSS3Q2u79	Bacteria	Proteobacteria	Gammaproteobacteria	Pseudomonadales	Pseudomonadaceae	Pseudomonas	0.74452	4.24807e-05	0.814495	0.680223	0.786687	0.929921	0.764751
S001082866	S001082866 uncultured Pseudomonas sp.; BSX3Q1u79	Bacteria	Proteobacteria	Gammaproteobacteria	Pseudomonadales	Pseudomonadaceae	NotAssigned	0.0100141	0.000685166	0.000537575	0.250228	0.145562	0.361053	0.376552
S001082970	S001082970 uncultured Bosea sp.; BSX3Q2u59	Bacteria	Proteobacteria	Alphaproteobacteria	NotAssigned	NotAssigned	NotAssigned	0.13475	0.134759	0.753319	0.138383	0.112897	0.040544	0.27587
S001083168	S001083168 uncultured Bradyrhizobium sp.; BSX3Q2u13	Bacteria	Proteobacteria	Alphaproteobacteria	Rhizobiales	Bradyrhizobiaceae	Bradyrhizobium	0.598563	0.0215454	1.44248e-05	0.639396	0.520006	0.746364	0.581612
S001083176	S001083176 uncultured Caulobacteraceae bacterium; BSX3Q2u45	Bacteria	Proteobacteria	Alphaproteobacteria	NotAssigned	NotAssigned	NotAssigned	0.824567	0.72386	1.51226e-05	0.795554	0.802478	0.729905	0.81592
S001083202	S001083202 uncultured Bradyrhizobium sp.; BSP4Q1u58	Bacteria	Proteobacteria	Alphaproteobacteria	Rhizobiales	Bradyrhizobiaceae	Bradyrhizobium	0.186808	0.168425	0.245513	0.178376	0.1386	0.441627	0.145816
S001083367	S001083367 uncultured Achromobacter sp.; ISH1Q1u27	Bacteria	Proteobacteria	Betaproteobacteria	Burkholderiales	Alcaligenaceae	Achromobacter	0.782609	0.953651	3.28746e-06	0.58917	0.779661	0.807228	0.585408
S001083477	S001083477 uncultured Pseudoxanthomonas sp.; VSM5Q1u87	Bacteria	Proteobacteria	Gammaproteobacteria	Xanthomonadales	Xanthomonadaceae	Pseudoxanthomonas	0.855612	4.51487e-07	2.41599e-09	0.870263	0.857399	3.21124e-07	0.867441
S001083490	S001083490 uncultured Escherichia sp.; VSK5Q1u24	Bacteria	Proteobacteria	Gammaproteobacteria	Enterobacteriales	Enterobacteriaceae	NotAssigned	0.288395	0.120619	0.00215949	0.772757	0.234831	0.303145	0.735445
S001083517	S001083517 uncultured Methylophilus sp.; VSK5Q1u10	Bacteria	Proteobacteria	Betaproteobacteria	Methylophilales	Methylophilaceae	Methylophilus	0.425617	2.49301e-05	0.816805	0.0473268	0.122174	0.371595	0.0161445
S001083614	S001083614 uncultured Methylobacterium sp.; VSJ5Q1u60	Bacteria	Proteobacteria	Gammaproteobacteria	Enterobacteriales	Enterobacteriaceae	NotAssigned	0.348711	2.00112e-06	0.000487738	0.225009	0.552897	0.0118023	0.483066
S001083811	S001083811 uncultured Pseudomonas sp.; DSJ3Q1u38	Bacteria	Proteobacteria	Gammaproteobacteria	Pseudomonadales	Pseudomonadaceae	Pseudomonas	0.275229	3.71451e-06	0.20153	0.286707	0.445185	0.135058	0.458918
S001084475	S001084475 uncultured Pseudomonas sp.; BSB2Q1u86	Bacteria	Proteobacteria	NotAssigned	NotAssigned	NotAssigned	NotAssigned	0.540604	0.138941	0.226787	0.509326	0.354897	0.0639534	0.546539
S001084515	S001084515 uncultured Escherichia sp.; BSK1Q1u76	Bacteria	Proteobacteria	Gammaproteobacteria	Enterobacteriales	Enterobacteriaceae	NotAssigned	0.443208	0.0178284	0.00732017	0.61553	0.393461	0.00360899	0.590216
S001084535	S001084535 uncultured Comamonas sp.; BSC2Q1U07	Bacteria	Proteobacteria	Betaproteobacteria	Burkholderiales	Comamonadaceae	NotAssigned	0.314324	0.0223783	4.30131e-06	0.359825	0.301153	0.0167986	0.363124
S001084538	S001084538 uncultured Comamonas sp.; BSC2Q1U77	Bacteria	Proteobacteria	Betaproteobacteria	Burkholderiales	Comamonadaceae	NotAssigned	0.0803596	7.01485e-07	0.775473	0.268407	0.0458871	0.869277	0.0976472
S001084741	S001084741 uncultured Methylobacterium sp.; BSD3Q2u24	Bacteria	Proteobacteria	Alphaproteobacteria	Rhizobiales	Methylobacteriaceae	Methylobacterium	0.515795	0.0874916	0.00336465	0.620124	0.337454	0.173031	0.581109
S001084745	S001084745 uncultured Methylobacterium sp.; BSD3Q2u35	Bacteria	Proteobacteria	Alphaproteobacteria	NotAssigned	NotAssigned	NotAssigned	0.564109	0.165791	0.00724366	0.636643	0.545444	0.276906	0.6215
S001084801	S001084801 uncultured Rhizobiales bacterium; BSB2Q1u42	Bacteria	Proteobacteria	Alphaproteobacteria	Rhizobiales	Bradyrhizobiaceae	NotAssigned	0.650929	0.0412572	0	0.750905	0.708166	0.0189303	0.770739
S001084814	S001084814 uncultured Bosea sp.; BSF2Q1u30	Bacteria	Proteobacteria	Alphaproteobacteria	Rhizobiales	Bradyrhizobiaceae	Bosea	0.896498	0.348754	3.85822e-07	0.888848	0.891438	0.252559	0.889339
S001085183	S001085183 uncultured Blastomonas sp.; LSB3Q1u29	Bacteria	Proteobacteria	Alphaproteobacteria	Sphingomonadales	Sphingomonadaceae	Blastomonas	0.132315	0.284515	0.334337	0.160918	0.133267	0.285143	0.1606
S001085310	S001085310 uncultured Methylophilus sp.; TSM1Q1u22	Bacteria	Proteobacteria	Betaproteobacteria	Methylophilales	Methylophilaceae	Methylophilus	0.194008	0.099529	0.0351672	0.190946	0.169977	0.0975673	0.196012
S001085342	S001085342 uncultured Delftia sp.; TSM1Q1u70	Bacteria	Proteobacteria	NotAssigned	NotAssigned	NotAssigned	NotAssigned	0.53941	0	5.75899e-07	0.900178	0.430732	3.77952e-07	0.749439
S001085344	S001085344 uncultured Pseudoxanthomonas sp.; TSM1Q1u17	Bacteria	Proteobacteria	Gammaproteobacteria	Xanthomonadales	Xanthomonadaceae	NotAssigned	0.850255	0.147021	0.000487246	0.830249	0.821706	0.108916	0.819757
S001085699	S001085699 uncultured Novosphingobium sp.; NSY2Q1u39	Bacteria	Proteobacteria	Alphaproteobacteria	Sphingomonadales	Sphingomonadaceae	Novosphingobium	0.231552	0.0118712	0.125051	0.51401	0.633654	0.0369763	0.726034
S001085870	S001085870 uncultured beta proteobacterium; VSK5W1u58	Bacteria	Proteobacteria	Betaproteobacteria	NotAssigned	NotAssigned	NotAssigned	0.175759	0.0175132	0.000568288	0.18325	0.169194	0.00958499	0.184797
S001086019	S001086019 uncultured Rhizobiales bacterium; VSM5W1u90	Bacteria	Proteobacteria	Alphaproteobacteria	NotAssigned	NotAssigned	NotAssigned	0.736151	0.0161072	0.189431	0.750369	0.90344	0.794792	0.857802
S001086029	S001086029 uncultured Bradyrhizobium sp.; VPJ5W1u42	Bacteria	Proteobacteria	Alphaproteobacteria	Rhizobiales	Bradyrhizobiaceae	NotAssigned	0.67781	0.510403	0	0.927438	0.883986	0.0665445	0.90968
S001086108	S001086108 uncultured Sphingomonadaceae bacterium; VSM5W1u57	Bacteria	Proteobacteria	Alphaproteobacteria	Sphingomonadales	Sphingomonadaceae	NotAssigned	0.601322	0.000192485	0.000305184	0.613441	0.307201	0.135788	0.623332
S001086386	S001086386 uncultured Methylobacterium sp.; VPL5W1u31	Bacteria	Proteobacteria	Alphaproteobacteria	Rhodospirillales	NotAssigned	Reyranella	0.486651	0.759942	4.54958e-08	0.449667	0.478969	0.701841	0.526767
S001086996	S001086996 uncultured Methylophilus sp.; DFC2W2u17	Bacteria	Proteobacteria	Betaproteobacteria	NotAssigned	NotAssigned	NotAssigned	0.760242	0.000270799	0.000396068	0.664517	0.670011	0.00129524	0.677657
S001087137	S001087137 uncultured Polaromonas sp.; DFM2W1u34	Bacteria	Proteobacteria	Betaproteobacteria	Rhodocyclales	Rhodocyclaceae	Sulfuritalea	0.31541	0.0324108	0.820821	0.485624	0.654889	0.397343	0.770624
S001087179	S001087179 uncultured Duganella sp.; DDV2W1u36	Bacteria	Proteobacteria	Betaproteobacteria	Burkholderiales	Oxalobacteraceae	NotAssigned	0.735815	0.157296	0.000133726	0.80167	0.715668	0.0303024	0.792972
S001087214	S001087214 uncultured beta proteobacterium; DDV2W1u07	Bacteria	Proteobacteria	NotAssigned	NotAssigned	NotAssigned	NotAssigned	0.0607656	0.757205	0.0800355	0.136171	0.249647	0.453209	0.186051
S001087267	S001087267 uncultured Bacteroidetes bacterium; DDC2W1u08	Bacteria	NotAssigned	NotAssigned	NotAssigned	NotAssigned	NotAssigned	0.430148	0.0225924	0.00472501	0.52836	0.765336	0.374921	0.710059
S001087273	S001087273 uncultured Methylophilus sp.; DDC2W1u65	Bacteria	Proteobacteria	Betaproteobacteria	Methylophilales	Methylophilaceae	NotAssigned	0.729112	0.00420689	9.90649e-05	0.695638	0.731085	0.00359323	0.6935
S001087355	S001087355 uncultured Janthinobacterium sp.; DDC2W1u20_T3	Bacteria	Proteobacteria	Betaproteobacteria	Burkholderiales	NotAssigned	NotAssigned	0.738898	0.0412383	0.00116985	0.786861	0.737209	0.0333579	0.786206
S001087459	S001087459 uncultured Flavobacterium sp.; DDC2W1u63	Bacteria	Bacteroidetes	Flavobacteriia	Flavobacteriales	Flavobacteriaceae	NotAssigned	0.406841	0.000196585	0.00119994	0.535784	0.292934	5.26544e-05	0.410811
S001087522	S001087522 uncultured Caulobacter sp.; DDC2W1u25	Bacteria	NotAssigned	NotAssigned	NotAssigned	NotAssigned	NotAssigned	0.553511	0.974722	1.08935e-12	0.652261	0.559756	0.700208	0.68469
S001087530	S001087530 uncultured Massilia sp.; DDC2W1u62	Bacteria	Proteobacteria	Betaproteobacteria	Burkholderiales	Oxalobacteraceae	NotAssigned	0.335326	0.176243	0.0426978	0.500279	0.334766	0.153434	0.500718
S001087668	S001087668 uncultured Methylobacterium sp.; DSC2Q1u94	Bacteria	Proteobacteria	Alphaproteobacteria	Rhizobiales	Methylobacteriaceae	Methylobacterium	0.298681	0.162564	0.0899093	0.478683	0.29871	0.142182	0.479584
S001087709	S001087709 uncultured Flavobacterium sp.; DSC2W1u16	Bacteria	Bacteroidetes	Flavobacteriia	Flavobacteriales	Flavobacteriaceae	NotAssigned	0.804656	0.0172586	5.79422e-08	0.845291	0.795898	0.0165875	0.839672
S001087717	S001087717 uncultured Pseudomonadales bacterium; DSC2W1u67	Bacteria	NotAssigned	NotAssigned	NotAssigned	NotAssigned	NotAssigned	0.55238	0.000161038	5.64632e-09	0.709857	0.656689	0.00213615	0.713233
S001087720	S001087720 uncultured Methylobacillus sp.; DSC2W1u80	Bacteria	Proteobacteria	Betaproteobacteria	NotAssigned	NotAssigned	NotAssigned	0.465424	0.0248934	6.79523e-07	0.411526	0.454425	0.0167194	0.414805
S001087904	S001087904 uncultured Hydrogenophilales bacterium; DSC2W1u10	Bacteria	Proteobacteria	Betaproteobacteria	Burkholderiales	Oxalobacteraceae	NotAssigned	0.542781	0.102824	0.0313461	0.672981	0.541392	0.0915422	0.672704
S001087906	S001087906 uncultured Flavobacterium sp.; DSC2W1u13	Bacteria	Bacteroidetes	Flavobacteriia	Flavobacteriales	Flavobacteriaceae	Flavobacterium	0.438488	0.152885	6.31136e-06	0.658778	0.436126	0.111721	0.657557
S001088705	S001088705 uncultured bacterium; 604_G13	Bacteria	Proteobacteria	Deltaproteobacteria	Myxococcales	NotAssigned	NotAssigned	0.774625	0.917516	0.00837622	0.714854	0.722587	0.749907	0.716411
S001093486	S001093486 Pseudomonas sp. GmFRB011	Bacteria	Proteobacteria	Gammaproteobacteria	Pseudomonadales	Pseudomonadaceae	Pseudomonas	0.850911	4.62658e-07	0.487978	0.846173	0.790904	0.625997	0.844124
S001093497	S001093497 Pseudomonas sp. GmFRB023	Bacteria	Proteobacteria	Gammaproteobacteria	Pseudomonadales	Pseudomonadaceae	Pseudomonas	0.554922	0.0494681	1.20206e-05	0.842811	0.550799	0.031146	0.84279
S001095004	S001095004 Pseudomonas sp. PRI1	Bacteria	Proteobacteria	Gammaproteobacteria	Pseudomonadales	Pseudomonadaceae	Pseudomonas	0.634648	1.28031e-05	0.00825344	0.741334	0.809872	0.341119	0.897852
S001096533	S001096533 Pseudomonas sp. K1A4	Bacteria	Proteobacteria	Gammaproteobacteria	Pseudomonadales	Pseudomonadaceae	Pseudomonas	0.533739	0.000492957	0.133226	0.811643	0.706457	0.239378	0.762477
S001096646	S001096646 Enterobacter asburiae; Ag18	Bacteria	Proteobacteria	Gammaproteobacteria	Enterobacteriales	Enterobacteriaceae	Enterobacter	0.629577	0.325301	0.00711421	0.683417	0.629581	0.267204	0.684478
S001097560	S001097560 Pseudomonas mandelii; REG45	Bacteria	Proteobacteria	Gammaproteobacteria	Pseudomonadales	Pseudomonadaceae	Pseudomonas	0.658101	0.00421586	0.413721	0.878497	0.741636	0.631933	0.749285
S001098278	S001098278 Bradyrhizobium yuanmingense; CCBAU 65799	Bacteria	Proteobacteria	Alphaproteobacteria	Rhizobiales	Bradyrhizobiaceae	Bradyrhizobium	0.419736	0.681828	0.914184	0.581737	0.275597	0.0502124	0.638315
S001098876	S001098876 Chitinimonas sp. JPB-1.03	Bacteria	Proteobacteria	Betaproteobacteria	Burkholderiales	Burkholderiaceae	Chitinimonas	0.505455	3.79027e-06	0.663794	0.274318	0.309081	0.312957	0.420513
S001103584	S001103584 uncultured bacterium; 5	Bacteria	Proteobacteria	Betaproteobacteria	Burkholderiales	Burkholderiales_incertae_sedis	Aquabacterium	0.191323	0.537805	0.192387	0.145052	0.131963	0.248112	0.146801
S001112830	S001112830 uncultured bacterium; A6-4	Bacteria	Proteobacteria	Alphaproteobacteria	Rhizobiales	Bradyrhizobiaceae	NotAssigned	0.00676834	1.80872e-07	0.361667	0.24261	0.00706849	1.29009e-05	0.676566
S001113526	S001113526 uncultured Agrobacterium sp.; SHBZ1227	Bacteria	Proteobacteria	Alphaproteobacteria	Rhizobiales	Rhizobiaceae	Rhizobium	0.760947	0.489225	3.42891e-08	0.918715	0.762177	0.541756	0.902314
S001116668	S001116668 uncultured bacterium; Ax3_275	Bacteria	Bacteroidetes	Bacteroidia	Bacteroidales	Bacteroidaceae	Bacteroides	0.158549	0.15013	0.0806923	0.210795	0.159497	0.143704	0.210379
S001122740	S001122740 uncultured bacterium; S4-2-CL3	Bacteria	Proteobacteria	Alphaproteobacteria	Rhodospirillales	NotAssigned	Reyranella	0.858411	0.160439	0.000406475	0.868488	0.854565	0.127792	0.868512
S001122763	S001122763 uncultured bacterium; S4-1-CL5	Bacteria	Proteobacteria	Betaproteobacteria	Burkholderiales	NotAssigned	NotAssigned	0.733764	0.000187754	2.73272e-06	0.756485	0.715909	0.000278441	0.753047
S001122775	S001122775 uncultured bacterium; S4-6-CL4	Bacteria	Proteobacteria	Alphaproteobacteria	Rhizobiales	Rhizobiaceae	Rhizobium	0.19029	0.903485	2.34158e-06	0.560176	0.0792007	0.378365	0.532174
S001123277	S001123277 uncultured bacterium; AFYEL_aaj66b06	Bacteria	Proteobacteria	Betaproteobacteria	Burkholderiales	Comamonadaceae	NotAssigned	0.270349	0.00113651	0.840245	0.618611	0.657162	0.974918	0.857808
S001123350	S001123350 uncultured bacterium; AFYEL_aaj65f02	Bacteria	Proteobacteria	Betaproteobacteria	Burkholderiales	Comamonadaceae	Pseudacidovorax	0.483176	0.00848922	0.968439	0.719275	0.663686	0.653703	0.831581
S001123374	S001123374 uncultured bacterium; AFEL_aai32e04	Bacteria	Proteobacteria	Gammaproteobacteria	Enterobacteriales	Enterobacteriaceae	NotAssigned	0.297685	0.157382	0.0903701	0.480577	0.297292	0.146724	0.480274
S001123502	S001123502 uncultured bacterium; AFEL3_aao16f06	Bacteria	Firmicutes	Bacilli	Bacillales	Planococcaceae	NotAssigned	0.28	0.166468	0.257353	0.433277	0.247414	0.245579	0.391866
S001124263	S001124263 uncultured bacterium; BB1_h06	Bacteria	Proteobacteria	Gammaproteobacteria	Enterobacteriales	Enterobacteriaceae	NotAssigned	0.0632556	0.0201678	0.84502	0.550252	0.405904	0.638502	0.434521
S001124276	S001124276 uncultured bacterium; BB1_c09	Bacteria	Firmicutes	Bacilli	Lactobacillales	Streptococcaceae	Streptococcus	0.111647	0.198295	0.748242	0.195112	0.415322	0.419185	0.691869
S001124885	S001124885 uncultured bacterium; BH2_aao22g07	Bacteria	Actinobacteria	Actinobacteria	Actinomycetales	Micrococcaceae	NotAssigned	0.298924	0.162246	0.0881598	0.480661	0.299088	0.141711	0.481564
S001125456	S001125456 uncultured bacterium; CE2_g10_1	Bacteria	Proteobacteria	Gammaproteobacteria	Enterobacteriales	Enterobacteriaceae	NotAssigned	0.297769	0.157596	0.0876093	0.480596	0.297884	0.148468	0.480089
S001125503	S001125503 uncultured bacterium; CE2_h09_1	Bacteria	Proteobacteria	Gammaproteobacteria	Enterobacteriales	Enterobacteriaceae	NotAssigned	0.298266	0.159675	0.0906507	0.480609	0.297897	0.143348	0.481016
S001125553	S001125553 uncultured bacterium; CE2_g06	Bacteria	NotAssigned	NotAssigned	NotAssigned	NotAssigned	NotAssigned	0.297769	0.157596	0.0876093	0.480596	0.297884	0.148468	0.480089
S001125616	S001125616 uncultured bacterium; CE2_c12	Bacteria	Proteobacteria	Gammaproteobacteria	Enterobacteriales	Enterobacteriaceae	NotAssigned	0.630449	0.000524073	0.000355015	0.624049	0.567364	0.0168451	0.677508
S001125619	S001125619 uncultured bacterium; CE2_c03	Bacteria	Proteobacteria	Gammaproteobacteria	Enterobacteriales	Enterobacteriaceae	NotAssigned	0.392702	0.0204299	0.986901	0.583005	0.400967	0.5653	0.67309
S001125734	S001125734 uncultured bacterium; CE2_d09	Bacteria	Proteobacteria	Gammaproteobacteria	Xanthomonadales	Xanthomonadaceae	Stenotrophomonas	0.756794	0.0448837	0.0204912	0.830207	0.756991	0.0408499	0.829297
S001127371	S001127371 uncultured bacterium; HH_aai33d02	Bacteria	Proteobacteria	Gammaproteobacteria	Enterobacteriales	Enterobacteriaceae	Klebsiella	0.42019	0.748446	0.668735	0.64369	0.272146	0.0464967	0.681828
S001127853	S001127853 uncultured bacterium; HY1_e02	Bacteria	Firmicutes	Bacilli	Bacillales	Planococcaceae	NotAssigned	0.629842	0.0253962	0.496496	0.741662	0.522865	0.556871	0.663629
S001129466	S001129466 uncultured bacterium; PB2_aai21h07	Bacteria	Proteobacteria	Gammaproteobacteria	Enterobacteriales	Enterobacteriaceae	NotAssigned	0.722594	0.0626083	0.0252025	0.807324	0.721422	0.0552928	0.806812
S001129473	S001129473 uncultured bacterium; PB1_aai27e07	Bacteria	Proteobacteria	Gammaproteobacteria	Enterobacteriales	Enterobacteriaceae	NotAssigned	0.295142	0.15983	0.0876917	0.477662	0.295264	0.15013	0.477165
S001130078	S001130078 uncultured bacterium; RP_2aaa03c02	Bacteria	Firmicutes	Clostridia	Clostridiales	Clostridiaceae 1	Anaerobacter	0.362025	0.0977622	0.00147348	0.70748	0.589029	0.0219586	0.666561
S001130155	S001130155 uncultured bacterium; RP_1aaa04b06	Bacteria	Proteobacteria	Gammaproteobacteria	Enterobacteriales	Enterobacteriaceae	NotAssigned	0.577959	0.00438233	0.000937509	0.782929	0.666046	0.151702	0.614696
S001131768	S001131768 uncultured bacterium; cave soil; B1_01	Bacteria	Proteobacteria	NotAssigned	NotAssigned	NotAssigned	NotAssigned	0.355789	0.104953	0.93497	0.454108	0.211028	0.361305	0.421862
S001131779	S001131779 uncultured bacterium; cave soil; B1_17	Bacteria	Proteobacteria	NotAssigned	NotAssigned	NotAssigned	NotAssigned	0.660135	0.0141369	1.23094e-10	0.596093	0.649186	0.00895799	0.597395
S001131798	S001131798 uncultured bacterium; cave soil; B1_42	Bacteria	Proteobacteria	Gammaproteobacteria	Pseudomonadales	Pseudomonadaceae	Pseudomonas	0.412796	0.000377836	1.8511e-05	0.354451	0.409316	0.000219302	0.353533
S001131902	S001131902 uncultured bacterium; cave soil; B3_47	Bacteria	Proteobacteria	Betaproteobacteria	Burkholderiales	Alcaligenaceae	Parapusillimonas	0.600463	3.11804e-06	2.24268e-06	0.632854	0.509645	7.51876e-05	0.576872
S001131971	S001131971 uncultured bacterium; cave soil; B4_75	Bacteria	Proteobacteria	Betaproteobacteria	Burkholderiales	Burkholderiaceae	Ralstonia	0.805975	0.00110353	0.0507222	0.896977	0.506424	0.594924	0.752572
S001131987	S001131987 uncultured bacterium; cave soil; B4_98	Bacteria	Proteobacteria	Betaproteobacteria	Burkholderiales	Burkholderiaceae	Ralstonia	0.401245	8.78922e-06	1.66485e-05	0.454365	0.388165	0.0318222	0.264728
S001132000	S001132000 uncultured bacterium; cave soil; B4_114	Bacteria	Proteobacteria	Betaproteobacteria	Burkholderiales	Burkholderiaceae	Ralstonia	0.762375	0.000614893	0.00279145	0.690794	0.488049	0.00867594	0.702896
S001132027	S001132027 uncultured bacterium; cave soil; B5_11	Bacteria	Proteobacteria	Betaproteobacteria	Burkholderiales	Burkholderiaceae	Ralstonia	0.426891	8.78311e-07	3.24001e-06	0.505808	0.314308	0.0453178	0.321228
S001132038	S001132038 uncultured bacterium; cave soil; B5_25	Bacteria	Proteobacteria	Betaproteobacteria	Burkholderiales	Burkholderiaceae	Ralstonia	0.729435	0.0001829	0.0174011	0.69871	0.395126	0.730255	0.376908
S001132041	S001132041 uncultured bacterium; cave soil; B5_28	Bacteria	Proteobacteria	Betaproteobacteria	Burkholderiales	Burkholderiaceae	Ralstonia	0.716278	0.000436858	8.10092e-08	0.534977	0.766637	0.198377	0.702179
S001132046	S001132046 uncultured bacterium; cave soil; B5_35	Bacteria	Proteobacteria	Betaproteobacteria	Burkholderiales	Burkholderiaceae	Ralstonia	0.74082	0.812208	0.000349113	0.828529	0.626614	0.809936	0.823171
S001132066	S001132066 uncultured bacterium; cave soil; B5_77	Bacteria	Proteobacteria	Betaproteobacteria	Burkholderiales	Burkholderiaceae	Ralstonia	0.352117	1.51199e-06	0.000268132	0.513434	0.329319	0.313881	0.554681
S001132073	S001132073 uncultured bacterium; cave soil; B5_85	Bacteria	Proteobacteria	Betaproteobacteria	Burkholderiales	Comamonadaceae	Pelomonas	0.712299	0.504328	0.00449661	0.796115	0.70972	0.430547	0.796417
S001132075	S001132075 uncultured bacterium; cave soil; B5_87	Bacteria	Proteobacteria	Betaproteobacteria	Burkholderiales	Burkholderiaceae	Ralstonia	0.486457	8.6783e-07	2.26002e-10	0.46244	0.297237	0.0876392	0.357877
S001132084	S001132084 uncultured bacterium; cave soil; B5_109	Bacteria	Proteobacteria	Betaproteobacteria	Burkholderiales	Burkholderiaceae	Ralstonia	0.451763	0.000733657	0.000337857	0.667086	0.577523	0.280061	0.690584
S001132095	S001132095 uncultured bacterium; cave soil; B5_121	Bacteria	Proteobacteria	Betaproteobacteria	Burkholderiales	Burkholderiaceae	Ralstonia	0.785481	4.69593e-06	0.0219171	0.832728	0.538964	0.801194	0.656765
S001132100	S001132100 uncultured bacterium; cave soil; B5_126	Bacteria	Proteobacteria	Betaproteobacteria	Burkholderiales	Burkholderiaceae	Ralstonia	0.766198	0.128526	4.09089e-06	0.699496	0.444314	0.482094	0.611753
S001132108	S001132108 uncultured bacterium; cave soil; B5_135	Bacteria	Proteobacteria	Betaproteobacteria	Burkholderiales	Burkholderiaceae	Ralstonia	0.5499	0.0151458	8.06649e-05	0.651771	0.497006	0.0998235	0.658937
S001132110	S001132110 uncultured bacterium; cave soil; B5_137	Bacteria	Proteobacteria	Betaproteobacteria	Burkholderiales	Burkholderiaceae	Ralstonia	0.470268	6.68996e-05	1.23846e-06	0.549792	0.379818	0.10747	0.57003
S001132114	S001132114 uncultured bacterium; cave soil; B5_143	Bacteria	Proteobacteria	Betaproteobacteria	Burkholderiales	Burkholderiaceae	Ralstonia	0.711763	0.00443583	2.28061e-10	0.874885	0.650262	0.100244	0.837014
S001132119	S001132119 uncultured bacterium; cave soil; B5_148	Bacteria	Proteobacteria	Betaproteobacteria	Burkholderiales	Burkholderiaceae	Ralstonia	0.458673	0.00011589	3.7891e-06	0.720883	0.259606	0.405371	0.516905
S001132148	S001132148 uncultured bacterium; cave soil; B14_33	Bacteria	Proteobacteria	Betaproteobacteria	Burkholderiales	Burkholderiaceae	Ralstonia	0.488809	0.00857838	2.51799e-12	0.529662	0.297655	0.37075	0.515603
S001132149	S001132149 uncultured bacterium; cave soil; B14_34	Bacteria	Proteobacteria	Betaproteobacteria	Burkholderiales	Burkholderiaceae	Ralstonia	0.484157	1.75933e-07	2.22815e-09	0.574465	0.137963	0.109715	0.35963
S001132158	S001132158 uncultured bacterium; cave soil; B14_43	Bacteria	Proteobacteria	Betaproteobacteria	Burkholderiales	Burkholderiaceae	Ralstonia	0.663609	0.00107975	1.88211e-07	0.565792	0.345166	0.532363	0.666745
S001132172	S001132172 uncultured bacterium; cave soil; B14_57	Bacteria	Proteobacteria	Betaproteobacteria	Burkholderiales	Burkholderiaceae	Ralstonia	0.775269	0.0113307	9.9282e-09	0.831008	0.684789	0.38485	0.790618
S001132174	S001132174 uncultured bacterium; cave soil; B14_59	Bacteria	Proteobacteria	Betaproteobacteria	Burkholderiales	Burkholderiaceae	Ralstonia	0.376832	0.00151334	0.000115404	0.688724	0.443138	0.438647	0.647078
S001132178	S001132178 uncultured bacterium; cave soil; B15_01	Bacteria	Proteobacteria	Betaproteobacteria	Burkholderiales	Burkholderiaceae	Ralstonia	0.64842	4.23965e-05	0.0901302	0.579238	0.439006	0.539607	0.463305
S001132180	S001132180 uncultured bacterium; cave soil; B15_03	Bacteria	Proteobacteria	Betaproteobacteria	Burkholderiales	Burkholderiaceae	Ralstonia	0.720832	0.000869638	0.000292392	0.685253	0.659532	0.537945	0.700594
S001132181	S001132181 uncultured bacterium; cave soil; B15_04	Bacteria	Proteobacteria	Betaproteobacteria	Burkholderiales	Burkholderiaceae	Ralstonia	0.717627	0.0191203	1.37405e-06	0.770325	0.449358	0.644721	0.591557
S001132184	S001132184 uncultured bacterium; cave soil; B15_10	Bacteria	Proteobacteria	Betaproteobacteria	Burkholderiales	Comamonadaceae	Pelomonas	0.699508	0.890144	8.34315e-05	0.887125	0.695149	0.767706	0.887404
S001132194	S001132194 uncultured bacterium; cave soil; B15_24	Bacteria	Proteobacteria	Betaproteobacteria	Burkholderiales	Burkholderiaceae	Ralstonia	0.874656	0.00190238	0.00445455	0.828419	0.827499	0.582052	0.810263
S001132198	S001132198 uncultured bacterium; cave soil; B15_28	Bacteria	Proteobacteria	Betaproteobacteria	Burkholderiales	Burkholderiaceae	Ralstonia	0.814133	0.00084879	0.00193339	0.837099	0.667843	0.765013	0.814269
S001132201	S001132201 uncultured bacterium; cave soil; B15_32	Bacteria	Proteobacteria	Betaproteobacteria	Burkholderiales	Comamonadaceae	Pelomonas	0.321636	0.3986	0.000495014	0.135477	0.318968	0.325396	0.13556
S001132204	S001132204 uncultured bacterium; cave soil; B15_38	Bacteria	Proteobacteria	Betaproteobacteria	Burkholderiales	Burkholderiaceae	Ralstonia	0.822463	1.19515e-06	7.51147e-05	0.864647	0.557925	0.352438	0.758244
S001132206	S001132206 uncultured bacterium; cave soil; B15_45	Bacteria	Proteobacteria	Betaproteobacteria	Burkholderiales	Comamonadaceae	Pelomonas	0.747588	0.807386	6.34828e-07	0.699404	0.744326	0.678343	0.693262
S001132209	S001132209 uncultured bacterium; cave soil; B15_48	Bacteria	Proteobacteria	Betaproteobacteria	Burkholderiales	Burkholderiaceae	Ralstonia	0.717375	0.000276823	3.55163e-07	0.821444	0.721161	0.577111	0.741268
S001132365	S001132365 uncultured bacterium; cave soil; B30_15	Bacteria	Proteobacteria	Betaproteobacteria	Burkholderiales	Comamonadaceae	Pelomonas	0.914914	0.771349	7.03218e-06	0.86465	0.90847	0.642891	0.863064
S001132390	S001132390 uncultured bacterium; cave soil; B30_53	Bacteria	Proteobacteria	Betaproteobacteria	Burkholderiales	Comamonadaceae	Pelomonas	0.673835	0.34744	0.000127831	0.833728	0.663937	0.268662	0.835469
S001132403	S001132403 uncultured bacterium; cave soil; B31_08	Bacteria	Proteobacteria	Betaproteobacteria	Burkholderiales	Burkholderiaceae	Ralstonia	0.310862	0.000809265	3.27775e-08	0.693538	0.138006	0.266052	0.603824
S001132408	S001132408 uncultured bacterium; cave soil; B31_14	Bacteria	Proteobacteria	Betaproteobacteria	Burkholderiales	Burkholderiaceae	Ralstonia	0.680374	9.80252e-08	7.16338e-12	0.661586	0.441473	0.0499182	0.588693
S001132431	S001132431 uncultured bacterium; cave soil; B31_49	Bacteria	Proteobacteria	Betaproteobacteria	Burkholderiales	Burkholderiaceae	Ralstonia	0.706348	6.02224e-07	0.126999	0.573751	0.418846	0.317195	0.326547
S001132436	S001132436 uncultured bacterium; cave soil; B31_55	Bacteria	Proteobacteria	Betaproteobacteria	Burkholderiales	Burkholderiaceae	Ralstonia	0.643891	0.000230139	0.132911	0.785695	0.578458	0.749111	0.755403
S001132441	S001132441 uncultured bacterium; cave soil; B31_66	Bacteria	Proteobacteria	Betaproteobacteria	Burkholderiales	Burkholderiaceae	Ralstonia	0.822071	0.0199297	1.50154e-07	0.725079	0.672381	0.578261	0.777102
S001132442	S001132442 uncultured bacterium; cave soil; B31_67	Bacteria	Proteobacteria	Alphaproteobacteria	Caulobacterales	Caulobacteraceae	Caulobacter	0.651087	0.189905	0.0116163	0.710815	0.539689	0.0363389	0.72717
S001132497	S001132497 uncultured Ralstonia sp.; EMP_Z17	Bacteria	Proteobacteria	Betaproteobacteria	Burkholderiales	Burkholderiaceae	Ralstonia	0.461124	7.40699e-07	2.69443e-06	0.608483	0.370999	0.00751844	0.461986
S001132502	S001132502 uncultured Ralstonia sp.; EMP_X11	Bacteria	Proteobacteria	Betaproteobacteria	Burkholderiales	Burkholderiaceae	Ralstonia	0.347529	0.00231431	1.546e-05	0.60888	0.159867	0.258771	0.459412
S001132682	S001132682 uncultured Ralstonia sp.; EMP_AC9	Bacteria	Proteobacteria	Betaproteobacteria	Burkholderiales	Burkholderiaceae	Ralstonia	0.730677	0.00609805	1.96411e-07	0.712141	0.781967	0.437477	0.757235
S001134088	S001134088 uncultured bacterium; 1C227743	Bacteria	Proteobacteria	Betaproteobacteria	Rhodocyclales	Rhodocyclaceae	NotAssigned	0.424636	0.109766	0.0537819	0.588427	0.419095	0.101974	0.589765
S001134243	S001134243 uncultured bacterium; 2C228228	Bacteria	Proteobacteria	Betaproteobacteria	NotAssigned	NotAssigned	NotAssigned	0.322836	0.148234	0.0390181	0.475583	0.311467	0.125359	0.483643
S001134285	S001134285 uncultured bacterium; 2C228287	Bacteria	Proteobacteria	Betaproteobacteria	Burkholderiales	NotAssigned	NotAssigned	0.559384	1.08802e-14	0.188521	0.619287	0.490469	0.206458	0.604402
S001134643	S001134643 uncultured bacterium; 2C228766	Bacteria	Proteobacteria	Betaproteobacteria	Burkholderiales	Comamonadaceae	Limnohabitans	0.438318	0.639363	0.996082	0.287686	0.0509587	0.461804	0.225581
S001134832	S001134832 uncultured bacterium; 2C229007	Bacteria	Proteobacteria	Betaproteobacteria	NotAssigned	NotAssigned	NotAssigned	0.640702	0.322485	0.0032759	0.733125	0.640396	0.268323	0.731766
S001134887	S001134887 uncultured bacterium; 2C229081	Bacteria	Proteobacteria	Betaproteobacteria	Methylophilales	Methylophilaceae	Methylotenera	0.306392	0.19497	0.0500879	0.47286	0.305563	0.17797	0.47258
S001134962	S001134962 uncultured bacterium; 2C229178	Bacteria	Proteobacteria	Betaproteobacteria	Burkholderiales	Comamonadaceae	NotAssigned	0.456533	0.17884	0.0463483	0.446361	0.29056	0.307899	0.441194
S001135030	S001135030 uncultured bacterium; 2C229273	Bacteria	Proteobacteria	Betaproteobacteria	Burkholderiales	NotAssigned	NotAssigned	0.527289	0.257743	0.00406035	0.67886	0.490781	0.161974	0.699426
S001135122	S001135122 uncultured bacterium; 2C229403	Bacteria	Proteobacteria	Betaproteobacteria	Burkholderiales	Comamonadaceae	NotAssigned	0.711151	0.913779	0.00264114	0.86453	0.708975	0.816958	0.864739
S001135193	S001135193 uncultured bacterium; 2C229513	Bacteria	Proteobacteria	Betaproteobacteria	Burkholderiales	Comamonadaceae	Limnohabitans	0.134593	0.179851	0.0259233	0.317807	0.133048	0.156771	0.318419
S001135198	S001135198 uncultured bacterium; 2C229520	Bacteria	Proteobacteria	Betaproteobacteria	NotAssigned	NotAssigned	NotAssigned	0.754832	0.0732664	1.28627e-05	0.776168	0.735091	0.0227478	0.76812
S001135233	S001135233 uncultured bacterium; 3C002445	Bacteria	Proteobacteria	Betaproteobacteria	Burkholderiales	Comamonadaceae	Limnohabitans	0.735955	0.00539249	0.27115	0.910726	0.772444	0.562822	0.891574
S001135356	S001135356 uncultured bacterium; 3C002584	Bacteria	Proteobacteria	Betaproteobacteria	NotAssigned	NotAssigned	NotAssigned	0.489463	0.00227728	0.790144	0.518956	0.701871	0.158322	0.689789
S001135393	S001135393 uncultured bacterium; 3C002625	Bacteria	Proteobacteria	Betaproteobacteria	Burkholderiales	Comamonadaceae	Limnohabitans	0.546255	0.527243	0.00586066	0.605062	0.54483	0.467549	0.604473
S001135428	S001135428 uncultured bacterium; 3C002670	Bacteria	Proteobacteria	Betaproteobacteria	Burkholderiales	Comamonadaceae	NotAssigned	0.492463	0.0661714	1.53598e-06	0.499153	0.490729	0.0504743	0.498204
S001135477	S001135477 uncultured bacterium; 3C002736	Bacteria	Proteobacteria	Betaproteobacteria	Burkholderiales	Oxalobacteraceae	Janthinobacterium	0.866243	0.0063277	1.47107e-08	0.80901	0.874462	0.00643494	0.819687
S001135524	S001135524 uncultured bacterium; 3C002795	Bacteria	Proteobacteria	Betaproteobacteria	Burkholderiales	Comamonadaceae	NotAssigned	0.296808	0.475669	0.00106381	0.158105	0.297275	0.405754	0.158123
S001135618	S001135618 uncultured bacterium; 3C002915	Bacteria	Bacteroidetes	Flavobacteriia	Flavobacteriales	Flavobacteriaceae	NotAssigned	0.705163	0.154799	0.00119663	0.828461	0.701639	0.118636	0.831045
S001135656	S001135656 uncultured bacterium; 3C002964	Bacteria	Proteobacteria	Betaproteobacteria	Methylophilales	Methylophilaceae	Methylotenera	0.107914	0.12115	0.0386168	0.367502	0.216093	0.0572834	0.422957
S001135781	S001135781 uncultured bacterium; 3C003113	Bacteria	Proteobacteria	Betaproteobacteria	Burkholderiales	Comamonadaceae	Limnohabitans	0.179506	0.00609967	9.44825e-08	0.394429	0.208674	0.0127991	0.416271
S001135859	S001135859 uncultured bacterium; 3C003202	Bacteria	Proteobacteria	Betaproteobacteria	Burkholderiales	NotAssigned	NotAssigned	0.368374	0.00129049	0.921388	0.267934	0.0924826	0.859189	0.143073
S001135897	S001135897 uncultured bacterium; 3C003240	Bacteria	Proteobacteria	Betaproteobacteria	Burkholderiales	Comamonadaceae	Limnohabitans	0.175132	0.0146229	0.249821	0.148604	0.223488	0.166132	0.0381848
S001135975	S001135975 uncultured bacterium; 3C003323	Bacteria	Proteobacteria	Betaproteobacteria	Burkholderiales	Comamonadaceae	Limnohabitans	0.316245	0.00565226	0.78555	0.395658	0.326477	0.0350323	0.520283
S001135999	S001135999 uncultured bacterium; 3C003348	Bacteria	Proteobacteria	Betaproteobacteria	NotAssigned	NotAssigned	NotAssigned	0.000596128	0.0264528	0.808195	0.102639	0.386117	1.21632e-06	0.480372
S001136016	S001136016 uncultured bacterium; 3C003367	Bacteria	Proteobacteria	Alphaproteobacteria	Rhizobiales	Bradyrhizobiaceae	Tardiphaga	0.913478	0.00480046	0	0.928234	0.89691	0.450415	0.883831
S001136031	S001136031 uncultured bacterium; 3C003382	Bacteria	Proteobacteria	Betaproteobacteria	Burkholderiales	Comamonadaceae	Limnohabitans	0.162799	0.188517	0.203474	0.542189	0.749386	8.94889e-05	0.548727
S001136188	S001136188 uncultured bacterium; 3C003572	Bacteria	Proteobacteria	Betaproteobacteria	Burkholderiales	NotAssigned	NotAssigned	0.346912	0.28236	0.0200319	0.486728	0.345852	0.252159	0.486355
S001136219	S001136219 uncultured bacterium; 3C003610	Bacteria	Proteobacteria	Betaproteobacteria	Burkholderiales	Comamonadaceae	Limnohabitans	0.796765	2.59348e-13	0.421854	0.822321	0.838186	0.403359	0.890858
S001139537	S001139537 uncultured bacterium; Chlplus_CL-090515_OTU-34	Bacteria	Proteobacteria	Betaproteobacteria	Burkholderiales	Comamonadaceae	Acidovorax	0.400327	4.31769e-05	0.0636899	0.537326	0.604029	0.0100723	0.693302
S001139852	S001139852 uncultured bacterium; Mar_CL-030723_OTU-10	Bacteria	Proteobacteria	Gammaproteobacteria	Pseudomonadales	Pseudomonadaceae	Pseudomonas	0.392356	8.57274e-08	0.591747	0.635494	0.455587	0.751498	0.203773
S001140814	S001140814 uncultured alpha proteobacterium; KS-406	Bacteria	Proteobacteria	Betaproteobacteria	Methylophilales	Methylophilaceae	Methylotenera	0.328021	0.000546413	0.000433259	0.251525	0.316964	0.00629794	0.250043
S001141059	S001141059 uncultured Rhodoferax sp.; KS-202	Bacteria	Proteobacteria	NotAssigned	NotAssigned	NotAssigned	NotAssigned	0.721313	0.227052	1.04368e-05	0.84222	0.709571	0.183635	0.844564
S001141184	S001141184 uncultured Rhodoferax sp.; KS-336	Bacteria	Proteobacteria	Betaproteobacteria	Burkholderiales	Comamonadaceae	Rhodoferax	0.436693	0.00299894	1.80241e-07	0.49491	0.414329	0.00303005	0.483549
S001143271	S001143271 uncultured bacterium; 1M02	Bacteria	Proteobacteria	Betaproteobacteria	NotAssigned	NotAssigned	NotAssigned	0.755199	0.00244653	0.020125	0.725481	0.741976	0.0729145	0.707435
S001143331	S001143331 uncultured bacterium; 3M07	Bacteria	Proteobacteria	Alphaproteobacteria	Sphingomonadales	Sphingomonadaceae	Sphingomonas	0.099134	0.111513	0.000975243	0.167807	0.148048	0.0491597	0.215991
S001148249	S001148249 uncultured soil bacterium; bac2nit38	Bacteria	Proteobacteria	Betaproteobacteria	Burkholderiales	Oxalobacteraceae	Massilia	0.745511	0.410541	0.00460725	0.753858	0.739598	0.353001	0.754977
S001148866	S001148866 uncultured bacterium; BUEBYN02	Bacteria	Proteobacteria	Betaproteobacteria	Burkholderiales	Burkholderiaceae	Burkholderia	0.268576	0.111926	0.00505731	0.379322	0.269019	0.087966	0.380305
S001149518	S001149518 uncultured bacterium; SM1F24	Bacteria	Proteobacteria	NotAssigned	NotAssigned	NotAssigned	NotAssigned	0.822567	0.219622	0.00081953	0.892	0.86205	0.263786	0.842945
S001149534	S001149534 uncultured bacterium; SM1F29	Bacteria	Proteobacteria	NotAssigned	NotAssigned	NotAssigned	NotAssigned	0.534801	0.103331	0.00130472	0.737747	0.740337	0.192022	0.563415
S001149535	S001149535 uncultured bacterium; SM1F40	Bacteria	Proteobacteria	Alphaproteobacteria	Rhizobiales	Bradyrhizobiaceae	Bradyrhizobium	0.499803	1.25829e-06	0.9203	0.832657	0.647855	0.861385	0.638707
S001149541	S001149541 uncultured bacterium; NYM1F101	Bacteria	Proteobacteria	NotAssigned	NotAssigned	NotAssigned	NotAssigned	0.69847	0.0018124	0.000122498	0.703168	0.647101	0.0054065	0.63817
S001149574	S001149574 uncultured bacterium; SM2F42	Bacteria	Proteobacteria	Gammaproteobacteria	Enterobacteriales	Enterobacteriaceae	NotAssigned	0.0858272	0.296151	0.359407	0.106332	0.501636	0.708273	0.506955
S001149575	S001149575 uncultured bacterium; SM2F50	Bacteria	Proteobacteria	Betaproteobacteria	Burkholderiales	Comamonadaceae	NotAssigned	0.32582	0.237138	0.000985132	0.542829	0.408767	0.0345178	0.644885
S001149611	S001149611 uncultured bacterium; SM2F14	Bacteria	Proteobacteria	Alphaproteobacteria	NotAssigned	NotAssigned	NotAssigned	0.840097	0.000430918	1.51691e-05	0.795267	0.707334	0.132651	0.663902
S001149612	S001149612 uncultured bacterium; SM2F22	Bacteria	Proteobacteria	Gammaproteobacteria	Enterobacteriales	Enterobacteriaceae	Raoultella	0.497501	0.00749463	1.74516e-10	0.278402	0.653923	0.0125688	0.424437
S001149631	S001149631 uncultured bacterium; SM2F95	Bacteria	Proteobacteria	Alphaproteobacteria	Rhizobiales	Rhizobiaceae	Shinella	0.762168	0.650611	0.00124428	0.869634	0.902254	0.680711	0.754398
S001149633	S001149633 uncultured bacterium; SM2F24	Bacteria	Proteobacteria	Betaproteobacteria	Burkholderiales	NotAssigned	NotAssigned	0.619591	0.00299726	1.60871e-13	0.538509	0.645051	0.030569	0.604548
S001149634	S001149634 uncultured bacterium; SM2F32	Bacteria	Proteobacteria	Alphaproteobacteria	Sphingomonadales	Sphingomonadaceae	NotAssigned	0.267276	0.734507	1.53737e-11	0.422226	0.363112	0.471088	0.368864
S001149742	S001149742 uncultured bacterium; DE00600G08	Bacteria	Proteobacteria	Gammaproteobacteria	Enterobacteriales	Enterobacteriaceae	Enterobacter	0.801038	0.497799	0.00277085	0.777342	0.799629	0.419695	0.776849
S001149753	S001149753 uncultured bacterium; DE00601F02	Bacteria	Proteobacteria	Gammaproteobacteria	Enterobacteriales	Enterobacteriaceae	Enterobacter	0.492262	0.757361	0.0115008	0.513613	0.413966	0.682566	0.509154
S001149763	S001149763 uncultured bacterium; DE00600E11	Bacteria	Proteobacteria	Gammaproteobacteria	Enterobacteriales	Enterobacteriaceae	Enterobacter	0.257266	0.124505	0.00263569	0.116369	0.259116	0.0983597	0.117162
S001149779	S001149779 uncultured bacterium; DE00600F10	Bacteria	Proteobacteria	Alphaproteobacteria	Rhizobiales	Rhizobiaceae	Rhizobium	0.498456	0.184412	1.278e-11	0.562314	0.482296	0.116719	0.552973
S001149780	S001149780 uncultured bacterium; DE00601E02	Bacteria	Proteobacteria	Gammaproteobacteria	Enterobacteriales	Enterobacteriaceae	Enterobacter	0.691391	0.0326913	7.69772e-06	0.891268	0.691804	0.0198743	0.893275
S001149807	S001149807 uncultured bacterium; DE00601C01	Bacteria	Proteobacteria	Gammaproteobacteria	Enterobacteriales	Enterobacteriaceae	Enterobacter	0.6846	0.0728227	0.0300929	0.780247	0.68471	0.0592858	0.781702
S001151268	S001151268 uncultured bacterium; GW 2	Bacteria	Proteobacteria	Alphaproteobacteria	Sphingomonadales	Sphingomonadaceae	NotAssigned	0.512973	0.877103	6.80344e-11	0.625147	0.444906	0.456673	0.760793
S001151284	S001151284 uncultured bacterium; GW 18	Bacteria	Proteobacteria	Alphaproteobacteria	Rhizobiales	Bradyrhizobiaceae	NotAssigned	0.657334	0.00889341	5.29379e-08	0.719476	0.654526	0.00551406	0.717596
S001151288	S001151288 uncultured bacterium; GW 22	Bacteria	Proteobacteria	Alphaproteobacteria	Rhizobiales	Bradyrhizobiaceae	NotAssigned	0.615389	0.00359455	2.75069e-08	0.82515	0.648911	0.0222951	0.787228
S001151289	S001151289 uncultured bacterium; GW 23	Bacteria	Proteobacteria	Betaproteobacteria	Burkholderiales	Comamonadaceae	Rhodoferax	0.0449437	0	0	0.288899	0.0415061	0	0.245766
S001151814	S001151814 uncultured bacterium; 2B109	Bacteria	Proteobacteria	Betaproteobacteria	NotAssigned	NotAssigned	NotAssigned	0.224477	0.222068	0.197685	0.627281	0.621039	0.0660009	0.489759
S001152654	S001152654 Hoeflea sp. MH129	Bacteria	Proteobacteria	Alphaproteobacteria	Rhizobiales	Phyllobacteriaceae	Hoeflea	0.0359131	0.00132541	0.035269	0.0806963	0.0217566	0.0363132	0.222158
S001153631	S001153631 Methylobacterium sp. TC3-7	Bacteria	Proteobacteria	Alphaproteobacteria	Rhizobiales	NotAssigned	Methylobacterium	0.574488	0.0182094	0	0.705494	0.667695	0.149951	0.724439
S001153784	S001153784 Rhizobium sp. WL1	Bacteria	Proteobacteria	Alphaproteobacteria	Rhizobiales	Rhizobiaceae	Rhizobium	0.640646	0.102701	1.94029e-06	0.544486	0.64314	0.176525	0.64976
S001153927	S001153927 Hydrogenophaga sp. XJ-L58	Bacteria	Proteobacteria	Betaproteobacteria	Burkholderiales	Comamonadaceae	Hydrogenophaga	0.0685851	0.366936	0.378718	0.389642	0.0370945	0.0342971	0.380447
S001153932	S001153932 Comamonas sp. XJ-L79	Bacteria	Proteobacteria	Betaproteobacteria	Burkholderiales	Comamonadaceae	Comamonas	0.0689347	0.613518	0.148724	0.604495	0.067245	0.590526	0.607565
S001154500	S001154500 Pseudomonas thivervalensis; O3-436	Bacteria	Proteobacteria	Gammaproteobacteria	Pseudomonadales	Pseudomonadaceae	Pseudomonas	0.519989	0.000187064	0.060073	0.717877	0.447831	0.650167	0.513125
S001155895	S001155895 Methylobacterium sp. nac_49	Bacteria	Proteobacteria	Alphaproteobacteria	Rhizobiales	Methylobacteriaceae	Methylobacterium	0.301061	0.435385	0.101213	0.647665	0.166521	0.12648	0.734093
S001156160	S001156160 Bradyrhizobium sp. KAL2	Bacteria	Proteobacteria	Alphaproteobacteria	Rhizobiales	Bradyrhizobiaceae	Bradyrhizobium	0.65342	0.638527	0.000111699	0.732591	0.6121	0.519052	0.739738
S001156275	S001156275 Lysobacter korlensis (T); ZLD-17	Bacteria	Proteobacteria	Gammaproteobacteria	Xanthomonadales	Xanthomonadaceae	Lysobacter	0.772807	0.00273881	5.32907e-15	0.790608	0.7625	0.00358749	0.797118
S001156299	S001156299 Paenibacillus sp. EK-8	Bacteria	Firmicutes	Bacilli	Bacillales	Paenibacillaceae 1	Paenibacillus	0.125061	0.309788	0.371207	0.125773	0.125815	0.304959	0.12609
S001157690	S001157690 uncultured bacterium; M0111_22	Bacteria	Proteobacteria	Betaproteobacteria	Burkholderiales	Comamonadaceae	Acidovorax	0.501366	4.93263e-06	0.000835237	0.645548	0.413766	0.00767448	0.538299
S001157931	S001157931 uncultured bacterium; N1903_07	Bacteria	Proteobacteria	Betaproteobacteria	Burkholderiales	Comamonadaceae	Ottowia	0.43266	0.0105346	0.0128159	0.510422	0.192795	0.104381	0.458511
S001157964	S001157964 uncultured bacterium; N1903_43	Bacteria	Proteobacteria	Alphaproteobacteria	Rhizobiales	Rhizobiaceae	Shinella	0.422306	0.469561	8.18153e-07	0.816228	0.423589	0.351642	0.818775
S001160589	S001160589 uncultured bacterium; ES_c75	Bacteria	Proteobacteria	Alphaproteobacteria	Rhizobiales	Rhizobiaceae	Rhizobium	0.625607	0.928843	3.1553e-11	0.904981	0.605199	0.71126	0.89667
S001161387	S001161387 uncultured bacterium; WF16S_295	Bacteria	Proteobacteria	Gammaproteobacteria	Enterobacteriales	Enterobacteriaceae	NotAssigned	0.248021	0.180699	0.00566272	0.337332	0.247708	0.14539	0.338885
S001164366	S001164366 uncultured bacterium; TX1A_117	Bacteria	Proteobacteria	Alphaproteobacteria	Rhizobiales	Phyllobacteriaceae	NotAssigned	0.15522	0.240055	0.134014	0.228959	0.155847	0.232264	0.228547
S001167795	S001167795 uncultured Bradyrhizobium sp.; 136	Bacteria	Proteobacteria	Alphaproteobacteria	Rhizobiales	Bradyrhizobiaceae	NotAssigned	0.684723	0.0157199	5.92402e-09	0.781802	0.816107	0.00401191	0.646315
S001169806	S001169806 Rhodobium sp. 6	Bacteria	Proteobacteria	Alphaproteobacteria	NotAssigned	NotAssigned	Rhodobium	0.023921	0.170503	0.0283964	4.79761e-06	0.022681	0.16132	5.01736e-06
S001171713	S001171713 uncultured bacterium; F2apm1B19	Bacteria	Proteobacteria	Betaproteobacteria	Burkholderiales	NotAssigned	NotAssigned	0.640835	8.63224e-11	0.75615	0.674103	0.221509	0.850694	0.498608
S001171733	S001171733 uncultured bacterium; Fapm1aB59	Bacteria	Proteobacteria	Betaproteobacteria	Burkholderiales	Oxalobacteraceae	Massilia	0.641089	0.0298828	0.953314	0.691468	0.428402	0.685735	0.60943
S001176856	S001176856 uncultured soil bacterium; B8_7	Bacteria	Proteobacteria	Gammaproteobacteria	Xanthomonadales	Xanthomonadaceae	Stenotrophomonas	0.0741174	0.0101801	0	0.261951	0.0995233	0.0203961	0.332596
S001176858	S001176858 uncultured soil bacterium; B5_22	Bacteria	Proteobacteria	NotAssigned	NotAssigned	NotAssigned	NotAssigned	0.541888	3.01761e-10	0.447626	0.751896	0.462268	0.0491541	0.645561
S001176870	S001176870 uncultured soil bacterium; T3_5	Bacteria	Proteobacteria	Gammaproteobacteria	NotAssigned	NotAssigned	NotAssigned	0.145531	0.00369439	0.105646	0.33024	0.367466	0.131802	0.56321
S001176872	S001176872 uncultured soil bacterium; T3_3	Bacteria	Proteobacteria	Gammaproteobacteria	Xanthomonadales	Xanthomonadaceae	Stenotrophomonas	0.738428	0.371583	9.69923e-11	0.43627	0.736026	0.275401	0.434921
S001176877	S001176877 uncultured soil bacterium; T8_8	Bacteria	Proteobacteria	Gammaproteobacteria	Pseudomonadales	Pseudomonadaceae	Pseudomonas	0.819565	2.32382e-07	7.33888e-08	0.851452	0.813354	1.76997e-07	0.848544
S001176882	S001176882 uncultured soil bacterium; T7_19	Bacteria	Proteobacteria	Gammaproteobacteria	Pseudomonadales	Pseudomonadaceae	Pseudomonas	0.836142	0.000504125	0	0.887163	0.811833	0.000561807	0.886139
S001177119	S001177119 uncultured Ralstonia sp.; GI3-M-3-E05	Bacteria	Proteobacteria	Betaproteobacteria	Burkholderiales	Burkholderiaceae	Ralstonia	0.772145	1.09669e-06	0.00183343	0.796434	0.585469	0.0391417	0.653288
S001177339	S001177339 uncultured bacterium; GI3-M-9-D01	Bacteria	Proteobacteria	Betaproteobacteria	Burkholderiales	Comamonadaceae	Delftia	0.391229	2.70503e-09	0.818797	0.770471	0.665796	0.285922	0.373072
S001177995	S001177995 uncultured Delftia sp.; GI4-1-D05	Bacteria	Proteobacteria	Betaproteobacteria	Burkholderiales	Comamonadaceae	Delftia	0.847321	1.50081e-08	0.900437	0.907672	0.58673	0.879384	0.794924
S001178010	S001178010 uncultured Ralstonia sp.; GI4-1-E08	Bacteria	Proteobacteria	Betaproteobacteria	Burkholderiales	Burkholderiaceae	Ralstonia	0.679915	0.108079	2.12438e-05	0.809877	0.605476	0.464554	0.824518
S001178022	S001178022 uncultured Ralstonia sp.; GI4-1-F08	Bacteria	Proteobacteria	Betaproteobacteria	Burkholderiales	Burkholderiaceae	Ralstonia	0.5515	0.000432953	3.3527e-05	0.4922	0.57179	0.337063	0.541875
S001178064	S001178064 uncultured Delftia sp.; GI4-8-D07	Bacteria	Proteobacteria	Betaproteobacteria	Burkholderiales	Comamonadaceae	Delftia	0.881495	2.91899e-09	0.0580097	0.92673	0.942587	0.0379787	0.952147
S001178135	S001178135 uncultured Delftia sp.; GI5-13-E11	Bacteria	Proteobacteria	Betaproteobacteria	Burkholderiales	Comamonadaceae	Delftia	0.60266	2.50072e-07	0.465306	0.740185	0.845183	0.301659	0.838764
S001178198	S001178198 uncultured Delftia sp.; GI5-14-E04	Bacteria	Proteobacteria	Betaproteobacteria	Burkholderiales	Comamonadaceae	Delftia	0.476115	3.84564e-06	0.000167453	0.484199	0.510151	0.000295618	0.58605
S001178200	S001178200 uncultured Achromobacter sp.; GI5-14-E06	Bacteria	Proteobacteria	Betaproteobacteria	Burkholderiales	Alcaligenaceae	Achromobacter	0.45718	1.18969e-07	2.60077e-05	0.634262	0.515297	9.2084e-06	0.688365
S001178212	S001178212 uncultured Delftia sp.; GI5-14-F08	Bacteria	Proteobacteria	Betaproteobacteria	Burkholderiales	Comamonadaceae	Delftia	0.770618	0.000150905	0.759376	0.8808	0.801571	0.276395	0.753307
S001178367	S001178367 uncultured Bosea sp.; GI5-005-A04	Bacteria	Proteobacteria	Alphaproteobacteria	Rhizobiales	Bradyrhizobiaceae	Bosea	0.843795	0.167668	3.81892e-09	0.83773	0.836028	0.108516	0.836084
S001178503	S001178503 uncultured Delftia sp.; GI5-007-G05	Bacteria	Proteobacteria	Betaproteobacteria	Burkholderiales	Comamonadaceae	Delftia	0.601013	0	9.92886e-09	0.90609	0.625746	9.00703e-07	0.907471
S001178910	S001178910 uncultured Ralstonia sp.; GI6-1-C11	Bacteria	Proteobacteria	Betaproteobacteria	Burkholderiales	Burkholderiaceae	Ralstonia	0.36061	0.00669124	0.0777881	0.176614	0.0608147	0.482701	0.334887
S001178927	S001178927 uncultured Ralstonia sp.; GI6-1-E07	Bacteria	Proteobacteria	Betaproteobacteria	Burkholderiales	Burkholderiaceae	Ralstonia	0.741093	0.00132601	1.23336e-09	0.696969	0.512894	0.0578777	0.771946
S001178972	S001178972 uncultured Bradyrhizobium sp.; GI6-6-A11	Bacteria	Proteobacteria	Alphaproteobacteria	Rhizobiales	Bradyrhizobiaceae	NotAssigned	0.26287	0.0571593	0.0111987	0.106896	0.337862	0.200893	0.238891
S001179301	S001179301 uncultured Ralstonia sp.; GI-1r-D10	Bacteria	Proteobacteria	Betaproteobacteria	Burkholderiales	Burkholderiaceae	Ralstonia	0.643476	1.00151e-05	5.84291e-08	0.592595	0.436589	0.0228878	0.507726
S001179325	S001179325 uncultured Ralstonia sp.; GI-1r-G12	Bacteria	Proteobacteria	Betaproteobacteria	Burkholderiales	Burkholderiaceae	Ralstonia	0.708404	5.06692e-05	3.23253e-05	0.636706	0.468933	0.2078	0.510561
S001179363	S001179363 uncultured Ralstonia sp.; GI1-Mcs-B01	Bacteria	Proteobacteria	Betaproteobacteria	Burkholderiales	Burkholderiaceae	Ralstonia	0.242542	0.00206601	0.0453671	0.542076	0.713115	0.483589	0.786517
S001179428	S001179428 uncultured Ralstonia sp.; GI7-24-K23	Bacteria	Proteobacteria	Betaproteobacteria	Burkholderiales	Burkholderiaceae	Ralstonia	0.501318	4.29114e-05	4.3246e-05	0.639694	0.339945	0.305104	0.602002
S001179435	S001179435 uncultured Ralstonia sp.; GI7-24-M19	Bacteria	Proteobacteria	Betaproteobacteria	Burkholderiales	Burkholderiaceae	Ralstonia	0.696002	0.00740851	5.61495e-12	0.74748	0.507849	0.173006	0.695128
S001179456	S001179456 uncultured Ralstonia sp.; GI7-11-G19	Bacteria	Proteobacteria	Betaproteobacteria	Burkholderiales	Burkholderiaceae	Ralstonia	0.42827	0.0739964	9.5153e-07	0.771317	0.381799	0.514594	0.625806
S001179458	S001179458 uncultured Ralstonia sp.; GI7-11-I03	Bacteria	Proteobacteria	Betaproteobacteria	Burkholderiales	Burkholderiaceae	Ralstonia	0.42366	5.26842e-06	0.0134178	0.703243	0.36421	0.0505405	0.684515
S001179470	S001179470 uncultured Ralstonia sp.; GI7-11-O19	Bacteria	Proteobacteria	Betaproteobacteria	Burkholderiales	Burkholderiaceae	Ralstonia	0.742964	5.01122e-06	1.39482e-05	0.750309	0.682207	0.167911	0.776915
S001179473	S001179473 uncultured Ralstonia sp.; GI7-8-A05	Bacteria	Proteobacteria	Betaproteobacteria	Burkholderiales	Burkholderiaceae	Ralstonia	0.68447	0.000356071	1.27542e-07	0.716766	0.283853	0.108483	0.621844
S001179479	S001179479 uncultured Ralstonia sp.; GI7-8-A17	Bacteria	Proteobacteria	Betaproteobacteria	Burkholderiales	Burkholderiaceae	Ralstonia	0.534811	0.000209511	0.00168727	0.940097	0.299124	0.770271	0.819031
S001179495	S001179495 uncultured Ralstonia sp.; GI7-8-E05	Bacteria	Proteobacteria	Betaproteobacteria	Burkholderiales	Burkholderiaceae	Ralstonia	0.522473	1.99632e-07	2.83919e-08	0.631331	0.291793	0.294069	0.526163
S001179520	S001179520 uncultured Ralstonia sp.; GI7-8-I19	Bacteria	Proteobacteria	Betaproteobacteria	Burkholderiales	Burkholderiaceae	Ralstonia	0.493025	5.41885e-05	0.129439	0.473391	0.429497	0.443326	0.39316
S001179525	S001179525 uncultured Ralstonia sp.; GI7-8-K05	Bacteria	Proteobacteria	Betaproteobacteria	Burkholderiales	Burkholderiaceae	Ralstonia	0.572984	0.0290462	5.26684e-10	0.557752	0.431371	0.0387666	0.570672
S001179532	S001179532 uncultured Ralstonia sp.; GI7-8-K23	Bacteria	Proteobacteria	Betaproteobacteria	Burkholderiales	Burkholderiaceae	Ralstonia	0.226897	0.0507574	3.94426e-09	0.731289	0.148955	0.249631	0.615641
S001179535	S001179535 uncultured Delftia sp.; GI7-8-M09	Bacteria	Proteobacteria	Betaproteobacteria	Burkholderiales	Comamonadaceae	Delftia	0.546151	3.22948e-05	0.965937	0.550723	0.849067	0.848694	0.780902
S001179552	S001179552 uncultured Ralstonia sp.; GI7-5-A03	Bacteria	Proteobacteria	Betaproteobacteria	Burkholderiales	Burkholderiaceae	Ralstonia	0.440954	8.96609e-07	7.97316e-07	0.509049	0.139424	0.0780249	0.341317
S001179554	S001179554 uncultured Ralstonia sp.; GI7-5-A15	Bacteria	Proteobacteria	Betaproteobacteria	Burkholderiales	Burkholderiaceae	Ralstonia	0.142231	0.0985978	0.000813304	0.665125	0.0274324	0.692917	0.585207
S001179626	S001179626 uncultured Ralstonia sp.; GI7-3-E03	Bacteria	Proteobacteria	Betaproteobacteria	Burkholderiales	Burkholderiaceae	Ralstonia	0.645094	0.212348	6.6527e-05	0.825444	0.702918	0.288744	0.809642
S001179651	S001179651 uncultured Ralstonia sp.; GI7-3-M11	Bacteria	Proteobacteria	Betaproteobacteria	Burkholderiales	Burkholderiaceae	Ralstonia	0.838985	0.657085	3.94795e-05	0.864374	0.853255	0.79806	0.845902
S001179656	S001179656 uncultured Ralstonia sp.; GI7-3-O03	Bacteria	Proteobacteria	Betaproteobacteria	Burkholderiales	Burkholderiaceae	Ralstonia	0.823792	0.0478465	0.000111012	0.852637	0.835347	0.822153	0.869288
S001179714	S001179714 uncultured Ralstonia sp.; GI7-1-O07	Bacteria	Proteobacteria	Betaproteobacteria	Burkholderiales	Burkholderiaceae	Ralstonia	0.626483	0.00866737	0.00877457	0.902274	0.487071	0.733332	0.697886
S001179716	S001179716 uncultured Ralstonia sp.; GI7-1-O11	Bacteria	Proteobacteria	Betaproteobacteria	Burkholderiales	Burkholderiaceae	Ralstonia	0.859611	0.228496	2.05792e-05	0.910102	0.772587	0.509444	0.863738
S001182096	S001182096 uncultured bacterium; HK182	Bacteria	Proteobacteria	NotAssigned	NotAssigned	NotAssigned	NotAssigned	0.51826	0.675172	3.21965e-15	0.506391	0.493671	0.487395	0.515797
S001182136	S001182136 uncultured bacterium; MB20	Bacteria	Proteobacteria	Betaproteobacteria	Burkholderiales	Comamonadaceae	Variovorax	0.759651	0.346413	0.00246027	0.775446	0.728875	0.21046	0.77791
S001182174	S001182174 uncultured bacterium; MB65	Bacteria	Proteobacteria	Gammaproteobacteria	Enterobacteriales	Enterobacteriaceae	NotAssigned	0.0233311	0.141395	0.969802	0.0625569	0.921032	0.960131	0.899078
S001182182	S001182182 uncultured bacterium; SZ10	Bacteria	Proteobacteria	Betaproteobacteria	Burkholderiales	Comamonadaceae	Acidovorax	0.260158	0.0117322	0.798948	0.338863	0.242405	0.780951	0.192677
S001182222	S001182222 uncultured bacterium; SZ06	Bacteria	Proteobacteria	Alphaproteobacteria	Sphingomonadales	Sphingomonadaceae	Novosphingobium	0.454187	0.000509487	0.00371135	0.660527	0.343717	0.299327	0.606857
S001185988	S001185988 uncultured bacterium; F16	Bacteria	Proteobacteria	Alphaproteobacteria	Rhizobiales	Hyphomicrobiaceae	Devosia	0.319901	0.0704931	0.228453	0.500403	0.28518	0.311103	0.468548
S001186020	S001186020 uncultured bacterium; F61	Bacteria	Proteobacteria	Alphaproteobacteria	Sphingomonadales	NotAssigned	NotAssigned	0.526948	0.446124	1.19179e-05	0.541749	0.525847	0.353647	0.541318
S001188968	S001188968 Stenotrophomonas maltophilia; OS2	Bacteria	Proteobacteria	Gammaproteobacteria	Xanthomonadales	Xanthomonadaceae	Stenotrophomonas	0.246595	0.188462	0.0123937	0.476787	0.588528	0.206046	0.547952
S001191745	S001191745 uncultured bacterium; sl1336	Bacteria	Proteobacteria	Gammaproteobacteria	Xanthomonadales	Xanthomonadaceae	Pseudoxanthomonas	0.823771	0.0919625	2.54679e-07	0.663306	0.771652	0.126949	0.679725
S001191756	S001191756 uncultured bacterium; sl1351	Bacteria	Proteobacteria	Betaproteobacteria	Burkholderiales	Oxalobacteraceae	Massilia	0.493614	0.457775	0.00833675	0.579518	0.490383	0.400312	0.577878
S001191764	S001191764 uncultured bacterium; sls1364	Bacteria	Proteobacteria	NotAssigned	NotAssigned	NotAssigned	NotAssigned	0.145972	0.463414	0.394299	0.127715	0.101814	0.19911	0.170404
S001191782	S001191782 uncultured bacterium; sl1392	Bacteria	Proteobacteria	NotAssigned	NotAssigned	NotAssigned	NotAssigned	0.840044	4.92275e-07	0.662378	0.898295	0.884277	0.857783	0.802755
S001191783	S001191783 uncultured bacterium; sl1393	Bacteria	Proteobacteria	Gammaproteobacteria	Pseudomonadales	Pseudomonadaceae	Pseudomonas	0.173359	3.92958e-07	0.680398	0.526615	0.557587	0.725967	0.689695
S001192239	S001192239 uncultured organism; OTUI165	Bacteria	Proteobacteria	Betaproteobacteria	Burkholderiales	Burkholderiaceae	Ralstonia	0.675484	8.03488e-07	3.28321e-05	0.532668	0.417637	0.0710904	0.421817
S001194296	S001194296 iron-reducing bacterium enrichment culture clone HN67	Bacteria	Proteobacteria	Betaproteobacteria	Burkholderiales	Oxalobacteraceae	NotAssigned	0.560425	0.523156	0	0.811399	0.562219	0.31801	0.811944
S001194619	S001194619 uncultured bacterium; C40	Bacteria	Proteobacteria	Gammaproteobacteria	Enterobacteriales	Enterobacteriaceae	NotAssigned	0.41786	0.0652426	0.0252295	0.534692	0.438527	0.0505003	0.582948
S001197967	S001197967 uncultured Bacteroidetes bacterium; BuhC-66	Bacteria	Bacteroidetes	Cytophagia	Cytophagales	NotAssigned	NotAssigned	0.568466	0.140071	0.0126616	0.705841	0.562949	0.124606	0.706719
S001198809	S001198809 Enterobacter sp. sxmmtc3	Bacteria	Proteobacteria	Gammaproteobacteria	Enterobacteriales	Enterobacteriaceae	Enterobacter	0.300161	0.166258	0.0911743	0.474065	0.295326	0.145488	0.470469
S001199098	S001199098 Novosphingobium sp. II_Gauze_W_12_6	Bacteria	Proteobacteria	Alphaproteobacteria	Sphingomonadales	Sphingomonadaceae	Novosphingobium	0.721631	0.0375338	4.80662e-07	0.829593	0.717952	0.0232754	0.831063
S001199367	S001199367 Kosakonia cowanii; PA13	Bacteria	Proteobacteria	Gammaproteobacteria	Enterobacteriales	Enterobacteriaceae	Kosakonia	0.297521	0.157919	0.0893503	0.478595	0.2975	0.148933	0.478115
S001199443	S001199443 Enterobacter sp. O19	Bacteria	Proteobacteria	Gammaproteobacteria	Enterobacteriales	Enterobacteriaceae	Enterobacter	0.298741	0.163287	0.0903552	0.473204	0.298719	0.153503	0.472653
S001199473	S001199473 Pedobacter sp. L2b-1	Bacteria	Bacteroidetes	Sphingobacteriia	Sphingobacteriales	Sphingobacteriaceae	Pedobacter	0.291967	0.0291252	0.000323028	0.251034	0.294875	0.0295164	0.242006
S001199687	S001199687 Pseudomonas sp. Q-6	Bacteria	Proteobacteria	Gammaproteobacteria	Pseudomonadales	Pseudomonadaceae	Pseudomonas	0.532818	5.73225e-05	0.00164802	0.742625	0.482659	0.0659041	0.700823
S001199831	S001199831 Citrobacter sp. F96	Bacteria	Proteobacteria	Gammaproteobacteria	Enterobacteriales	Enterobacteriaceae	Citrobacter	0.292484	0.161934	0.0905591	0.474755	0.292107	0.150065	0.474468
S001200035	S001200035 uncultured bacterium; PT-AEXL-B29	Bacteria	Proteobacteria	Gammaproteobacteria	Enterobacteriales	Enterobacteriaceae	NotAssigned	0.292484	0.161934	0.0905591	0.474755	0.292107	0.150065	0.474468
S001200176	S001200176 uncultured bacterium; AA_21_UNI	Bacteria	NotAssigned	NotAssigned	NotAssigned	NotAssigned	NotAssigned	0.0666838	0.170393	0.111485	0.117501	0.2214	0.00424473	0.278375
S001200197	S001200197 uncultured bacterium; SS_18	Bacteria	Proteobacteria	Betaproteobacteria	Burkholderiales	Comamonadaceae	Rhodoferax	0.220548	0.000742998	0.0482908	0.45886	0.222163	0.273569	0.492046
S001200477	S001200477 uncultured bacterium; SMG28	Bacteria	Proteobacteria	Alphaproteobacteria	Rhizobiales	Brucellaceae	Falsochrobactrum	0.614186	0.816908	5.7012e-10	0.783114	0.545837	0.395978	0.806177
S001208354	S001208354 uncultured gamma proteobacterium; 16A18	Bacteria	Proteobacteria	Gammaproteobacteria	Pseudomonadales	Pseudomonadaceae	Pseudomonas	0.251213	0.00260519	0.00511657	0.272771	0.24034	0.0059706	0.266068
S001208356	S001208356 uncultured gamma proteobacterium; 16G10	Bacteria	Proteobacteria	Betaproteobacteria	Burkholderiales	Oxalobacteraceae	NotAssigned	0.223253	0.602207	5.80263e-08	0.557985	0.464696	0.705078	0.469217
S001208357	S001208357 uncultured beta proteobacterium; 16G1	Bacteria	Proteobacteria	Betaproteobacteria	Burkholderiales	Oxalobacteraceae	NotAssigned	0.337886	0.000221258	8.40742e-06	0.602592	0.596952	0.00263769	0.614633
S001208358	S001208358 uncultured beta proteobacterium; 16G48	Bacteria	Proteobacteria	Betaproteobacteria	Burkholderiales	Oxalobacteraceae	NotAssigned	0.26189	0.136105	0.0713215	0.446159	0.261518	0.125076	0.445863
S001208365	S001208365 uncultured cyanobacterium; 16S46	Bacteria	Proteobacteria	Gammaproteobacteria	Enterobacteriales	Enterobacteriaceae	Pragia	0.037365	0.102259	0.295886	0.217103	0.288927	0.15784	0.443676
S001210856	S001210856 uncultured bacterium; gra164	Bacteria	Proteobacteria	Gammaproteobacteria	Enterobacteriales	Enterobacteriaceae	Kosakonia	0.473472	0.846771	0.0184467	0.441909	0.311322	0.623009	0.445669
S001211144	S001211144 uncultured Ralstonia sp.; K19	Bacteria	Proteobacteria	Betaproteobacteria	Burkholderiales	Burkholderiaceae	Ralstonia	0.427916	4.50051e-05	2.16264e-07	0.504055	0.235424	0.631951	0.527415
S001211861	S001211861 uncultured bacterium; StromG11	Bacteria	Proteobacteria	Betaproteobacteria	Burkholderiales	Comamonadaceae	Comamonas	0.0807831	0.0354382	2.68964e-05	0.200752	0.265646	0.00225797	0.0916711
S001222491	S001222491 Oxalobacteraceae bacterium enrichment culture clone MWE_C40	Bacteria	Proteobacteria	Betaproteobacteria	Burkholderiales	Oxalobacteraceae	NotAssigned	0.0337472	0.00337438	0.00685586	0.00128637	0.033239	0.00279796	0.00126249
S001222564	S001222564 uncultured beta proteobacterium; MFC-B162-A10	Bacteria	Proteobacteria	Betaproteobacteria	NotAssigned	NotAssigned	NotAssigned	0.374104	0.256768	3.18704e-07	0.586174	0.463415	0.000561417	0.58567
S001222578	S001222578 uncultured proteobacterium; MFC-B162-C01	Bacteria	Proteobacteria	Gammaproteobacteria	Aeromonadales	Aeromonadaceae	Aeromonas	0.326412	0.551024	0.0115409	0.716931	0.202748	0.799762	0.816395
S001222591	S001222591 uncultured proteobacterium; MFC-B162-D06	Bacteria	Proteobacteria	NotAssigned	NotAssigned	NotAssigned	NotAssigned	0.122482	1.41417e-05	0.0474322	0.302942	0.335364	0.786554	0.67649
S001222599	S001222599 uncultured proteobacterium; MFC-B162-E02	Bacteria	Proteobacteria	NotAssigned	NotAssigned	NotAssigned	NotAssigned	0.135406	0.0144458	0.660812	0.283204	0.34846	0.0966267	0.632136
S001222624	S001222624 uncultured Azospira sp.; MFC-B162-G05	Bacteria	Proteobacteria	Betaproteobacteria	Rhodocyclales	Rhodocyclaceae	Azospira	0.355256	0.26612	0.0372203	0.46343	0.293644	0.164661	0.471224
S001222864	S001222864 uncultured bacterium; PSsurf19	Bacteria	Proteobacteria	Alphaproteobacteria	Rhodobacterales	Rhodobacteraceae	NotAssigned	0.321225	9.15512e-12	7.77156e-16	0.710721	0.164224	0.00270914	0.654915
S001224421	S001224421 uncultured beta proteobacterium; 20-K1bH10A	Bacteria	Proteobacteria	Betaproteobacteria	Burkholderiales	NotAssigned	NotAssigned	0.136237	0.261989	0.307088	0.185361	0.136798	0.260533	0.185183
S001226130	S001226130 uncultured bacterium; FGL3_B122	Bacteria	Proteobacteria	Betaproteobacteria	Burkholderiales	Comamonadaceae	Rhodoferax	0.482352	0.00317312	6.75758e-08	0.497532	0.477366	0.00154639	0.490028
S001226552	S001226552 uncultured bacterium; M3S18	Bacteria	Proteobacteria	Betaproteobacteria	Burkholderiales	NotAssigned	NotAssigned	0.034269	0.113869	1.07326e-06	0.45638	0.344943	0.0527056	0.399207
S001233082	S001233082 uncultured bacterium; E125	Bacteria	Proteobacteria	Alphaproteobacteria	Caulobacterales	Caulobacteraceae	Asticcacaulis	0.864553	2.22331e-06	0.650902	0.789911	0.392717	0.860311	0.800607
S001235329	S001235329 uncultured bacterium; p22e08ok	Bacteria	Firmicutes	Bacilli	Bacillales	Paenibacillaceae 1	Paenibacillus	0.298924	0.162246	0.0881598	0.480661	0.299088	0.141711	0.481564
S001237233	S001237233 uncultured beta proteobacterium; EGC63	Bacteria	Proteobacteria	Betaproteobacteria	Burkholderiales	Oxalobacteraceae	NotAssigned	0.418082	0.260495	2.73267e-05	0.477838	0.393674	0.204852	0.473527
S001237240	S001237240 uncultured Sphingomonas sp.; CGC62	Bacteria	Proteobacteria	Alphaproteobacteria	Sphingomonadales	Sphingomonadaceae	NotAssigned	0.314206	0.482605	3.08642e-14	0.671818	0.25747	0.410997	0.641009
S001237850	S001237850 uncultured bacterium; 051011_S1_W_T_SDP_033	Bacteria	Proteobacteria	Betaproteobacteria	Rhodocyclales	Rhodocyclaceae	NotAssigned	0.399293	0.183067	0.0293359	0.651898	0.3348	0.0864259	0.663271
S001237956	S001237956 uncultured bacterium; 051102_S1_W_T_SDP18_036	Bacteria	Proteobacteria	Betaproteobacteria	Burkholderiales	Comamonadaceae	Hydrogenophaga	0.570338	0.0138733	0.0535123	0.740694	0.497268	0.22342	0.690266
S001238116	S001238116 uncultured bacterium; NewOrleansYard3_YD3_032406_120	Bacteria	Proteobacteria	Betaproteobacteria	Burkholderiales	Oxalobacteraceae	Massilia	0.296846	0.752448	0.000219197	0.862709	0.320109	0.685005	0.844487
S001238415	S001238415 uncultured bacterium; H2SRC211	Bacteria	Proteobacteria	Betaproteobacteria	Hydrogenophilales	Hydrogenophilaceae	Thiobacillus	0.171745	0.482793	6.53042e-07	0.240227	0.174542	0.389427	0.238516
S001238446	S001238446 uncultured bacterium; H2SRC24	Bacteria	Proteobacteria	Gammaproteobacteria	Xanthomonadales	Xanthomonadaceae	NotAssigned	0.579872	0.0912246	1.01311e-07	0.637768	0.570487	0.0677281	0.639167
S001238471	S001238471 uncultured bacterium; H2SRC220x	Bacteria	Proteobacteria	Gammaproteobacteria	Xanthomonadales	Xanthomonadaceae	Pseudoxanthomonas	0.835922	0.848367	0	0.82421	0.809069	0.50549	0.817071
S001240727	S001240727 Pseudomonadaceae bacterium 18_3-04LA1	Bacteria	Proteobacteria	Gammaproteobacteria	Pseudomonadales	Pseudomonadaceae	Pseudomonas	0.754582	6.63716e-05	0.65836	0.672488	0.735451	0.621583	0.870946
S001242319	S001242319 Bacillus sp. TS0424R	Bacteria	Firmicutes	Bacilli	Bacillales	NotAssigned	Bacillus	0.297521	0.157919	0.0893503	0.478595	0.2975	0.148933	0.478115
S001243408	S001243408 Massilia sp. R2A-120	Bacteria	Proteobacteria	Betaproteobacteria	Burkholderiales	Oxalobacteraceae	Massilia	0.126228	0.305397	0.362404	0.13604	0.124466	0.306676	0.137071
S001243485	S001243485 Citrobacter sp. KSL 4-091	Bacteria	Proteobacteria	Gammaproteobacteria	Enterobacteriales	Enterobacteriaceae	Citrobacter	0.57374	0.087681	0.0401873	0.700967	0.573681	0.080771	0.700248
S001244303	S001244303 Rhizobium sp. Cs217	Bacteria	Proteobacteria	Alphaproteobacteria	Rhizobiales	Rhizobiaceae	Rhizobium	0.131792	0.0131419	0.180625	0.14197	0.139429	0.190826	0.178845
S001245285	S001245285 uncultured bacterium; FB03H05	Bacteria	Proteobacteria	Alphaproteobacteria	Sphingomonadales	Sphingomonadaceae	Novosphingobium	0.651027	0.901944	0.00252952	0.847553	0.866165	0.847853	0.823505
S001245822	S001245822 uncultured bacterium; FD03A03	Bacteria	Proteobacteria	Gammaproteobacteria	Pseudomonadales	Pseudomonadaceae	Pseudomonas	0.723957	3.19334e-07	0.127084	0.818729	0.736843	0.367668	0.84937
S001245834	S001245834 uncultured bacterium; FD03B06	Bacteria	Proteobacteria	Gammaproteobacteria	Pseudomonadales	Pseudomonadaceae	Pseudomonas	0.141687	0.0492163	0.270055	0.375453	0.324	0.0222891	0.5814
S001245880	S001245880 uncultured bacterium; FD03H08	Bacteria	Proteobacteria	Betaproteobacteria	Burkholderiales	Oxalobacteraceae	NotAssigned	0.547926	0.145199	0.0169434	0.653362	0.539924	0.121549	0.648812
S001245975	S001245975 uncultured bacterium; MA03B11	Bacteria	Proteobacteria	Gammaproteobacteria	Enterobacteriales	Enterobacteriaceae	NotAssigned	0.16996	0.486438	0.164483	0.152035	0.170563	0.465799	0.151755
S001248124	S001248124 uncultured bacterium; SD04H10	Bacteria	Proteobacteria	Betaproteobacteria	Burkholderiales	Comamonadaceae	Pelomonas	0.601893	0.643192	4.63751e-06	0.767967	0.595587	0.515147	0.766337
S001250272	S001250272 uncultured bacterium; D92E39	Bacteria	Proteobacteria	Betaproteobacteria	Burkholderiales	NotAssigned	NotAssigned	0.253405	3.83938e-09	1.33227e-15	0.247011	0.587504	0.000463056	0.51642
S001251991	S001251991 uncultured bacterium; HKTW16	Bacteria	Proteobacteria	Gammaproteobacteria	Xanthomonadales	Xanthomonadaceae	Pseudoxanthomonas	0.235929	0.018122	6.28148e-06	0.443743	0.223908	0.0124952	0.450084
S001251998	S001251998 uncultured Acidovorax sp.; HKTW24	Bacteria	Proteobacteria	NotAssigned	NotAssigned	NotAssigned	NotAssigned	0.642686	0.0065951	0.868675	0.869228	0.559388	0.941877	0.707212
S001252419	S001252419 uncultured Rhizobiaceae bacterium; TDNP_LSbc97_244_1_71	Bacteria	Proteobacteria	Alphaproteobacteria	Rhizobiales	Rhizobiaceae	Rhizobium	0.781016	0.138553	6.41756e-07	0.76212	0.777832	0.106305	0.761269
S001252421	S001252421 uncultured Rhizobiaceae bacterium; TDNP_LSbc97_253_1_73	Bacteria	Proteobacteria	Alphaproteobacteria	Rhizobiales	Hyphomicrobiaceae	Devosia	0.608653	0.225634	1.44597e-05	0.803686	0.595227	0.183561	0.807103
S001252670	S001252670 uncultured beta proteobacterium; TDNP_Wbc97_31_3_153	Bacteria	Proteobacteria	Betaproteobacteria	Rhodocyclales	Rhodocyclaceae	NotAssigned	0.370142	0.239981	0.0337585	0.485487	0.314786	0.142553	0.497025
S001252838	S001252838 uncultured gamma proteobacterium; xjgc-160	Bacteria	Proteobacteria	Gammaproteobacteria	Xanthomonadales	Sinobacteraceae	Steroidobacter	0.676575	0.00206538	2.87326e-06	0.735624	0.829577	0.113907	0.763822
S001253633	S001253633 uncultured bacterium; 43	Bacteria	Proteobacteria	Betaproteobacteria	Burkholderiales	NotAssigned	NotAssigned	0.0563797	0.137091	1.96758e-05	0.424875	0.0526378	0.112236	0.431143
S001254547	S001254547 uncultured bacterium; W2-9	Bacteria	Proteobacteria	Gammaproteobacteria	Pseudomonadales	Pseudomonadaceae	Pseudomonas	0.612074	1.84297e-05	0.681619	0.651724	0.482571	0.648324	0.535509
S001255872	S001255872 uncultured bacterium; 1P-1-C13	Bacteria	Proteobacteria	Gammaproteobacteria	Pseudomonadales	Pseudomonadaceae	NotAssigned	0.762432	7.68445e-10	0.534705	0.787832	0.870191	0.632971	0.891155
S001255883	S001255883 uncultured bacterium; 1P-1-O03	Bacteria	Proteobacteria	Alphaproteobacteria	Rhizobiales	Rhizobiaceae	Rhizobium	0.440772	4.66294e-15	8.64592e-07	0.603258	0.294172	0.000420259	0.505388
S001255906	S001255906 uncultured bacterium; 1P-2-K17	Bacteria	Proteobacteria	Alphaproteobacteria	Rhizobiales	NotAssigned	NotAssigned	0.115743	4.77396e-15	0	0.738288	0.0225671	0.00744547	0.555469
S001255907	S001255907 uncultured bacterium; 1P-2-K19	Bacteria	Proteobacteria	Alphaproteobacteria	Rhizobiales	Bradyrhizobiaceae	NotAssigned	0.820149	3.43315e-08	0.879371	0.892482	0.786016	0.879364	0.872958
S001255918	S001255918 uncultured bacterium; 3P-3-1-G02	Bacteria	Proteobacteria	Betaproteobacteria	Burkholderiales	Burkholderiaceae	Ralstonia	0.564664	3.02846e-06	5.37845e-07	0.457559	0.565043	1.48055e-06	0.462592
S001255929	S001255929 uncultured bacterium; 3P-3-2-K07	Bacteria	Proteobacteria	Alphaproteobacteria	Sphingomonadales	Sphingomonadaceae	NotAssigned	0.588163	0.0123485	2.19165e-11	0.84332	0.630055	0.0190296	0.823711
S001255936	S001255936 uncultured bacterium; 3P-4-1-I09	Bacteria	Proteobacteria	Gammaproteobacteria	Pseudomonadales	Moraxellaceae	Acinetobacter	0.581609	0.0735532	8.06022e-14	0.740249	0.409225	0.0246073	0.620976
S001262221	S001262221 uncultured bacterium; MBR-30_LF_BF14	Bacteria	Proteobacteria	Betaproteobacteria	Burkholderiales	Comamonadaceae	Rhodoferax	0.783901	0.249116	6.11831e-08	0.789511	0.558289	0.533955	0.801347
S001262253	S001262253 uncultured bacterium; MBR-30_LF_BF74	Bacteria	Verrucomicrobia	Opitutae	Opitutales	Opitutaceae	Opitutus	0.128385	0.222613	0.00336035	0.247722	0.12814	0.200125	0.247687
S001264372	S001264372 Novosphingobium subterraneum; F-4	Bacteria	Proteobacteria	Alphaproteobacteria	Sphingomonadales	Sphingomonadaceae	Novosphingobium	0.585333	0.157856	0.00259437	0.632084	0.559829	0.144617	0.625445
S001265972	S001265972 uncultured bacterium; mcbc19	Bacteria	Proteobacteria	Gammaproteobacteria	Pseudomonadales	Pseudomonadaceae	Pseudomonas	0.829044	0.0267673	0.0119952	0.87661	0.829513	0.0206572	0.878585
S001266181	S001266181 uncultured Rhodobacterales bacterium; AMMA7	Bacteria	Proteobacteria	NotAssigned	NotAssigned	NotAssigned	NotAssigned	0.821108	0.188906	0	0.87736	0.807666	0.108011	0.874551
S001266207	S001266207 uncultured Thermomonas sp.; AMMD9	Bacteria	Proteobacteria	Gammaproteobacteria	Xanthomonadales	Xanthomonadaceae	Thermomonas	0.131972	0.290107	0.338474	0.157001	0.132945	0.280797	0.157696
S001266407	S001266407 uncultured Pseudomonas sp.; AMKB12	Bacteria	Proteobacteria	Gammaproteobacteria	Pseudomonadales	Pseudomonadaceae	Pseudomonas	0.658971	2.62755e-07	0.53101	0.90382	0.730942	0.812095	0.944561
S001266437	S001266437 uncultured gamma proteobacterium; AMKF3	Bacteria	Proteobacteria	NotAssigned	NotAssigned	NotAssigned	NotAssigned	0.793915	0.144383	0.0976101	0.800823	0.702293	0.0142151	0.828242
S001266438	S001266438 uncultured alpha proteobacterium; AMKF4	Bacteria	Proteobacteria	Alphaproteobacteria	Rhizobiales	Hyphomicrobiaceae	Prosthecomicrobium	0.666182	0.202405	6.03377e-06	0.845613	0.821032	0.0171434	0.846229
S001267409	S001267409 uncultured Pseudomonas sp.; CMOF6	Bacteria	Proteobacteria	Gammaproteobacteria	Pseudomonadales	Pseudomonadaceae	Pseudomonas	0.0142572	1.56309e-07	0.3805	0.202944	0.0738388	0.60604	0.315048
S001267520	S001267520 uncultured Phyllobacteriaceae bacterium; CMMG11	Bacteria	Proteobacteria	Alphaproteobacteria	Rhizobiales	Phyllobacteriaceae	NotAssigned	0.730351	0.0643225	0.0163	0.803611	0.729073	0.0559242	0.803046
S001267582	S001267582 uncultured Sphingomonas sp.; CMIE8	Bacteria	Proteobacteria	Alphaproteobacteria	Sphingomonadales	Sphingomonadaceae	Novosphingobium	0.385017	0.335978	0.0216756	0.494807	0.168212	0.454649	0.417442
S001267797	S001267797 uncultured Xanthomonadales bacterium; CM37E4	Bacteria	Proteobacteria	Gammaproteobacteria	Xanthomonadales	Xanthomonadaceae	NotAssigned	0.708202	0.00403536	2.53427e-08	0.555634	0.707375	0.00276827	0.553708
S001270960	S001270960 uncultured bacterium; 13	Bacteria	Proteobacteria	Gammaproteobacteria	Pseudomonadales	Pseudomonadaceae	NotAssigned	0.470806	1.77648e-05	0.244836	0.711527	0.355843	0.719992	0.722005
S001272594	S001272594 uncultured bacterium; 1101H13	Bacteria	Proteobacteria	Alphaproteobacteria	Rhizobiales	Rhizobiaceae	Rhizobium	0.900916	0.812033	1.88871e-11	0.7714	0.86822	0.486832	0.780607
S001272780	S001272780 uncultured bacterium; 4101C09	Bacteria	Proteobacteria	Betaproteobacteria	Burkholderiales	Comamonadaceae	Pseudorhodoferax	0.691384	0.040014	0.18021	0.590239	0.521316	0.0950523	0.695306
S001272958	S001272958 uncultured bacterium; 4101L03	Bacteria	Proteobacteria	Gammaproteobacteria	Enterobacteriales	Enterobacteriaceae	Leclercia	0.198448	0.458758	2.48156e-07	0.391109	0.201389	0.337394	0.392957
S001273066	S001273066 uncultured bacterium; 5101A08	Bacteria	Proteobacteria	Alphaproteobacteria	Rhizobiales	Rhizobiaceae	Rhizobium	0.854708	0.927571	2.07068e-10	0.930296	0.828898	0.686555	0.928422
S001273152	S001273152 uncultured bacterium; 5101F04	Bacteria	Proteobacteria	Alphaproteobacteria	Rhizobiales	Rhizobiaceae	Rhizobium	0.56594	0.161905	0	0.865429	0.708988	0.00194253	0.765425
S001273184	S001273184 uncultured bacterium; 5101H03	Bacteria	Proteobacteria	Alphaproteobacteria	Rhizobiales	Rhizobiaceae	Rhizobium	0.70103	0.763843	1.00983e-06	0.687511	0.668859	0.555929	0.686908
S001273200	S001273200 uncultured bacterium; 5101H22	Bacteria	Proteobacteria	Betaproteobacteria	Burkholderiales	Alcaligenaceae	NotAssigned	0.142713	0.0416865	0.361202	0.553139	0.548832	0.0006499	0.616384
S001273213	S001273213 uncultured bacterium; 5101I13	Bacteria	Proteobacteria	Alphaproteobacteria	Rhizobiales	Rhizobiaceae	Rhizobium	0.552857	0.280699	3.4252e-08	0.877785	0.523055	0.216681	0.87338
S001273319	S001273319 uncultured bacterium; 5101O23	Bacteria	Proteobacteria	Alphaproteobacteria	Rhizobiales	Rhizobiaceae	Rhizobium	0.833243	0.991545	1.09027e-11	0.938727	0.844296	0.760355	0.924271
S001273346	S001273346 uncultured bacterium; DBRE01A19	Bacteria	Proteobacteria	Alphaproteobacteria	Rhizobiales	Rhizobiaceae	Rhizobium	0.868554	0.967227	8.54872e-14	0.914723	0.854232	0.680245	0.92173
S001273349	S001273349 uncultured bacterium; DBRE01B01	Bacteria	Proteobacteria	Alphaproteobacteria	Rhizobiales	Rhizobiaceae	Rhizobium	0.917856	0.976978	3.31887e-09	0.915219	0.898958	0.769552	0.9145
S001273418	S001273418 uncultured bacterium; DBRE01G24	Bacteria	Proteobacteria	Alphaproteobacteria	Rhizobiales	Rhizobiaceae	Rhizobium	0.729624	0.853946	2.05954e-09	0.668962	0.656779	0.582215	0.692456
S001273434	S001273434 uncultured bacterium; DBRE01H24	Bacteria	Proteobacteria	Alphaproteobacteria	Rhizobiales	Rhizobiaceae	Rhizobium	0.623911	0.566558	5.21633e-05	0.582877	0.565863	0.513378	0.558277
S001273494	S001273494 uncultured bacterium; DBRE01L18	Bacteria	Proteobacteria	Alphaproteobacteria	Rhizobiales	Rhizobiaceae	Rhizobium	0.608686	0.931906	1.11022e-16	0.743632	0.573566	0.54387	0.742478
S001273497	S001273497 uncultured bacterium; DBRE01L23	Bacteria	Proteobacteria	Alphaproteobacteria	Rhizobiales	Rhizobiaceae	Rhizobium	0.849137	0.96269	4.44089e-16	0.880758	0.842401	0.658504	0.879357
S001273521	S001273521 uncultured bacterium; DBRE01N10	Bacteria	Proteobacteria	Alphaproteobacteria	Rhizobiales	Rhizobiaceae	Rhizobium	0.930129	0.13019	1.07361e-11	0.872021	0.90468	0.0964424	0.867391
S001273556	S001273556 uncultured bacterium; DBRE01P16	Bacteria	Proteobacteria	Alphaproteobacteria	Rhizobiales	Rhizobiaceae	Rhizobium	0.54569	0.954513	2.18857e-08	0.715131	0.558039	0.790481	0.807829
S001273595	S001273595 uncultured bacterium; DBRP01C02	Bacteria	Proteobacteria	Alphaproteobacteria	Rhizobiales	Rhizobiaceae	Rhizobium	0.418736	0.534712	1.11022e-15	0.861879	0.510533	0.0486492	0.804557
S001274016	S001274016 uncultured beta proteobacterium; B07-Capima	Bacteria	Proteobacteria	Betaproteobacteria	Burkholderiales	Comamonadaceae	Rhodoferax	0.147664	0.00188844	0.0191457	0.135575	0.108677	0.0211159	0.429339
S001274340	S001274340 uncultured bacterium; FOOS7B_38	Bacteria	Bacteroidetes	Sphingobacteriia	Sphingobacteriales	Chitinophagaceae	Sediminibacterium	0.881261	0.749949	0.000326186	0.912036	0.878481	0.646839	0.911689
S001274452	S001274452 uncultured bacterium; Foos8B_62	Bacteria	Proteobacteria	Betaproteobacteria	Burkholderiales	Comamonadaceae	Acidovorax	0.801484	0.0377244	0.000472889	0.786215	0.744358	0.267983	0.702479
S001279082	S001279082 uncultured bacterium; 051024_S1_W_T_SDP3_093	Bacteria	Proteobacteria	Alphaproteobacteria	Sphingomonadales	Sphingomonadaceae	Novosphingobium	0.41614	0.41159	0.705374	0.541464	0.176924	0.0660767	0.670403
S001279274	S001279274 uncultured bacterium; 051025_T2S1_W_T_SDP9_077	Bacteria	Proteobacteria	Betaproteobacteria	Burkholderiales	Burkholderiales_incertae_sedis	NotAssigned	0.419443	0.151331	0.00706084	0.618791	0.416996	0.130183	0.618817
S001279475	S001279475 uncultured bacterium; 060127_S1_W_T_SDP_145	Bacteria	Proteobacteria	Alphaproteobacteria	Sphingomonadales	Sphingomonadaceae	Novosphingobium	0.78209	0.953416	1.27684e-09	0.833058	0.769312	0.476908	0.775015
S001279597	S001279597 uncultured bacterium; 060127_T6S1_W_T_SDP_080	Bacteria	Proteobacteria	Betaproteobacteria	Burkholderiales	NotAssigned	NotAssigned	0.378695	0.858369	5.21955e-05	0.693902	0.442541	0.366829	0.621473
S001279997	S001279997 uncultured bacterium; 060329_T2S1_S_T_SDP_011	Bacteria	Proteobacteria	Betaproteobacteria	Burkholderiales	NotAssigned	NotAssigned	0.518725	0.582142	0.00777475	0.613139	0.517077	0.520018	0.612749
S001282709	S001282709 uncultured bacterium; I9S18K_ML_057	Bacteria	Proteobacteria	Betaproteobacteria	Burkholderiales	NotAssigned	NotAssigned	0.625996	0.0703463	3.72957e-11	0.790451	0.635719	0.0293843	0.720917
S001282711	S001282711 uncultured bacterium; I9S18K_ML_093	Bacteria	Proteobacteria	Betaproteobacteria	Rhodocyclales	Rhodocyclaceae	NotAssigned	0.472845	0.232178	0.0180959	0.558579	0.407152	0.129449	0.577454
S001283095	S001283095 uncultured bacterium; L7S16_ML_067	Bacteria	Proteobacteria	Betaproteobacteria	Burkholderiales	Comamonadaceae	NotAssigned	0.768853	0.0548285	1.85752e-07	0.927708	0.765321	0.0345704	0.928379
S001283474	S001283474 uncultured bacterium; Lc2_ML_011	Bacteria	Proteobacteria	Betaproteobacteria	Burkholderiales	Comamonadaceae	Limnohabitans	0.0371421	0.0858468	0.00133569	0.474269	0.540306	0.0630804	0.328045
S001284031	S001284031 uncultured bacterium; Lc2z_ML_121	Bacteria	Proteobacteria	Alphaproteobacteria	Sphingomonadales	Sphingomonadaceae	Novosphingobium	0.430132	0.0999714	0.0471351	0.585359	0.429183	0.0904321	0.584957
S001284070	S001284070 uncultured bacterium; Lc2z_ML_256	Bacteria	Proteobacteria	Betaproteobacteria	Burkholderiales	Comamonadaceae	NotAssigned	0.117852	0.00210893	0.49842	0.142258	0.782346	0.776121	0.793873
S001284174	S001284174 uncultured bacterium; Lc2z_ML_259	Bacteria	Proteobacteria	Betaproteobacteria	Burkholderiales	Comamonadaceae	Hydrogenophaga	0.0835174	0.258365	0.833997	0.452869	0.0673874	0.637829	0.326526
S001284515	S001284515 uncultured Candidatus Liberibacter sp.; GS36	Bacteria	Proteobacteria	Alphaproteobacteria	NotAssigned	NotAssigned	NotAssigned	0.561471	0.811518	6.49765e-10	0.792226	0.671316	0.368356	0.773113
S001284785	S001284785 uncultured Candidatus Liberibacter sp.; GS311	Bacteria	Proteobacteria	Alphaproteobacteria	NotAssigned	NotAssigned	NotAssigned	0.0689891	0.0212907	0.164266	0.452045	0.410786	0.460876	0.673788
S001286976	S001286976 uncultured bacterium; G02_SE4A	Bacteria	Proteobacteria	Gammaproteobacteria	Pseudomonadales	Pseudomonadaceae	NotAssigned	0.000143811	4.41159e-09	0.251684	0.0896172	0.2016	1.10247e-09	0.00313076
S001286978	S001286978 uncultured bacterium; E03_SB4A	Bacteria	Proteobacteria	Betaproteobacteria	Burkholderiales	Comamonadaceae	Rhodoferax	0.292484	0.161934	0.0905591	0.474755	0.292107	0.150065	0.474468
S001287038	S001287038 uncultured bacterium; B02_SB4A	Bacteria	Proteobacteria	Gammaproteobacteria	Xanthomonadales	Sinobacteraceae	Povalibacter	0.5225	0.046199	0.0356161	0.672726	0.547187	0.0465673	0.656366
S001287910	S001287910 uncultured bacterium; NP.93	Bacteria	Proteobacteria	Betaproteobacteria	Burkholderiales	Comamonadaceae	NotAssigned	0.631647	3.56626e-06	0.839792	0.614972	0.561583	0.52323	0.632667
S001289460	S001289460 uncultured soil bacterium; FACE.R5.AC.C06	Bacteria	Proteobacteria	Alphaproteobacteria	Sphingomonadales	Sphingomonadaceae	NotAssigned	0.507792	0.934764	6.7492e-11	0.701579	0.743362	0.653356	0.700471
S001290598	S001290598 uncultured bacterium; NNP.10	Bacteria	Proteobacteria	NotAssigned	NotAssigned	NotAssigned	NotAssigned	0.469288	0.0563424	1.13634e-08	0.56883	0.469899	0.0400634	0.566285
S001291461	S001291461 Caulobacter sp. CpLB26	Bacteria	Proteobacteria	Alphaproteobacteria	Caulobacterales	Caulobacteraceae	Caulobacter	0.49178	0.00027218	0.46878	0.632381	0.206302	0.176721	0.51329
S001292893	S001292893 Bradyrhizobium yuanmingense; TTB2	Bacteria	Proteobacteria	Alphaproteobacteria	Rhizobiales	Bradyrhizobiaceae	Bradyrhizobium	0.149479	0.0553617	0.717377	0.319063	0.820882	0.760677	0.875618
S001292901	S001292901 Bradyrhizobium yuanmingense; TTB10	Bacteria	Proteobacteria	Alphaproteobacteria	Rhizobiales	Bradyrhizobiaceae	Bradyrhizobium	0.726724	0.00989112	0.45282	0.745465	0.505148	0.7717	0.623715
S001292922	S001292922 Bradyrhizobium yuanmingense; TSC3	Bacteria	Proteobacteria	Alphaproteobacteria	Rhizobiales	Bradyrhizobiaceae	Bradyrhizobium	0.742581	0.000438446	0.312476	0.79674	0.829655	0.728301	0.837399
S001293317	S001293317 Pseudoxanthomonas sp. CTN-9	Bacteria	Proteobacteria	Gammaproteobacteria	Xanthomonadales	Xanthomonadaceae	Pseudoxanthomonas	0.0406294	0.000382439	4.81893e-08	0.0151779	0.0967073	0.00171461	0.0551549
S001293695	S001293695 Pantoea agglomerans; ACW 55802	Bacteria	Proteobacteria	Gammaproteobacteria	Enterobacteriales	Enterobacteriaceae	Pantoea	0.296589	0.159554	0.0890928	0.480228	0.291942	0.150393	0.481623
S001295944	S001295944 uncultured bacterium; TSNIR002_C21	Bacteria	Proteobacteria	Betaproteobacteria	Burkholderiales	Oxalobacteraceae	NotAssigned	0.097634	0.317597	0.0014512	0.456569	0.0923525	0.281026	0.461948
S001296210	S001296210 uncultured bacterium; TSNSR001_C23	Bacteria	Proteobacteria	Betaproteobacteria	Burkholderiales	Oxalobacteraceae	Massilia	0.122872	0.000298992	1.26804e-06	0.0816021	0.298006	0.00179575	0.448405
S001296418	S001296418 uncultured bacterium; TSNSR002_J06	Bacteria	Proteobacteria	Betaproteobacteria	Burkholderiales	Oxalobacteraceae	NotAssigned	0.877323	0.965901	0.000379123	0.856578	0.863412	0.863519	0.856677
S001296494	S001296494 uncultured bacterium; TSNSR003_E11	Bacteria	Proteobacteria	Betaproteobacteria	Burkholderiales	Oxalobacteraceae	NotAssigned	0.28493	0.157109	0.0617758	0.464037	0.28504	0.146311	0.463488
S001296531	S001296531 uncultured bacterium; TSNSR003_I24	Bacteria	Proteobacteria	Betaproteobacteria	Burkholderiales	Oxalobacteraceae	Noviherbaspirillum	0.116096	0.307243	0.365593	0.106177	0.117165	0.3085	0.105936
S001296561	S001296561 uncultured bacterium; TSNSR003_L13	Bacteria	Firmicutes	Bacilli	Bacillales	Alicyclobacillaceae	Effusibacillus	0.036414	0.379104	0.33799	0.374171	0.664108	0.27179	0.228667
S001296612	S001296612 uncultured bacterium; TSSUR001_A19	Bacteria	Proteobacteria	Alphaproteobacteria	Rhizobiales	Rhizobiaceae	NotAssigned	0.367004	0.227605	0.924424	0.831036	0.713998	1.9645e-05	0.489398
S001300485	S001300485 uncultured bacterium; CK_2C3_28	Bacteria	Proteobacteria	Alphaproteobacteria	NotAssigned	NotAssigned	NotAssigned	0.202716	0.00928344	0.0184208	0.185651	0.0997611	0.261527	0.200268
S001300519	S001300519 uncultured bacterium; CK_2C3_62	Bacteria	Proteobacteria	Alphaproteobacteria	NotAssigned	NotAssigned	NotAssigned	0.477886	0.132608	0.021551	0.613164	0.477935	0.119664	0.612362
S001300560	S001300560 uncultured bacterium; CK_2C3_103	Bacteria	Proteobacteria	Alphaproteobacteria	Sphingomonadales	Erythrobacteraceae	Erythrobacter	0.462452	0.972045	6.25056e-14	0.865505	0.697265	0.411137	0.863316
S001300720	S001300720 uncultured bacterium; CK_2C4_112	Bacteria	Proteobacteria	Alphaproteobacteria	Sphingomonadales	Sphingomonadaceae	NotAssigned	0.418072	0.00271	0	0.776137	0.440514	0.00756025	0.79342
S001318900	S001318900 uncultured bacterium; A120	Bacteria	Proteobacteria	Betaproteobacteria	Burkholderiales	Burkholderiales_incertae_sedis	Aquabacterium	0.454787	0.0020875	0.0389295	0.74026	0.391071	0.443853	0.615956
S001320208	S001320208 unidentified bacterium; panc1-10	Bacteria	Proteobacteria	Alphaproteobacteria	Sphingomonadales	Sphingomonadaceae	Novosphingobium	0.0418084	0.629385	0.0991132	0.167823	0.0600253	0.55834	0.136956
S001320232	S001320232 unidentified bacterium; panc1-38	Bacteria	Proteobacteria	Betaproteobacteria	Burkholderiales	NotAssigned	NotAssigned	0.029573	0.47622	2.75385e-05	4.63424e-05	0.033917	0.0812694	0.000471613
S001320254	S001320254 unidentified bacterium; panc1-66	Bacteria	Proteobacteria	Betaproteobacteria	Methylophilales	Methylophilaceae	Methylophilus	0.237005	0.000139361	0.900176	0.201539	0.199664	0.0356814	0.195034
S001320317	S001320317 unidentified bacterium; panc2-45	Bacteria	Proteobacteria	NotAssigned	NotAssigned	NotAssigned	NotAssigned	0.654729	0.955969	1.34126e-06	0.693311	0.650882	0.807172	0.692485
S001324635	S001324635 uncultured bacterium; StormPeak_A07	Bacteria	Bacteroidetes	Cytophagia	Cytophagales	NotAssigned	NotAssigned	0.276246	0.148392	0.0803548	0.451807	0.275716	0.136936	0.451467
S001327042	S001327042 uncultured bacterium; MumSBC08	Bacteria	Actinobacteria	Actinobacteria	Actinomycetales	NotAssigned	NotAssigned	0.568728	0.269928	8.51164e-12	0.694909	0.555003	0.17072	0.753003
S001327218	S001327218 uncultured bacterium; C1_1_36	Bacteria	Proteobacteria	Gammaproteobacteria	Enterobacteriales	Enterobacteriaceae	NotAssigned	0.0124598	0.0857781	0.698195	0.15523	0.217688	0.660096	0.222017
S001327230	S001327230 uncultured bacterium; C1_2_13	Bacteria	Proteobacteria	Gammaproteobacteria	Enterobacteriales	Enterobacteriaceae	Salmonella	0.391521	0.698234	0.00129267	0.492029	0.424865	0.541887	0.477399
S001327234	S001327234 uncultured bacterium; C1_2_120	Bacteria	Proteobacteria	Gammaproteobacteria	Enterobacteriales	Enterobacteriaceae	Enterobacter	0.292484	0.161934	0.0905591	0.474755	0.292107	0.150065	0.474468
S001327254	S001327254 uncultured bacterium; C1_3_12	Bacteria	Proteobacteria	Gammaproteobacteria	Enterobacteriales	Enterobacteriaceae	NotAssigned	0.292484	0.161934	0.0905591	0.474755	0.292107	0.150065	0.474468
S001327256	S001327256 uncultured bacterium; C1_3_32_M13	Bacteria	Proteobacteria	Gammaproteobacteria	Enterobacteriales	Enterobacteriaceae	NotAssigned	0.291376	0.163978	0.0921188	0.474468	0.286265	0.152061	0.476076
S001327257	S001327257 uncultured bacterium; C1_3_20	Bacteria	Proteobacteria	Gammaproteobacteria	Enterobacteriales	Enterobacteriaceae	NotAssigned	0.203173	0.0153455	0.253694	0.504957	0.404621	0.658082	0.25793
S001327262	S001327262 uncultured bacterium; C1_3_110	Bacteria	Proteobacteria	Gammaproteobacteria	Enterobacteriales	Enterobacteriaceae	Salmonella	0.298266	0.159675	0.0906507	0.480609	0.297897	0.143348	0.481016
S001327269	S001327269 uncultured bacterium; C1_3_28	Bacteria	Proteobacteria	Gammaproteobacteria	Enterobacteriales	Enterobacteriaceae	Salmonella	0.297769	0.157596	0.0876093	0.480596	0.297884	0.148468	0.480089
S001327341	S001327341 uncultured bacterium; C7_3_20	Bacteria	Proteobacteria	Gammaproteobacteria	Enterobacteriales	Enterobacteriaceae	NotAssigned	0.292484	0.161934	0.0905591	0.474755	0.292107	0.150065	0.474468
S001327448	S001327448 uncultured bacterium; ZWB2-17	Bacteria	Verrucomicrobia	Opitutae	Opitutales	Opitutaceae	Alterococcus	0.695948	0.0692707	1.06692e-05	0.701321	0.632178	0.0722919	0.687053
S001328174	S001328174 Rhizobium cnuense; type strain: KSW 4-12 = JBRI2114	Bacteria	Proteobacteria	Alphaproteobacteria	Rhizobiales	Rhizobiaceae	Rhizobium	0.564087	0.0661995	0.00211731	0.712442	0.557708	0.0569911	0.713578
S001328472	S001328472 Sphingosinicella vermicomposti (T); YC7378	Bacteria	Proteobacteria	Alphaproteobacteria	Sphingomonadales	Sphingomonadaceae	Sphingosinicella	0.172747	0.000348781	2.8598e-10	0.552614	0.402602	0.0169621	0.631588
S001329472	S001329472 Labrys wisconsinensis; SRNK-1	Bacteria	Proteobacteria	Alphaproteobacteria	Rhizobiales	Xanthobacteraceae	Labrys	0.482181	0.00342544	1.845e-10	0.582673	0.517558	0.0163485	0.56891
S001329504	S001329504 alpha proteobacterium KC-IT-F2	Bacteria	Proteobacteria	Alphaproteobacteria	Rhizobiales	Bradyrhizobiaceae	NotAssigned	0.491829	0.000134917	0	0.600917	0.495804	3.25916e-05	0.595043
S001329516	S001329516 alpha proteobacterium KC-IT-W1	Bacteria	Proteobacteria	Alphaproteobacteria	Rhizobiales	Bradyrhizobiaceae	NotAssigned	0.819624	0.196929	1.81827e-08	0.913917	0.808643	0.138047	0.914872
S001329532	S001329532 Lysobacter sp. KC-EP-S8	Bacteria	Proteobacteria	Gammaproteobacteria	Xanthomonadales	Xanthomonadaceae	Lysobacter	0.328662	0	0	0.377067	0.349189	0	0.43503
S001331271	S001331271 Luteibacter sp. II-116-7	Bacteria	Proteobacteria	Gammaproteobacteria	Xanthomonadales	Xanthomonadaceae	Luteibacter	0.548822	0.117127	5.51974e-05	0.51035	0.551202	0.0940802	0.508845
S001331277	S001331277 Pseudomonas sp. I-111-27	Bacteria	Proteobacteria	Gammaproteobacteria	Pseudomonadales	Pseudomonadaceae	Pseudomonas	0.488223	5.76112e-08	0.563184	0.776064	0.734554	0.424262	0.862513
S001332511	S001332511 Flavimonas sp. SD7	Bacteria	Proteobacteria	Gammaproteobacteria	Pseudomonadales	Pseudomonadaceae	Pseudomonas	0.400032	0.000408408	0.3049	0.660997	0.48183	0.319028	0.688302
S001332919	S001332919 uncultured bacterium; WU9	Bacteria	Proteobacteria	Betaproteobacteria	Burkholderiales	Burkholderiales_incertae_sedis	NotAssigned	0.2416	0.0375393	2.41053e-08	0.580032	0.227754	0.0465918	0.577343
S001333503	S001333503 uncultured bacterium; q48f312/pp142	Bacteria	Proteobacteria	Betaproteobacteria	Burkholderiales	Comamonadaceae	NotAssigned	0.564674	0.0423916	8.44788e-06	0.77194	0.564205	0.0282666	0.773492
S001333535	S001333535 uncultured bacterium; NCH1312/NCH12	Bacteria	Proteobacteria	Gammaproteobacteria	NotAssigned	NotAssigned	NotAssigned	0.501404	0.0972471	0.0457075	0.64812	0.495865	0.0899068	0.649298
S001333618	S001333618 uncultured bacterium; D23 27	Bacteria	Proteobacteria	Alphaproteobacteria	NotAssigned	NotAssigned	NotAssigned	0.327419	1.50643e-06	0	0.451566	0.345772	9.22162e-07	0.458388
S001336077	S001336077 uncultured Burkholderiales bacterium; 0-1_17	Bacteria	Proteobacteria	Betaproteobacteria	Burkholderiales	Comamonadaceae	Rhodoferax	0.296589	0.159554	0.0890928	0.480228	0.291942	0.150393	0.481623
S001336092	S001336092 uncultured Burkholderiales bacterium; 4-1_5	Bacteria	Proteobacteria	Betaproteobacteria	Burkholderiales	Comamonadaceae	Rhodoferax	0.135675	0.0477741	0.11158	0.100401	0.121989	0.19928	0.124777
S001336271	S001336271 uncultured bacterium; McSIPG02	Bacteria	Proteobacteria	Betaproteobacteria	Burkholderiales	Comamonadaceae	Pelomonas	0.799776	0.898092	8.58002e-06	0.770285	0.795854	0.762648	0.770443
S001338653	S001338653 iron-reducing bacterium enrichment culture clone FEA_2_E2	Bacteria	Proteobacteria	Betaproteobacteria	Burkholderiales	Comamonadaceae	NotAssigned	0.0878613	0.656646	0.989914	0.349624	0.396216	0.0824807	0.163629
S001338684	S001338684 iron-reducing bacterium enrichment culture clone FEA_2_E6	Bacteria	Proteobacteria	Betaproteobacteria	NotAssigned	NotAssigned	NotAssigned	0.171691	0.666616	0.104685	0.233576	0.175158	0.0990508	0.31393
S001338772	S001338772 uncultured bacterium; CBNH_072904_A3	Bacteria	Proteobacteria	Alphaproteobacteria	Rhizobiales	Rhizobiaceae	Rhizobium	0.609579	0.425206	0.00573498	0.661145	0.603439	0.380088	0.66197
S001338779	S001338779 uncultured bacterium; CBNH_072904_A13	Bacteria	Proteobacteria	Alphaproteobacteria	Rhizobiales	Xanthobacteraceae	Pseudolabrys	0.375376	8.3992e-05	1.88012e-07	0.554474	0.371819	5.52052e-05	0.554195
S001340089	S001340089 uncultured beta proteobacterium; MFC63B04	Bacteria	Proteobacteria	Betaproteobacteria	Rhodocyclales	Rhodocyclaceae	NotAssigned	0.0521557	0.0245307	0.132978	0.230713	0.259671	0.153092	0.275007
S001340687	S001340687 uncultured marine bacterium; BM1-4-54	Bacteria	Proteobacteria	NotAssigned	NotAssigned	NotAssigned	NotAssigned	0.000196398	0	0	0	0.000776427	0	0
S001346955	S001346955 uncultured bacterium; 081028-OL-KR13:4-3	Bacteria	Proteobacteria	Betaproteobacteria	Burkholderiales	Comamonadaceae	NotAssigned	0.916004	0.473355	0	0.941671	0.875253	0.28815	0.948287
S001346971	S001346971 uncultured bacterium; 081029-OL-KR13:6-11	Bacteria	Proteobacteria	Betaproteobacteria	Burkholderiales	Comamonadaceae	NotAssigned	0.333542	0.13032	6.17952e-06	0.727519	0.333323	0.0925117	0.728669
S001346995	S001346995 uncultured beta proteobacterium; T3_46	Bacteria	Proteobacteria	Betaproteobacteria	Burkholderiales	Burkholderiaceae	Ralstonia	0.413526	9.21252e-12	0.898935	0.844456	0.0537044	0.556116	0.758137
S001346996	S001346996 uncultured alpha proteobacterium; T3_59	Bacteria	Proteobacteria	Alphaproteobacteria	Rhizobiales	Bradyrhizobiaceae	NotAssigned	0.872104	0.000137645	0.564624	0.821744	0.575563	0.785456	0.762574
S001347008	S001347008 uncultured alpha proteobacterium; PDP1_3B_80	Bacteria	Proteobacteria	Alphaproteobacteria	Rhizobiales	Rhizobiaceae	Rhizobium	0.738903	0.0791535	2.26829e-08	0.732061	0.72908	0.0571532	0.733192
S001347016	S001347016 uncultured gamma proteobacterium; 4_3_4_3	Bacteria	Proteobacteria	Gammaproteobacteria	Pseudomonadales	Pseudomonadaceae	Pseudomonas	0.501722	3.66941e-09	0.121791	0.586857	0.536368	0.177216	0.597275
S001347023	S001347023 uncultured gamma proteobacterium; 66_2c2_70	Bacteria	Proteobacteria	NotAssigned	NotAssigned	NotAssigned	NotAssigned	0.400938	0.255321	0.000192701	0.600291	0.400431	0.206909	0.599633
S001347027	S001347027 uncultured beta proteobacterium; 66_2c2_95	Bacteria	Proteobacteria	Betaproteobacteria	Burkholderiales	NotAssigned	NotAssigned	0.324052	0.844933	1.11022e-15	0.677242	0.336317	0.664115	0.68494
S001348367	S001348367 uncultured bacterium; Redon_24-E10-T7	Bacteria	Proteobacteria	Betaproteobacteria	Burkholderiales	Comamonadaceae	NotAssigned	0.670644	0.146288	2.22483e-05	0.832862	0.66787	0.105851	0.832403
S001348844	S001348844 uncultured bacterium; Plan_L8-G7-T7	Bacteria	Proteobacteria	Betaproteobacteria	Burkholderiales	NotAssigned	NotAssigned	0.62868	0.00056216	0.201582	0.758957	0.77043	0.106098	0.664868
S001349019	S001349019 uncultured bacterium; LIlla_20-E4-T7	Bacteria	Proteobacteria	Betaproteobacteria	Burkholderiales	Oxalobacteraceae	NotAssigned	0.11934	0.255116	0.111988	0.354843	0.116606	0.244587	0.356827
S001349415	S001349415 uncultured bacterium; Gerber_L7-G7-T7	Bacteria	Bacteroidetes	NotAssigned	NotAssigned	NotAssigned	NotAssigned	0.536243	0.0286194	0.211456	0.831526	0.938339	0.0447794	0.730216
S001351166	S001351166 Rhizobium sp. T49	Bacteria	Proteobacteria	Alphaproteobacteria	Rhizobiales	Rhizobiaceae	Rhizobium	0.0854727	0.0247056	0.998203	0.505159	0.730946	0.919465	0.671888
S001353351	S001353351 uncultured bacterium; 48T2	Bacteria	Proteobacteria	Gammaproteobacteria	Pseudomonadales	Pseudomonadaceae	Pseudomonas	0.246544	0.000124795	0.00393505	0.239542	0.200675	0.000659967	0.195586
S001353393	S001353393 uncultured bacterium; 146T3	Bacteria	Proteobacteria	NotAssigned	NotAssigned	NotAssigned	NotAssigned	0.103787	0.239237	0.272163	0.132623	0.104496	0.238579	0.132283
S001353396	S001353396 uncultured bacterium; 149T3	Bacteria	Proteobacteria	Betaproteobacteria	Burkholderiales	Comamonadaceae	NotAssigned	0.283742	0.166285	0.368051	0.253982	0.146141	0.00714732	0.326229
S001378023	S001378023 uncultured beta proteobacterium; Z4MB72	Bacteria	Proteobacteria	Betaproteobacteria	Burkholderiales	Comamonadaceae	Hydrogenophaga	0.699986	8.7885e-07	0.000181001	0.648939	0.591167	0.108464	0.818671
S001378125	S001378125 uncultured beta proteobacterium; Z273MF8	Bacteria	Proteobacteria	Betaproteobacteria	Rhodocyclales	Rhodocyclaceae	NotAssigned	0.385	0.00653649	0.590373	0.654718	0.475633	0.779424	0.697996
S001382584	S001382584 uncultured bacterium; nbt14h04	Bacteria	Proteobacteria	Gammaproteobacteria	Pseudomonadales	Pseudomonadaceae	Pseudomonas	0.847624	0.00454482	3.86496e-05	0.767969	0.739681	0.0220282	0.710779
S001382606	S001382606 uncultured bacterium; nbt15c08	Bacteria	Proteobacteria	Gammaproteobacteria	Pseudomonadales	Pseudomonadaceae	Pseudomonas	0.783423	5.43024e-05	1.51193e-05	0.834683	0.751413	0.000186661	0.81749
S001382658	S001382658 uncultured bacterium; nbt16a05	Bacteria	Proteobacteria	Betaproteobacteria	Burkholderiales	Comamonadaceae	Delftia	0.770831	0.045226	1.31353e-10	0.809591	0.744927	0.0351258	0.777462
S001382830	S001382830 uncultured bacterium; nbt17h08	Bacteria	Proteobacteria	Gammaproteobacteria	Pseudomonadales	Pseudomonadaceae	Pseudomonas	0.289536	1.52531e-06	0.0655702	0.25742	0.346183	0.324485	0.113841
S001383162	S001383162 uncultured bacterium; nbt22h11	Bacteria	Proteobacteria	Betaproteobacteria	Burkholderiales	Oxalobacteraceae	Janthinobacterium	0.839923	0.0275887	7.07576e-10	0.887223	0.836569	0.0160169	0.886666
S001383283	S001383283 uncultured bacterium; nbt23d12	Bacteria	Proteobacteria	Gammaproteobacteria	Pseudomonadales	Pseudomonadaceae	Pseudomonas	0.230554	0.000681457	0.00332475	0.239233	0.22977	0.000542295	0.240017
S001383394	S001383394 uncultured bacterium; nbt24a09	Bacteria	Proteobacteria	Gammaproteobacteria	Pseudomonadales	Pseudomonadaceae	Pseudomonas	0.594521	0.00117412	0.0843866	0.743525	0.490831	0.3386	0.620834
S001383752	S001383752 uncultured bacterium; nbt175h06	Bacteria	Proteobacteria	Betaproteobacteria	Burkholderiales	Burkholderiaceae	Ralstonia	0.67521	9.82225e-05	0.010169	0.792872	0.573673	0.307894	0.812447
S001383935	S001383935 uncultured bacterium; nbt38a03	Bacteria	Proteobacteria	Gammaproteobacteria	Pseudomonadales	Pseudomonadaceae	Pseudomonas	0.642268	0.00208812	0.00174376	0.763823	0.670755	0.0263456	0.804171
S001383999	S001383999 uncultured bacterium; nbt38g10	Bacteria	Proteobacteria	Gammaproteobacteria	Pseudomonadales	Pseudomonadaceae	Pseudomonas	0.237969	0.00509962	0.00390616	0.349286	0.174221	0.0380923	0.292527
S001384184	S001384184 uncultured bacterium; nbt182b03	Bacteria	Proteobacteria	Gammaproteobacteria	Pseudomonadales	Pseudomonadaceae	Pseudomonas	0.832805	0.00313216	0.15165	0.871516	0.665447	0.456022	0.79088
S001384227	S001384227 uncultured bacterium; nbt182f04	Bacteria	Proteobacteria	Gammaproteobacteria	Pseudomonadales	Pseudomonadaceae	Pseudomonas	0.411056	5.99286e-07	0.0362728	0.516185	0.137211	0.0362968	0.204722
S001384388	S001384388 uncultured bacterium; nbt40d09	Bacteria	Proteobacteria	Alphaproteobacteria	Rhizobiales	Methylobacteriaceae	Methylobacterium	0.579363	0.63077	3.55598e-07	0.681566	0.746581	0.273488	0.563904
S001384471	S001384471 uncultured bacterium; nbt135d10	Bacteria	Proteobacteria	Betaproteobacteria	Burkholderiales	Oxalobacteraceae	Janthinobacterium	0.77791	0.872232	8.4276e-05	0.899373	0.815052	0.827958	0.865564
S001384492	S001384492 uncultured bacterium; nbt135g11	Bacteria	Proteobacteria	Gammaproteobacteria	Pseudomonadales	Pseudomonadaceae	Pseudomonas	0.768613	0.0346019	0.561811	0.861536	0.556995	0.0622079	0.698969
S001384701	S001384701 uncultured bacterium; nbt187c05	Bacteria	Proteobacteria	Gammaproteobacteria	Pseudomonadales	Pseudomonadaceae	Pseudomonas	0.527788	0.136859	0.000136403	0.613274	0.527563	0.0981632	0.613813
S001385652	S001385652 uncultured gamma proteobacterium; LP15MB30	Bacteria	Proteobacteria	Betaproteobacteria	Rhodocyclales	Rhodocyclaceae	NotAssigned	0.409527	0.165502	0.0438972	0.547812	0.374081	0.101962	0.556385
S001386431	S001386431 uncultured alpha proteobacterium; LPROCKB78	Bacteria	Proteobacteria	Alphaproteobacteria	Rhizobiales	Rhizobiaceae	Rhizobium	0.730254	0.000192001	1.30129e-07	0.78616	0.723502	0.000128556	0.785464
S001392561	S001392561 uncultured bacterium; nbu175c08c1	Bacteria	Proteobacteria	Gammaproteobacteria	Xanthomonadales	Xanthomonadaceae	Lysobacter	0.580492	0.00350133	6.81993e-10	0.623677	0.727545	0.0209373	0.674067
S001392577	S001392577 uncultured bacterium; nbu175e03c1	Bacteria	Proteobacteria	Alphaproteobacteria	Sphingomonadales	Sphingomonadaceae	Novosphingobium	0.327895	0.00319797	0.740484	0.762392	0.688518	0.702517	0.803057
S001402066	S001402066 uncultured bacterium; nbw791c02c1	Bacteria	Proteobacteria	Betaproteobacteria	Burkholderiales	Burkholderiaceae	Ralstonia	0.769208	0.000100078	8.71911e-06	0.800311	0.56156	0.661161	0.800362
S001406239	S001406239 uncultured bacterium; nbw766g05c1	Bacteria	Proteobacteria	Alphaproteobacteria	Rhizobiales	Rhizobiaceae	Rhizobium	0.710619	0.209067	3.80025e-06	0.903706	0.70815	0.166192	0.902748
S001406307	S001406307 uncultured bacterium; nbw767e11c1	Bacteria	Proteobacteria	Alphaproteobacteria	Rhizobiales	Rhizobiaceae	Rhizobium	0.116384	0.220687	0.407882	0.521294	0.674545	0.470255	0.170812
S001409720	S001409720 uncultured bacterium; nbu142g07c1	Bacteria	Proteobacteria	Alphaproteobacteria	Sphingomonadales	Sphingomonadaceae	Novosphingobium	0.26336	0.0179798	1.29544e-11	0.66488	0.257086	0.0112086	0.666254
S001411845	S001411845 uncultured bacterium; nbu288e10c1	Bacteria	Proteobacteria	Alphaproteobacteria	Rhizobiales	Bradyrhizobiaceae	Bradyrhizobium	0.629309	0.626552	0.6198	0.761991	0.634723	0.0143675	0.628647
S001412038	S001412038 uncultured bacterium; nbu291a08c1	Bacteria	Proteobacteria	Betaproteobacteria	Burkholderiales	Comamonadaceae	Acidovorax	0.33205	0.00403503	0.672984	0.382542	0.383307	0.836683	0.372479
S001413257	S001413257 uncultured bacterium; nbu311a08c1	Bacteria	Proteobacteria	Alphaproteobacteria	Sphingomonadales	Sphingomonadaceae	Novosphingobium	0.519464	0.04615	3.79285e-08	0.78316	0.505882	0.0505644	0.783507
S001413353	S001413353 uncultured bacterium; nbu312c09c1	Bacteria	Proteobacteria	Betaproteobacteria	Burkholderiales	Comamonadaceae	Acidovorax	0.249918	0.0322682	0.0189217	0.312363	0.232219	0.018329	0.329579
S001413931	S001413931 uncultured bacterium; nbu307e09c1	Bacteria	Proteobacteria	Betaproteobacteria	Burkholderiales	Comamonadaceae	Acidovorax	0.266608	0.0225207	0.579395	0.223434	0.226564	0.0048733	0.290947
S001414432	S001414432 uncultured bacterium; nbu319c08c1	Bacteria	Proteobacteria	Betaproteobacteria	Burkholderiales	Comamonadaceae	Curvibacter	0.602857	0.694917	2.68101e-05	0.803547	0.719497	0.708635	0.813039
S001414703	S001414703 uncultured bacterium; nbu322d01c1	Bacteria	Proteobacteria	Betaproteobacteria	Burkholderiales	Comamonadaceae	Acidovorax	0.49538	0.028123	0.00915581	0.365948	0.448746	0.266818	0.516009
S001414734	S001414734 uncultured bacterium; nbu322f09c1	Bacteria	Proteobacteria	Alphaproteobacteria	Sphingomonadales	Sphingomonadaceae	Novosphingobium	4.31606e-08	0	0	0.000262196	0.00168399	5.63183e-11	0.030092
S001415544	S001415544 uncultured bacterium; nbw124c08c1	Bacteria	Proteobacteria	Betaproteobacteria	Burkholderiales	Comamonadaceae	Acidovorax	0.385769	0.00631997	0.0537039	0.433323	0.561991	0.307446	0.621375
S001415601	S001415601 uncultured bacterium; nbw125b12c1	Bacteria	Proteobacteria	Betaproteobacteria	Burkholderiales	Burkholderiaceae	Ralstonia	0.554014	8.78741e-06	2.55938e-10	0.66499	0.424273	0.229066	0.566052
S001415760	S001415760 uncultured bacterium; nbw127c04c1	Bacteria	Proteobacteria	Alphaproteobacteria	Sphingomonadales	Sphingomonadaceae	Novosphingobium	0.597977	0.0269749	3.76311e-11	0.834806	0.592346	0.0183661	0.834862
S001415957	S001415957 Oxalicibacterium faecigallinarum (T); YOx (= CCM 2767, = DSM 21641)	Bacteria	Proteobacteria	Betaproteobacteria	Burkholderiales	Oxalobacteraceae	Oxalicibacterium	0.154951	0.000641226	0.890268	0.114689	0.0718954	0.926587	0.104711
S001417064	S001417064 Bradyrhizobium sp. SEMIA 6187	Bacteria	Proteobacteria	Alphaproteobacteria	Rhizobiales	Bradyrhizobiaceae	Bradyrhizobium	0.165213	0.346078	0.166023	0.425185	0.255981	0.196891	0.459824
S001417817	S001417817 Pedobacter sp. N1d-b1	Bacteria	Bacteroidetes	Sphingobacteriia	Sphingobacteriales	Sphingobacteriaceae	Pedobacter	0.137144	0.264581	0.203169	0.123367	0.137442	0.262618	0.122916
S001418365	S001418365 Enterobacter sp. NSJ-4	Bacteria	Proteobacteria	Gammaproteobacteria	Enterobacteriales	Enterobacteriaceae	Enterobacter	0.348781	0.3859	0.559924	0.469254	0.257592	0.0709312	0.503232
S001447408	S001447408 uncultured bacterium; Aec243	Bacteria	Proteobacteria	Gammaproteobacteria	Pseudomonadales	Pseudomonadaceae	Pseudomonas	0.201686	0.120204	0.00010319	0.763148	0.516638	0.00770666	0.548084
S001447427	S001447427 uncultured bacterium; Fec117	Bacteria	Firmicutes	Bacilli	Bacillales	NotAssigned	NotAssigned	0.429798	0.514371	0.00979995	0.532551	0.429887	0.46682	0.531666
S001447432	S001447432 uncultured bacterium; Fec169	Bacteria	Proteobacteria	Alphaproteobacteria	Rhizobiales	Rhizobiaceae	NotAssigned	0.584494	0.000796333	0.0228351	0.671512	0.461741	0.0202331	0.608376
S001447436	S001447436 uncultured bacterium; Fec179	Bacteria	Firmicutes	Bacilli	Bacillales	NotAssigned	NotAssigned	0.365241	0.985498	0	0.882299	0.721395	0.0523534	0.868018
S001447447	S001447447 uncultured bacterium; Fec239	Bacteria	Proteobacteria	Gammaproteobacteria	Pseudomonadales	Pseudomonadaceae	NotAssigned	0.0689427	0.0215209	6.00891e-06	0.658892	0.18123	0.0184154	0.831056
S001449385	S001449385 uncultured bacterium; BH33-226	Bacteria	Proteobacteria	Gammaproteobacteria	Enterobacteriales	Enterobacteriaceae	NotAssigned	0.0188416	0.722145	0.0698007	0.285833	0.0489292	0.489414	0.293591
S001449388	S001449388 uncultured Niastella sp.; BH34-12	Bacteria	Bacteroidetes	Sphingobacteriia	Sphingobacteriales	Chitinophagaceae	Niastella	0.697314	0.409762	0.00172652	0.798626	0.702166	0.377105	0.802965
S001449394	S001449394 uncultured bacterium; BH34-70	Bacteria	Proteobacteria	Betaproteobacteria	Rhodocyclales	Rhodocyclaceae	Zoogloea	0.513607	7.65922e-05	0.00100157	0.514112	0.548611	0.0059264	0.572395
S001449400	S001449400 uncultured bacterium; BH34-131	Bacteria	Proteobacteria	Betaproteobacteria	Burkholderiales	NotAssigned	NotAssigned	0.799131	0.897194	0.00427244	0.812197	0.799203	0.805668	0.812208
S001449625	S001449625 uncultured alpha proteobacterium; B127	Bacteria	Proteobacteria	Alphaproteobacteria	Rhizobiales	Rhodobiaceae	Anderseniella	0.594874	0.712299	0.0032963	0.613713	0.490158	0.548773	0.615445
S001450603	S001450603 uncultured Pseudomonas sp.; 16Sc2	Bacteria	Proteobacteria	Gammaproteobacteria	Pseudomonadales	Pseudomonadaceae	Pseudomonas	0.522489	5.32143e-06	0.52077	0.847958	0.844996	0.920058	0.598941
S001450608	S001450608 uncultured Pseudomonas sp.; 16Sc39	Bacteria	Proteobacteria	Gammaproteobacteria	Pseudomonadales	Pseudomonadaceae	Pseudomonas	0.883567	1.54209e-05	0.239488	0.902555	0.841375	0.603413	0.907322
S001451556	S001451556 uncultured bacterium; nbw889e11c1	Bacteria	Proteobacteria	Gammaproteobacteria	Enterobacteriales	Enterobacteriaceae	NotAssigned	0.297685	0.157382	0.0903701	0.480577	0.297292	0.146724	0.480274
S001451581	S001451581 uncultured bacterium; nbw890a02c1	Bacteria	Proteobacteria	Betaproteobacteria	Burkholderiales	Burkholderiaceae	Ralstonia	0.567468	0.00351532	0.000113085	0.205513	0.330754	0.522154	0.0922282
S001451606	S001451606 uncultured bacterium; nbw890c10c1	Bacteria	Proteobacteria	Gammaproteobacteria	Enterobacteriales	Enterobacteriaceae	NotAssigned	0.212371	0.508883	0.20452	0.157739	0.196248	0.573108	0.118804
S001452903	S001452903 uncultured bacterium; nbw899f02c1	Bacteria	Proteobacteria	Betaproteobacteria	Burkholderiales	Burkholderiaceae	Ralstonia	0.551347	4.67944e-05	0.0616769	0.675316	0.234217	0.386844	0.506172
S001452951	S001452951 uncultured bacterium; nbw900c09c1	Bacteria	Proteobacteria	Betaproteobacteria	Burkholderiales	Burkholderiaceae	Ralstonia	0.150468	0.0665036	2.52353e-11	0.577804	0.0363056	0.568389	0.341186
S001453454	S001453454 uncultured bacterium; nbw905h03c1	Bacteria	Proteobacteria	Gammaproteobacteria	Pseudomonadales	Pseudomonadaceae	Pseudomonas	0.198832	5.40381e-05	0.00137486	0.137166	0.215314	0.00385546	0.146226
S001453782	S001453782 uncultured bacterium; nbw907f02c1	Bacteria	Proteobacteria	Gammaproteobacteria	Pseudomonadales	Pseudomonadaceae	Pseudomonas	0.929581	0.00266158	0.00414023	0.92464	0.889959	0.00293012	0.880168
S001453792	S001453792 uncultured bacterium; nbw907h10c1	Bacteria	Proteobacteria	Gammaproteobacteria	Pseudomonadales	Pseudomonadaceae	Pseudomonas	0.576523	0.00254265	0.045239	0.668959	0.685145	0.0367972	0.756674
S001454330	S001454330 uncultured bacterium; nbw914d07c1	Bacteria	Proteobacteria	Betaproteobacteria	Burkholderiales	Burkholderiaceae	Ralstonia	0.855299	0.0169606	6.4261e-06	0.784788	0.850138	0.310633	0.764846
S001456154	S001456154 uncultured bacterium; nbw867a05c1	Bacteria	Proteobacteria	Betaproteobacteria	Burkholderiales	Burkholderiaceae	Ralstonia	0.596095	6.5571e-06	0.0273761	0.700485	0.348452	0.713862	0.490074
S001456789	S001456789 uncultured bacterium; nbw882a05c1	Bacteria	Proteobacteria	Betaproteobacteria	Burkholderiales	Burkholderiaceae	Ralstonia	0.650046	3.41787e-05	4.97073e-06	0.776647	0.649905	0.0559245	0.847698
S001457167	S001457167 uncultured bacterium; nbw889c05c1	Bacteria	Proteobacteria	Gammaproteobacteria	Enterobacteriales	Enterobacteriaceae	NotAssigned	0.297521	0.157919	0.0893503	0.478595	0.2975	0.148933	0.478115
S001457728	S001457728 uncultured bacterium; nbw892a07c1	Bacteria	Proteobacteria	Gammaproteobacteria	Enterobacteriales	Enterobacteriaceae	NotAssigned	0.297685	0.157382	0.0903701	0.480577	0.297292	0.146724	0.480274
S001457764	S001457764 uncultured bacterium; nbw892d12c1	Bacteria	Proteobacteria	Gammaproteobacteria	Enterobacteriales	Enterobacteriaceae	NotAssigned	0.297685	0.157382	0.0903701	0.480577	0.297292	0.146724	0.480274
S001457773	S001457773 uncultured bacterium; nbw892e12c1	Bacteria	Proteobacteria	Gammaproteobacteria	Enterobacteriales	Enterobacteriaceae	NotAssigned	0.382616	0.481383	0.00506264	0.490148	0.381638	0.423886	0.489595
S001457780	S001457780 uncultured bacterium; nbw892f10c1	Bacteria	Proteobacteria	Gammaproteobacteria	Enterobacteriales	Enterobacteriaceae	NotAssigned	0.213106	0.266139	0.938892	0.385552	0.397362	0.172281	0.395329
S001458556	S001458556 uncultured bacterium; nbw906e01c1	Bacteria	Proteobacteria	Gammaproteobacteria	Pseudomonadales	Pseudomonadaceae	Pseudomonas	0.496068	0.00120198	0.00354364	0.678889	0.416253	0.0106134	0.613384
S001458578	S001458578 uncultured bacterium; nbw906g10c1	Bacteria	Proteobacteria	Gammaproteobacteria	Pseudomonadales	Pseudomonadaceae	Pseudomonas	0.689622	0.142945	0.000136869	0.628898	0.689831	0.102555	0.629739
S001458647	S001458647 uncultured bacterium; nbw908g09c1	Bacteria	Proteobacteria	Betaproteobacteria	Burkholderiales	Burkholderiaceae	Ralstonia	0.773793	0.00151326	3.12162e-05	0.683157	0.738405	0.369874	0.631342
S001464891	S001464891 uncultured bacterium; nbu523f09c1	Bacteria	Proteobacteria	Betaproteobacteria	Burkholderiales	Comamonadaceae	Acidovorax	0.666902	0.0610666	0.0274631	0.60633	0.624424	0.109971	0.738696
S001465067	S001465067 uncultured bacterium; nbu412a08c1	Bacteria	Proteobacteria	Alphaproteobacteria	Sphingomonadales	Sphingomonadaceae	Novosphingobium	0.429441	0.00102661	0.682858	0.643601	0.664007	0.641515	0.901067
S001465272	S001465272 uncultured bacterium; nbu415a02c1	Bacteria	Proteobacteria	Alphaproteobacteria	Sphingomonadales	Sphingomonadaceae	Novosphingobium	0.345128	0.000261636	0.000474508	0.529665	0.177427	0.220125	0.499595
S001465613	S001465613 uncultured bacterium; nbu423h01c1	Bacteria	Proteobacteria	Betaproteobacteria	Burkholderiales	Comamonadaceae	Acidovorax	0.709452	0.0134911	0.377364	0.775856	0.658194	0.526287	0.739498
S001467528	S001467528 uncultured bacterium; nbw966d04c1	Bacteria	Proteobacteria	Betaproteobacteria	Burkholderiales	Burkholderiaceae	Ralstonia	0.573811	0.000385533	0.000134693	0.515617	0.269345	0.161046	0.267107
S001469265	S001469265 uncultured bacterium; nbw967b06c1	Bacteria	Proteobacteria	Betaproteobacteria	Burkholderiales	Burkholderiaceae	Ralstonia	0.201339	0.000968407	0.0183335	0.572619	0.483126	0.605288	0.551721
S001469298	S001469298 uncultured bacterium; nbw967e08c1	Bacteria	Proteobacteria	Betaproteobacteria	Burkholderiales	Burkholderiaceae	Ralstonia	0.149558	0.000523211	2.46378e-07	0.383065	0.347584	0.470047	0.640921
S001469423	S001469423 uncultured bacterium; nbw969a06c1	Bacteria	Proteobacteria	Gammaproteobacteria	Xanthomonadales	Xanthomonadaceae	Pseudoxanthomonas	0.293996	0.16183	0.0891997	0.477336	0.289365	0.152094	0.478732
S001471346	S001471346 uncultured bacterium; nbw985a06c1	Bacteria	Proteobacteria	Alphaproteobacteria	Rhizobiales	Bradyrhizobiaceae	Bradyrhizobium	0.258015	0.00226784	0.461385	0.666105	0.313244	0.891713	0.601318
S001471557	S001471557 uncultured bacterium; nbu547f01c1	Bacteria	Proteobacteria	Alphaproteobacteria	Sphingomonadales	Sphingomonadaceae	Novosphingobium	0.17065	0.0695066	0.000280466	0.444874	0.171072	0.0584525	0.443577
S001472716	S001472716 uncultured bacterium; nbw1002g02c1	Bacteria	Proteobacteria	Alphaproteobacteria	Rhizobiales	Bradyrhizobiaceae	Bradyrhizobium	0.176655	0.000270117	0.00133153	0.116803	0.149172	7.59595e-05	0.123388
S001474256	S001474256 uncultured bacterium; nbu513f02c1	Bacteria	Proteobacteria	Betaproteobacteria	Burkholderiales	Burkholderiaceae	Ralstonia	0.788539	0.000345933	0.00988224	0.677987	0.475026	0.0782834	0.643852
S001486066	S001486066 uncultured bacterium; nbw42g10c1	Bacteria	Proteobacteria	Betaproteobacteria	Burkholderiales	Burkholderiales_incertae_sedis	NotAssigned	0.937912	0.165571	3.64153e-14	0.906319	0.928775	0.0931037	0.903769
S001488258	S001488258 uncultured bacterium; nbw29b08c1	Bacteria	Proteobacteria	Alphaproteobacteria	Rhizobiales	Rhizobiaceae	Rhizobium	0.564736	0.441003	0.001397	0.743	0.561893	0.387904	0.742774
S001488260	S001488260 uncultured bacterium; nbw29b10c1	Bacteria	Proteobacteria	Gammaproteobacteria	Enterobacteriales	Enterobacteriaceae	Enterobacter	0.542082	0.0963822	0.0432232	0.677439	0.539202	0.0803456	0.676453
S001492994	S001492994 uncultured bacterium; nbw730f08c1	Bacteria	Proteobacteria	Betaproteobacteria	Burkholderiales	Comamonadaceae	Xenophilus	0.669635	0.00766971	0.997299	0.817001	0.723028	0.991198	0.852373
S001493274	S001493274 uncultured bacterium; nbw1124e02c1	Bacteria	Proteobacteria	Alphaproteobacteria	Rhizobiales	Bradyrhizobiaceae	Bosea	0.421282	0.65394	0.634665	0.748677	0.663788	0.0133773	0.763077
S001493697	S001493697 uncultured bacterium; nbw1236h08c1	Bacteria	Proteobacteria	Gammaproteobacteria	Enterobacteriales	Enterobacteriaceae	Enterobacter	0.298681	0.162564	0.0899093	0.478683	0.29871	0.142182	0.479584
S001495241	S001495241 uncultured bacterium; nbw229h03c1	Bacteria	Proteobacteria	Gammaproteobacteria	Pseudomonadales	Pseudomonadaceae	Pseudomonas	0.274014	0.00461845	0.87575	0.688912	0.674971	0.56018	0.59406
S001495253	S001495253 uncultured bacterium; nbw230a06c1	Bacteria	Proteobacteria	Gammaproteobacteria	Pseudomonadales	Pseudomonadaceae	Pseudomonas	0.863846	0.000275765	0.174446	0.872891	0.904328	0.403033	0.898088
S001495255	S001495255 uncultured bacterium; nbw230a08c1	Bacteria	Proteobacteria	Gammaproteobacteria	Enterobacteriales	Enterobacteriaceae	Pantoea	0.336105	0.318221	0.000587598	0.364727	0.337493	0.258514	0.365079
S001495692	S001495692 uncultured bacterium; nbw230h09c1	Bacteria	Proteobacteria	Gammaproteobacteria	Pseudomonadales	Pseudomonadaceae	Pseudomonas	0.688949	4.41551e-05	0.307314	0.913912	0.604092	0.888235	0.840521
S001495783	S001495783 uncultured bacterium; nbw232b10c1	Bacteria	Proteobacteria	Gammaproteobacteria	Pseudomonadales	Pseudomonadaceae	Pseudomonas	0.785087	0.000160793	0.416542	0.84457	0.547729	0.644255	0.861854
S001502271	S001502271 uncultured bacterium; nbw362a08c1	Bacteria	Proteobacteria	Alphaproteobacteria	Sphingomonadales	Sphingomonadaceae	Novosphingobium	0.482237	0.052295	0.000197556	0.649668	0.522988	0.100018	0.622405
S001503931	S001503931 uncultured bacterium; nbw1212e08c1	Bacteria	Proteobacteria	Gammaproteobacteria	Pseudomonadales	Pseudomonadaceae	Pseudomonas	0.37814	0.00349315	0.00744761	0.456498	0.375127	0.00278825	0.455166
S001504132	S001504132 uncultured bacterium; nbw1163d06c1	Bacteria	Proteobacteria	Betaproteobacteria	Burkholderiales	Oxalobacteraceae	Janthinobacterium	0.796377	1.36758e-05	0.836627	0.870971	0.652143	0.759028	0.820758
S001504235	S001504235 uncultured bacterium; nbw1164h04c1	Bacteria	Proteobacteria	Betaproteobacteria	Burkholderiales	Oxalobacteraceae	Janthinobacterium	0.711208	0.000773526	0.979844	0.804133	0.765524	0.834094	0.740506
S001505545	S001505545 uncultured bacterium; nbw1180f05c1	Bacteria	Proteobacteria	Betaproteobacteria	Burkholderiales	Burkholderiaceae	Ralstonia	0.674763	0.080822	8.44101e-10	0.631035	0.60868	0.523484	0.644473
S001506305	S001506305 uncultured bacterium; nbw1185g03c1	Bacteria	Proteobacteria	Betaproteobacteria	Burkholderiales	Burkholderiaceae	Ralstonia	0.655292	1.3546e-05	3.27456e-09	0.606943	0.328944	0.155426	0.43045
S001509466	S001509466 uncultured bacterium; nbw303d10c1	Bacteria	Proteobacteria	Betaproteobacteria	Burkholderiales	Burkholderiaceae	Ralstonia	0.533794	0.000203291	1.54891e-08	0.50388	0.527452	0.00013074	0.503244
S001511551	S001511551 uncultured bacterium; nbw276e02c1	Bacteria	Proteobacteria	Betaproteobacteria	Burkholderiales	Burkholderiaceae	Ralstonia	0.554798	0.000137973	0.00472569	0.644801	0.585716	0.28493	0.482273
S001518336	S001518336 uncultured bacterium; nbw412a03c1	Bacteria	Proteobacteria	Betaproteobacteria	Burkholderiales	Burkholderiaceae	Ralstonia	0.720364	0.0386892	0.00727363	0.858934	0.827007	0.0739558	0.817995
S001519003	S001519003 uncultured bacterium; nbw407a08c1	Bacteria	Proteobacteria	Betaproteobacteria	Burkholderiales	Burkholderiaceae	Ralstonia	0.685386	2.16765e-05	0.00518648	0.628867	0.611448	0.0589889	0.664421
S001519284	S001519284 uncultured bacterium; nbw422h11c1	Bacteria	Proteobacteria	Alphaproteobacteria	Sphingomonadales	Sphingomonadaceae	Novosphingobium	0.324494	0.142009	0.0761183	0.504992	0.319551	0.13326	0.506398
S001520523	S001520523 uncultured bacterium; nbw429f06c1	Bacteria	Proteobacteria	Betaproteobacteria	Burkholderiales	Burkholderiaceae	Ralstonia	0.329458	1.62936e-06	9.21119e-11	0.677821	0.198076	0.0455043	0.640272
S001521938	S001521938 uncultured bacterium; nbw443d04c1	Bacteria	Proteobacteria	Betaproteobacteria	Burkholderiales	Comamonadaceae	Acidovorax	0.764911	0.0195463	0.402881	0.75506	0.73784	0.67228	0.766402
S001522365	S001522365 uncultured bacterium; nbw446c07c1	Bacteria	Proteobacteria	Betaproteobacteria	Burkholderiales	Comamonadaceae	Acidovorax	0.215371	0.0121246	0.453136	0.369504	0.147807	0.00884169	0.450048
S001522763	S001522763 uncultured bacterium; nbw448a07c1	Bacteria	Proteobacteria	Alphaproteobacteria	Sphingomonadales	Sphingomonadaceae	Novosphingobium	0.535548	0.000166866	2.28432e-11	0.77218	0.74496	0.0103393	0.833297
S001522805	S001522805 uncultured bacterium; nbw448f06c1	Bacteria	Proteobacteria	Betaproteobacteria	Burkholderiales	Comamonadaceae	Acidovorax	0.281201	0.01609	5.1419e-05	0.233717	0.337978	0.098828	0.457761
S001523688	S001523688 uncultured bacterium; nbw454d04c1	Bacteria	Proteobacteria	Alphaproteobacteria	Sphingomonadales	Sphingomonadaceae	Sphingomonas	0.201996	0.117283	0.000328576	0.307686	0.197795	0.0991573	0.308953
S001524323	S001524323 uncultured bacterium; nbw403d11c1	Bacteria	Proteobacteria	Betaproteobacteria	Burkholderiales	Burkholderiaceae	Ralstonia	0.76694	0.0193373	1.27434e-07	0.908018	0.559264	0.314563	0.829058
S001524380	S001524380 uncultured bacterium; nbw404b09c1	Bacteria	Proteobacteria	Betaproteobacteria	Burkholderiales	Comamonadaceae	Acidovorax	0.188011	0.00559973	0.715931	0.225665	0.217119	0.177258	0.469044
S001524517	S001524517 uncultured bacterium; nbw559g09c1	Bacteria	Proteobacteria	Betaproteobacteria	Burkholderiales	Comamonadaceae	Acidovorax	0.442546	0.00460013	0.606568	0.332494	0.274836	0.345514	0.506216
S001524744	S001524744 uncultured bacterium; nbw701b11c1	Bacteria	Proteobacteria	Betaproteobacteria	Burkholderiales	Comamonadaceae	Acidovorax	0.46374	0.00127704	0.372516	0.344285	0.196454	0.109992	0.394165
S001524952	S001524952 uncultured bacterium; nbw503d10c1	Bacteria	Proteobacteria	Gammaproteobacteria	Pseudomonadales	Pseudomonadaceae	Pseudomonas	0.404307	0.000478537	0.0191948	0.459728	0.317748	0.00774893	0.379233
S001525571	S001525571 uncultured bacterium; nbw511e09c1	Bacteria	Proteobacteria	Alphaproteobacteria	Sphingomonadales	Sphingomonadaceae	Novosphingobium	0.653287	0.00303045	9.75853e-12	0.793812	0.689288	0.0131918	0.818642
S001525679	S001525679 uncultured bacterium; nbw512g09c1	Bacteria	Proteobacteria	Betaproteobacteria	Burkholderiales	Comamonadaceae	Acidovorax	0.108651	0.00922952	0.135984	0.0848072	0.507291	0.198267	0.509258
S001528305	S001528305 uncultured bacterium; nbw705g09c1	Bacteria	Proteobacteria	Betaproteobacteria	Burkholderiales	Comamonadaceae	Acidovorax	0.431991	0.110112	0.512876	0.244423	0.274098	0.00152236	0.608548
S001528649	S001528649 uncultured bacterium; nbw693e09c1	Bacteria	Proteobacteria	Alphaproteobacteria	Rhizobiales	Bradyrhizobiaceae	NotAssigned	0.697373	0.00211358	0.0204342	0.736827	0.749394	0.0321661	0.751424
S001528880	S001528880 uncultured bacterium; nbw706d04c1	Bacteria	Proteobacteria	Betaproteobacteria	Burkholderiales	Comamonadaceae	Acidovorax	0.61199	0.00814378	0.0899739	0.39742	0.720878	0.121818	0.791119
S001528937	S001528937 uncultured bacterium; nbw707a05c1	Bacteria	Proteobacteria	Betaproteobacteria	Burkholderiales	Burkholderiales_incertae_sedis	NotAssigned	0.872072	0.937778	7.54952e-15	0.926177	0.862035	0.695912	0.924191
S001529507	S001529507 uncultured bacterium; nbw710c07c1	Bacteria	Proteobacteria	Betaproteobacteria	Burkholderiales	Comamonadaceae	Pelomonas	0.86957	0.298635	1.49355e-07	0.82506	0.864727	0.210556	0.824267
S001530143	S001530143 uncultured bacterium; nbw562g07c1	Bacteria	Proteobacteria	Betaproteobacteria	Burkholderiales	Comamonadaceae	Acidovorax	0.192204	0.161224	0.000972359	0.086886	0.203631	0.148521	0.105639
S001530411	S001530411 uncultured bacterium; nbw518e12c1	Bacteria	Proteobacteria	Betaproteobacteria	Burkholderiales	Comamonadaceae	Acidovorax	0.215848	0.00394135	0.0437112	0.127442	0.350092	0.302863	0.539121
S001531024	S001531024 uncultured bacterium; nbw572a08c1	Bacteria	Proteobacteria	Betaproteobacteria	Burkholderiales	Comamonadaceae	Acidovorax	0.624318	0.0138211	0.332575	0.603835	0.873673	0.589118	0.898546
S001531513	S001531513 uncultured bacterium; nbw527f07c1	Bacteria	Proteobacteria	Betaproteobacteria	Burkholderiales	Comamonadaceae	Acidovorax	0.314674	0.00148842	0.264562	0.16152	0.326346	0.0959672	0.582444
S001532591	S001532591 uncultured bacterium; nbw536h09c1	Bacteria	Proteobacteria	Betaproteobacteria	Burkholderiales	Burkholderiaceae	Ralstonia	0.778172	0.0751232	3.29714e-08	0.897709	0.597946	0.389071	0.872311
S001534954	S001534954 uncultured bacterium; nbw718h01c1	Bacteria	Proteobacteria	Gammaproteobacteria	Pseudomonadales	Pseudomonadaceae	Pseudomonas	0.27491	0.0018662	0.0464072	0.580506	0.286561	0.47213	0.574104
S001535025	S001535025 uncultured bacterium; nbw720b01c1	Bacteria	Proteobacteria	Betaproteobacteria	Burkholderiales	Comamonadaceae	Acidovorax	0.409681	0.0130344	0.693071	0.400376	0.512996	0.2282	0.745124
S001537073	S001537073 uncultured bacterium; nbw664d01c1	Bacteria	Proteobacteria	Betaproteobacteria	Burkholderiales	Burkholderiaceae	Ralstonia	0.766561	0.00407241	1.21868e-06	0.858011	0.631183	0.111788	0.823572
S001537808	S001537808 uncultured bacterium; nbw626c10c1	Bacteria	Proteobacteria	Betaproteobacteria	Burkholderiales	Comamonadaceae	Acidovorax	0.266585	0.00541155	0.0974322	0.405825	0.153156	0.136442	0.559546
S001537878	S001537878 uncultured bacterium; nbw668g12c1	Bacteria	Proteobacteria	Betaproteobacteria	Burkholderiales	Comamonadaceae	Acidovorax	0.695776	0.00845203	0.14724	0.626157	0.539231	0.603826	0.672367
S001538302	S001538302 uncultured bacterium; nbw627e05c1	Bacteria	Proteobacteria	Betaproteobacteria	Burkholderiales	Comamonadaceae	Acidovorax	0.73537	0.00156751	0.966625	0.815916	0.783756	0.600393	0.824803
S001538411	S001538411 uncultured bacterium; nbw629b11c1	Bacteria	Proteobacteria	Betaproteobacteria	Burkholderiales	Comamonadaceae	Pelomonas	0.362664	0.0441553	1.74506e-06	0.41373	0.346993	0.0260877	0.418581
S001538936	S001538936 uncultured bacterium; nbw630h06c1	Bacteria	Proteobacteria	Betaproteobacteria	Burkholderiales	Comamonadaceae	Acidovorax	0.575961	0.0133325	0.978287	0.596418	0.72235	0.774547	0.852597
S001540727	S001540727 uncultured bacterium; nbw640e10c1	Bacteria	Proteobacteria	Betaproteobacteria	Burkholderiales	Comamonadaceae	Acidovorax	0.521701	0.00751302	0.0138605	0.155974	0.22957	0.0828238	0.232354
S001540899	S001540899 uncultured bacterium; nbw683h12c1	Bacteria	Proteobacteria	Gammaproteobacteria	Enterobacteriales	Enterobacteriaceae	Enterobacter	0.509084	0.784225	0.00369304	0.767603	0.407335	0.860714	0.822016
S001543804	S001543804 uncultured bacterium; BACd-2F6	Bacteria	Proteobacteria	Alphaproteobacteria	Rhizobiales	NotAssigned	NotAssigned	0.867063	0.995138	5.03506e-11	0.927417	0.804785	0.682065	0.918676
S001543889	S001543889 uncultured bacterium; BACd-A7	Bacteria	Proteobacteria	Alphaproteobacteria	Rhizobiales	Bradyrhizobiaceae	NotAssigned	0.254316	2.6923e-06	0.0201423	0.596543	0.435075	0.243691	0.618773
S001544291	S001544291 uncultured bacterium; BACu-B5A7	Bacteria	Proteobacteria	Gammaproteobacteria	Enterobacteriales	Enterobacteriaceae	NotAssigned	0.120742	0.220767	0.11027	0.154877	0.1203	0.214343	0.155041
S001544318	S001544318 uncultured bacterium; SY31	Bacteria	Proteobacteria	Gammaproteobacteria	NotAssigned	NotAssigned	NotAssigned	0.891153	0.00176687	1.11022e-16	0.856151	0.861555	0.0028367	0.871768
S001544357	S001544357 uncultured Ralstonia sp.; GI8-sp-A10	Bacteria	Proteobacteria	Betaproteobacteria	Burkholderiales	Burkholderiaceae	Ralstonia	0.831949	0.000186485	0.233433	0.755321	0.594959	0.0386889	0.797887
S001544386	S001544386 uncultured Bradyrhizobium sp.; GI8-sp-C08	Bacteria	Proteobacteria	Alphaproteobacteria	Rhizobiales	Bradyrhizobiaceae	Bradyrhizobium	0.859843	0.000638722	0.0607174	0.914674	0.93027	0.00428476	0.936636
S001544395	S001544395 uncultured Bradyrhizobium sp.; GI8-sp-C23	Bacteria	Proteobacteria	Alphaproteobacteria	Rhizobiales	Bradyrhizobiaceae	NotAssigned	0.298663	0.00286707	0.682742	0.566588	0.667162	0.0736631	0.422877
S001544400	S001544400 uncultured Ralstonia sp.; GI8-sp-D07	Bacteria	Proteobacteria	Betaproteobacteria	Burkholderiales	Burkholderiaceae	Ralstonia	0.427934	0.0101108	1.00282e-09	0.693801	0.40242	0.247948	0.650012
S001544482	S001544482 uncultured Ralstonia sp.; GI8-sp-J03	Bacteria	Proteobacteria	Betaproteobacteria	Burkholderiales	Burkholderiaceae	Ralstonia	0.727794	0.00195307	6.37381e-06	0.735022	0.756385	0.0372044	0.780546
S001544550	S001544550 uncultured Ralstonia sp.; GI8-sp-O07	Bacteria	Proteobacteria	Betaproteobacteria	Burkholderiales	Burkholderiaceae	Ralstonia	0.637342	2.78553e-06	7.63123e-11	0.609652	0.484015	0.262099	0.619402
S001546271	S001546271 uncultured Pseudomonas sp.; VE12D02	Bacteria	Proteobacteria	Gammaproteobacteria	Pseudomonadales	Pseudomonadaceae	Pseudomonas	0.388348	4.81405e-07	0.171857	0.805723	0.543526	0.634001	0.852979
S001548924	S001548924 Sphingomonas histidinilytica (T); UM2	Bacteria	Proteobacteria	Alphaproteobacteria	Sphingomonadales	Sphingomonadaceae	Sphingomonas	0.0272829	0.0142456	9.80276e-08	0.129478	0.0260357	0.0135703	0.120382
S001549126	S001549126 Enterobacter cloacae; AceM-1	Bacteria	Proteobacteria	Gammaproteobacteria	Enterobacteriales	Enterobacteriaceae	Enterobacter	0.450526	0.835608	0.0013384	0.736578	0.444202	0.739252	0.7338
S001549314	S001549314 Pseudomonas sp. LS197	Bacteria	Proteobacteria	Gammaproteobacteria	NotAssigned	NotAssigned	Pseudomonas	0.293158	0.0228812	0.0283227	0.4121	0.284482	0.0266745	0.405122
S001549998	S001549998 Pseudomonas sp. 23jan04	Bacteria	Proteobacteria	Gammaproteobacteria	Pseudomonadales	Pseudomonadaceae	Pseudomonas	0.100348	0.0329463	0.0640915	0.0971724	0.101226	0.0332564	0.0966144
S001551857	S001551857 uncultured alpha proteobacterium; UAB1	Bacteria	Proteobacteria	Alphaproteobacteria	Caulobacterales	Caulobacteraceae	Phenylobacterium	0.839759	0.803217	0	0.935784	0.853085	0.570785	0.935884
S001551865	S001551865 uncultured alpha proteobacterium; UAB9	Bacteria	Proteobacteria	NotAssigned	NotAssigned	NotAssigned	NotAssigned	0.609312	0.000280511	0.404266	0.809585	0.667566	0.464884	0.684476
S001551873	S001551873 uncultured beta proteobacterium; UAB17	Bacteria	Proteobacteria	Betaproteobacteria	Burkholderiales	Burkholderiaceae	NotAssigned	0.0822162	0.357946	0.208633	0.0392342	0.10133	0.20426	0.032536
S001551891	S001551891 uncultured alpha proteobacterium; EAB3	Bacteria	Proteobacteria	Alphaproteobacteria	Sphingomonadales	Sphingomonadaceae	NotAssigned	0.223068	0.000929549	6.52811e-14	0.663292	0.477558	0.0101604	0.754529
S001553076	S001553076 uncultured bacterium; OTUc40	Bacteria	Proteobacteria	Betaproteobacteria	Burkholderiales	Comamonadaceae	NotAssigned	0.587497	0.00815701	0.000757152	0.770572	0.698229	0.00763639	0.690862
S001553080	S001553080 uncultured bacterium; OTUc47	Bacteria	Proteobacteria	Alphaproteobacteria	Sphingomonadales	Sphingomonadaceae	Sphingomonas	0.290916	0.40671	0.833656	0.606154	0.615473	0.0592259	0.448283
S001555763	S001555763 uncultured bacterium; 4S_1f06	Bacteria	Actinobacteria	Actinobacteria	Actinomycetales	Nocardiaceae	NotAssigned	0.0451441	0.200951	0.309663	0.538544	0.820955	0.504998	0.524101
S001556267	S001556267 uncultured bacterium; 11S_04g12	Bacteria	Proteobacteria	Alphaproteobacteria	Sphingomonadales	NotAssigned	NotAssigned	0.295142	0.15983	0.0876917	0.477662	0.295264	0.15013	0.477165
S001556340	S001556340 uncultured bacterium; 13S_4e02	Bacteria	Proteobacteria	Betaproteobacteria	Methylophilales	Methylophilaceae	Methylophilus	0.119975	0.157723	2.15414e-10	0.065242	0.157041	0.00112909	0.0378504
S001557396	S001557396 uncultured Comamonadaceae bacterium; P1_A10	Bacteria	Proteobacteria	Betaproteobacteria	Burkholderiales	Comamonadaceae	Pelomonas	0.784751	0.812596	0.000518103	0.851515	0.780731	0.703244	0.850135
S001557404	S001557404 uncultured Burkholderiales bacterium; E+C_D02	Bacteria	Proteobacteria	Betaproteobacteria	Burkholderiales	Comamonadaceae	Pelomonas	0.817451	0.880341	7.0197e-09	0.823891	0.808186	0.70587	0.823566
S001561731	S001561731 Azospirillum sp. enrichment culture clone Pn2_1.2	Bacteria	Proteobacteria	Alphaproteobacteria	Rhodospirillales	Rhodospirillaceae	Nitrospirillum	0.318651	0.0174353	0.0117297	0.418283	0.307022	0.0124959	0.421775
S001561736	S001561736 Ralstonia sp. enrichment culture clone Pn7_1.7	Bacteria	Proteobacteria	Betaproteobacteria	Burkholderiales	Burkholderiaceae	Ralstonia	0.53523	6.92785e-06	2.35627e-05	0.657688	0.276932	0.772066	0.456212
S001561754	S001561754 Asticcacaulis sp. enrichment culture clone Sa4_4.4	Bacteria	Proteobacteria	Alphaproteobacteria	Caulobacterales	Caulobacteraceae	Asticcacaulis	0.223351	0.0132006	0.846497	0.185762	0.36076	0.0101665	0.215339
S001562912	S001562912 uncultured bacterium; PFWB29	Bacteria	Proteobacteria	NotAssigned	NotAssigned	NotAssigned	NotAssigned	0.802672	0.149327	0.00239059	0.798136	0.799763	0.225787	0.829051
S001562984	S001562984 uncultured bacterium; RR_14D_017	Bacteria	Proteobacteria	Betaproteobacteria	Burkholderiales	Alcaligenaceae	Achromobacter	0.272072	0.362894	2.50077e-05	0.245541	0.267921	0.273557	0.248671
S001562990	S001562990 uncultured bacterium; RR_14D_011	Bacteria	Proteobacteria	Betaproteobacteria	Burkholderiales	Alcaligenaceae	Achromobacter	0.536782	0.227815	1.21947e-12	0.364427	0.518219	0.127749	0.367816
S001564386	S001564386 uncultured bacterium; Ld1-19	Bacteria	Proteobacteria	Gammaproteobacteria	Vibrionales	Vibrionaceae	Lucibacterium	0.25434	0.455022	0.0164386	0.302121	0.126304	0.809715	0.274911
S001564488	S001564488 uncultured bacterium; Filt_MembE10	Bacteria	Proteobacteria	Betaproteobacteria	Burkholderiales	NotAssigned	NotAssigned	0.370909	2.93319e-06	0.176585	0.383237	0.734487	0.160285	0.699563
S001564536	S001564536 uncultured bacterium; Unfilt_MembB04	Bacteria	Proteobacteria	Betaproteobacteria	Burkholderiales	Comamonadaceae	Variovorax	0.544208	0.993052	0.00124804	0.878556	0.632949	0.0456078	0.765625
S001564540	S001564540 uncultured bacterium; Unfilt_MembB08	Bacteria	Proteobacteria	Betaproteobacteria	Burkholderiales	Burkholderiaceae	Ralstonia	0.116224	2.24708e-05	0.000125659	0.705317	0.389972	0.0168646	0.479545
S001564601	S001564601 uncultured bacterium; Unfilt_MembG09	Bacteria	Proteobacteria	Betaproteobacteria	Burkholderiales	NotAssigned	NotAssigned	0.123277	0.000583697	0.599283	0.630985	0.861576	0.849701	0.8723
S001564715	S001564715 uncultured bacterium; Unfilt_WallA06	Bacteria	Proteobacteria	Betaproteobacteria	Burkholderiales	Burkholderiales_incertae_sedis	NotAssigned	0.761223	0.844616	0.000120935	0.873517	0.755611	0.729333	0.872577
S001564726	S001564726 uncultured bacterium; Unfilt_WallB06	Bacteria	Proteobacteria	Betaproteobacteria	Burkholderiales	Comamonadaceae	Pseudacidovorax	0.616263	0.0501389	0.960275	0.72828	0.547642	0.055832	0.616963
S001564742	S001564742 uncultured bacterium; Unfilt_WallC10	Bacteria	Proteobacteria	NotAssigned	NotAssigned	NotAssigned	NotAssigned	0.371906	0.00108299	0.00222391	0.568569	0.737843	0.288803	0.797541
S001564743	S001564743 uncultured bacterium; Unfilt_WallC11	Bacteria	Proteobacteria	Betaproteobacteria	Burkholderiales	Comamonadaceae	NotAssigned	0.336093	0.0121638	0.48158	0.706601	0.819882	0.517882	0.528655
S001564877	S001564877 uncultured Thermomonas sp.; B15	Bacteria	Proteobacteria	Gammaproteobacteria	Xanthomonadales	Xanthomonadaceae	Thermomonas	0.108744	0.217769	0.254368	0.155816	0.1094	0.216954	0.155452
S001564881	S001564881 uncultured gamma proteobacterium; B22	Bacteria	Proteobacteria	Gammaproteobacteria	Xanthomonadales	Xanthomonadaceae	Rudaea	0.350668	0.014823	1.19559e-10	0.382923	0.389976	0.104297	0.507656
S001566095	S001566095 uncultured bacterium; FW1_a37	Bacteria	Proteobacteria	Alphaproteobacteria	Rhizobiales	Phyllobacteriaceae	Phyllobacterium	0.018589	0.744013	0.210364	0.381983	0.0104352	0.382533	0.540977
S001566381	S001566381 uncultured bacterium; FW3_130C	Bacteria	Proteobacteria	Betaproteobacteria	Burkholderiales	Comamonadaceae	Variovorax	0.751763	0.389975	0.00339893	0.928035	0.881631	0.446702	0.793029
S001566472	S001566472 uncultured bacterium; FW3_57C	Bacteria	Proteobacteria	Alphaproteobacteria	Sphingomonadales	Sphingomonadaceae	Sphingobium	0.29875	0.00364081	1.27542e-12	0.562882	0.210798	0.014157	0.546778
S001566658	S001566658 uncultured bacterium; WC2_07	Bacteria	Proteobacteria	Betaproteobacteria	Burkholderiales	Comamonadaceae	Variovorax	0.708058	0.458217	0.00627004	0.726929	0.701718	0.40557	0.726158
S001566792	S001566792 uncultured bacterium; WC2_77	Bacteria	Bacteroidetes	Sphingobacteriia	Sphingobacteriales	Chitinophagaceae	NotAssigned	0.140901	0.234275	0.270125	0.212947	0.14137	0.232075	0.212753
S001566823	S001566823 uncultured bacterium; WC3_11	Bacteria	Proteobacteria	Alphaproteobacteria	Rhizobiales	Xanthobacteraceae	Pseudolabrys	0.771055	0.344154	0.00172238	0.82294	0.767115	0.299782	0.82288
S001566945	S001566945 uncultured bacterium; WC3_80	Bacteria	Proteobacteria	Alphaproteobacteria	Sphingomonadales	Sphingomonadaceae	Sphingomonas	0.857656	0.00032013	0.519278	0.831594	0.779956	0.774421	0.801314
S001567005	S001567005 uncultured bacterium; WW1_a73	Bacteria	Proteobacteria	Alphaproteobacteria	Rhizobiales	NotAssigned	NotAssigned	0.0530888	0.00170039	0.0125256	0.109018	0.426534	0.317064	0.517984
S001567047	S001567047 uncultured bacterium; WW1_b40	Bacteria	NotAssigned	NotAssigned	NotAssigned	NotAssigned	NotAssigned	0.405424	0.0345688	3.09244e-07	0.713831	0.404829	0.0212182	0.713266
S001567129	S001567129 uncultured bacterium; WW2_154	Bacteria	Proteobacteria	Alphaproteobacteria	Sphingomonadales	Sphingomonadaceae	Sphingobium	0.163808	0.0241279	0.122637	0.138111	0.130088	0.104936	0.10216
S001567243	S001567243 uncultured bacterium; WW3_133	Bacteria	Proteobacteria	Gammaproteobacteria	Enterobacteriales	Enterobacteriaceae	NotAssigned	0.509099	0.0170833	0.0809543	0.640605	0.637208	0.112756	0.746343
S001567299	S001567299 uncultured bacterium; WW3_38	Bacteria	Planctomycetes	Planctomycetia	Planctomycetales	Planctomycetaceae	Schlesneria	0.691287	0.350233	0.000699739	0.797098	0.670579	0.375785	0.797928
S001567312	S001567312 uncultured bacterium; WW3_59	Bacteria	Verrucomicrobia	Spartobacteria	NotAssigned	NotAssigned	NotAssigned	0.661215	0.317104	0.00258562	0.78938	0.656472	0.261547	0.791135
S001568467	S001568467 uncultured Pseudomonas sp.; P1s-171	Bacteria	Proteobacteria	Gammaproteobacteria	Pseudomonadales	Pseudomonadaceae	Pseudomonas	0.580456	1.54977e-06	0.640972	0.790718	0.630786	0.954395	0.833673
S001568498	S001568498 uncultured Pseudomonas sp.; P1s-135	Bacteria	Proteobacteria	Gammaproteobacteria	Pseudomonadales	Pseudomonadaceae	Pseudomonas	0.735	0.0457096	2.59378e-09	0.910434	0.706318	0.100229	0.911321
S001568510	S001568510 uncultured Pseudomonas sp.; P1s-331	Bacteria	Proteobacteria	Gammaproteobacteria	Pseudomonadales	Pseudomonadaceae	Pseudomonas	0.281617	9.20866e-08	9.83502e-12	0.617481	0.72711	2.27512e-05	0.624141
S001568537	S001568537 uncultured Methylotenera sp.; P1s-76	Bacteria	Proteobacteria	Betaproteobacteria	Methylophilales	Methylophilaceae	Methylotenera	0.483093	0.000577231	0.000277187	0.512255	0.479348	0.000480603	0.512663
S001569461	S001569461 uncultured bacterium; 0MHA_A9	Bacteria	Proteobacteria	Gammaproteobacteria	Xanthomonadales	Xanthomonadaceae	Arenimonas	0.149102	0.156118	0.0064706	0.201369	0.149603	0.140808	0.200695
S001569476	S001569476 uncultured bacterium; 0MHA_C7	Bacteria	Proteobacteria	Betaproteobacteria	Burkholderiales	NotAssigned	NotAssigned	0.668336	0.937303	0.00155159	0.776097	0.707937	0.865904	0.795242
S001569501	S001569501 uncultured bacterium; 0MHA_F9	Bacteria	Proteobacteria	Gammaproteobacteria	Xanthomonadales	Xanthomonadaceae	NotAssigned	0.0758879	0.279839	0.263822	0.0306396	0.0769495	0.279907	0.0304827
S001569516	S001569516 uncultured bacterium; 0MHA_H7	Bacteria	Proteobacteria	Betaproteobacteria	Burkholderiales	Comamonadaceae	NotAssigned	0.199065	0.995664	1.19954e-06	0.505361	0.398815	0.808911	0.398255
S001570273	S001570273 uncultured Burkholderia sp.; P4s-142	Bacteria	Proteobacteria	Betaproteobacteria	Burkholderiales	Burkholderiaceae	Burkholderia	0.139948	0.0208245	0.0433863	0.149764	0.14122	0.018574	0.151428
S001570360	S001570360 uncultured Pseudomonas sp.; P4s-187	Bacteria	Proteobacteria	Gammaproteobacteria	Pseudomonadales	Pseudomonadaceae	Pseudomonas	0.576047	1.65205e-06	0.593352	0.793972	0.50748	0.771129	0.726215
S001570410	S001570410 uncultured Burkholderia sp.; P4s-280	Bacteria	Proteobacteria	Betaproteobacteria	Burkholderiales	Burkholderiaceae	Burkholderia	0.0388436	0.263457	0.00532382	0.390364	0.0347468	0.289088	0.385225
S001570475	S001570475 uncultured Burkholderia sp.; P4s-85	Bacteria	Proteobacteria	Betaproteobacteria	Burkholderiales	Burkholderiaceae	Burkholderia	0.314407	0.0529765	0.000325089	0.393978	0.31453	0.0423018	0.391982
S001571215	S001571215 uncultured bacterium; K08-109-BAC	Bacteria	Proteobacteria	Betaproteobacteria	Burkholderiales	Comamonadaceae	NotAssigned	0.50838	0.841679	1.32594e-05	0.34454	0.500011	0.710698	0.339819
S001571711	S001571711 uncultured bacterium; IC19	Bacteria	Proteobacteria	Alphaproteobacteria	Sphingomonadales	Sphingomonadaceae	NotAssigned	0.611222	0.0179527	0.436792	0.791233	0.709097	0.611524	0.682331
S001571735	S001571735 uncultured bacterium; IC78	Bacteria	Proteobacteria	Alphaproteobacteria	Rhizobiales	Rhizobiaceae	Rhizobium	0.583804	0.707487	0	0.533646	0.569518	0.455029	0.544704
S001571937	S001571937 uncultured bacterium; W_0706_68	Bacteria	Proteobacteria	Betaproteobacteria	Burkholderiales	Oxalobacteraceae	NotAssigned	0.559149	0.164873	4.32701e-06	0.847267	0.544823	0.116494	0.843448
S001571944	S001571944 uncultured bacterium; W_0706_18	Bacteria	Proteobacteria	Betaproteobacteria	Burkholderiales	Oxalobacteraceae	NotAssigned	0.786901	0.0295982	3.85994e-06	0.785104	0.782941	0.0189832	0.787302
S001571963	S001571963 uncultured bacterium; W_0706_42	Bacteria	Proteobacteria	Betaproteobacteria	Burkholderiales	Oxalobacteraceae	NotAssigned	0.431031	0.00315355	0.00180407	0.556964	0.429238	0.00289009	0.557126
S001571969	S001571969 uncultured bacterium; W_0706_51	Bacteria	Proteobacteria	Betaproteobacteria	Burkholderiales	Oxalobacteraceae	NotAssigned	0.292484	0.161934	0.0905591	0.474755	0.292107	0.150065	0.474468
S001571992	S001571992 uncultured bacterium; W_0307_34	Bacteria	Proteobacteria	Alphaproteobacteria	Rhizobiales	Beijerinckiaceae	NotAssigned	0.31484	0.0934461	3.11684e-12	0.807819	0.439955	0.00238469	0.863637
S001572004	S001572004 uncultured bacterium; W_0307_11	Bacteria	Proteobacteria	Betaproteobacteria	Burkholderiales	Oxalobacteraceae	Duganella	0.519677	0.0945535	0.0175107	0.652609	0.518581	0.082547	0.652176
S001572006	S001572006 uncultured bacterium; W_0307_29	Bacteria	Proteobacteria	Betaproteobacteria	Burkholderiales	Comamonadaceae	NotAssigned	0.363378	0.101873	0.572737	0.411772	0.165126	0.0151184	0.446741
S001572008	S001572008 uncultured bacterium; W_0307_31	Bacteria	Proteobacteria	Betaproteobacteria	NotAssigned	NotAssigned	NotAssigned	0.790957	2.96106e-07	8.15551e-05	0.871398	0.741991	0.0020636	0.83947
S001572034	S001572034 uncultured bacterium; R_0706_21	Bacteria	Proteobacteria	Betaproteobacteria	Burkholderiales	Comamonadaceae	NotAssigned	0.502176	0.897879	2.23686e-08	0.576448	0.508917	0.730294	0.576587
S001572038	S001572038 uncultured bacterium; R_0706_51	Bacteria	Proteobacteria	Betaproteobacteria	Burkholderiales	Alcaligenaceae	NotAssigned	0.858097	0.45698	0.0035969	0.848728	0.840185	0.5532	0.846332
S001572058	S001572058 uncultured bacterium; R_0706_72	Bacteria	Proteobacteria	Betaproteobacteria	Burkholderiales	Oxalobacteraceae	NotAssigned	0.696812	0.288304	0.00534162	0.740375	0.695335	0.246891	0.740074
S001572132	S001572132 uncultured bacterium; R_0307_40	Bacteria	Proteobacteria	Betaproteobacteria	Burkholderiales	Comamonadaceae	NotAssigned	0.360525	0.183391	0.000146504	0.334957	0.35838	0.14547	0.334109
S001572133	S001572133 uncultured bacterium; R_0307_44	Bacteria	Proteobacteria	Betaproteobacteria	Burkholderiales	Comamonadaceae	Variovorax	0.475317	0.0217634	0.952686	0.586312	0.78978	0.777813	0.867063
S001572148	S001572148 uncultured bacterium; A_0706_4	Bacteria	Proteobacteria	Betaproteobacteria	Burkholderiales	NotAssigned	NotAssigned	0.685654	6.22326e-05	0.117846	0.692645	0.658195	0.196501	0.764139
S001572152	S001572152 uncultured bacterium; A_0706_47	Bacteria	Proteobacteria	Betaproteobacteria	Burkholderiales	Burkholderiaceae	Burkholderia	0.742551	0.516063	0.00615167	0.747408	0.740035	0.464684	0.747075
S001572160	S001572160 uncultured bacterium; A_0706_20	Bacteria	Proteobacteria	Betaproteobacteria	Burkholderiales	Oxalobacteraceae	NotAssigned	0.0413958	0.84846	0.106178	0.286189	0.11774	0.50625	0.29367
S001572167	S001572167 uncultured bacterium; A_0706_30	Bacteria	Proteobacteria	Gammaproteobacteria	Enterobacteriales	Enterobacteriaceae	NotAssigned	0.633048	0.0315897	7.92944e-07	0.597018	0.635763	0.0184651	0.599499
S001572178	S001572178 uncultured bacterium; A_0706_49	Bacteria	Proteobacteria	Betaproteobacteria	Burkholderiales	Oxalobacteraceae	Pseudoduganella	0.072623	0.1649	0.00867692	0.427976	0.0585585	0.380286	0.45944
S001572184	S001572184 uncultured bacterium; A_0706_57	Bacteria	Proteobacteria	Gammaproteobacteria	Enterobacteriales	Enterobacteriaceae	Enterobacter	0.879993	0.526313	0.000907781	0.835888	0.872709	0.429995	0.834311
S001572192	S001572192 uncultured bacterium; A_0307_1	Bacteria	Proteobacteria	Alphaproteobacteria	Sphingomonadales	Sphingomonadaceae	NotAssigned	0.406672	0.14484	1.35891e-06	0.63352	0.286624	0.0311621	0.709741
S001572213	S001572213 uncultured bacterium; A_0307_33	Bacteria	Proteobacteria	Betaproteobacteria	Burkholderiales	Oxalobacteraceae	NotAssigned	0.872676	4.05538e-09	2.04667e-11	0.836739	0.855333	5.6244e-07	0.809298
S001572222	S001572222 uncultured bacterium; A_0307_43	Bacteria	Proteobacteria	Alphaproteobacteria	Sphingomonadales	Sphingomonadaceae	NotAssigned	0.559013	0.0894561	0.0406548	0.6907	0.558174	0.0804453	0.690282
S001573844	S001573844 bacterium W132B.98	Bacteria	Proteobacteria	Gammaproteobacteria	Pseudomonadales	Pseudomonadaceae	Pseudomonas	0.657188	0.000122573	0.143435	0.723745	0.846975	0.116633	0.879494
S001573866	S001573866 bacterium N155G.626	Bacteria	Proteobacteria	Betaproteobacteria	Burkholderiales	Burkholderiaceae	Ralstonia	0.305414	9.04055e-05	9.18919e-05	0.545147	0.122375	0.385791	0.441512
S001575775	S001575775 Pseudomonas sp. ISTDF	Bacteria	Proteobacteria	Gammaproteobacteria	Pseudomonadales	Pseudomonadaceae	Pseudomonas	0.240772	0.110708	2.80283e-05	0.280002	0.242485	0.0895668	0.278427
S001575985	S001575985 Prosthecomicrobium sp. ATCC 27835	Bacteria	Proteobacteria	Alphaproteobacteria	Rhizobiales	Hyphomicrobiaceae	Prosthecomicrobium	0.728039	0.634346	0.00117377	0.872908	0.67014	0.644547	0.879224
S001576002	S001576002 Bradyrhizobium sp. J237	Bacteria	Proteobacteria	Alphaproteobacteria	Rhizobiales	Bradyrhizobiaceae	Bradyrhizobium	0.382348	0.138128	0.0816982	0.552081	0.394657	0.00296427	0.526909
S001576239	S001576239 Comamonas zonglianii (T); BF-3	Bacteria	Proteobacteria	Betaproteobacteria	Burkholderiales	Comamonadaceae	Comamonas	0.859289	6.57778e-05	4.74064e-09	0.680709	0.753743	0.10078	0.637733
S001576875	S001576875 Chitinophaga sp. 37C7	Bacteria	Bacteroidetes	Sphingobacteriia	Sphingobacteriales	Chitinophagaceae	Chitinophaga	0.460796	0.406634	0.45037	0.503667	0.303172	0.0540088	0.535835
S001576991	S001576991 Acidovorax delafieldii; THWCSN39	Bacteria	Proteobacteria	Betaproteobacteria	Burkholderiales	Comamonadaceae	Acidovorax	0.604725	6.79528e-06	0.0029384	0.743644	0.55109	0.0227687	0.723367
S001577156	S001577156 Variovorax sp. Wha-35	Bacteria	Proteobacteria	Betaproteobacteria	Burkholderiales	Comamonadaceae	Variovorax	0.45751	0.759874	0.202717	0.34972	0.116324	0.573064	0.339664
S001585505	S001585505 uncultured bacterium; D10G_H04	Bacteria	Proteobacteria	Betaproteobacteria	Burkholderiales	Comamonadaceae	Limnohabitans	0.103361	0.264006	0.0894874	0.215917	0.10355	0.248863	0.215756
S001585961	S001585961 uncultured bacterium; Kis08_29	Bacteria	Proteobacteria	Alphaproteobacteria	Sphingomonadales	Sphingomonadaceae	NotAssigned	0.525571	8.48667e-06	4.06342e-14	0.633076	0.468702	0.00403668	0.587999
S001585971	S001585971 uncultured bacterium; Kis08_41	Bacteria	Proteobacteria	NotAssigned	NotAssigned	NotAssigned	NotAssigned	0.806649	3.75873e-05	8.07702e-05	0.857102	0.844613	0.000719981	0.873859
S001587298	S001587298 uncultured beta proteobacterium; 2B-COM	Bacteria	Proteobacteria	Betaproteobacteria	Burkholderiales	Comamonadaceae	NotAssigned	0.856199	1.25313e-08	0.0690303	0.881459	0.854637	0.0372544	0.875567
S001587470	S001587470 Sphingomonas sp. MAFF 211644	Bacteria	Proteobacteria	Alphaproteobacteria	Sphingomonadales	Sphingomonadaceae	Novosphingobium	0.779688	0.00121593	0.00161668	0.827684	0.778048	0.00105227	0.827089
S001588983	S001588983 Comamonas testosteroni; TDKW	Bacteria	Proteobacteria	Betaproteobacteria	Burkholderiales	Comamonadaceae	Comamonas	0.0210586	0.345607	0.148149	0.579162	0.683907	0.148973	0.468551
S001589020	S001589020 gamma proteobacterium pp5a	Bacteria	Proteobacteria	Gammaproteobacteria	Enterobacteriales	Enterobacteriaceae	NotAssigned	0.297769	0.157596	0.0876093	0.480596	0.297884	0.148468	0.480089
S001591227	S001591227 uncultured bacterium; glb349c	Bacteria	Proteobacteria	Betaproteobacteria	Burkholderiales	Comamonadaceae	NotAssigned	0.00337125	4.55313e-10	0	0.366849	0.00311712	1.31037e-10	0.354226
S001592264	S001592264 uncultured bacterium; 221	Bacteria	Proteobacteria	Gammaproteobacteria	Xanthomonadales	Xanthomonadaceae	Lysobacter	0.68077	0.154043	5.42257e-07	0.886053	0.677351	0.118277	0.885302
S001592380	S001592380 uncultured bacterium; 101	Bacteria	Proteobacteria	Alphaproteobacteria	Caulobacterales	Caulobacteraceae	NotAssigned	0.694743	0.919361	8.13796e-07	0.915878	0.84815	0.688529	0.841552
S001592384	S001592384 uncultured bacterium; 138	Bacteria	Bacteroidetes	Sphingobacteriia	Sphingobacteriales	Chitinophagaceae	Sediminibacterium	0.560115	0.0310639	2.74163e-06	0.696635	0.559209	0.0199544	0.69855
S001593095	S001593095 uncultured bacterium; 12_A04	Bacteria	Proteobacteria	Alphaproteobacteria	Sphingomonadales	Sphingomonadaceae	Sphingomonas	0.288173	0.00123491	5.97406e-05	0.263307	0.337413	0.198309	0.302509
S001593176	S001593176 uncultured bacterium; 14_D04	Bacteria	Proteobacteria	Alphaproteobacteria	Rhizobiales	Phyllobacteriaceae	NotAssigned	0.379549	0.938544	0.930637	0.624004	0.144369	0.000187298	0.83057
S001593270	S001593270 uncultured bacterium; 14_E01	Bacteria	Proteobacteria	Gammaproteobacteria	Pseudomonadales	Pseudomonadaceae	Pseudomonas	0.575975	0.0210197	0.574169	0.66573	0.440063	0.464009	0.55613
S001593573	S001593573 uncultured bacterium; 5_B09	Bacteria	Proteobacteria	Alphaproteobacteria	Sphingomonadales	Sphingomonadaceae	Sphingomonas	0.838825	2.11456e-06	0.801318	0.878276	0.663898	0.940131	0.770786
S001593605	S001593605 uncultured bacterium; 5_G11	Bacteria	Proteobacteria	Alphaproteobacteria	Sphingomonadales	Sphingomonadaceae	Sphingomonas	0.615228	0.0431612	0.966549	0.700437	0.634708	0.214142	0.642698
S001593613	S001593613 uncultured bacterium; 5_H12	Bacteria	Proteobacteria	Alphaproteobacteria	Sphingomonadales	Sphingomonadaceae	NotAssigned	0.424514	0.00072727	2.1177e-07	0.490043	0.744769	0.0172173	0.505779
S001594109	S001594109 uncultured bacterium; SHZB406	Bacteria	Proteobacteria	Gammaproteobacteria	Enterobacteriales	Enterobacteriaceae	NotAssigned	0.297769	0.157596	0.0876093	0.480596	0.297884	0.148468	0.480089
S001594149	S001594149 uncultured bacterium; SHZB451	Bacteria	Proteobacteria	Gammaproteobacteria	Enterobacteriales	Enterobacteriaceae	NotAssigned	0.298266	0.159675	0.0906507	0.480609	0.297897	0.143348	0.481016
S001594211	S001594211 uncultured bacterium; SHZB527	Bacteria	Proteobacteria	Gammaproteobacteria	Enterobacteriales	Enterobacteriaceae	NotAssigned	0.224823	0.468751	0.846011	0.660288	0.671596	0.0561682	0.503156
S001594292	S001594292 uncultured bacterium; SHZB618	Bacteria	Proteobacteria	Gammaproteobacteria	Enterobacteriales	Enterobacteriaceae	NotAssigned	0.296589	0.159554	0.0890928	0.480228	0.291942	0.150393	0.481623
S001594322	S001594322 uncultured bacterium; SHZB650	Bacteria	Proteobacteria	Gammaproteobacteria	Enterobacteriales	Enterobacteriaceae	NotAssigned	0.297769	0.157596	0.0876093	0.480596	0.297884	0.148468	0.480089
S001594365	S001594365 uncultured bacterium; SHZB705	Bacteria	Proteobacteria	Gammaproteobacteria	Enterobacteriales	Enterobacteriaceae	NotAssigned	0.297685	0.157382	0.0903701	0.480577	0.297292	0.146724	0.480274
S001594382	S001594382 uncultured bacterium; SHZB723	Bacteria	Proteobacteria	Gammaproteobacteria	Enterobacteriales	Enterobacteriaceae	NotAssigned	0.43295	0.545797	0.00971925	0.532264	0.431997	0.479327	0.53227
S001594386	S001594386 uncultured bacterium; SHZB727	Bacteria	Proteobacteria	Gammaproteobacteria	Enterobacteriales	Enterobacteriaceae	NotAssigned	0.292484	0.161934	0.0905591	0.474755	0.292107	0.150065	0.474468
S001594390	S001594390 uncultured bacterium; SHZB733	Bacteria	Proteobacteria	Gammaproteobacteria	Enterobacteriales	Enterobacteriaceae	NotAssigned	0.439529	0.55351	0.00956039	0.536553	0.438539	0.495919	0.536011
S001594911	S001594911 uncultured bacterium; SHZH727	Bacteria	Proteobacteria	Gammaproteobacteria	Enterobacteriales	Enterobacteriaceae	Klebsiella	0.241936	0.25981	0.332517	0.707724	0.768113	0.0497881	0.528639
S001597807	S001597807 uncultured bacterium; Z213	Bacteria	Proteobacteria	Betaproteobacteria	Burkholderiales	Comamonadaceae	NotAssigned	0.574667	0.0201123	0.89985	0.73443	0.673229	0.980255	0.580997
S001597815	S001597815 uncultured bacterium; Z222	Bacteria	Proteobacteria	Alphaproteobacteria	Sphingomonadales	Sphingomonadaceae	NotAssigned	0.423871	0.227898	0.00280405	0.841487	0.408604	0.179144	0.831651
S001597820	S001597820 uncultured bacterium; Z227	Bacteria	Proteobacteria	Alphaproteobacteria	Sneathiellales	Sneathiellaceae	Ferrovibrio	0.652984	0.137629	0.0108606	0.739254	0.651459	0.118614	0.738668
S001597909	S001597909 uncultured bacterium; J114	Bacteria	Proteobacteria	Betaproteobacteria	Gallionellales	Gallionellaceae	NotAssigned	0.531041	0.145354	0.0213933	0.648589	0.511477	0.106676	0.656375
S001597957	S001597957 uncultured bacterium; J35	Bacteria	Proteobacteria	Gammaproteobacteria	Pseudomonadales	Pseudomonadaceae	NotAssigned	0.565605	0.100804	0.0302826	0.696953	0.557725	0.0868443	0.698933
S001598015	S001598015 uncultured bacterium; S106	Bacteria	Proteobacteria	Alphaproteobacteria	Caulobacterales	Caulobacteraceae	Caulobacter	0.0645916	0	0.00126011	0.586378	0.0563323	0.123139	0.664769
S001598044	S001598044 uncultured bacterium; S28	Bacteria	Proteobacteria	Alphaproteobacteria	Sphingomonadales	Sphingomonadaceae	NotAssigned	0.387704	0.000621828	0.724632	0.341408	0.407497	0.870353	0.542424
S001598053	S001598053 uncultured bacterium; S36	Bacteria	Proteobacteria	Alphaproteobacteria	Sphingomonadales	Sphingomonadaceae	NotAssigned	0.12647	0.305165	0.363326	0.132033	0.127502	0.30653	0.131748
S001598076	S001598076 uncultured bacterium; S6	Bacteria	Proteobacteria	Betaproteobacteria	Burkholderiales	Oxalobacteraceae	Undibacterium	0.42138	0.0692549	5.77316e-15	0.822273	0.86867	0.00132373	0.557682
S001598142	S001598142 uncultured bacterium; D40	Bacteria	Proteobacteria	Betaproteobacteria	Burkholderiales	Comamonadaceae	NotAssigned	0.295142	0.15983	0.0876917	0.477662	0.295264	0.15013	0.477165
S001598149	S001598149 uncultured bacterium; D48	Bacteria	Proteobacteria	Betaproteobacteria	NotAssigned	NotAssigned	NotAssigned	0.291556	1.78715e-08	0.000243416	0.367457	0.184923	0.107022	0.362122
S001598173	S001598173 uncultured bacterium; D75	Bacteria	Proteobacteria	Betaproteobacteria	Rhodocyclales	Rhodocyclaceae	NotAssigned	0.0124585	0.000733002	9.31864e-07	0.280306	0.0310761	0.0622643	0.378804
S001598335	S001598335 uncultured bacterium; AK1AB1_01F	Bacteria	Proteobacteria	Gammaproteobacteria	Xanthomonadales	Xanthomonadaceae	Lysobacter	0.600169	0.397417	0.00064237	0.800667	0.598668	0.345021	0.799893
S001598370	S001598370 uncultured bacterium; AK1AB1_09D	Bacteria	Proteobacteria	Alphaproteobacteria	Rhizobiales	Xanthobacteraceae	Pseudolabrys	0.771978	0.0722553	0.000606699	0.858996	0.769259	0.0597819	0.858579
S001598493	S001598493 uncultured bacterium; AK1DE1_01H	Bacteria	Proteobacteria	Betaproteobacteria	Burkholderiales	Comamonadaceae	Rhodoferax	0.767233	0.789795	4.02123e-13	0.882344	0.741334	0.650263	0.901634
S001598559	S001598559 uncultured bacterium; AK1DE2_12D	Bacteria	Proteobacteria	Betaproteobacteria	Burkholderiales	Oxalobacteraceae	NotAssigned	0.621271	0.0256023	0.0101343	0.709825	0.615346	0.0220023	0.710566
S001598871	S001598871 uncultured bacterium; PW134	Bacteria	Proteobacteria	Alphaproteobacteria	Rhizobiales	Xanthobacteraceae	Pseudolabrys	0.880781	0.19369	2.98717e-06	0.923322	0.873773	0.152024	0.923726
S001599050	S001599050 uncultured bacterium; PW471	Bacteria	Proteobacteria	Alphaproteobacteria	Sphingomonadales	Sphingomonadaceae	Novosphingobium	0.858622	0.794973	0.000416287	0.837525	0.854644	0.683303	0.836227
S001600537	S001600537 uncultured Alcaligenes sp.; F7may1.21	Bacteria	Proteobacteria	Betaproteobacteria	Burkholderiales	Alcaligenaceae	Achromobacter	0.716007	0.368398	0.00375618	0.809709	0.709031	0.314273	0.808276
S001601160	S001601160 uncultured Enterobacter sp.; F1Sfeb.7	Bacteria	Proteobacteria	Gammaproteobacteria	Enterobacteriales	Enterobacteriaceae	Enterobacter	0.812224	0.0440994	0.000954723	0.804956	0.81116	0.0311245	0.805669
S001601883	S001601883 uncultured Ralstonia sp.; F3Bjun.38	Bacteria	Proteobacteria	Betaproteobacteria	Burkholderiales	Burkholderiaceae	Ralstonia	0.894522	4.94456e-07	0.000510404	0.82776	0.682075	0.220131	0.687241
S001601885	S001601885 uncultured Ralstonia sp.; F3Bjun.40	Bacteria	Proteobacteria	Betaproteobacteria	Burkholderiales	Burkholderiaceae	Ralstonia	0.538519	7.80821e-05	0.000330501	0.668982	0.377788	0.104282	0.488897
S001601886	S001601886 uncultured Ralstonia sp.; F3Bjun.41	Bacteria	Proteobacteria	Betaproteobacteria	Burkholderiales	Burkholderiaceae	Ralstonia	0.735804	0.000122927	3.86657e-08	0.6054	0.386115	0.108154	0.452618
S001601904	S001601904 uncultured Ralstonia sp.; F3Bjun.59	Bacteria	Proteobacteria	Betaproteobacteria	Burkholderiales	Burkholderiaceae	Ralstonia	0.781919	0.0119037	0.00113227	0.813174	0.716888	0.875133	0.83124
S001601937	S001601937 uncultured Ralstonia sp.; F3Bjul.26	Bacteria	Proteobacteria	Betaproteobacteria	Burkholderiales	Burkholderiaceae	Ralstonia	0.70151	0.000201945	1.46965e-05	0.716637	0.61091	0.0271513	0.785198
S001601939	S001601939 uncultured Ralstonia sp.; F3Bjul.28	Bacteria	Proteobacteria	Betaproteobacteria	Burkholderiales	Burkholderiaceae	Ralstonia	0.534785	1.84834e-06	7.24026e-09	0.621312	0.435124	0.0291855	0.553117
S001601968	S001601968 uncultured Ralstonia sp.; F3Baug.18	Bacteria	Proteobacteria	Betaproteobacteria	Burkholderiales	Burkholderiaceae	Ralstonia	0.686094	0.00149922	0.0267877	0.794037	0.859205	0.423756	0.878318
S001601969	S001601969 uncultured Ralstonia sp.; F3Baug.19	Bacteria	Proteobacteria	Betaproteobacteria	Burkholderiales	Burkholderiaceae	Ralstonia	0.615589	0.0563904	0.000160625	0.731056	0.568758	0.863985	0.842106
S001601990	S001601990 uncultured Pseudomonas sp.; F3Boct.7	Bacteria	Proteobacteria	Gammaproteobacteria	Pseudomonadales	Pseudomonadaceae	Pseudomonas	0.680252	0.00471474	0.00152406	0.756634	0.679277	0.00333726	0.757778
S001602010	S001602010 uncultured Pseudomonas sp.; F3Boct.27	Bacteria	Proteobacteria	Gammaproteobacteria	Pseudomonadales	Pseudomonadaceae	Pseudomonas	0.699661	9.07007e-05	0.153693	0.743642	0.56981	0.112964	0.636528
S001602329	S001602329 uncultured Rhodoferax sp.; RUGL1-63	Bacteria	Proteobacteria	Betaproteobacteria	Burkholderiales	Comamonadaceae	Rhodoferax	0.693955	0.0156471	0.480495	0.609235	0.564175	0.395896	0.710478
S001602392	S001602392 uncultured Acidovorax sp.; RUGL1-508	Bacteria	Proteobacteria	Betaproteobacteria	Burkholderiales	Comamonadaceae	Rhodoferax	0.432249	0.0155273	1.65556e-07	0.305168	0.388289	0.00751768	0.308093
S001602417	S001602417 uncultured Leptothrix sp.; RUGL1-559	Bacteria	Proteobacteria	NotAssigned	NotAssigned	NotAssigned	NotAssigned	0.317	0.0894487	0.0555966	0.49528	0.310119	0.121232	0.487455
S001602506	S001602506 uncultured Leptothrix sp.; RUGL1-321	Bacteria	Proteobacteria	Betaproteobacteria	Burkholderiales	Burkholderiales_incertae_sedis	Aquabacterium	0.676115	0.107797	0.000549069	0.792888	0.67555	0.0865923	0.791365
S001604457	S001604457 uncultured beta proteobacterium; t8	Bacteria	Proteobacteria	Betaproteobacteria	Burkholderiales	Comamonadaceae	Acidovorax	0.695785	0.0051947	0.58533	0.628028	0.762916	0.259776	0.840165
S001604529	S001604529 uncultured beta proteobacterium; I-GAC-61	Bacteria	Proteobacteria	Betaproteobacteria	Burkholderiales	Burkholderiales_incertae_sedis	NotAssigned	0.62163	0.17521	4.43915e-08	0.778562	0.611084	0.120609	0.781259
S001604701	S001604701 uncultured beta proteobacterium; J-GAC-28	Bacteria	Proteobacteria	Betaproteobacteria	Burkholderiales	Oxalobacteraceae	Herminiimonas	0.670681	0.00268289	2.73337e-13	0.747726	0.654325	0.00107665	0.750034
S001604723	S001604723 uncultured alpha proteobacterium; J-GAC-49	Bacteria	Proteobacteria	Alphaproteobacteria	Rhizobiales	Bradyrhizobiaceae	NotAssigned	0.909639	0.163241	2.33147e-14	0.955633	0.923697	0.710123	0.931358
S001605101	S001605101 uncultured bacterium; UTFS-R1129-80	Bacteria	Proteobacteria	Betaproteobacteria	Burkholderiales	Comamonadaceae	NotAssigned	0.4876	0.0490761	0.959138	0.51548	0.261349	0.0693281	0.601834
S001610484	S001610484 Pantoea agglomerans; XJ1	Bacteria	Proteobacteria	Gammaproteobacteria	Enterobacteriales	Enterobacteriaceae	Enterobacter	0.594016	0.0367392	0.00305888	0.791457	0.594983	0.0271273	0.793793
S001610488	S001610488 Pantoea agglomerans; HJ	Bacteria	Proteobacteria	Gammaproteobacteria	Enterobacteriales	Enterobacteriaceae	Enterobacter	0.845398	0.501365	0.00384138	0.812048	0.843822	0.423919	0.811485
S001611949	S001611949 Enterobacter sp. IPB1	Bacteria	Proteobacteria	Gammaproteobacteria	Enterobacteriales	Enterobacteriaceae	Enterobacter	0.298923	0.162246	0.0881604	0.48066	0.299087	0.141711	0.481562
S001612113	S001612113 Skermanella sp. R224-3	Bacteria	Proteobacteria	Alphaproteobacteria	Rhodospirillales	Rhodospirillaceae	Skermanella	0.201473	0.31234	0.0112885	0.249528	0.201304	0.284865	0.249107
S001612164	S001612164 Microbacterium sp. 78-15	Bacteria	Actinobacteria	Actinobacteria	Actinomycetales	NotAssigned	Microbacterium	0.0592706	0.812464	0.627147	0.426038	0.748888	0.461047	0.10988
S001613460	S001613460 Enterobacter aerogenes; AOLR07	Bacteria	Proteobacteria	Gammaproteobacteria	Enterobacteriales	Enterobacteriaceae	Enterobacter	0.681963	0.0491129	0.00364994	0.788801	0.680511	0.036596	0.789259
S001613602	S001613602 Streptomyces sp. PENDO-2145	Bacteria	Actinobacteria	Actinobacteria	Actinomycetales	Streptomycetaceae	Streptomyces	0.424068	0.952852	0.0105611	0.594657	0.625907	0.718639	0.517475
S001613704	S001613704 Massilia sp. G1-14	Bacteria	Proteobacteria	Betaproteobacteria	Burkholderiales	Oxalobacteraceae	Massilia	0.240802	0.525079	0.00052177	0.133971	0.240856	0.451347	0.133447
S001614219	S001614219 uncultured bacterium; K29J2-3	Bacteria	Proteobacteria	Betaproteobacteria	Burkholderiales	Comamonadaceae	Acidovorax	0.104128	0.00010203	3.64479e-05	0.343852	0.0338587	0.0347275	0.165507
S001614511	S001614511 uncultured bacterium; 88	Bacteria	Proteobacteria	Betaproteobacteria	Burkholderiales	Oxalobacteraceae	NotAssigned	0.0378849	0.513659	0.128375	0.443005	0.0367418	0.494142	0.446566
S001614527	S001614527 uncultured bacterium; 56	Bacteria	Proteobacteria	Alphaproteobacteria	Rhizobiales	NotAssigned	NotAssigned	0.41098	0.0563481	2.80627e-08	0.621497	0.398726	0.0404612	0.62521
S001614860	S001614860 uncultured Escherichia sp.; 173	Bacteria	Proteobacteria	Gammaproteobacteria	Enterobacteriales	Enterobacteriaceae	NotAssigned	0.295142	0.15983	0.0876917	0.477662	0.295264	0.15013	0.477165
S001670658	S001670658 uncultured bacterium; DP3.1.41	Bacteria	Proteobacteria	Betaproteobacteria	Burkholderiales	Comamonadaceae	NotAssigned	0.834968	0.000450109	0.273242	0.878305	0.714695	0.805931	0.880351
S001670677	S001670677 uncultured bacterium; DP3.2.51	Bacteria	Proteobacteria	Betaproteobacteria	Burkholderiales	Alcaligenaceae	NotAssigned	0.248706	0.06159	2.46571e-08	0.237969	0.231101	0.076016	0.231541
S001670692	S001670692 uncultured bacterium; DP3.4.31	Bacteria	Proteobacteria	Betaproteobacteria	Burkholderiales	Comamonadaceae	NotAssigned	0.581758	0.393701	1.15094e-07	0.648682	0.580874	0.299639	0.64748
S001670715	S001670715 uncultured bacterium; DP3.5.11	Bacteria	Proteobacteria	NotAssigned	NotAssigned	NotAssigned	NotAssigned	0.0175599	0.65248	0	0.46424	0.0154572	0.168502	0.330579
S001671638	S001671638 uncultured gamma proteobacterium; H20B12cA	Bacteria	Proteobacteria	Gammaproteobacteria	Pseudomonadales	Pseudomonadaceae	NotAssigned	0.0192862	0.0598067	0.730665	0.230041	0.00627904	0.503678	0.145751
S001671954	S001671954 uncultured gamma proteobacterium; H31D03cA	Bacteria	Proteobacteria	Gammaproteobacteria	Pseudomonadales	Pseudomonadaceae	NotAssigned	0.605066	0.00665023	4.2193e-08	0.887351	0.747693	0.0190615	0.815955
S001673415	S001673415 uncultured beta proteobacterium; R64LS	Bacteria	Proteobacteria	Betaproteobacteria	Burkholderiales	Burkholderiaceae	Ralstonia	0.686494	0.000243896	1.62062e-06	0.653186	0.299433	0.0930859	0.467081
S001677025	S001677025 uncultured alpha proteobacterium; SGSH1125	Bacteria	Proteobacteria	Alphaproteobacteria	Rhodospirillales	Rhodospirillaceae	NotAssigned	0.611437	0.100873	9.11066e-08	0.77036	0.609929	0.0748449	0.768725
S001680939	S001680939 uncultured bacterium; FR_B_G3	Bacteria	Proteobacteria	Gammaproteobacteria	Xanthomonadales	Xanthomonadaceae	NotAssigned	0.527762	0.124457	0	0.814969	0.62897	0.148379	0.846125
S001681539	S001681539 uncultured bacterium; J42	Bacteria	Proteobacteria	Gammaproteobacteria	Pseudomonadales	Pseudomonadaceae	Pseudomonas	0.686355	0.000501575	0.00203938	0.736737	0.683059	0.00193785	0.719048
S001682221	S001682221 uncultured Acidovorax sp.; 1-13	Bacteria	Proteobacteria	Betaproteobacteria	Burkholderiales	Comamonadaceae	Acidovorax	0.619842	0.0035685	0.319279	0.509187	0.627306	0.71655	0.547494
S001683751	S001683751 uncultured bacterium; T7-82	Bacteria	Proteobacteria	Alphaproteobacteria	Sphingomonadales	Sphingomonadaceae	Novosphingobium	0.314313	0.272769	0.036552	0.445055	0.31053	0.188548	0.474009
S001683788	S001683788 uncultured bacterium; V20-64	Bacteria	Proteobacteria	Gammaproteobacteria	Enterobacteriales	Enterobacteriaceae	NotAssigned	0.398728	0.685042	1.24103e-05	0.518374	0.515176	0.71469	0.653156
S001684214	S001684214 uncultured bacterium; MACA-CC11	Bacteria	Proteobacteria	Betaproteobacteria	Burkholderiales	Oxalobacteraceae	NotAssigned	0.758069	0.953952	5.15771e-07	0.875707	0.708787	0.755551	0.826802
S001733621	S001733621 uncultured bacterium; TVG11BA20	Bacteria	Bacteroidetes	Flavobacteriia	Flavobacteriales	Flavobacteriaceae	NotAssigned	0.190313	0.349352	0.0180862	0.26927	0.190346	0.312105	0.269206
S001734891	S001734891 uncultured bacterium; S7_44	Bacteria	NotAssigned	NotAssigned	NotAssigned	NotAssigned	NotAssigned	0.207935	0.769328	0.840958	0.489013	0.078823	0.167267	0.542094
S001735439	S001735439 uncultured bacterium; UTFS-R12-90-103	Bacteria	Proteobacteria	Betaproteobacteria	Burkholderiales	Comamonadaceae	Acidovorax	0.552949	0.00403219	0.245607	0.614664	0.496292	0.378598	0.534696
S001735552	S001735552 uncultured bacterium; UTFS-R12-214-107	Bacteria	Proteobacteria	Gammaproteobacteria	Xanthomonadales	Xanthomonadaceae	Pseudoxanthomonas	0.450036	0.00245046	0.0210866	0.285029	0.56836	0.0664801	0.603285
S001735583	S001735583 uncultured bacterium; MM5	Bacteria	Proteobacteria	NotAssigned	NotAssigned	NotAssigned	NotAssigned	0.400945	0.00190919	0.017918	0.366311	0.473904	0.472914	0.585414
S001735584	S001735584 uncultured bacterium; MM6	Bacteria	Proteobacteria	NotAssigned	NotAssigned	NotAssigned	NotAssigned	0.354536	4.93605e-11	5.00076e-10	0.81117	0.788041	0.00269264	0.853697
S001735668	S001735668 uncultured Pelomonas sp.; G64	Bacteria	Proteobacteria	Betaproteobacteria	Burkholderiales	Comamonadaceae	Pelomonas	0.725987	0.743414	2.16516e-12	0.877149	0.719541	0.539992	0.876586
S001738967	S001738967 uncultured bacterium; F2-131	Bacteria	Proteobacteria	Gammaproteobacteria	Enterobacteriales	Enterobacteriaceae	NotAssigned	0.297685	0.157382	0.0903701	0.480577	0.297292	0.146724	0.480274
S001740770	S001740770 uncultured alpha proteobacterium; DBS1a18	Bacteria	Proteobacteria	Alphaproteobacteria	Rhizobiales	Brucellaceae	NotAssigned	0.121742	0.0567533	0.0809083	0.176598	0.122433	0.0562226	0.176002
S001740786	S001740786 uncultured beta proteobacterium; DBS1v35	Bacteria	Proteobacteria	Betaproteobacteria	Burkholderiales	Burkholderiaceae	Ralstonia	0.270775	0.473302	1.12578e-08	0.467474	0.247619	0.530774	0.44658
S001740788	S001740788 uncultured beta proteobacterium; DBS1v58	Bacteria	Proteobacteria	Betaproteobacteria	Burkholderiales	Burkholderiaceae	Ralstonia	0.123143	0.0757083	0.00113517	0.262707	0.0532138	0.123827	0.25714
[truncated: 3,933 more rows]

## Sheet: Table S9
Supplemental Table S9. List of FDR-P-values in Fisher's exact test.
[truncated: 47 more rows]

## Sheet: Table S10
Supplemental Table S10. Generalized linear model for plant phenotypes in the cross-inoculation experiment.
[truncated: 19 more rows]

[truncated: 1 more sheets: Table S11]
